# Supplementary material for: The Ammann–Kramer–Neri tiling model of a P-ZnMgEr Bergman-type quasicrystal based on in-house X-ray diffraction
Source: Acta Crystallogr B Struct Sci Cryst Eng Mater. 2026 Feb 10;82(Pt 2):175–85. doi: 10.1107/S205252062600003X (PMC13058901; doi:10.1107/S205252062600003X)
Supplement: Supplementary file 1 [file b-82-00175-sup1.cif]

data_ZnMgEr_Acute_asymmetric

_pd_phase_name 'ZnMgEr_Acute_asymmetric'
_cell_length_a 21.617502
_cell_length_b 21.617502
_cell_length_c 21.617502
_cell_angle_alpha 63.43
_cell_angle_beta 63.43
_cell_angle_gamma 63.43
_symmetry_space_group_name_H-M 'P 1'
_symmetry_Int_Tables_Number 1

loop_
_atom_site_label
_atom_site_occupancy
_atom_site_fract_x
_atom_site_fract_y
_atom_site_fract_z
_atom_site_adp_type
_atom_site_B_iso_or_equiv
_atom_site_type_symbol
Er1 1.000000 0.000000 0.000000 0.000000 Biso 1.793517 Er
Er2 1.000000 0.232145 0.000000 0.000000 Biso 1.120633 Er
Zn1 1.000000 0.383013 0.000000 0.000000 Biso 1.331978 Zn
Zn2 1.000000 0.486936 0.000000 0.000000 Biso 7.731363 Zn
Zn3 1.000000 0.605555 0.000000 0.000000 Biso 8.483105 Zn
Er3 1.000000 0.746771 0.000000 0.000000 Biso 3.997951 Er
Mg1 1.000000 0.854164 0.000000 0.000000 Biso 4.903146 Mg
Er4 1.000000 1.000000 0.000000 0.000000 Biso 1.793517 Er
Mg2 1.000000 0.079961 0.079960 0.079960 Biso 1.915854 Mg
Zn4 1.000000 0.268067 0.056963 0.071298 Biso 4.910396 Zn
Zn5 1.000000 0.475612 0.042316 0.071731 Biso 6.418062 Zn
Zn6 1.000000 0.388983 0.000000 0.127062 Biso 5.765739 Zn
Zn7 1.000000 0.618570 0.000000 0.116863 Biso 1.226145 Zn
Zn8 0.400446 0.808210 0.000000 0.116941 Biso 3.127771 Zn
Mg3 0.599553 0.808210 0.000000 0.116941 Biso 3.127771 Mg
Mg4 1.000000 0.714436 0.088856 0.088856 Biso 0.385758 Mg
Mg5 1.000000 0.153008 0.009297 0.158261 Biso 0.156897 Mg
Mg6 1.000000 0.929009 0.081229 0.116677 Biso 4.171350 Mg
Zn9 1.000000 0.252966 0.133429 0.164247 Biso 6.350537 Zn
Zn10 1.000000 0.377704 0.084066 0.201143 Biso 1.925706 Zn
Er5 1.000000 0.522210 0.144444 0.144444 Biso 0.734361 Er
Zn11 0.399421 0.499280 0.000000 0.229198 Biso 5.059379 Zn
Mg7 0.600579 0.499280 0.000000 0.229198 Biso 5.059379 Mg
Zn12 1.000000 0.628306 0.000000 0.232423 Biso 5.661175 Zn
Zn13 1.000000 0.147479 0.147479 0.147479 Biso 0.952480 Zn
Er6 1.000000 0.758205 0.144638 0.119037 Biso 8.148192 Er
Mg8 1.000000 0.419026 0.000000 0.258649 Biso 6.170375 Mg
Er7 1.000000 1.000000 0.000000 0.253229 Biso 3.997951 Er
Zn14 0.874960 0.236445 0.000000 0.236435 Biso 1.242201 Zn
Er8 0.125041 0.236445 0.000000 0.236435 Biso 1.242201 Er
Mg9 1.000000 0.744331 0.000000 0.250325 Biso 1.526898 Mg
Zn15 1.000000 0.620050 0.119536 0.233858 Biso 0.243295 Zn
Zn16 1.000000 0.847398 0.098743 0.253429 Biso 1.245389 Zn
Zn17 0.782657 0.297339 0.070654 0.279717 Biso 2.429651 Zn
Mg10 0.217343 0.297339 0.070654 0.279717 Biso 2.429651 Mg
Zn18 1.000000 0.380904 0.155623 0.265381 Biso 0.770090 Zn
Zn19 1.000000 0.501180 0.075541 0.309770 Biso 0.715802 Zn
Zn20 1.000000 0.767577 0.000000 0.371694 Biso 5.661175 Zn
Er9 1.000000 0.203836 0.206588 0.239454 Biso 7.202608 Er
Zn21 1.000000 0.475569 0.195191 0.223018 Biso 7.721825 Zn
Zn22 1.000000 0.606934 0.247163 0.237380 Biso 1.618099 Zn
Zn23 1.000000 0.750138 0.232473 0.232564 Biso 4.070513 Zn
Zn24 1.000000 0.693432 0.134974 0.304169 Biso 4.231677 Zn
Er10 1.000000 0.390589 0.000000 0.379833 Biso 6.859322 Er
Er11 1.000000 0.621572 0.000000 0.379771 Biso 3.615148 Er
Zn25 1.000000 0.883137 0.000000 0.381430 Biso 1.226145 Zn
Zn26 1.000000 1.000000 0.000000 0.394445 Biso 8.483105 Zn
Zn27 1.000000 0.376208 0.155064 0.376208 Biso 0.754182 Zn
Mg11 1.000000 0.519872 0.158320 0.385854 Biso 0.913964 Mg
Er12 1.000000 0.785213 0.156302 0.387216 Biso 8.918318 Er
Zn28 1.000000 0.447715 0.023524 0.484133 Biso 5.803494 Zn
Mg12 1.000000 0.297098 0.296753 0.297113 Biso 0.422285 Mg
Zn29 1.000000 0.496858 0.310161 0.310161 Biso 0.736231 Zn
Zn30 1.000000 0.649361 0.073980 0.451227 Biso 1.221045 Zn
Zn31 1.000000 0.882278 0.074304 0.456154 Biso 0.937476 Zn
Zn32 0.399421 0.770802 0.000000 0.500720 Biso 5.059379 Zn
Mg13 0.622899 0.770802 0.000000 0.500720 Biso 5.059379 Mg
Zn33 1.000000 1.000000 0.000000 0.513064 Biso 7.731363 Zn
Zn34 1.000000 0.612319 0.249555 0.380512 Biso 4.870656 Zn
Zn35 1.000000 0.382340 0.286942 0.367815 Biso 3.813156 Zn
Zn36 1.000000 0.515867 0.023524 0.552285 Biso 5.803494 Zn
Mg14 1.000000 0.741351 0.000000 0.580974 Biso 6.170375 Mg
Mg15 1.000000 0.410415 0.411827 0.407472 Biso 2.900504 Mg
Zn37 1.000000 0.502367 0.389888 0.368039 Biso 3.598094 Zn
Zn38 1.000000 0.605083 0.384523 0.379744 Biso 2.544774 Zn
Zn39 1.000000 0.451634 0.269573 0.451634 Biso 0.750344 Zn
Zn40 1.000000 0.686924 0.265611 0.454509 Biso 0.841757 Zn
Zn41 1.000000 0.525664 0.149938 0.525664 Biso 2.174284 Zn
Zn42 1.000000 0.634279 0.157713 0.517991 Biso 3.537830 Zn
Zn43 1.000000 0.767873 0.149566 0.525535 Biso 1.856835 Zn
Er13 1.000000 0.620167 0.000000 0.609411 Biso 6.859322 Er
Zn44 1.000000 0.872938 0.000000 0.611017 Biso 5.765739 Zn
Zn45 1.000000 1.000000 0.000000 0.616987 Biso 1.331978 Zn
Zn46 0.850959 0.726820 0.053568 0.615451 Biso 5.053770 Zn
Mg16 0.149041 0.726820 0.053568 0.615451 Biso 5.053770 Mg
Mg17 1.000000 0.527400 0.289692 0.527400 Biso 3.677407 Mg
Zn47 1.000000 0.768435 0.141228 0.640982 Biso 1.197567 Zn
Zn48 1.000000 0.880994 0.071633 0.691957 Biso 1.216097 Zn
Zn49 1.000000 0.606870 0.380262 0.509349 Biso 5.089267 Zn
Zn50 0.820886 0.448765 0.495311 0.423938 Biso 4.624881 Zn
Er14 0.179114 0.448765 0.495311 0.423938 Biso 4.624881 Er
Er15 1.000000 0.624744 0.232960 0.617968 Biso 0.134926 Er
Zn51 0.874960 0.763565 0.000000 0.763555 Biso 1.242201 Zn
Er16 0.144754 0.763565 0.000000 0.763555 Biso 1.242201 Er
Er17 1.000000 1.000000 0.000000 0.767855 Biso 1.120633 Er
Zn52 1.000000 0.766811 0.144363 0.766811 Biso 0.320467 Zn
Mg18 1.000000 0.841739 0.009297 0.846992 Biso 0.156897 Mg
Mg19 1.000000 1.000000 0.000000 0.873379 Biso 8.283550 Mg
Zn53 1.000000 0.598498 0.377429 0.639491 Biso 0.189864 Zn
Zn54 1.000000 0.690246 0.275755 0.690248 Biso 3.532679 Zn
Mg20 1.000000 0.927095 0.071907 0.879521 Biso 0.330342 Mg
Er18 1.000000 1.000000 0.000000 1.000000 Biso 1.793517 Er
Mg21 1.000000 0.126621 0.000000 0.000000 Biso 8.283550 Mg
Mg22 1.000000 1.000000 0.000000 0.145836 Biso 4.903146 Mg
Zn55 0.400446 0.883059 0.000000 0.191790 Biso 3.127771 Zn
Mg23 0.592983 0.883059 0.000000 0.191790 Biso 3.127771 Mg


data_ZnMgEr_Obtuse_asymmetric

_pd_phase_name 'ZnMgEr_Obtuse_asymmetric'
_cell_length_a 21.617502
_cell_length_b 21.617502
_cell_length_c 21.617502
_cell_angle_alpha 116.56
_cell_angle_beta 116.56
_cell_angle_gamma 116.56
_symmetry_space_group_name_H-M 'P1'
_symmetry_Int_Tables_Number 1

loop_
_atom_site_label
_atom_site_occupancy
_atom_site_fract_x
_atom_site_fract_y
_atom_site_fract_z
_atom_site_adp_type
_atom_site_B_iso_or_equiv
_atom_site_type_symbol
Er1 1.000000 1.000000 0.000000 0.000000 Biso 1.793517 Er
Er2 1.000000 1.000000 0.000000 0.232145 Biso 1.120633 Er
Zn1 1.000000 1.000000 0.000000 0.383013 Biso 1.331978 Zn
Er3 1.000000 0.767855 0.000000 0.000000 Biso 1.120633 Er
Mg1 1.000000 0.846992 0.009297 0.158261 Biso 0.156897 Mg
Zn2 1.000000 1.000000 0.000000 0.486936 Biso 7.731363 Zn
Zn3 1.000000 0.616987 0.000000 0.000000 Biso 1.331978 Zn
Zn4 1.000000 0.800082 0.120922 0.195370 Biso 2.406815 Zn
Zn5 1.000000 0.872938 0.000000 0.388983 Biso 5.765739 Zn
Zn6 1.000000 1.000000 0.000000 0.605555 Biso 8.483105 Zn
Zn7 0.874960 0.763555 0.000000 0.236435 Biso 1.242201 Zn
Er4 0.125041 0.763555 0.000000 0.236435 Biso 1.242201 Er
Zn8 1.000000 0.611017 0.000000 0.127062 Biso 5.765739 Zn
Mg2 1.000000 0.741351 0.000000 0.419026 Biso 6.170375 Mg
Er5 1.000000 1.000000 0.000000 0.746771 Biso 3.997951 Er
Zn9 1.000000 0.513064 0.000000 0.000000 Biso 7.731363 Zn
Zn10 1.000000 0.776849 0.194315 0.210567 Biso 5.202882 Zn
Zn11 0.469141 0.806001 0.124928 0.388732 Biso 4.048815 Zn
Mg3 0.530859 0.806001 0.124928 0.388732 Biso 4.048815 Mg
Zn12 1.000000 0.883137 0.000000 0.618570 Biso 1.226145 Zn
Mg4 1.000000 0.580974 0.000000 0.258649 Biso 6.170375 Mg
Mg5 1.000000 1.000000 0.000000 0.854164 Biso 4.903146 Mg
Zn13 0.399421 0.770802 0.000000 0.499280 Biso 5.059379 Zn
Mg6 0.600579 0.770802 0.000000 0.499280 Biso 5.059379 Mg
Zn14 1.000000 0.394445 0.000000 0.000000 Biso 8.483105 Zn
Zn15 1.000000 0.566931 0.148822 0.181173 Biso 5.963143 Zn
Zn16 0.654105 0.763312 0.256141 0.359564 Biso 4.804852 Zn
Mg7 0.345895 0.763312 0.256141 0.359564 Biso 4.804852 Mg
Er6 1.000000 0.609411 0.000000 0.379833 Biso 6.859322 Er
Zn17 1.000000 0.767577 0.000000 0.628306 Biso 5.661175 Zn
Zn18 0.400446 0.883059 0.000000 0.808210 Biso 3.127771 Zn
Mg8 0.599553 0.883059 0.000000 0.808210 Biso 3.127771 Mg
Er7 1.000000 1.000000 0.000000 1.000000 Biso 1.793517 Er
Zn19 0.399421 0.500720 0.000000 0.229198 Biso 5.059379 Zn
Mg9 0.600579 0.500720 0.000000 0.229198 Biso 5.059379 Mg
Zn20 1.000000 0.381430 0.000000 0.116863 Biso 1.226145 Zn
Zn21 0.440204 0.742660 0.243991 0.500873 Biso 3.043048 Zn
Mg10 0.559796 0.742660 0.243991 0.500873 Biso 3.043048 Mg
Zn22 1.000000 0.749050 0.114483 0.597894 Biso 5.939884 Zn
Mg11 1.000000 0.749676 0.000000 0.744331 Biso 1.526898 Mg
Zn23 1.000000 0.503768 0.194265 0.194264 Biso 1.907839 Zn
Er8 1.000000 0.253229 0.000000 0.000000 Biso 3.997951 Er
Zn24 1.000000 0.371694 0.000000 0.232423 Biso 5.661175 Zn
Zn25 1.000000 0.640069 0.229838 0.398389 Biso 6.016568 Zn
Zn26 1.000000 0.555387 0.102981 0.429071 Biso 3.383973 Zn
Zn27 1.000000 0.708691 0.204215 0.595775 Biso 3.633675 Zn
Er9 1.000000 0.620229 0.000000 0.621572 Biso 3.615148 Er
Zn28 1.000000 0.552285 0.023524 0.484133 Biso 5.803494 Zn
Mg12 1.000000 0.145836 0.048709 0.048332 Biso 4.903146 Mg
Mg13 1.000000 0.394698 0.157474 0.245023 Biso 5.037762 Mg
Zn29 1.000000 0.653786 0.406768 0.335009 Biso 3.831650 Zn
Er10 1.000000 0.378428 0.000000 0.379771 Biso 3.615148 Er
Zn30 0.400446 0.191790 0.000000 0.116941 Biso 3.127771 Zn
Mg14 0.599553 0.191790 0.000000 0.116941 Biso 3.127771 Mg
Zn31 1.000000 0.510236 0.193132 0.423490 Biso 4.431657 Zn
Mg15 1.000000 0.255669 0.000000 0.250325 Biso 1.526898 Mg
Zn32 1.000000 0.577688 0.378683 0.469072 Biso 3.989163 Zn
Zn33 1.000000 0.614018 0.230440 0.614018 Biso 1.016829 Zn
Zn34 1.000000 0.267749 0.173508 0.166733 Biso 5.769938 Zn
Zn35 1.000000 0.488932 0.382480 0.382480 Biso 3.239539 Zn
Zn36 0.218719 0.428415 0.316498 0.473501 Biso 3.097363 Zn
Mg16 0.781281 0.428415 0.316498 0.473501 Biso 3.097363 Mg
Zn37 1.000000 0.595148 0.346701 0.624034 Biso 2.798845 Zn
Er11 1.000000 0.000000 0.000000 0.000000 Biso 1.793517 Er
Zn38 1.000000 0.387176 0.433387 0.383241 Biso 2.746767 Zn
Mg17 1.000000 1.000000 0.000000 0.126621 Biso 8.283550 Mg
Mg18 1.000000 0.873379 0.000000 0.000000 Biso 8.283550 Mg
Mg19 1.000000 0.841056 0.237889 0.841056 Biso 0.549730 Mg
