# Supplementary material for: The Ammann–Kramer–Neri tiling model of a P-ZnMgEr Bergman-type quasicrystal based on in-house X-ray diffraction
Source: Acta Crystallogr B Struct Sci Cryst Eng Mater. 2026 Feb 10;82(Pt 2):175–85. doi: 10.1107/S205252062600003X (PMC13058901; doi:10.1107/S205252062600003X)
Supplement: Supplementary file 2 [file b-82-00175-ZnMgErsup2.hkl]

data_ZnMgEr

loop_
_refln_index_h1
_refln_index_h2
_refln_index_h3
_refln_index_h4
_refln_index_h5
_refln_index_h6
_refln_F_obs
_refln_F_calc
_refln_phase
-1 0 0 0 0 0 1.000000 0.997262 3.141593
0 0 0 -1 0 -1 0.942744 0.942118 3.141593
-1 0 0 0 -1 0 0.649384 0.650317 3.141593
-2 0 0 0 0 0 0.594689 0.596407 3.141593
1 -1 -1 -1 -1 -1 0.327337 0.316937 0.000000
0 0 0 -2 0 -1 0.326568 0.324160 3.141593
1 0 -1 -1 -1 -1 0.322459 0.286936 0.000000
-2 0 0 1 0 1 0.298674 0.298443 3.141593
-1 0 0 0 2 -1 0.289631 0.295828 3.141593
0 0 0 -2 0 -2 0.285505 0.286957 3.141593
-2 0 0 0 0 -1 0.225216 0.225550 3.141593
-2 0 0 0 -1 1 0.217013 0.216128 3.141593
-1 -1 0 0 -2 0 0.205376 0.207386 3.141593
0 0 0 2 0 -2 0.204531 0.201499 3.141593
-1 0 0 1 0 -2 0.183895 0.185662 3.141593
0 0 1 2 0 -1 0.179847 0.179534 3.141593
1 0 -2 1 -2 0 0.156967 0.126325 3.141593
-1 1 0 0 -1 -1 0.142160 0.141868 3.141593
-1 1 -1 0 0 -1 0.141646 0.146620 3.141593
0 -1 -1 0 -1 -1 0.134281 0.133833 3.141593
-1 0 -1 1 0 0 0.133815 0.133643 3.141593
-1 -1 1 1 -1 0 0.133652 0.129081 0.000000
1 -1 -1 1 -4 1 0.133348 0.134054 3.141593
0 1 -2 0 0 -2 0.127737 0.127755 3.141593
1 -1 -1 0 -1 0 0.126786 0.160631 3.141593
-1 -1 -1 0 0 0 0.125872 0.120545 3.141593
0 -1 0 -2 0 -2 0.125827 0.125705 3.141593
-1 -1 0 0 1 0 0.124309 0.121507 3.141593
-1 0 -1 -1 -1 0 0.121484 0.122118 3.141593
-2 1 -1 1 -1 1 0.117759 0.116707 0.000000
0 -3 0 0 0 0 0.114104 0.113189 3.141593
2 -3 0 -2 -1 0 0.113646 0.107300 0.000000
-1 -1 0 -1 -1 1 0.112611 0.113619 0.000000
-1 -1 -1 1 -1 1 0.109751 0.109448 0.000000
-1 -1 1 0 -1 2 0.106201 0.106301 3.141593
0 -2 0 1 -2 2 0.103871 0.079736 3.141593
2 0 0 1 0 -2 0.102687 0.100461 3.141593
1 0 -2 0 -1 -2 0.100751 0.103870 3.141593
-2 0 1 2 -1 0 0.095919 0.095967 3.141593
-2 -1 2 1 -1 3 0.095729 0.062137 0.000000
0 0 -2 0 2 -2 0.095098 0.092816 3.141593
-2 -1 2 -1 0 0 0.093683 0.093742 3.141593
-2 -2 0 2 0 0 0.092973 0.093306 3.141593
0 1 -2 -1 0 -2 0.092760 0.096220 3.141593
0 -2 0 2 1 0 0.092388 0.091311 3.141593
0 -2 -1 0 0 -2 0.091902 0.092004 3.141593
1 -2 0 0 0 -2 0.091886 0.090002 3.141593
1 -1 -1 0 -2 0 0.090673 0.090951 3.141593
-2 -1 1 2 0 0 0.087184 0.085085 3.141593
1 -2 2 1 0 0 0.086779 0.085433 3.141593
-2 -2 1 0 0 1 0.086671 0.076073 3.141593
1 -1 0 2 2 0 0.084400 0.080289 3.141593
2 -1 0 2 0 -1 0.084139 0.083709 3.141593
0 -2 1 2 1 0 0.082927 0.080868 3.141593
1 -2 1 0 0 -2 0.082921 0.080779 3.141593
0 -2 1 0 1 -2 0.082019 0.082011 3.141593
1 -2 0 2 1 0 0.080997 0.079990 3.141593
-2 -1 0 2 0 -1 0.080960 0.078308 3.141593
0 -2 1 1 2 0 0.077895 0.076782 3.141593
0 2 -3 0 0 -3 0.076570 0.073116 0.000000
-2 3 -1 0 2 -2 0.075566 0.063827 0.000000
-1 -1 1 -1 -1 2 0.075100 0.075081 0.000000
-1 1 0 2 0 -2 0.074943 0.072926 3.141593
0 -3 0 1 0 0 0.074647 0.074086 3.141593
-2 1 -1 1 -1 -1 0.072489 0.074850 0.000000
-2 0 3 -2 2 0 0.072301 0.071952 0.000000
0 -1 1 -2 0 -1 0.071910 0.072975 3.141593
2 -1 -2 -1 -2 -1 0.071131 0.060428 3.141593
-2 0 2 0 -1 1 0.068306 0.068008 3.141593
1 0 1 1 1 -1 0.068290 0.068482 0.000000
0 -1 0 0 -3 0 0.066244 0.066030 3.141593
0 2 -2 0 0 -2 0.065137 0.075421 3.141593
-1 2 -2 1 0 -1 0.064388 0.069750 3.141593
2 -2 0 -4 0 -2 0.061253 0.060063 0.000000
0 0 -1 1 -1 0 0.060196 0.133489 3.141593
1 -1 -3 1 -4 1 0.059478 0.058545 3.141593
3 -2 -2 -1 -2 -2 0.057599 0.044322 0.000000
-2 -2 1 0 0 2 0.055724 0.057802 3.141593
-2 -1 4 -2 1 1 0.054532 0.054639 3.141593
-2 0 0 2 2 -2 0.053325 0.052584 3.141593
1 -1 1 1 -1 -1 0.052999 0.053099 0.000000
1 -1 -1 -1 -1 -3 0.052580 0.052411 0.000000
0 -1 2 -3 1 -1 0.052139 0.036202 0.000000
-1 -1 0 -2 0 -1 0.052075 0.051391 3.141593
1 1 -1 -2 2 -4 0.051680 0.043145 3.141593
-4 0 2 0 0 2 0.051217 0.048992 0.000000
2 -2 1 -4 0 -1 0.050753 0.051765 0.000000
0 -2 2 0 2 -1 0.050236 0.049889 3.141593
0 -2 1 1 -1 -1 0.050086 0.048194 3.141593
0 -1 -2 0 -1 -1 0.049776 0.049818 3.141593
2 1 -4 1 -2 -2 0.049336 0.038808 0.000000
-2 3 0 0 1 -2 0.049093 0.036539 0.000000
-2 0 0 2 1 -2 0.048923 0.048620 3.141593
2 -2 0 2 0 -1 0.048506 0.048798 3.141593
0 2 -2 0 -1 -2 0.048228 0.053832 3.141593
-2 -1 0 1 0 -1 0.048130 0.045902 3.141593
-1 1 -1 -1 0 -2 0.048111 0.046862 3.141593
-1 1 -3 1 -1 -1 0.048002 0.048043 0.000000
0 -2 0 0 0 -3 0.047385 0.047382 3.141593
0 2 -2 -1 0 -3 0.047138 0.041902 0.000000
1 -1 0 2 1 -1 0.045561 0.044770 3.141593
0 5 -5 2 1 -5 0.045476 0.024724 0.000000
1 -1 1 -3 1 -1 0.045440 0.039595 0.000000
-2 0 2 2 0 -1 0.044903 0.046898 3.141593
1 -1 0 1 0 -2 0.044758 0.042211 3.141593
-1 -2 0 1 0 -1 0.044219 0.044077 3.141593
-2 2 -1 0 3 -2 0.044147 0.044195 0.000000
-3 0 1 1 0 1 0.044051 0.051298 0.000000
0 0 -1 2 3 0 0.043763 0.041608 3.141593
1 1 0 2 -2 -2 0.043747 0.044286 3.141593
-2 0 -2 2 -1 0 0.043676 0.044397 3.141593
-3 1 0 1 1 -1 0.043627 0.042095 0.000000
0 -1 0 1 -1 -2 0.043526 0.042939 3.141593
-2 2 -2 4 -2 2 0.043095 0.027193 0.000000
4 -4 -1 -3 -2 -1 0.042524 0.032131 0.000000
1 1 1 -4 2 -4 0.042488 0.040537 0.000000
-2 1 -1 3 -1 1 0.042459 0.041699 3.141593
-1 2 -1 -1 1 -2 0.042455 0.042551 3.141593
-2 0 2 -2 2 0 0.041939 0.041899 3.141593
-1 -1 0 1 1 -2 0.041692 0.041726 3.141593
0 -4 2 -2 -2 2 0.041540 0.035307 0.000000
-5 1 2 1 1 1 0.041408 0.040395 3.141593
-3 0 3 -3 3 0 0.041278 0.037761 3.141593
0 -1 1 -4 2 -2 0.041033 0.032984 0.000000
1 -2 0 2 -1 -2 0.040928 0.037151 3.141593
0 -1 0 -1 -2 -1 0.040815 0.041927 3.141593
-2 -1 0 2 2 -1 0.040759 0.042729 3.141593
-1 -3 1 0 1 1 0.040217 0.039433 0.000000
-2 0 1 1 2 -2 0.039990 0.037400 3.141593
0 -1 -1 1 -1 -2 0.039977 0.037194 3.141593
-2 0 2 -2 1 1 0.039578 0.041620 3.141593
-1 0 -1 4 -1 0 0.039574 0.036881 3.141593
-1 -2 2 0 1 -2 0.039562 0.039631 3.141593
1 -2 1 -4 0 -1 0.039470 0.042328 3.141593
-1 2 -1 -1 0 -2 0.039212 0.040821 3.141593
0 -1 -1 -1 -2 -1 0.039092 0.040005 3.141593
-1 -1 0 -1 -2 1 0.038708 0.036553 3.141593
0 -1 -2 1 -4 1 0.038344 0.038827 3.141593
1 -6 1 -1 -1 1 0.038270 0.036061 3.141593
1 -3 -1 -2 -1 -1 0.038126 0.036812 0.000000
-2 2 2 -2 3 -2 0.037676 0.037802 0.000000
0 -2 0 0 1 -3 0.037331 0.036207 3.141593
-2 2 0 -1 2 -1 0.037291 0.041276 3.141593
-1 0 -2 2 1 -2 0.037277 0.040689 3.141593
-1 2 -2 -1 0 -2 0.037168 0.035722 3.141593
-1 -2 0 2 -4 4 0.036787 0.030264 0.000000
-3 2 0 0 2 -1 0.036757 0.032060 0.000000
1 -2 1 -3 1 -2 0.036650 0.021449 0.000000
1 -3 0 0 0 -2 0.036172 0.033864 3.141593
0 0 -2 0 -3 0 0.036096 0.035596 3.141593
0 0 0 4 0 0 0.035771 0.036022 3.141593
0 1 -3 1 -1 -2 0.035664 0.030221 0.000000
-4 -1 2 2 -1 4 0.035576 0.027721 0.000000
-2 -2 1 0 2 -1 0.035475 0.034958 3.141593
5 -3 -3 -3 -3 -3 0.035440 0.017869 3.141593
0 -2 0 -2 2 -2 0.035223 0.034343 3.141593
2 -2 -2 2 0 2 0.035103 0.034565 3.141593
-1 0 2 1 2 -2 0.035042 0.034441 3.141593
-1 -3 2 -1 -1 2 0.034933 0.037232 0.000000
3 -1 -4 1 -4 -1 0.034881 0.035196 0.000000
-5 2 2 2 2 2 0.034795 0.034650 3.141593
1 -1 0 -3 -1 -2 0.034152 0.031503 0.000000
3 -1 -2 -1 -3 0 0.033875 0.020643 0.000000
0 -3 1 -2 -2 2 0.033744 0.027387 0.000000
-1 -1 1 1 1 -2 0.033672 0.033862 0.000000
-1 -2 1 1 -1 -1 0.033257 0.032879 0.000000
1 1 -5 5 -5 1 0.032937 0.028743 0.000000
1 0 0 0 0 -4 0.032741 0.028639 3.141593
1 -2 -2 0 0 -2 0.032740 0.033699 3.141593
5 -5 0 -5 -2 -2 0.032733 0.010379 0.000000
0 1 -2 2 -2 1 0.032715 0.010562 0.000000
1 -6 1 1 -6 6 0.032461 0.032610 0.000000
0 0 -3 2 -4 1 0.032289 0.028742 0.000000
1 0 0 -4 2 -3 0.031642 0.031664 0.000000
0 -2 1 -2 -2 1 0.031625 0.027488 3.141593
-4 1 0 1 0 1 0.031116 0.034207 3.141593
-1 1 1 3 1 -1 0.031062 0.030754 0.000000
0 -3 1 0 -3 3 0.030764 0.004081 0.000000
0 0 -1 -1 0 -3 0.030632 0.030593 3.141593
-1 -1 2 1 1 -1 0.030441 0.030149 0.000000
1 -1 1 -4 1 -2 0.030355 0.030847 3.141593
-5 0 2 0 1 2 0.030351 0.029290 0.000000
2 1 -3 0 -1 -2 0.029999 0.048232 0.000000
-1 0 -2 2 2 -2 0.029619 0.029606 3.141593
-2 1 1 -2 2 -1 0.029454 0.017634 3.141593
3 -2 -2 -3 0 -3 0.029410 0.028488 3.141593
-1 1 0 -3 3 -2 0.029074 0.026459 0.000000
4 -1 -4 -1 -3 -3 0.028822 0.013627 0.000000
-1 -1 -1 1 1 -1 0.028666 0.028816 0.000000
-3 3 0 1 3 -2 0.028566 0.030969 3.141593
-4 2 -1 2 0 1 0.028526 0.022495 0.000000
-2 2 -2 3 -1 1 0.028491 0.035691 0.000000
2 1 -3 -1 0 -3 0.028423 0.031044 0.000000
0 -5 1 -1 -1 1 0.028400 0.024407 3.141593
-2 -1 2 1 2 -1 0.028331 0.027421 3.141593
-2 -1 1 3 -2 1 0.028277 0.023365 0.000000
-3 -1 1 3 -1 1 0.028175 0.024737 0.000000
2 -5 2 -2 -3 3 0.028032 0.014919 3.141593
0 3 0 -5 5 -5 0.027992 0.021915 0.000000
-5 2 1 2 0 2 0.027944 0.027707 0.000000
1 -1 -1 1 2 1 0.027846 0.029244 0.000000
-6 2 2 2 2 2 0.027831 0.027756 3.141593
-2 2 -1 1 -1 1 0.027687 0.026819 0.000000
2 -4 2 0 -2 0 0.027262 0.026636 0.000000
0 1 2 -6 6 -5 0.027262 0.017705 0.000000
1 -2 0 -2 -1 -1 0.027199 0.035793 3.141593
-2 4 -1 -1 4 -3 0.027054 0.008469 0.000000
1 -1 -3 0 -2 -1 0.026911 0.023425 0.000000
1 0 0 -4 1 -2 0.026828 0.024793 0.000000
-1 -1 2 -3 1 0 0.026804 0.027819 0.000000
-1 -2 1 3 -1 1 0.026631 0.027737 0.000000
2 2 -3 -2 2 -6 0.026630 0.022483 3.141593
1 -1 -1 1 0 -3 0.026618 0.027159 0.000000
-4 4 -1 2 1 0 0.026608 0.027303 0.000000
-2 -1 1 -1 0 0 0.026562 0.026486 3.141593
-2 0 -1 2 -1 1 0.026405 0.025611 3.141593
-2 0 -1 2 -2 2 0.026266 0.026184 3.141593
0 0 3 -6 5 -3 0.026160 0.026446 0.000000
0 -3 3 -1 0 -1 0.025941 0.025716 0.000000
2 -2 0 -3 -1 -1 0.025791 0.024782 0.000000
0 -3 0 -1 -3 3 0.025661 0.022940 0.000000
-1 0 -1 2 -3 3 0.025627 0.025615 0.000000
0 1 -4 2 -4 1 0.025554 0.022658 0.000000
0 3 -2 -2 3 -5 0.025532 0.017635 3.141593
-1 -1 2 -2 2 -1 0.025451 0.025811 3.141593
0 -2 0 0 3 -2 0.025386 0.021392 3.141593
1 0 -3 0 -2 -1 0.025315 0.023552 0.000000
0 -2 0 -3 1 -2 0.025184 0.023166 0.000000
-2 0 -1 1 -2 2 0.025179 0.025240 3.141593
-1 -1 -2 2 0 -1 0.024959 0.025628 3.141593
2 -5 2 -5 0 0 0.024957 0.024980 3.141593
0 1 -3 0 0 -3 0.024931 0.024893 0.000000
-3 -3 3 2 -2 5 0.024735 0.022468 0.000000
-2 5 -2 -1 5 -5 0.024713 0.008900 0.000000
-2 -2 2 2 1 0 0.024666 0.023659 3.141593
2 2 -4 0 0 -4 0.024646 0.024072 0.000000
-4 4 0 0 2 0 0.024614 0.024636 0.000000
0 1 -2 0 0 -3 0.024561 0.024532 0.000000
1 -6 2 -1 -2 1 0.024538 0.023329 3.141593
-1 2 -4 2 -2 -1 0.024532 0.025113 0.000000
1 1 -1 -2 1 -2 0.024237 0.024775 3.141593
-4 6 -4 4 4 -4 0.024171 0.008176 3.141593
3 -2 0 0 -2 -2 0.024157 0.022130 0.000000
2 -4 0 0 -4 3 0.024105 0.012198 3.141593
-1 -1 -1 3 1 -1 0.024046 0.023028 0.000000
-4 4 0 2 1 0 0.023782 0.022162 0.000000
-2 0 1 3 0 0 0.023763 0.023822 3.141593
0 1 -3 -1 0 -3 0.023701 0.023686 0.000000
-1 -3 0 0 -2 2 0.023637 0.023475 0.000000
-1 -2 -1 2 0 -1 0.023479 0.023297 3.141593
1 -3 1 -3 0 0 0.023348 0.022782 0.000000
-2 2 -2 1 2 -2 0.023324 0.022893 3.141593
1 -5 1 -3 -2 1 0.023252 0.024266 3.141593
-5 1 1 1 1 1 0.023238 0.022585 3.141593
0 -2 0 0 -3 2 0.023194 0.014819 0.000000
0 -2 -1 1 -2 -1 0.023114 0.023963 3.141593
0 0 -1 5 -2 0 0.023065 0.023306 0.000000
-1 0 -1 3 -1 -1 0.023050 0.022266 0.000000
-1 -1 3 1 -1 0 0.023036 0.025134 0.000000
-4 0 5 -4 4 0 0.023024 0.020390 3.141593
3 -3 -2 0 -4 0 0.022939 0.034663 3.141593
2 -2 1 1 -2 -2 0.022935 0.023816 3.141593
0 0 -5 5 -6 2 0.022914 0.019045 0.000000
0 -2 -1 2 -4 3 0.022847 0.009689 0.000000
-1 2 -1 -2 2 -2 0.022832 0.019976 3.141593
-1 0 1 -4 2 -2 0.022832 0.022403 0.000000
-2 1 0 2 1 -2 0.022588 0.022122 3.141593
2 -2 1 1 -1 -1 0.022551 0.022557 3.141593
0 0 0 2 -3 -1 0.022456 0.022249 3.141593
4 -4 0 -4 -3 0 0.022421 0.019128 3.141593
1 -1 1 1 3 0 0.022378 0.020668 0.000000
1 0 -3 0 -1 -3 0.022335 0.019036 0.000000
2 -2 0 0 0 -3 0.022274 0.021738 3.141593
2 0 0 -5 3 -5 0.022269 0.016972 0.000000
0 0 1 -4 2 -2 0.022135 0.018907 0.000000
-3 -1 3 0 1 3 0.022122 0.002106 3.141593
3 -2 -3 2 -3 -2 0.021993 0.019616 3.141593
-4 -1 4 0 1 4 0.021931 0.005329 3.141593
0 -3 0 0 1 -1 0.021852 0.021805 3.141593
0 -3 0 1 0 -1 0.021776 0.021316 3.141593
3 0 -5 0 -2 -3 0.021730 0.021582 3.141593
-1 -1 1 -2 2 -2 0.021443 0.019732 3.141593
2 -2 -2 -2 -2 -2 0.021376 0.026124 3.141593
0 3 -3 4 0 -4 0.021337 0.015243 3.141593
-1 1 -1 4 -1 -1 0.021319 0.019346 3.141593
-1 -1 0 0 -2 1 0.021155 0.019612 3.141593
2 0 -2 0 1 -5 0.021089 0.020661 0.000000
-1 -1 3 -3 3 -1 0.021057 0.025387 3.141593
0 -1 -1 2 1 -2 0.021000 0.021400 3.141593
1 -6 1 -1 -3 1 0.021000 0.020979 3.141593
-1 -2 1 2 0 -1 0.020923 0.021790 3.141593
3 -4 0 0 -2 -1 0.020920 0.019556 0.000000
0 -4 2 -3 0 0 0.020885 0.021707 0.000000
-4 2 0 0 3 -1 0.020851 0.018352 0.000000
-4 0 4 -4 4 0 0.020837 0.017346 3.141593
-2 2 -2 0 1 -2 0.020723 0.018497 3.141593
1 0 -1 -3 0 -1 0.020559 0.021317 0.000000
0 -2 2 1 -1 -1 0.020517 0.021085 3.141593
3 -3 0 0 -2 -2 0.020513 0.021166 0.000000
-3 4 -3 3 3 -4 0.020483 0.012139 0.000000
-1 5 -3 1 1 -2 0.020324 0.019550 3.141593
-5 1 0 3 1 1 0.020252 0.020767 3.141593
0 -4 0 -1 -3 2 0.020231 0.019775 0.000000
-5 1 3 0 3 1 0.020092 0.020616 3.141593
2 0 -2 2 2 -2 0.020038 0.020523 3.141593
0 -1 1 3 1 0 0.020017 0.020061 3.141593
0 -4 4 -4 0 2 0.019931 0.030188 3.141593
1 -1 1 0 -1 -3 0.019872 0.019842 0.000000
-1 0 -3 2 -3 1 0.019666 0.019273 0.000000
1 1 -1 -2 2 -6 0.019608 0.019104 3.141593
-2 0 0 5 -2 1 0.019565 0.020339 0.000000
4 -1 -2 -4 1 -5 0.019564 0.018067 3.141593
4 1 -5 -1 -1 -5 0.019461 0.016060 3.141593
1 -4 0 -2 -1 0 0.019426 0.018082 0.000000
0 -2 -2 2 -2 -1 0.019346 0.021581 3.141593
-1 -1 -1 1 2 -2 0.019339 0.019344 3.141593
-2 3 1 -1 2 -2 0.019337 0.017359 0.000000
-1 -1 2 1 1 -2 0.019026 0.019007 3.141593
4 -4 0 -4 -2 -1 0.018942 0.025350 3.141593
3 -2 0 -5 1 -3 0.018898 0.015049 3.141593
-4 -1 2 0 3 0 0.018800 0.018160 0.000000
-2 -1 2 -2 1 2 0.018756 0.018937 3.141593
-5 0 4 0 2 3 0.018696 0.019298 3.141593
-1 0 -1 2 1 -2 0.018582 0.018786 3.141593
1 -1 -2 2 -2 -2 0.018566 0.016815 3.141593
-1 -2 -2 3 -5 3 0.018533 0.018552 3.141593
-4 1 4 -4 4 0 0.018428 0.016377 3.141593
3 -4 0 -3 -3 1 0.018415 0.015810 3.141593
-1 -2 1 2 -1 -1 0.018380 0.018865 3.141593
0 -3 -1 2 -4 2 0.018319 0.017910 0.000000
-2 3 -1 -1 3 -3 0.018109 0.027253 3.141593
2 -2 -1 -4 0 -2 0.018074 0.014908 0.000000
1 -3 1 1 0 -1 0.017930 0.019813 0.000000
0 0 -1 5 -5 1 0.017874 0.012257 3.141593
-2 -2 1 2 -1 4 0.017865 0.011583 0.000000
-3 -1 1 2 1 -1 0.017858 0.017471 0.000000
-3 -1 0 2 -1 1 0.017853 0.017707 0.000000
0 2 0 0 2 -5 0.017853 0.019460 0.000000
1 2 -4 1 -3 0 0.017784 0.016507 3.141593
4 -3 -3 -3 -3 -3 0.017767 0.013253 0.000000
-1 -1 3 1 1 -1 0.017728 0.021110 0.000000
-2 0 0 5 -1 0 0.017699 0.017623 0.000000
1 -3 1 -5 1 -1 0.017698 0.019851 3.141593
-2 -2 3 -2 2 0 0.017668 0.017162 0.000000
-1 6 -4 -1 4 -6 0.017621 0.010553 3.141593
-4 3 0 3 0 3 0.017449 0.021021 3.141593
0 3 -6 3 -2 -2 0.017435 0.009765 3.141593
1 -2 -2 1 -4 0 0.017430 0.017434 0.000000
1 -2 -2 -2 -2 -2 0.017393 0.017687 3.141593
0 -5 2 -2 1 0 0.017281 0.016077 0.000000
1 -6 1 -1 -2 1 0.017215 0.015873 3.141593
1 -5 1 -2 -2 2 0.017197 0.019155 3.141593
1 -4 0 1 -4 3 0.017197 0.017062 0.000000
-4 -4 4 0 0 3 0.017187 0.013367 3.141593
0 6 -6 1 1 -6 0.017164 0.017188 0.000000
1 -1 0 1 -2 -2 0.017139 0.018029 3.141593
6 -1 -2 -6 0 -5 0.017112 0.012599 0.000000
-3 -3 4 -1 1 1 0.016987 0.016801 3.141593
2 -5 1 -2 -3 2 0.016943 0.014233 3.141593
-3 3 2 -3 6 -3 0.016883 0.016902 0.000000
-3 1 0 4 0 0 0.016872 0.017315 0.000000
4 0 -5 -1 -3 -4 0.016815 0.015691 3.141593
1 -1 0 2 -1 -2 0.016770 0.016821 3.141593
0 0 -4 2 -4 1 0.016765 0.017485 0.000000
-3 -1 3 -1 1 2 0.016706 0.015019 3.141593
-3 1 1 -2 4 -2 0.016684 0.016603 3.141593
1 -6 2 -1 -3 1 0.016629 0.014878 3.141593
-3 2 0 0 3 -1 0.016542 0.017204 0.000000
2 1 -3 0 -3 0 0.016530 0.013830 0.000000
-2 3 0 -2 4 -3 0.016520 0.021383 3.141593
-3 -1 3 1 2 0 0.016485 0.015815 0.000000
-5 -2 3 2 2 3 0.016427 0.014536 3.141593
-2 2 -1 -1 1 0 0.016426 0.019116 3.141593
0 0 -2 -1 2 -5 0.016349 0.014909 0.000000
-2 1 -1 1 0 0 0.016339 0.017539 3.141593
-1 -3 2 -3 0 0 0.016268 0.018599 0.000000
-4 0 0 3 -3 3 0.016267 0.014117 3.141593
3 -4 1 -2 -2 1 0.016145 0.006384 0.000000
-1 4 -2 -1 2 -4 0.016138 0.016314 0.000000
-1 -1 1 1 2 -2 0.016110 0.017896 3.141593
-4 -1 5 -4 4 1 0.016028 0.015729 3.141593
2 1 -1 0 1 -6 0.016001 0.012701 3.141593
-1 -3 3 1 -2 1 0.015991 0.014723 0.000000
1 -1 -1 2 -1 -3 0.015978 0.015040 0.000000
0 1 -1 3 -3 -1 0.015971 0.017205 0.000000
-4 -3 6 -2 2 4 0.015952 0.015927 0.000000
2 -1 -1 -4 0 -3 0.015938 0.012415 0.000000
-1 1 -1 3 -1 -2 0.015923 0.016853 0.000000
1 -2 -2 0 -3 -1 0.015917 0.013206 0.000000
-2 0 -1 2 1 -1 0.015908 0.017049 3.141593
-3 0 3 0 0 4 0.015896 0.010880 0.000000
-1 -3 0 0 -1 0 0.015880 0.014381 3.141593
-2 2 -1 5 -2 0 0.015804 0.014333 0.000000
-4 -3 5 0 0 5 0.015767 0.015322 3.141593
-1 0 0 0 1 -3 0.015734 0.015017 3.141593
2 -4 1 -4 -2 0 0.015573 0.015573 0.000000
-1 -3 0 3 -4 4 0.015568 0.005520 3.141593
3 -4 0 -3 -4 0 0.015515 0.014457 3.141593
-3 3 2 -3 4 -3 0.015467 0.007916 0.000000
-2 2 3 -4 4 -3 0.015454 0.010909 0.000000
-2 -2 -2 4 -4 4 0.015428 0.009651 3.141593
0 -5 2 -2 0 -1 0.015255 0.015454 0.000000
-2 -2 4 -3 2 1 0.015252 0.006263 0.000000
-4 2 -1 4 -1 1 0.015194 0.012619 0.000000
1 -3 1 -3 0 -1 0.015193 0.023380 3.141593
5 0 -5 0 -4 -2 0.015185 0.014298 0.000000
-2 0 0 4 -1 0 0.015063 0.013220 3.141593
0 -1 2 0 2 -3 0.015038 0.017192 3.141593
2 0 -3 2 -5 2 0.015029 0.014634 3.141593
2 -6 3 -1 -2 1 0.015018 0.015435 3.141593
-5 2 3 -1 5 -1 0.014999 0.015507 0.000000
-4 2 -1 2 0 0 0.014990 0.014467 0.000000
-2 -5 4 -2 -2 4 0.014939 0.010802 3.141593
-2 -2 4 -3 3 -2 0.014936 0.013476 3.141593
-1 -3 1 -1 2 -1 0.014925 0.014908 0.000000
1 -4 0 0 -3 1 0.014881 0.015222 3.141593
2 -2 0 -1 3 0 0.014802 0.016322 3.141593
2 2 -1 -4 2 -4 0.014770 0.017384 0.000000
-1 4 -5 5 -4 0 0.014752 0.008970 3.141593
-1 -1 4 0 0 -1 0.014723 0.013086 3.141593
2 -2 0 -5 0 -2 0.014702 0.016753 0.000000
-1 -1 -1 4 -6 6 0.014450 0.010684 3.141593
0 1 -2 -2 1 -4 0.014444 0.015036 0.000000
-3 3 -3 3 3 -3 0.014435 0.009958 0.000000
-2 -5 5 -1 -1 5 0.014412 0.009900 3.141593
-6 2 2 2 2 1 0.014387 0.017967 3.141593
4 -3 -3 -2 -4 -1 0.014343 0.011680 0.000000
-1 2 -1 2 -2 -2 0.014311 0.013204 3.141593
-2 1 -1 6 0 1 0.014295 0.011901 3.141593
-4 3 0 2 2 0 0.014141 0.014161 0.000000
-4 2 1 -1 4 -2 0.014120 0.014826 0.000000
-4 3 -3 4 -2 2 0.014093 0.014485 0.000000
0 2 -2 -3 2 -3 0.014088 0.012283 0.000000
2 2 -2 -3 3 -6 0.014078 0.013012 3.141593
-1 0 2 0 2 -3 0.014054 0.014728 3.141593
3 -3 0 2 -3 0 0.014048 0.014118 0.000000
2 -2 -2 1 -2 -2 0.014010 0.014047 3.141593
6 -3 -4 -1 -6 -1 0.013991 0.013543 3.141593
1 1 0 3 -3 -1 0.013990 0.013803 0.000000
1 -2 -2 2 -1 -2 0.013974 0.015836 3.141593
-2 3 1 -3 6 -4 0.013944 0.006213 0.000000
0 4 -6 4 -2 -2 0.013924 0.000283 0.000000
5 -3 -4 -3 -4 -3 0.013880 0.008546 3.141593
1 0 -1 -1 3 -5 0.013839 0.013850 3.141593
0 -6 2 0 -6 6 0.013759 0.012641 0.000000
0 -3 2 0 3 0 0.013719 0.011401 3.141593
2 0 -4 -1 -3 -2 0.013716 0.013106 0.000000
-1 -3 2 -2 -2 2 0.013629 0.014346 0.000000
-3 0 5 -3 3 2 0.013593 0.013653 3.141593
0 -5 3 0 -4 6 0.013571 0.011054 0.000000
0 -4 0 2 -5 3 0.013475 0.013593 3.141593
-4 -1 4 -2 3 2 0.013450 0.013112 0.000000
1 -2 -1 2 -3 -1 0.013445 0.015310 0.000000
2 1 -6 2 -3 -2 0.013431 0.011783 3.141593
2 -3 3 -4 2 -4 0.013385 0.010877 0.000000
1 1 -2 -3 2 -6 0.013372 0.014397 3.141593
1 -1 -2 -1 -3 1 0.013334 0.012072 0.000000
4 -3 -2 -3 -3 -2 0.013298 0.014319 0.000000
-4 -4 4 1 1 4 0.013267 0.011427 3.141593
2 -3 -1 -3 -2 -1 0.013241 0.013453 0.000000
-1 1 0 3 0 -1 0.013202 0.013515 0.000000
3 -3 3 -1 2 1 0.013200 0.002508 3.141593
-1 2 -1 -3 4 -4 0.013176 0.009849 0.000000
3 0 -4 -2 -2 -3 0.013096 0.013713 3.141593
1 2 -2 -1 -1 -1 0.013093 0.008873 3.141593
0 -1 1 -4 1 -1 0.013092 0.014964 3.141593
-2 3 -2 -1 3 -3 0.013080 0.010165 3.141593
4 1 -4 -3 0 -5 0.013042 0.009203 3.141593
-1 -3 4 -1 2 0 0.013018 0.012601 3.141593
1 -1 -3 2 -4 1 0.013018 0.007987 0.000000
0 -2 -3 3 -2 0 0.013009 0.012579 0.000000
0 -1 -2 2 -4 2 0.012986 0.013582 0.000000
2 -1 0 -2 2 -5 0.012956 0.013321 0.000000
0 -1 -2 3 -3 -1 0.012955 0.015203 0.000000
-1 1 -1 6 -1 0 0.012950 0.012037 3.141593
-1 0 -1 4 0 -1 0.012940 0.011798 3.141593
0 5 -5 0 0 -5 0.012929 0.007168 0.000000
2 0 -4 1 -1 -4 0.012928 0.013449 0.000000
-4 2 -1 3 -1 2 0.012872 0.011383 0.000000
-2 5 -3 1 0 -2 0.012846 0.013687 3.141593
4 -4 -4 -1 -5 -1 0.012790 0.013423 3.141593
-3 0 1 1 1 0 0.012780 0.012260 0.000000
-4 2 -2 5 -3 4 0.012766 0.008728 0.000000
1 2 -5 2 -3 -2 0.012760 0.010791 3.141593
-2 -4 3 3 -3 4 0.012671 0.010875 0.000000
-2 1 0 3 0 -1 0.012670 0.012637 0.000000
-4 5 -4 5 0 0 0.012638 0.012569 3.141593
2 0 -5 3 -6 1 0.012623 0.012250 0.000000
0 1 -5 5 -5 0 0.012610 0.012152 0.000000
2 -1 -1 -3 -1 -2 0.012566 0.014727 0.000000
2 -2 -2 1 -6 3 0.012542 0.012566 3.141593
-5 1 1 3 3 0 0.012536 0.012592 3.141593
-5 3 1 2 3 -2 0.012526 0.012548 3.141593
-4 4 0 -1 5 -4 0.012525 0.011774 3.141593
-2 -3 3 -1 -2 4 0.012479 0.010194 3.141593
1 -3 -1 3 -5 1 0.012389 0.013152 3.141593
1 2 -3 -2 1 -4 0.012377 0.012002 3.141593
0 -6 1 0 -6 6 0.012363 0.012360 0.000000
2 -4 -1 0 -2 -1 0.012338 0.012328 0.000000
2 -1 -2 -1 -3 1 0.012279 0.012813 0.000000
0 1 -4 3 0 -3 0.012194 0.011027 3.141593
-3 2 2 -2 5 -2 0.012152 0.004780 3.141593
-4 -1 2 1 -1 2 0.012150 0.012273 0.000000
-1 0 4 -3 5 -4 0.012104 0.009495 3.141593
1 -3 1 0 -2 -1 0.012104 0.014177 0.000000
0 2 -3 2 -3 1 0.012091 0.012017 0.000000
1 2 -2 1 1 -5 0.012073 0.011053 0.000000
-5 2 -1 5 -2 5 0.012046 0.013359 0.000000
-4 0 4 -1 1 2 0.012034 0.009815 0.000000
0 2 -4 1 2 -4 0.012021 0.012263 0.000000
2 2 -5 3 -4 0 0.012017 0.011616 3.141593
1 -4 0 1 -2 0 0.012014 0.012488 0.000000
3 -2 -1 0 0 -4 0.011999 0.011846 0.000000
-3 -2 4 -2 2 1 0.011935 0.012922 0.000000
0 0 -1 4 -4 0 0.011902 0.013777 0.000000
-3 -1 1 1 -3 1 0.011894 0.012976 0.000000
0 -6 3 -1 -2 1 0.011892 0.012533 3.141593
3 -5 2 -6 -1 0 0.011852 0.008294 0.000000
-2 1 -2 4 0 -1 0.011782 0.011075 0.000000
2 1 -1 1 -2 -3 0.011776 0.012361 0.000000
-2 -1 3 3 -1 1 0.011708 0.011613 0.000000
0 2 -6 5 -6 1 0.011658 0.010452 0.000000
1 2 -4 3 -4 1 0.011657 0.010531 0.000000
5 1 -6 -1 -2 -5 0.011603 0.002826 0.000000
-6 1 1 2 2 2 0.011590 0.008719 3.141593
0 0 -2 6 -2 0 0.011504 0.012129 0.000000
2 -4 1 -2 -1 -2 0.011501 0.013101 0.000000
2 -6 1 0 -5 4 0.011481 0.011668 0.000000
3 -2 -1 0 -1 -3 0.011477 0.013617 0.000000
-2 1 -2 2 1 -2 0.011469 0.015178 3.141593
2 3 -6 3 -3 -2 0.011436 0.006990 0.000000
0 0 -2 -1 0 -3 0.011433 0.014824 3.141593
2 -1 -1 -1 0 -5 0.011427 0.011827 0.000000
0 -3 1 1 0 -1 0.011420 0.011639 3.141593
-3 -2 2 0 0 3 0.011410 0.009743 0.000000
-4 -1 5 -4 5 -1 0.011361 0.011321 3.141593
5 2 -5 -3 0 -6 0.011343 0.011932 0.000000
1 -5 3 -3 -1 1 0.011318 0.011257 3.141593
-1 2 -1 -2 1 -3 0.011306 0.012201 0.000000
5 0 -2 -6 0 -5 0.011259 0.012797 0.000000
-3 -2 1 2 0 0 0.011255 0.014166 3.141593
-4 1 1 3 0 3 0.011241 0.013037 3.141593
2 -2 -1 -3 -2 -1 0.011227 0.013989 0.000000
1 -3 -2 1 -4 1 0.011222 0.009984 3.141593
1 0 0 0 1 -4 0.011203 0.010367 3.141593
3 -4 -1 -3 0 -3 0.011202 0.010260 3.141593
-4 4 -3 4 3 -2 0.011200 0.010375 0.000000
1 -2 1 -5 3 -3 0.011170 0.010394 3.141593
-3 -1 2 -1 1 1 0.011162 0.014978 0.000000
-3 2 2 -2 5 -3 0.011131 0.010609 3.141593
-3 0 2 2 2 -1 0.011096 0.011918 0.000000
-1 -4 2 -2 -1 1 0.011037 0.012025 3.141593
-5 1 3 0 2 2 0.011034 0.006846 3.141593
4 -4 -1 -2 -5 2 0.011002 0.010958 3.141593
-1 0 2 1 1 -2 0.010975 0.013089 3.141593
-4 0 4 2 2 0 0.010973 0.013340 0.000000
-2 -2 6 -6 5 0 0.010973 0.006328 0.000000
-3 2 2 -3 4 -2 0.010953 0.007379 0.000000
-3 0 1 0 0 1 0.010948 0.017821 3.141593
3 -6 0 0 -6 4 0.010941 0.010901 3.141593
1 5 -6 1 0 -5 0.010906 0.013684 0.000000
1 0 -4 1 -3 -1 0.010876 0.015761 3.141593
-2 1 -1 5 0 -1 0.010851 0.011319 0.000000
4 -2 -2 -3 -1 -3 0.010845 0.008074 0.000000
5 -1 -6 2 -6 -1 0.010813 0.009470 0.000000
0 -3 1 -2 -1 2 0.010767 0.006944 0.000000
0 3 -3 0 1 -4 0.010764 0.014630 3.141593
2 -2 -3 2 -6 3 0.010763 0.010708 3.141593
-5 -2 4 2 2 3 0.010763 0.011119 3.141593
2 -6 4 -5 0 0 0.010746 0.009018 0.000000
-4 0 4 1 2 0 0.010703 0.012373 0.000000
0 -3 1 2 -2 0 0.010692 0.013101 3.141593
-1 0 0 4 0 -1 0.010659 0.012326 3.141593
1 -5 2 -1 -3 3 0.010646 0.014852 3.141593
-2 -3 3 4 -3 4 0.010631 0.010678 0.000000
1 -6 5 -6 1 1 0.010600 0.009614 0.000000
-4 1 3 3 0 1 0.010525 0.011393 3.141593
2 0 -1 1 0 -4 0.010518 0.011151 0.000000
-2 3 -3 2 0 -2 0.010477 0.010482 0.000000
-2 0 0 5 -2 0 0.010463 0.010480 0.000000
1 -4 0 0 -4 1 0.010437 0.010364 0.000000
2 -2 -2 0 0 -4 0.010418 0.009798 0.000000
3 -6 3 -6 0 0 0.010376 0.004472 3.141593
4 -2 -5 2 -6 0 0.010329 0.005413 0.000000
1 -5 0 0 -1 1 0.010320 0.012575 0.000000
-2 2 -3 3 -3 2 0.010301 0.007406 0.000000
-3 1 -3 6 -1 1 0.010300 0.011404 3.141593
-2 -4 2 0 -1 2 0.010290 0.010953 0.000000
4 -4 1 0 -2 -1 0.010288 0.013183 0.000000
-4 -1 2 2 -1 2 0.010285 0.011205 0.000000
1 -2 1 -3 0 0 0.010285 0.009743 0.000000
-4 -4 5 -1 -1 4 0.010278 0.011723 3.141593
-1 -2 -1 2 -5 4 0.010278 0.010682 0.000000
-1 -3 2 2 -3 2 0.010268 0.008728 0.000000
-6 1 2 2 1 3 0.010254 0.010256 3.141593
-1 1 -2 1 0 -1 0.010246 0.005611 3.141593
-2 -3 3 0 -1 4 0.010228 0.023490 3.141593
2 -3 1 -4 -2 1 0.010215 0.009495 0.000000
-6 1 3 1 2 1 0.010197 0.009100 3.141593
0 -2 -2 4 -3 0 0.010186 0.011728 0.000000
-3 0 1 1 3 -2 0.010179 0.010695 0.000000
-1 -3 1 0 0 -1 0.010170 0.010158 3.141593
-2 2 2 -4 6 -4 0.010169 0.012415 0.000000
-2 -4 4 -2 0 4 0.010153 0.011465 3.141593
-3 3 -3 4 -2 1 0.010128 0.006181 0.000000
0 -4 4 -1 -1 0 0.010106 0.011345 0.000000
-3 -1 3 3 -1 2 0.010090 0.009589 0.000000
3 -3 2 0 -4 0 0.010071 0.012103 0.000000
-2 0 0 4 -2 0 0.010064 0.010120 0.000000
2 -6 -1 1 -5 2 0.010056 0.006001 0.000000
-1 -3 4 -4 1 2 0.010054 0.006806 0.000000
5 -6 0 0 -6 0 0.010036 0.009494 0.000000
4 -2 -2 -4 -2 -3 0.009968 0.010921 0.000000
-3 -1 4 1 -1 2 0.009950 0.009391 0.000000
0 1 1 -6 5 -5 0.009930 0.010519 0.000000
2 0 -1 -1 1 -5 0.009907 0.009945 0.000000
0 -4 4 0 0 0 0.009893 0.012973 0.000000
-1 -3 4 1 -2 2 0.009870 0.009521 0.000000
-3 0 3 1 3 -2 0.009869 0.010566 0.000000
0 2 -5 2 0 -3 0.009845 0.008233 0.000000
-1 5 -3 0 1 -3 0.009814 0.010069 3.141593
4 -1 0 -2 1 -5 0.009807 0.007274 0.000000
1 -4 0 0 0 -1 0.009801 0.011287 3.141593
2 -5 0 0 -3 0 0.009793 0.011199 0.000000
-4 5 -1 0 3 -3 0.009792 0.009570 3.141593
-4 -4 3 1 0 3 0.009782 0.008984 3.141593
-6 3 -1 5 0 3 0.009771 0.002911 0.000000
0 -3 3 -1 1 -2 0.009770 0.009656 0.000000
4 -2 -3 -3 -3 -2 0.009730 0.006300 0.000000
-3 -4 3 3 -2 3 0.009702 0.008637 0.000000
-2 -2 5 -5 5 -2 0.009670 0.008455 0.000000
1 0 -2 0 1 -4 0.009664 0.010653 0.000000
1 -6 3 -1 -2 0 0.009650 0.010450 3.141593
2 -2 1 1 -1 -2 0.009644 0.013168 3.141593
-4 4 -3 4 -1 0 0.009640 0.009777 3.141593
-3 -2 3 1 0 1 0.009629 0.010536 0.000000
0 -2 2 -1 2 -2 0.009607 0.012373 3.141593
1 1 -2 0 3 -6 0.009587 0.009807 3.141593
-6 6 0 2 3 0 0.009573 0.010446 0.000000
5 -3 -3 -2 -3 -3 0.009570 0.003217 3.141593
-3 -4 4 -2 2 2 0.009569 0.008907 0.000000
-1 -5 2 0 -1 1 0.009563 0.010404 0.000000
1 -5 0 1 -5 3 0.009563 0.002557 0.000000
2 -4 3 -4 3 -4 0.009558 0.009005 0.000000
-3 0 -1 3 -4 3 0.009546 0.009543 3.141593
1 -4 1 -2 1 -1 0.009545 0.009530 0.000000
-2 2 -2 1 -1 -1 0.009536 0.009567 3.141593
1 -6 4 -4 -2 3 0.009523 0.006000 0.000000
-1 3 0 -3 3 -3 0.009493 0.011037 3.141593
-3 -1 1 2 -2 3 0.009488 0.003376 0.000000
2 -1 -1 2 1 -2 0.009487 0.011936 3.141593
2 1 -1 1 -1 -4 0.009480 0.009075 0.000000
-3 -3 3 0 -1 5 0.009458 0.005117 3.141593
1 -4 2 -4 -1 -1 0.009448 0.009488 0.000000
4 -2 -4 2 -4 -3 0.009446 0.005687 3.141593
-5 0 5 -1 3 3 0.009446 0.009338 0.000000
-3 0 3 2 1 -1 0.009426 0.009681 0.000000
-3 4 -4 4 3 -4 0.009420 0.006971 0.000000
-2 2 -2 2 0 -2 0.009413 0.009817 3.141593
-3 -3 4 3 -4 5 0.009408 0.010029 3.141593
-3 0 2 -2 1 0 0.009407 0.009672 3.141593
-1 -3 2 -1 -2 3 0.009385 0.010745 0.000000
0 6 -6 1 1 -5 0.009351 0.007765 0.000000
2 -4 2 -4 -2 2 0.009350 0.012949 0.000000
-4 3 0 1 5 -4 0.009337 0.009354 3.141593
1 0 -3 1 -1 -4 0.009323 0.008708 0.000000
-3 -1 1 1 3 -1 0.009319 0.009872 0.000000
0 -5 4 -5 0 2 0.009310 0.006946 0.000000
3 0 -3 -3 -1 -4 0.009292 0.010789 3.141593
2 -4 0 0 -5 4 0.009280 0.021012 3.141593
0 2 -2 -1 1 -3 0.009276 0.008244 3.141593
3 -2 1 -2 -1 -3 0.009245 0.009138 0.000000
3 -5 0 -4 -3 0 0.009221 0.011007 3.141593
5 -3 -1 -4 -1 -3 0.009221 0.008316 0.000000
-2 5 -4 4 -1 0 0.009220 0.012589 3.141593
-3 -4 6 -4 2 3 0.009219 0.002321 0.000000
-1 -4 -1 4 -3 3 0.009214 0.008091 3.141593
2 -1 2 -6 3 -3 0.009204 0.007545 3.141593
3 2 -4 3 -2 -4 0.009200 0.009309 0.000000
0 0 1 -1 2 -4 0.009192 0.009747 0.000000
-4 1 2 -1 3 1 0.009188 0.010364 0.000000
-2 -1 3 -3 1 0 0.009181 0.009185 0.000000
-3 -4 3 1 1 3 0.009167 0.008705 3.141593
0 -5 6 -6 3 0 0.009167 0.008388 0.000000
-5 -1 3 2 2 2 0.009161 0.009818 3.141593
-1 3 -4 2 0 -2 0.009161 0.009290 0.000000
-4 1 4 -2 5 0 0.009145 0.008283 3.141593
2 1 -3 -2 0 -3 0.009144 0.012466 0.000000
-1 -3 4 0 1 0 0.009133 0.007681 3.141593
-4 0 6 -4 6 0 0.009121 0.009067 3.141593
-4 -1 1 1 -1 4 0.009098 0.009308 0.000000
-4 2 2 1 2 2 0.009085 0.009915 0.000000
-4 1 -1 4 0 0 0.009080 0.011185 0.000000
0 -5 4 -4 -1 3 0.009079 0.010238 3.141593
0 0 1 -5 3 -3 0.009078 0.013122 3.141593
-1 -4 0 4 -6 6 0.009039 0.010261 3.141593
2 1 -5 2 -4 -1 0.009028 0.008525 0.000000
1 1 -1 1 -1 -4 0.009011 0.009160 0.000000
-5 6 -3 5 1 0 0.009006 0.006549 0.000000
-6 2 3 0 3 1 0.008993 0.009555 3.141593
3 -4 1 -4 0 -4 0.008991 0.008780 3.141593
-3 3 -3 4 3 -3 0.008971 0.007448 0.000000
3 -4 -3 0 -4 -1 0.008968 0.009949 3.141593
1 -3 -1 2 -4 0 0.008964 0.008929 3.141593
2 -5 0 -1 -4 1 0.008936 0.006980 0.000000
-4 2 1 -1 3 -1 0.008929 0.006811 0.000000
2 5 -6 0 0 -6 0.008929 0.011291 0.000000
-5 4 1 1 2 1 0.008905 0.008660 0.000000
0 -3 3 -4 0 2 0.008903 0.008984 3.141593
-5 4 -2 6 -2 4 0.008874 0.009337 0.000000
2 0 -3 -3 0 -4 0.008867 0.013243 3.141593
-3 1 1 1 4 -3 0.008866 0.008756 3.141593
0 -4 4 1 0 1 0.008861 0.009456 0.000000
2 0 0 -6 4 -6 0.008851 0.002960 0.000000
0 -1 -5 5 -5 2 0.008838 0.009425 0.000000
4 0 -5 0 -3 -3 0.008810 0.019455 3.141593
2 3 -6 3 -4 -1 0.008804 0.002534 0.000000
0 -6 6 -6 1 2 0.008798 0.011128 0.000000
3 1 -4 -2 0 -5 0.008793 0.007889 3.141593
-5 2 3 -1 3 1 0.008792 0.006033 3.141593
-1 -1 0 -1 3 -3 0.008775 0.010880 0.000000
1 -2 1 -1 -1 -2 0.008737 0.004620 3.141593
0 1 -3 0 -2 -1 0.008736 0.006739 0.000000
4 -1 -2 -4 -2 -2 0.008723 0.006629 0.000000
2 0 -1 -3 -1 -1 0.008712 0.008840 0.000000
1 1 -3 1 2 -5 0.008710 0.009162 3.141593
0 -3 -2 2 -5 3 0.008709 0.007666 3.141593
2 -3 1 -1 3 -1 0.008702 0.009375 0.000000
-5 1 1 2 3 0 0.008679 0.009512 3.141593
1 -3 -1 -1 -3 -2 0.008672 0.011086 0.000000
-3 -1 5 1 2 1 0.008667 0.008526 3.141593
-6 1 4 1 3 3 0.008667 0.007372 3.141593
4 -6 0 -4 -4 1 0.008654 0.010537 3.141593
-3 1 0 3 2 -1 0.008637 0.009176 0.000000
-2 1 2 2 2 -2 0.008636 0.010614 3.141593
-3 -1 2 1 -3 5 0.008635 0.012342 3.141593
2 -1 1 -5 2 -2 0.008619 0.010996 3.141593
1 -4 -1 -1 -3 1 0.008617 0.010830 3.141593
-4 -4 6 -1 1 4 0.008611 0.009807 3.141593
1 2 -2 1 0 -5 0.008604 0.010437 0.000000
-3 4 -4 4 3 -3 0.008599 0.010045 0.000000
-1 5 -3 3 -1 -4 0.008587 0.009026 3.141593
0 2 -2 3 0 -3 0.008577 0.008861 3.141593
-1 -1 2 0 5 -1 0.008575 0.006755 0.000000
-4 4 -3 4 2 -3 0.008571 0.009266 0.000000
-2 -4 3 4 -3 4 0.008551 0.008525 0.000000
-3 -3 3 5 -3 5 0.008526 0.005245 3.141593
-1 0 -3 2 -3 2 0.008515 0.009137 0.000000
1 0 -2 -3 3 -6 0.008507 0.009515 3.141593
4 -4 -3 -1 -1 -4 0.008472 0.002759 0.000000
-4 0 2 1 2 -1 0.008439 0.009349 0.000000
1 -1 0 4 -4 0 0.008427 0.008263 0.000000
-6 6 -1 4 3 0 0.008412 0.011492 3.141593
3 -1 -5 0 -2 -4 0.008374 0.008259 3.141593
-1 1 0 2 1 -2 0.008368 0.008977 0.000000
2 -3 3 -2 2 -3 0.008359 0.008460 0.000000
4 -4 0 -5 -2 -2 0.008357 0.010007 3.141593
2 1 -3 -2 1 -6 0.008354 0.014499 3.141593
4 -5 1 -6 0 -2 0.008349 0.000962 0.000000
-4 -3 3 3 -4 4 0.008339 0.010275 0.000000
5 -2 -4 -3 -3 -3 0.008335 0.004380 3.141593
-1 -4 1 1 0 1 0.008328 0.006516 0.000000
-3 3 -3 3 2 -3 0.008313 0.008015 0.000000
-1 1 -3 3 2 -3 0.008311 0.005254 0.000000
-2 2 -4 3 -1 -1 0.008302 0.009377 0.000000
1 0 -2 -1 1 -5 0.008277 0.008343 0.000000
1 -3 2 0 -1 -1 0.008276 0.009310 0.000000
-4 2 -1 5 -2 4 0.008271 0.002913 0.000000
-3 1 -1 2 3 -2 0.008268 0.007598 0.000000
0 -1 0 -2 2 -4 0.008264 0.009041 0.000000
1 -3 0 2 -3 0 0.008263 0.009751 0.000000
1 2 -4 0 -1 -3 0.008257 0.014439 3.141593
-3 3 -3 3 -1 -1 0.008237 0.008365 3.141593
0 -1 1 0 3 -3 0.008234 0.008376 0.000000
2 -1 -2 -2 -1 -2 0.008212 0.008573 3.141593
-1 3 -5 4 -4 0 0.008210 0.011132 3.141593
0 -5 1 0 -6 6 0.008209 0.008220 0.000000
-4 -2 3 0 2 1 0.008207 0.009400 0.000000
1 -3 -1 1 -3 -1 0.008202 0.010476 0.000000
-4 3 1 3 1 -1 0.008196 0.010127 3.141593
-6 1 4 -2 4 1 0.008193 0.006894 3.141593
6 -4 -2 -3 -5 0 0.008189 0.005593 0.000000
3 -4 -1 0 -2 -2 0.008188 0.010608 0.000000
4 -6 1 -4 -3 1 0.008181 0.006783 3.141593
-2 -4 3 -2 0 2 0.008167 0.007450 0.000000
1 3 -3 -2 2 -5 0.008166 0.007821 3.141593
-2 -3 3 4 -2 3 0.008151 0.007321 0.000000
-3 0 0 1 -1 2 0.008136 0.006859 0.000000
0 -2 3 -6 2 -2 0.008135 0.010222 3.141593
3 -2 -2 -3 -1 -3 0.008121 0.013341 3.141593
2 -5 1 -3 -2 0 0.008115 0.009749 3.141593
5 -2 -6 0 -5 -2 0.008107 0.007095 0.000000
-3 2 -1 3 -1 2 0.008106 0.007849 0.000000
4 -4 1 -3 0 -4 0.008103 0.008231 3.141593
-2 5 -2 -2 6 -6 0.008100 0.003201 0.000000
-1 -2 1 -2 0 1 0.008083 0.009339 0.000000
0 -6 2 0 -2 2 0.008050 0.010117 0.000000
3 -3 0 -2 0 -4 0.008049 0.008043 3.141593
-2 5 0 -2 4 -3 0.008046 0.008124 3.141593
-1 -3 2 0 -3 5 0.008043 0.008199 3.141593
-6 -1 4 2 0 5 0.008038 0.003828 0.000000
-6 2 2 3 0 5 0.008033 0.004851 0.000000
3 -4 4 -4 3 -4 0.008000 0.006351 0.000000
0 5 -5 0 1 -6 0.007991 0.007443 0.000000
-3 0 2 2 3 -1 0.007981 0.007976 0.000000
0 1 -4 1 -3 0 0.007977 0.008378 3.141593
3 -4 1 -5 -1 -1 0.007973 0.009259 0.000000
0 0 2 -5 5 -5 0.007972 0.006987 0.000000
-1 -3 0 2 -1 0 0.007964 0.008301 3.141593
-4 0 -1 4 -3 3 0.007960 0.008429 3.141593
0 0 0 1 2 -4 0.007948 0.008404 3.141593
-1 4 -2 -2 4 -5 0.007941 0.010573 3.141593
2 -6 1 0 -3 1 0.007938 0.007997 3.141593
-6 0 4 0 3 3 0.007934 0.006911 3.141593
-5 3 -3 6 -1 2 0.007914 0.007133 0.000000
4 -4 0 -5 -1 -4 0.007901 0.010023 3.141593
-6 4 4 -1 5 1 0.007894 0.007632 3.141593
3 -6 -1 1 -5 3 0.007891 0.007846 0.000000
-5 3 1 1 3 -1 0.007889 0.004754 3.141593
-2 0 -3 5 -3 0 0.007886 0.007809 3.141593
-2 -1 -1 4 -2 1 0.007877 0.005965 3.141593
-5 0 3 -1 2 3 0.007873 0.008599 3.141593
-3 0 -1 6 -3 1 0.007871 0.007396 3.141593
1 4 -2 -3 3 -5 0.007871 0.009207 0.000000
-1 5 -1 -2 4 -4 0.007868 0.004596 3.141593
2 0 -4 0 -4 -4 0.007865 0.006448 3.141593
0 0 -2 1 -4 2 0.007860 0.006005 0.000000
1 1 1 -6 5 -5 0.007856 0.007708 3.141593
-1 -1 1 5 -2 2 0.007838 0.007789 0.000000
0 -1 1 0 1 -3 0.007838 0.009421 3.141593
3 -4 -1 0 0 -2 0.007837 0.006041 0.000000
1 -4 -2 2 -3 1 0.007833 0.006474 0.000000
0 1 -1 3 -1 -3 0.007819 0.009685 0.000000
-2 0 0 2 4 0 0.007815 0.006337 3.141593
0 2 -5 3 -4 -1 0.007807 0.010501 3.141593
5 0 -4 -3 -2 -4 0.007786 0.010695 3.141593
4 -4 1 -3 -1 -4 0.007785 0.008057 3.141593
1 -2 -1 4 -3 0 0.007760 0.007414 0.000000
-3 0 3 -3 2 1 0.007756 0.008644 3.141593
-2 2 -4 5 -4 2 0.007753 0.007711 0.000000
4 1 -4 -1 4 -5 0.007737 0.002311 0.000000
0 -3 1 -4 1 -1 0.007736 0.007460 3.141593
0 -1 -2 4 -2 -1 0.007717 0.007750 0.000000
-5 -1 6 -3 5 1 0.007712 0.008663 3.141593
6 -3 -4 -2 -4 -3 0.007711 0.006239 0.000000
0 -3 -3 4 -6 4 0.007693 0.008756 3.141593
3 -5 2 -1 -3 -1 0.007681 0.008683 3.141593
1 5 -6 0 0 -6 0.007675 0.007891 0.000000
0 1 -2 -2 1 -3 0.007667 0.002031 0.000000
1 -6 3 -3 -3 3 0.007666 0.009449 0.000000
-1 -4 4 -1 -3 6 0.007664 0.007698 3.141593
2 -1 0 0 0 -4 0.007656 0.008249 3.141593
0 -3 3 2 0 1 0.007643 0.009288 0.000000
1 -4 3 -1 -1 -1 0.007612 0.007534 3.141593
6 -6 -2 -3 -5 0 0.007612 0.005331 3.141593
-2 -5 4 -2 -2 5 0.007604 0.009440 3.141593
-1 2 1 -5 6 -5 0.007604 0.006846 0.000000
3 -2 -3 2 -3 -3 0.007590 0.010570 3.141593
-5 2 -1 6 -2 4 0.007580 0.004135 0.000000
4 -1 -2 0 -2 -4 0.007577 0.006410 0.000000
0 1 -1 3 0 -3 0.007568 0.005225 3.141593
0 2 -3 4 0 -4 0.007542 0.005412 3.141593
1 1 -3 1 1 -6 0.007538 0.006662 3.141593
-3 -1 4 -2 3 1 0.007537 0.018486 3.141593
-4 -2 2 0 0 3 0.007535 0.006887 0.000000
4 -1 -3 -1 -3 -1 0.007530 0.011423 3.141593
-3 -4 2 3 -4 5 0.007529 0.002261 0.000000
4 -1 -4 -1 -4 -2 0.007526 0.012723 3.141593
1 1 0 -5 2 -4 0.007520 0.006590 0.000000
-5 6 -2 3 4 -2 0.007514 0.007360 0.000000
3 0 -6 4 -1 -2 0.007511 0.005015 3.141593
-1 -6 4 -1 -5 6 0.007510 0.005930 3.141593
-2 -4 2 1 -1 1 0.007480 0.005688 0.000000
-3 -3 4 -2 0 3 0.007463 0.008875 3.141593
1 -1 0 -1 4 0 0.007462 0.005589 3.141593
3 -2 -2 -3 1 -4 0.007453 0.008980 3.141593
1 -3 1 4 -4 3 0.007442 0.007676 3.141593
-1 4 0 -4 4 -6 0.007440 0.008323 3.141593
-4 -3 5 -2 1 4 0.007440 0.002980 0.000000
2 4 -6 2 4 -5 0.007439 0.002883 3.141593
-4 2 4 -2 4 1 0.007431 0.005250 3.141593
-1 0 -1 6 -3 1 0.007430 0.009283 3.141593
1 0 -5 3 -1 -3 0.007430 0.008608 3.141593
-4 -1 4 1 3 1 0.007427 0.008321 0.000000
5 -1 -5 -1 -4 -3 0.007425 0.007534 3.141593
-6 2 2 3 1 4 0.007422 0.000849 0.000000
-1 -1 1 -1 2 -3 0.007417 0.009910 0.000000
-3 4 -3 4 0 0 0.007400 0.022083 3.141593
-1 0 -3 4 -2 -2 0.007396 0.009414 0.000000
0 1 -1 4 0 -2 0.007394 0.004561 3.141593
-4 3 2 2 4 -2 0.007388 0.007811 3.141593
-3 -1 0 2 -2 3 0.007367 0.007389 0.000000
2 -4 4 -2 1 -1 0.007357 0.005827 0.000000
-1 -4 4 -3 -1 4 0.007354 0.007336 0.000000
1 -2 0 2 -3 -1 0.007352 0.007779 0.000000
2 -4 -1 -2 -4 1 0.007348 0.007563 0.000000
-1 0 -1 0 2 -3 0.007340 0.007527 3.141593
-3 3 1 2 3 -3 0.007334 0.007258 3.141593
-1 2 2 -1 3 -4 0.007330 0.007272 0.000000
-2 3 -3 1 2 -3 0.007329 0.006873 0.000000
0 -6 3 -1 0 1 0.007323 0.007219 3.141593
-1 4 -6 4 -1 -2 0.007320 0.007415 3.141593
-2 0 3 1 0 -1 0.007313 0.007535 3.141593
-4 2 3 3 0 1 0.007312 0.008150 3.141593
-3 -4 5 1 0 3 0.007302 0.007065 3.141593
0 1 -4 3 -4 1 0.007299 0.007444 0.000000
-1 -1 -1 3 -2 -1 0.007290 0.009180 0.000000
0 2 -4 1 -2 -3 0.007287 0.008684 0.000000
0 -4 3 -1 1 -1 0.007273 0.007568 0.000000
-2 -1 -1 3 -4 3 0.007273 0.008803 3.141593
0 -4 5 -2 1 0 0.007255 0.008994 0.000000
-1 3 -4 4 -2 0 0.007208 0.001725 3.141593
2 3 -5 0 -1 -4 0.007201 0.006073 0.000000
-1 1 1 1 2 -4 0.007176 0.003726 0.000000
-3 -3 6 -4 3 3 0.007166 0.006803 3.141593
-4 0 -1 4 0 0 0.007163 0.007642 0.000000
1 -2 2 -1 2 -3 0.007163 0.005274 0.000000
-3 1 -1 2 1 -2 0.007157 0.008094 0.000000
5 -3 -4 -3 -3 -3 0.007149 0.009270 3.141593
3 -3 -1 0 -2 -2 0.007146 0.007169 0.000000
4 -2 -1 0 0 -4 0.007134 0.007316 0.000000
1 0 -1 0 1 -5 0.007129 0.009144 0.000000
-1 -4 -1 5 -4 4 0.007116 0.007001 3.141593
-4 0 0 2 -2 4 0.007115 0.008750 0.000000
-4 -1 4 1 -1 6 0.007114 0.008135 3.141593
4 -5 0 -4 0 -4 0.007078 0.006686 3.141593
4 -6 -1 -1 -1 -1 0.007068 0.005273 0.000000
-4 3 -2 6 -2 3 0.007067 0.018001 0.000000
5 -4 0 -3 0 -4 0.007063 0.009367 3.141593
-6 6 -2 4 2 0 0.007059 0.006696 0.000000
0 -1 -1 4 -3 -1 0.007048 0.007047 0.000000
6 -5 -2 3 -5 1 0.007047 0.000417 3.141593
-3 2 4 2 1 0 0.007042 0.005979 0.000000
-3 5 -5 5 -1 -1 0.007040 0.007129 0.000000
-1 -6 3 -1 -4 6 0.007023 0.007055 3.141593
0 -1 5 -4 5 -4 0.007012 0.007068 3.141593
5 -2 -4 2 -4 -3 0.007007 0.008460 3.141593
-3 -4 5 -3 3 2 0.006978 0.004809 3.141593
-3 3 -2 5 3 2 0.006967 0.005197 3.141593
6 -2 -3 -4 -1 -5 0.006933 0.006797 0.000000
1 1 -3 3 -1 -3 0.006930 0.005540 3.141593
2 -5 0 -1 -6 3 0.006923 0.003617 0.000000
-5 5 -3 5 -1 1 0.006914 0.006546 0.000000
-4 4 2 -3 5 -2 0.006908 0.004273 0.000000
0 1 0 -4 4 -4 0.006894 0.011725 3.141593
-4 0 1 2 -2 3 0.006894 0.006992 0.000000
-1 2 -1 5 -3 -1 0.006890 0.006979 3.141593
-1 -1 3 0 0 -1 0.006887 0.007476 3.141593
-3 -4 4 4 -4 5 0.006887 0.007355 3.141593
2 -1 -1 3 0 2 0.006885 0.002573 3.141593
-2 -3 3 3 -2 3 0.006881 0.006287 0.000000
-1 -1 1 0 2 -3 0.006872 0.007553 3.141593
1 0 -1 -1 3 -6 0.006855 0.007184 3.141593
-3 0 -1 3 -2 1 0.006854 0.006221 0.000000
0 0 1 -4 5 -4 0.006853 0.004698 3.141593
1 4 -4 1 5 -4 0.006853 0.004094 3.141593
-3 -1 1 1 -2 3 0.006852 0.008356 3.141593
-3 5 -2 1 2 -1 0.006847 0.006717 3.141593
3 -6 3 -1 -2 0 0.006836 0.007026 3.141593
-2 0 -2 6 -2 1 0.006832 0.006704 3.141593
-2 -3 3 0 2 0 0.006831 0.008465 0.000000
0 0 1 0 3 -4 0.006816 0.006634 0.000000
-3 3 4 -1 4 -4 0.006810 0.006462 0.000000
-4 2 3 -3 5 -2 0.006799 0.002242 0.000000
-3 2 0 4 4 -1 0.006797 0.003389 3.141593
3 -2 0 -4 -1 -1 0.006793 0.004319 0.000000
2 -3 -1 -2 -3 1 0.006785 0.008283 0.000000
-2 -3 3 5 -2 4 0.006778 0.007650 0.000000
-2 -1 3 -1 4 -2 0.006770 0.007126 3.141593
2 3 -3 -3 2 -5 0.006761 0.006525 3.141593
2 3 -4 -1 0 -4 0.006759 0.006782 3.141593
-3 2 1 -1 4 -3 0.006757 0.008665 3.141593
-4 -2 6 -4 4 2 0.006750 0.006615 0.000000
0 3 -5 2 -3 -2 0.006741 0.007160 3.141593
-6 6 -2 3 3 -2 0.006727 0.006249 3.141593
-3 4 0 -3 5 -4 0.006725 0.011577 3.141593
4 -2 -4 -2 -3 -4 0.006718 0.006798 0.000000
3 -2 0 0 0 -3 0.006703 0.006734 0.000000
-6 1 2 3 1 4 0.006701 0.002114 3.141593
-3 2 -2 3 3 -2 0.006697 0.007372 0.000000
-2 -1 -2 4 -2 1 0.006693 0.006240 0.000000
1 -1 -2 3 0 -2 0.006689 0.006817 3.141593
-1 -4 2 1 -4 6 0.006688 0.004440 0.000000
-2 -3 2 0 2 0 0.006680 0.009143 3.141593
-3 -2 2 3 -2 4 0.006667 0.006440 3.141593
1 2 -5 1 1 -5 0.006664 0.000359 3.141593
-3 -2 3 3 -3 2 0.006661 0.009527 0.000000
-2 -2 4 1 -1 1 0.006631 0.004775 0.000000
-4 2 0 6 1 0 0.006630 0.006402 0.000000
-5 -3 4 2 -1 6 0.006630 0.002714 0.000000
4 0 -4 2 -4 -4 0.006618 0.006747 3.141593
-2 1 -2 1 2 -3 0.006615 0.006657 0.000000
-3 1 1 0 1 1 0.006612 0.007365 3.141593
4 -3 -2 -2 -4 -4 0.006609 0.007394 0.000000
-1 0 -4 4 -3 0 0.006601 0.008565 0.000000
1 -1 2 -2 1 -4 0.006598 0.006696 0.000000
-3 1 -2 5 -3 3 0.006592 0.003213 0.000000
2 -4 2 -3 4 0 0.006584 0.000826 3.141593
2 -1 -2 -1 1 -5 0.006579 0.005828 0.000000
4 -3 2 -3 -1 -4 0.006575 0.005903 3.141593
0 -4 2 -3 2 -2 0.006567 0.005010 0.000000
0 0 -4 3 -1 -2 0.006565 0.006791 0.000000
-3 5 -1 -1 5 -4 0.006562 0.007462 3.141593
0 4 -5 4 -3 0 0.006559 0.013493 3.141593
-2 5 -5 4 -1 -2 0.006556 0.004498 3.141593
-3 0 1 3 1 0 0.006556 0.008346 0.000000
-1 5 -2 -3 5 -6 0.006549 0.005145 0.000000
-3 0 1 5 -1 2 0.006548 0.005628 0.000000
-2 -1 4 -4 5 -4 0.006548 0.007066 3.141593
-3 -2 4 -3 1 1 0.006546 0.007699 3.141593
-2 -1 4 -6 4 -2 0.006544 0.005779 3.141593
3 -1 -3 0 1 -5 0.006542 0.006173 3.141593
-2 -1 3 -1 5 -3 0.006539 0.006338 3.141593
-2 3 -3 6 -2 -2 0.006536 0.004362 3.141593
-4 2 0 4 -3 5 0.006526 0.007457 3.141593
1 3 -2 4 2 -1 0.006526 0.001264 0.000000
0 2 0 -6 5 -6 0.006521 0.006925 0.000000
2 0 -3 -3 0 -3 0.006513 0.005470 3.141593
1 2 -2 2 0 -5 0.006507 0.007813 0.000000
-4 2 4 1 6 -3 0.006505 0.000794 0.000000
-3 -3 5 -1 3 0 0.006504 0.006448 3.141593
2 -4 2 -2 1 -2 0.006498 0.006448 0.000000
-4 3 -1 1 4 -4 0.006475 0.006650 3.141593
-3 5 -1 4 3 -4 0.006468 0.001302 0.000000
1 -4 2 -3 2 -3 0.006463 0.005534 0.000000
4 -4 -1 1 -4 -1 0.006462 0.004836 3.141593
3 -3 -1 -1 2 -1 0.006459 0.005382 0.000000
-5 4 1 4 2 -1 0.006452 0.006488 3.141593
-1 4 -4 6 0 -4 0.006442 0.004845 3.141593
-2 -1 -2 4 -1 1 0.006442 0.006526 3.141593
-4 -4 5 2 0 4 0.006434 0.007941 3.141593
-1 -1 -3 3 -4 -1 0.006434 0.005258 3.141593
0 -1 -4 4 -2 -1 0.006433 0.009271 0.000000
3 -1 -3 2 -3 -4 0.006430 0.006689 3.141593
-1 -3 1 2 -3 3 0.006426 0.006270 0.000000
-2 5 -2 1 2 -2 0.006415 0.004070 3.141593
-6 1 3 0 3 1 0.006405 0.007446 3.141593
2 -3 1 -2 1 -3 0.006392 0.006699 0.000000
-2 -3 4 -4 5 -2 0.006391 0.006686 3.141593
2 1 -3 -1 0 -4 0.006386 0.008243 3.141593
0 1 -2 3 0 -3 0.006386 0.005120 3.141593
-2 1 1 -4 4 -2 0.006382 0.008060 0.000000
0 5 -4 1 1 -3 0.006377 0.008369 3.141593
-5 1 4 -3 5 0 0.006375 0.006697 0.000000
-3 -3 5 3 -3 4 0.006370 0.007271 0.000000
3 -2 0 -6 1 -5 0.006362 0.003986 0.000000
3 -2 -3 0 -6 2 0.006357 0.006846 3.141593
-2 1 0 3 4 0 0.006348 0.006284 3.141593
-4 2 -1 5 -1 0 0.006347 0.005468 0.000000
-1 -3 4 -5 4 -3 0.006342 0.006761 3.141593
-2 -3 4 -3 3 -2 0.006339 0.007075 3.141593
-4 4 -4 5 -1 -2 0.006332 0.006587 3.141593
5 -3 -4 2 -4 -3 0.006331 0.005330 3.141593
1 -4 5 -3 5 -1 0.006320 0.004727 3.141593
1 -1 -1 -2 -1 0 0.006313 0.005683 3.141593
-1 -4 0 3 -6 6 0.006295 0.009785 3.141593
4 -1 -5 1 -4 -3 0.006287 0.006386 3.141593
-1 3 -2 -1 2 -2 0.006278 0.004450 0.000000
-1 -5 3 -1 -4 5 0.006274 0.008223 3.141593
0 -3 -1 1 -2 0 0.006268 0.009434 3.141593
5 -6 0 -5 -2 -1 0.006265 0.004014 0.000000
-1 -3 2 -1 -1 3 0.006264 0.011558 3.141593
3 -4 -2 1 -5 -1 0.006261 0.005143 3.141593
0 0 -1 -2 4 -5 0.006257 0.009176 0.000000
1 0 -2 4 -3 -2 0.006257 0.005078 0.000000
-2 -2 -1 5 -5 4 0.006255 0.005231 3.141593
3 -1 -2 -3 0 -5 0.006246 0.006090 3.141593
3 -3 -4 5 -4 4 0.006240 0.005103 0.000000
-2 1 -2 5 -1 0 0.006238 0.006234 3.141593
-4 -2 4 4 -2 4 0.006236 0.006042 0.000000
-1 3 -5 4 -1 -4 0.006234 0.006909 3.141593
-3 4 -3 1 2 -3 0.006216 0.006096 0.000000
-4 2 2 0 5 -4 0.006216 0.003972 3.141593
-4 1 0 2 -2 3 0.006204 0.004757 0.000000
1 0 -1 2 -1 -3 0.006199 0.006117 0.000000
-2 -4 2 2 -2 3 0.006194 0.005263 0.000000
4 1 -5 0 3 -5 0.006192 0.001768 0.000000
4 -1 0 -3 5 -6 0.006192 0.002945 3.141593
0 1 -4 3 0 -4 0.006183 0.004492 3.141593
1 2 -5 1 -3 -2 0.006169 0.009345 3.141593
4 -3 -1 -1 -3 -3 0.006165 0.007062 3.141593
1 -5 1 -2 -1 -1 0.006164 0.005374 3.141593
4 -4 -2 -4 0 -5 0.006163 0.004780 3.141593
-3 -3 3 3 -1 3 0.006156 0.008128 0.000000
-3 -4 4 1 3 4 0.006148 0.002671 3.141593
-6 5 -1 2 3 -1 0.006148 0.005750 0.000000
2 2 -3 -3 3 -6 0.006146 0.006081 3.141593
2 -5 1 -2 1 -2 0.006144 0.005598 0.000000
1 0 -1 3 -4 -1 0.006135 0.006413 0.000000
-3 2 3 -1 5 -4 0.006131 0.000362 0.000000
-2 -1 -1 5 -1 1 0.006124 0.006359 3.141593
-1 -1 -1 1 -4 2 0.006123 0.007240 0.000000
-2 -2 5 -2 3 -2 0.006122 0.006951 3.141593
2 -5 3 -4 3 -3 0.006118 0.007064 0.000000
-3 -2 6 1 2 1 0.006116 0.005916 3.141593
2 -3 2 0 0 -2 0.006114 0.007861 3.141593
5 -1 1 -4 5 -4 0.006109 0.000563 3.141593
-3 5 -3 1 4 -4 0.006107 0.009165 3.141593
-3 2 3 2 5 -2 0.006104 0.006651 3.141593
-3 -2 2 3 -1 1 0.006098 0.007254 0.000000
1 3 -2 -2 1 -3 0.006091 0.006005 0.000000
-1 2 1 -1 4 -6 0.006090 0.006418 0.000000
-1 3 0 1 2 -4 0.006085 0.006701 0.000000
-2 -2 1 6 -1 4 0.006066 0.004376 0.000000
1 -4 3 -2 0 -2 0.006056 0.006905 0.000000
3 -3 -1 0 -3 -2 0.006056 0.008761 0.000000
0 0 -3 1 1 -3 0.006047 0.008614 0.000000
4 -2 -4 3 -4 -3 0.006043 0.005133 3.141593
2 -4 2 -4 4 -4 0.006040 0.006380 0.000000
-1 -3 -1 3 -5 3 0.006039 0.006637 3.141593
1 4 -6 3 -1 -5 0.006027 0.003401 0.000000
2 -3 2 0 -3 -1 0.006020 0.006564 0.000000
1 0 0 2 1 -3 0.006018 0.007857 3.141593
1 -2 -1 1 -1 -2 0.005996 0.005665 3.141593
-5 -1 2 2 -1 4 0.005992 0.006887 0.000000
5 -2 1 -2 2 -1 0.005988 0.004104 0.000000
-2 -2 4 2 0 2 0.005978 0.008392 0.000000
-1 -2 -1 1 -3 3 0.005963 0.014808 3.141593
0 1 -3 0 1 -6 0.005963 0.004323 3.141593
-1 -5 2 1 0 2 0.005961 0.004858 0.000000
-3 -3 2 4 -1 3 0.005960 0.005983 0.000000
-4 -1 3 3 0 1 0.005953 0.004699 3.141593
-1 -5 2 -1 -3 3 0.005951 0.006420 3.141593
4 -5 1 -3 0 -4 0.005944 0.005221 3.141593
-3 -4 2 3 -1 3 0.005942 0.007012 0.000000
-4 -2 0 5 -3 3 0.005932 0.005136 3.141593
-5 3 -2 5 2 0 0.005929 0.006765 3.141593
2 -2 -3 0 -4 0 0.005922 0.004737 0.000000
-1 0 -2 2 -4 3 0.005917 0.005317 0.000000
3 -4 0 -2 -1 -4 0.005897 0.004387 3.141593
-2 2 -1 0 2 -3 0.005892 0.005640 0.000000
1 -2 -2 4 -4 0 0.005878 0.006955 0.000000
-2 6 -4 2 3 -6 0.005878 0.000880 3.141593
-5 1 1 2 1 2 0.005875 0.004573 0.000000
-3 -1 0 4 0 1 0.005870 0.005858 0.000000
5 -4 -1 -4 3 -5 0.005869 0.003833 3.141593
-4 -1 1 4 -3 5 0.005866 0.003895 0.000000
-4 2 0 5 0 0 0.005864 0.005846 0.000000
-2 1 1 4 -1 0 0.005863 0.006690 3.141593
-1 -4 5 -5 2 2 0.005861 0.002369 0.000000
2 -6 4 -1 -2 1 0.005857 0.008279 3.141593
-3 -3 3 1 -1 1 0.005848 0.006097 0.000000
-4 2 4 -4 6 -1 0.005844 0.001610 3.141593
3 -1 -3 1 -2 -5 0.005844 0.003939 3.141593
3 -2 -2 2 -4 -2 0.005841 0.004656 3.141593
-2 0 -2 5 -3 0 0.005834 0.005810 0.000000
3 -4 -3 4 -6 1 0.005833 0.002454 0.000000
-2 1 -2 5 -1 -1 0.005832 0.003678 0.000000
5 -5 0 -1 0 0 0.005825 0.001067 3.141593
-1 -4 3 -2 2 0 0.005824 0.006117 0.000000
3 -4 4 -3 -2 -1 0.005823 0.005826 3.141593
2 -1 0 -3 6 -4 0.005810 0.001125 0.000000
-1 4 0 3 0 -3 0.005810 0.005305 3.141593
-4 2 1 0 5 -4 0.005802 0.005602 3.141593
-4 -1 0 4 0 2 0.005792 0.008527 0.000000
-2 0 1 5 0 1 0.005791 0.007146 0.000000
3 -5 2 -5 0 -2 0.005790 0.009700 3.141593
-3 -3 5 2 0 3 0.005789 0.005709 3.141593
-4 -2 5 -1 3 3 0.005777 0.005753 0.000000
-1 -5 4 -4 -1 3 0.005777 0.005810 3.141593
2 -6 2 0 0 2 0.005772 0.004775 0.000000
-2 -3 3 2 0 1 0.005763 0.005374 0.000000
0 -1 -1 -1 2 -4 0.005763 0.006102 3.141593
2 -5 3 0 -2 1 0.005762 0.007855 3.141593
0 -3 -3 3 -6 3 0.005762 0.000433 0.000000
5 -1 -6 0 -6 -1 0.005761 0.004501 0.000000
-1 -2 2 4 -2 2 0.005758 0.004365 0.000000
-5 2 4 -3 5 -1 0.005747 0.004553 0.000000
4 -4 2 -3 0 -4 0.005740 0.005844 3.141593
-4 4 2 -1 5 -1 0.005734 0.006585 3.141593
-2 3 0 -3 3 -3 0.005731 0.004952 3.141593
0 5 -6 2 -1 -4 0.005728 0.004643 0.000000
5 -5 0 -4 -1 -4 0.005716 0.006640 3.141593
3 -4 0 -5 -1 -2 0.005713 0.005508 3.141593
-4 3 -1 3 1 1 0.005703 0.004400 3.141593
-3 1 0 0 3 -3 0.005690 0.005963 3.141593
-4 3 2 -4 6 -3 0.005688 0.001999 3.141593
-2 -4 1 4 -5 6 0.005687 0.005498 0.000000
-2 -5 4 1 2 5 0.005687 0.000527 0.000000
0 0 2 -2 2 -5 0.005685 0.005636 0.000000
4 -4 -4 2 -4 -2 0.005676 0.006832 3.141593
-2 1 0 3 1 -2 0.005668 0.005756 0.000000
-3 -2 5 -2 3 -1 0.005663 0.005290 3.141593
-2 -2 6 -1 3 0 0.005661 0.005975 3.141593
1 2 -4 3 -2 -4 0.005660 0.006613 0.000000
1 -6 5 -5 0 2 0.005650 0.003550 0.000000
-1 -2 -1 3 -5 4 0.005650 0.001922 3.141593
-5 4 2 3 4 -3 0.005645 0.005559 3.141593
-4 3 2 -3 6 -3 0.005642 0.001809 0.000000
-4 0 0 5 1 1 0.005640 0.003851 0.000000
1 -4 3 -2 2 -2 0.005639 0.005462 0.000000
0 1 -2 3 -1 -3 0.005629 0.005342 3.141593
-3 1 1 3 2 -2 0.005624 0.002914 0.000000
-3 1 -3 5 -2 2 0.005620 0.005601 3.141593
0 -6 4 -2 -4 5 0.005620 0.000610 0.000000
0 2 -2 2 0 -4 0.005615 0.006036 0.000000
-6 2 1 2 1 2 0.005603 0.000877 3.141593
-2 -1 3 1 3 -1 0.005600 0.002857 3.141593
3 -2 -3 2 -4 -3 0.005585 0.005753 3.141593
2 -1 -3 4 -2 -2 0.005576 0.002769 0.000000
2 -3 1 1 1 2 0.005574 0.005063 0.000000
1 -6 4 -3 -2 4 0.005573 0.005657 3.141593
-2 2 -2 6 -3 0 0.005573 0.008316 3.141593
0 1 -1 4 -1 -1 0.005563 0.006924 0.000000
-1 -2 1 4 -3 1 0.005550 0.005705 0.000000
6 -1 -6 1 -1 -2 0.005546 0.004851 0.000000
-5 3 0 3 0 3 0.005543 0.014323 3.141593
-4 -2 4 -2 1 1 0.005535 0.002464 0.000000
-5 -2 4 2 0 3 0.005535 0.006280 3.141593
-3 -4 4 3 -2 3 0.005529 0.006363 0.000000
-4 0 3 2 2 -1 0.005528 0.006201 0.000000
1 0 1 -5 4 -4 0.005525 0.001605 0.000000
3 -3 3 -5 2 -5 0.005524 0.003346 0.000000
-1 -1 1 0 3 -3 0.005522 0.007469 0.000000
-3 3 1 4 0 -1 0.005521 0.007011 0.000000
-4 3 -2 3 2 -3 0.005515 0.005833 0.000000
0 -1 -1 5 -3 0 0.005513 0.005491 0.000000
-5 6 -4 6 0 0 0.005513 0.000458 3.141593
5 -2 -5 0 -5 -3 0.005510 0.004122 0.000000
-4 0 1 5 0 1 0.005509 0.004560 0.000000
1 -1 -3 4 -3 -1 0.005503 0.006565 3.141593
2 -1 -4 3 -3 -2 0.005501 0.003368 3.141593
-4 -1 4 -1 3 1 0.005494 0.000242 0.000000
4 2 -4 -3 0 -6 0.005490 0.002753 3.141593
-2 -2 -1 3 -3 2 0.005488 0.004816 3.141593
6 -4 -3 -4 -4 -4 0.005477 0.002351 0.000000
-1 -4 4 -1 1 0 0.005477 0.005493 0.000000
-3 -2 1 2 -3 5 0.005470 0.005881 3.141593
3 -2 -2 2 -3 -3 0.005469 0.006062 3.141593
2 2 -2 -5 2 -5 0.005445 0.006312 3.141593
-6 -1 4 5 -1 4 0.005440 0.004236 3.141593
-5 3 2 4 4 -1 0.005431 0.005486 3.141593
-2 -2 5 0 2 0 0.005421 0.007141 0.000000
0 -2 -3 4 -2 0 0.005418 0.006566 0.000000
4 -3 -4 -1 -4 -1 0.005413 0.008247 3.141593
3 -3 -1 -3 -1 -3 0.005404 0.005105 3.141593
5 -3 -3 0 0 -3 0.005400 0.002136 3.141593
0 -6 6 -5 -1 3 0.005395 0.005125 3.141593
0 3 -1 -2 4 -5 0.005385 0.006981 3.141593
2 -5 -3 3 -5 2 0.005381 0.000120 0.000000
3 0 -1 -2 1 -6 0.005380 0.008308 3.141593
-4 6 -2 1 3 -3 0.005368 0.004993 0.000000
-4 2 -2 5 -2 3 0.005367 0.003038 3.141593
-4 -1 4 -3 6 -1 0.005362 0.005388 3.141593
0 4 -3 3 -2 -3 0.005362 0.005638 3.141593
2 -6 3 -6 -1 1 0.005356 0.005167 0.000000
-1 -5 1 5 -5 4 0.005355 0.004073 3.141593
0 1 -2 4 -1 -2 0.005346 0.007009 0.000000
2 2 -4 -1 0 -5 0.005346 0.006087 3.141593
-6 2 3 4 6 3 0.005343 0.002480 3.141593
-3 0 2 3 1 0 0.005342 0.006760 0.000000
-3 0 -2 5 -2 0 0.005341 0.004611 0.000000
6 -3 -4 -3 -3 -5 0.005339 0.005491 3.141593
-2 -4 4 -1 2 0 0.005332 0.002686 0.000000
3 -3 2 -2 1 -4 0.005330 0.003548 0.000000
4 -1 -3 -4 -2 -3 0.005328 0.005663 0.000000
-1 4 -6 4 1 -4 0.005322 0.005234 3.141593
2 0 -2 1 -2 -4 0.005314 0.005138 0.000000
1 -3 -2 2 -3 0 0.005311 0.006548 0.000000
-6 0 5 3 1 3 0.005306 0.002863 0.000000
-2 2 -2 5 -2 -1 0.005303 0.003937 0.000000
4 -3 -4 0 -4 -3 0.005291 0.003855 3.141593
-1 -4 1 4 -3 3 0.005287 0.003530 3.141593
-3 -5 5 -2 -1 5 0.005283 0.005674 0.000000
-6 0 5 0 5 0 0.005282 0.004640 0.000000
-2 -3 2 4 -2 3 0.005278 0.005454 0.000000
2 2 0 -5 4 -5 0.005275 0.000759 3.141593
3 -2 -1 1 -1 -3 0.005272 0.004444 0.000000
0 4 -4 5 0 -5 0.005266 0.000506 3.141593
3 -1 1 0 2 0 0.005262 0.007791 3.141593
0 5 -5 5 0 -5 0.005260 0.002160 3.141593
-3 1 -3 5 0 0 0.005256 0.005078 3.141593
3 -1 -1 0 -3 -3 0.005254 0.004621 3.141593
-3 5 -3 3 1 -1 0.005252 0.004510 0.000000
-1 2 -4 3 -4 0 0.005252 0.005227 3.141593
-4 6 -3 1 3 -3 0.005252 0.002686 0.000000
1 -5 3 3 -2 4 0.005248 0.001841 0.000000
-2 -4 4 3 -2 4 0.005248 0.007216 0.000000
3 -3 2 -3 1 -5 0.005245 0.002106 0.000000
-1 2 2 -4 5 -3 0.005239 0.005369 0.000000
-2 -1 2 1 4 3 0.005238 0.000980 3.141593
-3 1 3 -1 5 -3 0.005230 0.004421 3.141593
-2 -3 4 -3 1 0 0.005227 0.007874 3.141593
-3 5 -1 0 2 -1 0.005226 0.004945 0.000000
4 -6 2 -4 -2 -2 0.005221 0.005487 3.141593
-2 -3 3 2 -1 2 0.005220 0.005196 0.000000
-3 -4 3 1 -4 6 0.005219 0.000649 3.141593
2 3 -4 4 -4 -4 0.005215 0.008577 0.000000
3 1 -4 3 1 -3 0.005213 0.005244 3.141593
4 -6 -1 4 -5 5 0.005211 0.000514 3.141593
-5 0 1 4 0 1 0.005206 0.005310 0.000000
-4 4 0 0 3 -2 0.005196 0.008166 3.141593
2 -2 -3 1 -5 1 0.005193 0.004339 0.000000
4 -3 -3 1 -3 -3 0.005190 0.002415 3.141593
-6 4 1 1 4 0 0.005189 0.001523 0.000000
-1 -4 1 0 0 1 0.005188 0.005091 3.141593
-2 1 -3 3 -4 2 0.005181 0.005236 0.000000
4 -4 0 0 -4 -1 0.005175 0.004184 3.141593
3 -2 -5 3 -2 -2 0.005169 0.005294 3.141593
4 -4 -4 1 -4 -2 0.005168 0.008090 3.141593
0 0 1 -2 3 -5 0.005162 0.004461 0.000000
-1 -2 4 0 1 0 0.005156 0.006609 0.000000
-5 -4 4 2 1 4 0.005153 0.005333 3.141593
1 2 -2 1 -2 -4 0.005150 0.006008 0.000000
-2 6 -4 0 3 -5 0.005148 0.003474 0.000000
5 -5 -2 -3 -5 -2 0.005128 0.002837 0.000000
2 -3 3 -1 2 -2 0.005127 0.004520 0.000000
-1 -1 -2 2 -4 -1 0.005127 0.006088 3.141593
3 -6 1 0 -3 0 0.005123 0.005076 3.141593
1 -1 -1 -2 -2 -1 0.005122 0.010776 0.000000
-1 -4 3 -4 1 0 0.005116 0.003189 3.141593
3 -5 3 -4 2 -4 0.005116 0.004848 0.000000
5 -4 -1 1 -5 -1 0.005112 0.002769 3.141593
-1 2 -2 4 -1 -3 0.005112 0.006505 0.000000
1 -1 4 -4 4 -5 0.005106 0.004837 3.141593
-3 -1 1 1 -1 3 0.005105 0.002716 0.000000
-5 2 2 -2 6 -2 0.005099 0.003416 3.141593
3 -2 -3 3 -5 -2 0.005096 0.007008 3.141593
2 2 -5 4 -3 -4 0.005094 0.001537 3.141593
2 6 -6 -1 1 -6 0.005084 0.005562 0.000000
-6 1 5 -2 5 1 0.005081 0.001607 3.141593
-5 0 4 4 0 2 0.005080 0.005466 3.141593
4 -3 -3 2 -5 -2 0.005070 0.005967 3.141593
1 -3 3 -6 1 -1 0.005067 0.006169 3.141593
1 -5 3 1 -3 1 0.005063 0.006282 3.141593
0 -4 5 -4 4 -3 0.005056 0.003969 3.141593
-5 5 0 1 5 -3 0.005051 0.008526 0.000000
-1 -2 -1 2 -5 3 0.005047 0.005152 3.141593
-1 -5 5 -5 4 -1 0.005042 0.006506 3.141593
-3 -3 5 -4 5 0 0.005042 0.004017 3.141593
1 4 -6 3 -4 -1 0.005031 0.005033 3.141593
3 -3 0 2 -2 -1 0.005026 0.004284 0.000000
-3 -4 1 3 -3 4 0.005026 0.006659 0.000000
6 -3 -3 -5 -3 -3 0.005025 0.000579 0.000000
-2 -1 -2 5 -1 1 0.005019 0.002499 0.000000
-5 3 2 5 5 3 0.005017 0.001179 0.000000
-4 -1 3 2 2 0 0.005017 0.006943 0.000000
-2 -2 2 4 -3 2 0.005014 0.004435 0.000000
-1 -5 3 -1 -1 1 0.005014 0.006667 3.141593
-1 3 -3 1 1 -3 0.005008 0.004787 3.141593
-1 -5 4 -1 -2 5 0.005008 0.006375 3.141593
0 -4 0 4 -6 3 0.005007 0.006295 3.141593
-1 2 -2 1 2 -5 0.005001 0.005093 0.000000
-3 5 -1 -1 5 -6 0.005001 0.001043 3.141593
-6 4 -2 5 3 -1 0.004991 0.002896 3.141593
1 -1 -4 3 -5 1 0.004986 0.004824 0.000000
-3 4 0 3 1 -3 0.004978 0.004478 3.141593
-2 -3 4 2 0 2 0.004977 0.005031 0.000000
-2 -2 0 2 -3 4 0.004976 0.004656 3.141593
1 -6 3 -4 1 -2 0.004972 0.003540 0.000000
-1 -2 1 -1 3 -2 0.004972 0.006311 0.000000
-4 1 1 4 2 0 0.004966 0.003512 0.000000
5 -2 -1 -5 -1 -6 0.004963 0.005002 0.000000
-1 1 -1 4 1 -2 0.004959 0.004980 0.000000
1 4 -4 3 4 -4 0.004957 0.003988 3.141593
-2 -4 5 -2 0 4 0.004957 0.003755 3.141593
-1 -2 3 0 2 -1 0.004947 0.006838 0.000000
0 -2 3 -1 3 -2 0.004945 0.004966 0.000000
2 -4 0 -3 -3 1 0.004943 0.005168 3.141593
0 -5 1 0 -4 3 0.004932 0.006616 3.141593
4 -2 -2 0 -2 -4 0.004930 0.003838 0.000000
1 -1 1 0 2 -3 0.004925 0.004080 0.000000
1 -2 -1 4 -4 0 0.004918 0.005336 0.000000
-5 2 -2 6 -3 4 0.004915 0.004607 0.000000
-3 -3 4 -3 3 1 0.004909 0.005062 0.000000
3 0 -5 2 -2 -4 0.004901 0.006063 3.141593
-3 -3 2 2 -1 2 0.004894 0.005708 0.000000
2 -1 -3 2 -1 -3 0.004894 0.005590 0.000000
-2 2 0 2 3 -3 0.004891 0.004570 0.000000
0 1 0 -4 3 -3 0.004886 0.005876 3.141593
-1 2 -2 6 1 0 0.004883 0.005146 0.000000
-1 -5 2 2 -4 3 0.004876 0.005887 3.141593
-1 -3 5 -2 3 -1 0.004871 0.005522 3.141593
-4 3 -1 1 1 0 0.004870 0.005594 0.000000
-3 5 -2 3 4 -5 0.004859 0.000610 0.000000
-2 0 -3 6 -3 0 0.004855 0.004245 3.141593
6 -4 -4 -1 -6 -1 0.004853 0.002616 3.141593
0 0 0 -1 2 -4 0.004847 0.002525 3.141593
5 -2 -1 -1 -2 -5 0.004847 0.004064 3.141593
-3 -1 3 -1 6 -2 0.004847 0.004614 3.141593
-1 2 0 1 4 -4 0.004845 0.007457 0.000000
1 0 1 -2 5 -6 0.004845 0.004379 0.000000
1 -4 -2 1 -3 0 0.004841 0.004448 0.000000
2 -6 4 -3 -1 -1 0.004838 0.004864 3.141593
-1 -3 1 2 -4 5 0.004836 0.002810 3.141593
-3 -5 3 3 -4 5 0.004822 0.001211 3.141593
0 3 -3 -1 0 -4 0.004820 0.005523 3.141593
4 -6 2 -5 -1 -3 0.004814 0.004431 3.141593
-4 -1 1 2 1 1 0.004814 0.004746 0.000000
1 0 0 -2 4 -6 0.004812 0.004292 0.000000
-2 3 1 1 1 -3 0.004809 0.003954 0.000000
-3 5 -3 3 -1 0 0.004803 0.008192 3.141593
-3 2 -1 5 -1 -1 0.004803 0.006062 3.141593
-5 -1 3 1 3 1 0.004801 0.003289 3.141593
-1 0 3 -2 5 -4 0.004797 0.004699 3.141593
-4 1 -2 4 0 0 0.004792 0.004803 0.000000
-1 -4 0 1 -3 2 0.004792 0.006121 0.000000
-2 1 -1 5 -2 0 0.004789 0.005496 3.141593
4 -3 -6 3 -4 -2 0.004788 0.002757 3.141593
0 -5 1 0 -6 5 0.004785 0.006014 0.000000
5 -3 -1 -6 0 -4 0.004784 0.004799 0.000000
1 4 -5 1 1 -6 0.004784 0.003687 3.141593
2 -2 -2 -1 0 -5 0.004783 0.007480 0.000000
-1 -4 3 -3 2 -1 0.004778 0.003309 3.141593
-1 -4 1 3 -2 2 0.004777 0.006636 0.000000
-2 -2 0 1 -3 3 0.004776 0.004925 0.000000
1 -6 1 0 -5 4 0.004776 0.006471 3.141593
-3 3 2 0 5 -4 0.004775 0.006474 3.141593
2 -2 -3 2 -3 -2 0.004774 0.006069 3.141593
0 -4 2 -2 -1 0 0.004773 0.003967 0.000000
-3 -2 0 5 -4 3 0.004773 0.004789 3.141593
-6 1 1 5 2 1 0.004773 0.001518 3.141593
3 -2 2 -4 3 -6 0.004772 0.001522 0.000000
3 -4 0 -3 2 -4 0.004768 0.004616 3.141593
-6 1 2 4 1 1 0.004767 0.006569 3.141593
2 1 1 -1 5 -2 0.004762 0.004906 0.000000
1 4 -4 3 1 -6 0.004759 0.004533 3.141593
1 -1 -2 5 -4 0 0.004753 0.005642 0.000000
1 -3 4 -2 2 -2 0.004746 0.005571 0.000000
3 -2 -3 4 -5 -1 0.004742 0.004519 3.141593
3 -1 -6 3 -6 -1 0.004737 0.006602 3.141593
-5 5 -3 5 3 -3 0.004735 0.003443 3.141593
-5 3 3 3 3 -1 0.004732 0.001791 3.141593
1 -3 -2 2 -2 0 0.004732 0.006007 3.141593
-5 3 1 6 1 1 0.004728 0.004531 0.000000
2 1 -3 -3 1 -5 0.004727 0.008233 3.141593
2 -3 2 -5 1 -1 0.004723 0.007764 3.141593
-3 -5 4 4 -3 5 0.004723 0.004656 3.141593
1 -3 3 -3 3 -4 0.004720 0.004641 0.000000
1 -2 -1 -1 0 -3 0.004718 0.007827 0.000000
-3 -4 4 -2 -1 4 0.004712 0.004923 3.141593
-6 -1 3 3 -2 6 0.004707 0.004159 3.141593
3 -2 -3 -2 -2 -2 0.004704 0.000639 3.141593
-3 0 0 3 2 -1 0.004694 0.005188 0.000000
1 -3 0 4 -3 1 0.004686 0.002810 3.141593
-3 4 1 -3 4 -3 0.004681 0.006029 0.000000
-3 -2 3 0 0 3 0.004676 0.007970 3.141593
1 -2 -3 2 -6 3 0.004665 0.009892 3.141593
-2 4 -2 -1 2 -4 0.004663 0.004876 0.000000
0 -3 1 1 -1 0 0.004658 0.003823 3.141593
5 -5 -1 -6 0 -4 0.004656 0.004101 3.141593
1 2 -2 -2 1 -3 0.004648 0.003400 0.000000
-6 0 3 1 3 1 0.004643 0.005194 3.141593
4 -6 -1 1 -3 4 0.004640 0.004454 3.141593
-4 -5 5 1 0 4 0.004627 0.005234 3.141593
-1 -6 5 -5 3 -1 0.004626 0.004082 3.141593
-3 4 -1 3 2 -4 0.004625 0.005200 0.000000
-4 2 3 -3 6 -2 0.004624 0.005858 0.000000
0 4 -4 0 0 -4 0.004623 0.004653 0.000000
-1 2 -2 2 1 -4 0.004621 0.006811 0.000000
3 -5 -1 -1 -5 2 0.004611 0.006072 0.000000
-3 0 -2 6 -3 2 0.004611 0.004479 3.141593
-2 -5 4 3 -3 5 0.004611 0.001196 3.141593
1 -3 2 -6 2 -3 0.004609 0.006864 3.141593
-2 -2 0 5 -2 2 0.004605 0.004834 0.000000
3 -4 0 0 0 -2 0.004590 0.005415 0.000000
1 -2 3 -1 2 -3 0.004590 0.004526 0.000000
-5 6 -1 0 5 -3 0.004589 0.002809 0.000000
-4 -5 4 2 0 4 0.004581 0.001080 3.141593
1 1 -1 -1 5 -2 0.004579 0.004519 0.000000
-1 -4 2 2 -1 1 0.004579 0.002229 0.000000
-4 4 -5 6 0 -2 0.004575 0.003293 3.141593
-2 -3 4 -1 2 -1 0.004573 0.004702 3.141593
-6 0 4 0 6 0 0.004567 0.004383 0.000000
1 1 -3 2 0 -4 0.004563 0.004639 0.000000
-4 2 3 -4 5 -2 0.004563 0.001204 0.000000
-2 3 1 1 4 -4 0.004550 0.004654 3.141593
1 -3 -1 0 1 -2 0.004548 0.007753 3.141593
-4 -3 3 5 -3 4 0.004544 0.004531 0.000000
-5 -2 5 3 0 4 0.004543 0.004347 3.141593
0 3 -1 -3 4 -5 0.004542 0.014059 3.141593
1 -2 3 -1 4 -2 0.004541 0.002302 0.000000
-3 2 -2 5 1 -2 0.004541 0.001921 0.000000
4 0 -4 1 -4 -5 0.004539 0.002381 3.141593
-4 -3 4 3 -2 3 0.004539 0.005501 0.000000
0 0 -2 0 2 -3 0.004539 0.006494 3.141593
6 -5 -1 2 -4 1 0.004538 0.001607 0.000000
-1 -6 6 -1 -1 2 0.004537 0.004100 0.000000
-1 3 -3 0 1 -3 0.004537 0.011885 3.141593
4 -2 -3 -4 -1 -4 0.004534 0.005688 0.000000
-3 1 4 1 5 -2 0.004534 0.001278 3.141593
-4 0 2 2 4 -1 0.004533 0.006408 0.000000
-1 -2 4 0 1 -1 0.004528 0.005304 3.141593
-4 4 -1 1 1 0 0.004526 0.005027 0.000000
1 -2 -1 2 -1 -2 0.004522 0.002746 3.141593
-4 -2 2 2 2 2 0.004521 0.004286 0.000000
-3 2 -1 6 -1 0 0.004513 0.004317 3.141593
5 -5 0 0 -1 1 0.004510 0.000022 3.141593
-3 3 -1 6 -1 -1 0.004510 0.004200 3.141593
-1 -3 -1 3 -4 4 0.004502 0.005134 0.000000
-1 -2 2 -2 4 -3 0.004501 0.003876 0.000000
2 -4 1 -3 2 -3 0.004500 0.004849 0.000000
-2 -2 4 -4 2 0 0.004486 0.002060 0.000000
1 -4 -3 4 -4 2 0.004483 0.004419 0.000000
3 -5 2 -1 -2 -1 0.004475 0.004211 3.141593
-1 -2 3 -3 5 -4 0.004465 0.003802 3.141593
1 -2 -3 2 -3 -2 0.004464 0.003760 3.141593
4 -2 -2 -6 2 -6 0.004463 0.002648 3.141593
1 -1 -2 0 2 -4 0.004463 0.004555 0.000000
1 3 -4 4 1 -5 0.004458 0.004360 3.141593
-2 -6 3 1 -2 5 0.004457 0.005700 0.000000
0 0 2 -2 4 -5 0.004456 0.002609 0.000000
-4 -3 5 4 0 4 0.004454 0.003470 3.141593
2 1 -1 0 2 -6 0.004450 0.004367 3.141593
-1 -6 6 -1 0 3 0.004449 0.001665 0.000000
0 -5 2 3 -3 3 0.004440 0.003278 3.141593
-4 0 1 5 -2 2 0.004438 0.003652 0.000000
-5 3 2 2 4 -3 0.004435 0.004553 3.141593
5 3 -6 2 2 -6 0.004432 0.000452 3.141593
1 -4 0 1 -3 0 0.004425 0.005406 0.000000
0 -5 0 5 -5 4 0.004423 0.002575 3.141593
0 -1 0 3 -3 -1 0.004421 0.006271 0.000000
-5 4 0 0 6 -3 0.004418 0.000503 3.141593
2 -2 -3 3 -3 -2 0.004412 0.003762 3.141593
-1 -5 1 3 -6 5 0.004409 0.003000 3.141593
4 -6 2 -6 -1 -2 0.004406 0.005557 3.141593
1 6 -5 5 -2 -5 0.004403 0.002921 3.141593
0 3 -5 4 0 -5 0.004399 0.004091 3.141593
-5 -2 3 4 -2 3 0.004398 0.000825 0.000000
-6 6 -1 3 3 -1 0.004395 0.005175 3.141593
6 -4 -4 -3 -1 -5 0.004392 0.002782 0.000000
-5 0 4 -1 2 0 0.004389 0.006053 0.000000
-5 4 3 2 5 -2 0.004387 0.004933 3.141593
2 -3 1 -5 -1 -2 0.004384 0.004701 3.141593
3 -5 2 0 -3 1 0.004380 0.004485 3.141593
-1 -1 3 0 2 -1 0.004379 0.006211 0.000000
0 4 -6 4 3 -4 0.004378 0.003763 3.141593
1 1 -3 6 -1 2 0.004368 0.004944 3.141593
-2 4 -5 4 -3 -1 0.004366 0.007366 3.141593
-2 -3 3 5 -4 4 0.004366 0.006801 0.000000
3 0 -3 -4 -2 -4 0.004365 0.002769 3.141593
0 -2 4 -3 5 -4 0.004364 0.004357 3.141593
-5 -2 5 2 2 2 0.004362 0.004439 3.141593
1 1 -1 4 1 0 0.004361 0.004427 0.000000
2 2 -5 3 2 -4 0.004359 0.001594 3.141593
2 -2 0 -4 1 -3 0.004358 0.001790 0.000000
-5 6 -3 6 -1 2 0.004358 0.003363 0.000000
-5 2 0 5 1 0 0.004352 0.002039 0.000000
4 -4 -4 4 -5 4 0.004347 0.001958 3.141593
0 -6 4 -2 -3 5 0.004341 0.005002 3.141593
2 -5 2 2 -4 2 0.004333 0.005265 3.141593
-1 4 -3 0 3 -5 0.004331 0.007726 3.141593
1 0 -2 2 0 -4 0.004330 0.003161 0.000000
-2 -2 4 -4 5 -4 0.004330 0.005913 3.141593
-4 3 -1 2 5 -4 0.004330 0.004303 3.141593
-6 2 2 1 3 0 0.004325 0.004651 3.141593
-6 0 5 -3 6 0 0.004325 0.001578 0.000000
1 -2 2 -1 -2 -1 0.004317 0.008149 3.141593
-5 -2 6 -1 0 6 0.004311 0.003457 0.000000
-1 1 -3 2 -2 0 0.004311 0.001347 3.141593
-3 6 -5 4 1 -4 0.004310 0.001950 3.141593
-1 -2 0 3 -1 0 0.004308 0.005248 3.141593
4 -3 -1 -2 -1 -4 0.004306 0.006328 0.000000
-5 1 1 2 -1 4 0.004304 0.004060 0.000000
4 -1 -4 -1 -4 -1 0.004302 0.004374 0.000000
-3 -3 6 -1 3 1 0.004299 0.004217 3.141593
3 2 -6 0 -2 -4 0.004298 0.003899 0.000000
0 -1 2 -5 2 -1 0.004297 0.004066 0.000000
1 -1 -1 -3 0 -3 0.004286 0.004249 0.000000
-6 -1 5 5 1 4 0.004281 0.002825 3.141593
-5 -5 4 1 -1 5 0.004278 0.003359 3.141593
-3 4 -5 5 0 -3 0.004276 0.004467 3.141593
2 -3 1 -1 -1 -2 0.004274 0.006013 0.000000
-1 0 -4 5 -4 0 0.004273 0.002708 0.000000
4 -3 -4 1 -4 -3 0.004272 0.003854 3.141593
-4 -1 2 3 -1 2 0.004272 0.004443 0.000000
2 2 -6 0 0 -5 0.004265 0.001215 0.000000
-4 3 1 2 5 -4 0.004259 0.006136 3.141593
0 -6 5 -4 -2 5 0.004254 0.006016 0.000000
-2 -4 0 4 -3 4 0.004252 0.005620 3.141593
4 -2 -5 -1 -5 -2 0.004251 0.004342 3.141593
1 1 0 -4 3 -3 0.004249 0.004228 3.141593
-3 1 1 -1 2 1 0.004249 0.013689 3.141593
0 0 -1 4 -1 -1 0.004247 0.004771 3.141593
-5 1 1 4 3 0 0.004244 0.003900 3.141593
-4 -5 2 4 -4 6 0.004243 0.003522 0.000000
-4 -1 3 -2 5 -2 0.004239 0.005718 3.141593
-2 -1 3 -3 5 -3 0.004237 0.005094 3.141593
-3 5 -4 4 -2 1 0.004236 0.005842 3.141593
6 -4 -3 -1 -1 0 0.004220 0.004084 3.141593
0 -3 5 -3 4 -3 0.004220 0.001503 3.141593
5 -5 1 -4 -1 -4 0.004215 0.004287 3.141593
2 1 -4 4 -2 -4 0.004214 0.003632 0.000000
2 -5 3 -5 3 -4 0.004214 0.001443 3.141593
1 1 -3 3 -1 -4 0.004212 0.003772 0.000000
-5 5 -2 4 5 -4 0.004211 0.000693 0.000000
-3 -2 2 3 -2 2 0.004210 0.003753 0.000000
-3 3 1 3 3 -3 0.004206 0.002082 3.141593
0 -2 4 -3 4 -3 0.004206 0.002517 3.141593
0 4 -4 5 -1 -4 0.004196 0.004222 3.141593
-1 -5 0 3 -3 3 0.004192 0.002577 3.141593
3 -6 2 -3 -1 -1 0.004191 0.004906 3.141593
4 1 -5 4 -3 -4 0.004190 0.001596 0.000000
-5 3 -2 5 2 -1 0.004186 0.004157 3.141593
-5 2 -2 5 -3 4 0.004178 0.003881 0.000000
-6 -4 6 1 1 4 0.004177 0.002278 3.141593
1 -3 2 -1 0 -2 0.004176 0.005317 0.000000
-1 -2 2 -3 5 -4 0.004173 0.003073 3.141593
-6 2 3 -1 4 1 0.004172 0.004569 0.000000
2 -4 1 3 -4 2 0.004171 0.003558 0.000000
4 0 -5 4 -4 -3 0.004170 0.004214 3.141593
1 -4 3 -6 4 -5 0.004169 0.002601 0.000000
4 -5 -1 0 -6 3 0.004168 0.002986 3.141593
1 -1 -2 -1 -2 -2 0.004164 0.001493 0.000000
3 1 -6 5 -5 -4 0.004162 0.001164 3.141593
-5 4 2 3 5 -3 0.004162 0.004135 3.141593
-3 -2 2 0 1 0 0.004156 0.003093 3.141593
0 2 -4 1 3 -6 0.004154 0.001654 0.000000
-2 3 -1 -1 5 -4 0.004154 0.001907 0.000000
-6 2 4 -2 5 -1 0.004149 0.005546 0.000000
-3 -2 2 1 -1 4 0.004149 0.006302 3.141593
-4 -2 5 4 2 4 0.004148 0.006026 3.141593
-5 -3 4 3 -2 6 0.004147 0.001048 0.000000
-2 -5 2 3 -4 4 0.004146 0.006260 0.000000
1 -2 -3 5 -3 0 0.004144 0.003172 0.000000
1 -5 1 -3 0 -1 0.004143 0.004747 3.141593
3 -4 -1 -1 -1 -2 0.004139 0.006005 0.000000
0 -3 4 -2 1 -1 0.004139 0.004899 0.000000
1 -6 5 -4 2 -1 0.004137 0.002755 3.141593
-3 2 3 0 5 -3 0.004137 0.003921 3.141593
-3 -2 4 -3 5 -3 0.004136 0.002413 3.141593
-4 -1 3 4 1 2 0.004133 0.004154 3.141593
-2 -2 6 -2 3 -1 0.004130 0.004471 3.141593
-5 1 2 5 0 1 0.004122 0.004000 3.141593
3 -3 -2 2 -2 -2 0.004121 0.000268 0.000000
4 -1 -1 -1 -1 -5 0.004121 0.004158 0.000000
2 1 -4 5 -3 -2 0.004120 0.002517 0.000000
4 -3 1 -1 -4 -2 0.004120 0.002867 3.141593
-2 -6 6 -3 0 4 0.004119 0.004531 3.141593
-1 -3 3 -4 1 1 0.004119 0.002417 0.000000
2 -5 6 -4 2 -2 0.004115 0.000355 3.141593
-4 -3 6 -1 3 0 0.004112 0.001627 3.141593
2 -4 1 2 -5 2 0.004110 0.002801 3.141593
-2 0 4 -3 5 -4 0.004104 0.005427 3.141593
1 -4 -1 1 -6 3 0.004103 0.003597 0.000000
-4 -3 4 4 0 4 0.004101 0.004271 3.141593
-4 -4 4 0 1 2 0.004100 0.003596 3.141593
-3 -1 4 4 2 3 0.004099 0.006145 3.141593
0 -5 0 2 -3 3 0.004095 0.003957 3.141593
5 -1 -5 0 1 -5 0.004090 0.000912 3.141593
-2 -3 1 5 -2 3 0.004089 0.000560 0.000000
0 -5 1 2 -1 2 0.004087 0.005711 0.000000
0 4 -5 1 -1 -4 0.004085 0.006601 3.141593
-5 -3 4 0 -1 5 0.004083 0.004474 0.000000
0 -6 1 1 -2 2 0.004079 0.006373 0.000000
4 -6 1 -4 -1 -4 0.004078 0.003815 3.141593
-4 -1 -1 4 -3 4 0.004070 0.007839 3.141593
3 -3 -3 2 -4 -1 0.004069 0.004086 3.141593
2 -3 2 -2 2 -4 0.004067 0.005515 0.000000
2 5 -6 5 2 -4 0.004061 0.001455 3.141593
3 -5 1 -4 0 -4 0.004061 0.003914 3.141593
-5 -3 6 -3 2 4 0.004057 0.004274 0.000000
-6 0 4 4 2 2 0.004057 0.003801 3.141593
3 -2 -2 -2 0 -6 0.004053 0.001208 0.000000
0 -4 4 -2 2 -1 0.004049 0.004001 0.000000
-6 0 6 -3 4 3 0.004048 0.003231 3.141593
1 1 -2 3 -1 -3 0.004043 0.004047 0.000000
4 -4 0 -2 1 -4 0.004042 0.003114 3.141593
-3 5 -2 1 6 -6 0.004041 0.001484 3.141593
-4 -6 5 1 -1 4 0.004039 0.004133 3.141593
0 -3 0 4 -3 1 0.004039 0.002598 3.141593
-5 2 6 0 6 -1 0.004037 0.004182 0.000000
-5 5 -2 4 2 -2 0.004035 0.005542 0.000000
-5 -4 5 0 -1 6 0.004032 0.004251 3.141593
0 4 -5 3 1 -6 0.004031 0.003617 3.141593
-1 -2 3 -3 5 -3 0.004030 0.006528 3.141593
-2 0 3 -3 3 -4 0.004029 0.005187 3.141593
-1 -4 -1 6 -5 4 0.004028 0.004529 3.141593
-5 -2 2 3 -2 6 0.004026 0.000189 0.000000
0 0 -3 2 -5 1 0.004026 0.004544 0.000000
1 -6 3 -3 -3 4 0.004023 0.001843 0.000000
-2 -2 3 -3 2 -1 0.004023 0.003915 3.141593
-3 4 1 4 5 1 0.004018 0.001925 3.141593
-2 -2 2 4 -3 3 0.004012 0.004167 0.000000
0 -2 1 -4 2 -2 0.004010 0.001998 3.141593
0 -1 1 -5 2 -2 0.004009 0.000714 3.141593
2 0 -2 -2 1 -6 0.004004 0.003976 3.141593
1 4 -6 6 1 -2 0.004001 0.001403 0.000000
1 1 -1 2 -2 -3 0.004001 0.004636 0.000000
-6 5 -1 3 1 0 0.003999 0.002902 0.000000
-1 6 -3 0 2 -5 0.003997 0.004647 0.000000
6 -2 -2 -1 -1 -6 0.003997 0.001210 0.000000
-6 6 0 1 5 -3 0.003996 0.003975 3.141593
-1 0 4 -4 5 -5 0.003995 0.004785 3.141593
5 -2 -3 -5 -1 -5 0.003995 0.002606 0.000000
4 -4 2 -3 -3 -2 0.003991 0.004358 3.141593
3 1 -5 -1 -1 -6 0.003991 0.000338 0.000000
-3 0 0 1 3 -2 0.003988 0.005371 0.000000
1 1 -3 4 1 -2 0.003987 0.003168 0.000000
0 -5 2 -4 0 -1 0.003987 0.007081 0.000000
5 -5 -1 -4 1 -5 0.003986 0.003227 3.141593
-1 0 -2 3 -4 4 0.003984 0.007737 3.141593
0 0 2 -6 4 -4 0.003984 0.002284 3.141593
3 -2 -2 3 -5 -1 0.003984 0.004420 3.141593
-3 -2 0 3 -5 6 0.003980 0.004136 0.000000
-6 1 2 3 3 1 0.003977 0.006059 3.141593
-3 0 0 5 1 5 0.003974 0.001525 3.141593
-4 -3 5 -3 3 1 0.003969 0.000519 3.141593
5 -6 -1 -6 -3 -3 0.003966 0.003085 3.141593
5 -4 -4 -2 -3 -4 0.003966 0.001505 3.141593
2 0 -3 3 -2 -3 0.003962 0.004261 0.000000
-3 -3 0 3 -3 3 0.003962 0.001186 3.141593
0 -5 5 -2 4 1 0.003957 0.002507 3.141593
-5 -2 5 4 0 4 0.003955 0.003309 3.141593
3 -5 -1 -3 -2 -1 0.003946 0.004407 3.141593
3 -2 -1 -3 0 -5 0.003941 0.003251 3.141593
-2 0 2 4 2 1 0.003940 0.000401 0.000000
-2 -2 1 4 -2 1 0.003937 0.002109 0.000000
-4 -6 6 1 -1 4 0.003935 0.001942 3.141593
-4 0 3 2 3 0 0.003932 0.006467 0.000000
4 1 -2 -1 -2 -5 0.003927 0.003161 0.000000
2 4 -5 -1 0 -4 0.003925 0.003905 3.141593
3 -4 4 -3 1 -3 0.003922 0.004616 0.000000
6 -4 -3 -5 -3 -4 0.003921 0.002187 0.000000
-4 4 -1 0 6 -6 0.003921 0.002744 3.141593
2 -5 2 -5 -2 0 0.003917 0.006631 3.141593
-3 -6 5 1 -2 4 0.003904 0.003492 3.141593
-1 -3 1 6 -2 6 0.003902 0.001111 0.000000
2 -6 1 -2 -4 3 0.003901 0.003831 0.000000
-2 2 -2 4 1 -3 0.003893 0.004099 0.000000
-3 -3 3 2 0 2 0.003892 0.003000 3.141593
-4 -1 1 4 -1 1 0.003889 0.004986 0.000000
-1 -1 -3 3 -4 2 0.003885 0.004231 0.000000
-2 -2 -1 5 -3 2 0.003881 0.005221 3.141593
5 -5 0 -6 -1 -3 0.003880 0.002263 0.000000
-3 -1 5 -1 4 -1 0.003878 0.000495 3.141593
3 -3 3 -3 4 0 0.003873 0.000865 0.000000
-2 5 -6 5 -2 -1 0.003872 0.005039 0.000000
1 -4 2 1 -2 0 0.003870 0.004631 0.000000
3 -4 1 0 -1 -2 0.003867 0.003862 0.000000
0 1 2 -4 3 -3 0.003866 0.007810 3.141593
-2 -1 5 -3 5 -4 0.003865 0.001342 3.141593
-1 0 -1 -1 3 -5 0.003862 0.003861 3.141593
-2 1 -3 4 -1 -1 0.003860 0.004324 3.141593
-1 -5 1 2 -6 5 0.003855 0.006184 0.000000
1 1 -2 -2 1 -5 0.003853 0.001976 0.000000
-6 -2 4 1 1 5 0.003851 0.003963 3.141593
-5 2 2 -1 3 -1 0.003848 0.002893 3.141593
-3 -6 6 1 -1 4 0.003848 0.002832 3.141593
2 -6 2 0 -3 0 0.003848 0.003990 3.141593
-1 -4 4 2 -2 3 0.003844 0.003705 0.000000
1 -1 3 -4 5 -6 0.003844 0.001592 3.141593
-3 0 4 1 6 0 0.003832 0.001513 0.000000
-5 -3 3 2 0 5 0.003831 0.006198 0.000000
-1 -2 5 -2 4 -2 0.003829 0.003784 3.141593
0 1 1 -2 5 -6 0.003825 0.002510 0.000000
5 -6 3 -4 0 -3 0.003825 0.004906 3.141593
-1 6 -5 2 2 -6 0.003821 0.009837 0.000000
2 -6 0 0 -4 0 0.003817 0.006349 0.000000
-3 -3 5 -2 3 -1 0.003816 0.002930 3.141593
4 -1 0 -2 1 -6 0.003813 0.006805 0.000000
-3 -4 2 4 -4 4 0.003812 0.007096 0.000000
3 -1 -6 2 -2 -4 0.003810 0.002977 3.141593
0 -2 1 4 -3 1 0.003809 0.004014 0.000000
-4 2 1 3 2 -1 0.003807 0.005243 0.000000
-3 2 -1 4 1 -2 0.003806 0.003881 0.000000
1 -4 1 4 -4 2 0.003806 0.002943 3.141593
-2 -2 -2 4 -6 5 0.003799 0.002685 3.141593
-6 3 2 3 5 -2 0.003798 0.000302 3.141593
0 -3 0 1 -3 0 0.003796 0.002854 0.000000
-4 1 0 1 3 -2 0.003795 0.004305 0.000000
-5 0 3 -1 3 1 0.003794 0.004630 3.141593
-1 3 -1 0 0 -2 0.003791 0.003721 3.141593
-2 -4 2 4 -3 4 0.003783 0.005633 0.000000
-3 -3 -1 6 -3 4 0.003782 0.000714 0.000000
0 -6 6 -2 0 2 0.003782 0.003166 0.000000
0 -1 2 -2 4 -5 0.003780 0.000927 0.000000
5 -4 2 -4 1 -4 0.003777 0.004147 3.141593
-5 3 2 4 1 0 0.003777 0.005156 3.141593
-2 0 4 -6 4 -2 0.003776 0.002704 3.141593
-3 -3 4 3 -2 3 0.003775 0.007334 0.000000
-4 4 0 6 4 0 0.003774 0.001973 3.141593
-4 1 4 -5 6 -2 0.003768 0.002878 0.000000
-2 -1 2 3 1 0 0.003768 0.005235 3.141593
-2 4 -1 4 2 -3 0.003768 0.003575 0.000000
2 -5 1 0 0 4 0.003767 0.003988 0.000000
-2 -5 4 -2 -1 3 0.003764 0.004821 3.141593
-5 0 4 -2 4 0 0.003763 0.004368 3.141593
1 -3 3 -2 1 -2 0.003756 0.006208 0.000000
6 -5 0 -6 -1 -3 0.003752 0.003769 3.141593
2 -1 -2 -2 -2 -3 0.003752 0.002934 0.000000
-1 4 -3 5 -2 -3 0.003749 0.002932 3.141593
1 -5 1 0 -5 5 0.003748 0.008004 0.000000
4 -3 -2 -4 0 -6 0.003745 0.003027 3.141593
6 -4 -1 -6 -2 -3 0.003744 0.001794 3.141593
3 -4 -3 1 -2 -1 0.003743 0.004111 3.141593
-5 0 4 -2 4 -2 0.003743 0.001516 0.000000
-3 3 1 -2 4 -2 0.003742 0.003057 0.000000
4 -5 4 -5 3 -4 0.003737 0.000689 3.141593
1 -5 4 -4 3 -3 0.003734 0.004125 0.000000
5 -1 -3 1 -2 -5 0.003734 0.003490 3.141593
-3 3 3 -4 6 -4 0.003732 0.001833 3.141593
3 -2 2 -3 5 -4 0.003724 0.001939 0.000000
1 0 -4 3 -2 -3 0.003722 0.003845 3.141593
-5 -2 1 5 -1 4 0.003717 0.002795 0.000000
-1 -1 -3 6 -6 4 0.003716 0.013019 3.141593
6 -6 -2 -4 -4 -1 0.003714 0.000992 0.000000
-2 1 0 -1 6 -4 0.003707 0.004011 3.141593
-1 5 -6 5 1 -5 0.003707 0.004240 3.141593
-5 4 0 1 4 -1 0.003701 0.003657 3.141593
-3 4 -1 0 4 -4 0.003701 0.003737 3.141593
3 -5 0 -2 -2 -2 0.003700 0.003329 3.141593
1 4 -2 1 6 -5 0.003699 0.000418 0.000000
-2 0 5 -1 4 -1 0.003696 0.003660 0.000000
-2 2 -1 -1 3 -5 0.003696 0.001405 3.141593
4 -6 1 -5 0 -3 0.003694 0.002213 3.141593
-6 0 3 3 3 1 0.003694 0.003807 3.141593
-1 -3 3 3 -3 2 0.003693 0.004746 0.000000
-3 0 1 0 5 -2 0.003690 0.002645 3.141593
-1 -3 6 -4 4 -2 0.003688 0.004258 3.141593
0 0 -2 6 -1 1 0.003687 0.003668 0.000000
-1 5 -5 6 1 -5 0.003673 0.003765 3.141593
0 -1 2 -2 3 -4 0.003672 0.004836 0.000000
-2 -3 3 -1 -1 4 0.003672 0.004980 3.141593
0 0 -3 3 -1 -3 0.003672 0.004322 0.000000
2 -5 -2 2 -5 0 0.003671 0.001134 3.141593
-5 4 0 0 6 -5 0.003669 0.001935 3.141593
3 -6 4 -6 2 -3 0.003669 0.003668 3.141593
1 -6 2 -2 -1 -1 0.003668 0.003816 3.141593
4 -2 -3 1 -2 -4 0.003668 0.001665 3.141593
1 -6 -2 4 -6 3 0.003664 0.001019 3.141593
4 -2 -1 -6 0 -5 0.003664 0.002030 0.000000
3 -6 2 -3 -1 -2 0.003662 0.002198 3.141593
1 0 -1 0 0 -4 0.003661 0.003330 0.000000
-1 -4 1 4 -5 3 0.003660 0.006405 3.141593
-4 -2 1 4 -1 4 0.003658 0.002717 0.000000
0 -3 3 -6 2 -1 0.003650 0.007293 3.141593
2 -4 1 -1 0 -2 0.003648 0.003606 0.000000
-4 2 -3 6 -5 5 0.003647 0.001432 0.000000
-1 1 0 -2 4 -6 0.003646 0.004712 0.000000
1 -1 -2 5 -5 0 0.003645 0.003172 0.000000
6 -3 -2 -2 -3 -5 0.003641 0.001893 0.000000
2 -1 -5 2 -5 -1 0.003637 0.005283 3.141593
-3 -3 2 3 -1 2 0.003637 0.006630 0.000000
-2 -1 5 -1 5 -2 0.003635 0.000924 0.000000
-3 3 0 0 4 -5 0.003631 0.002312 3.141593
0 3 -1 2 5 -4 0.003628 0.001275 0.000000
4 -4 -1 -3 -1 -4 0.003627 0.003793 3.141593
0 0 -5 6 -5 -1 0.003626 0.002709 0.000000
2 1 -4 4 -3 -4 0.003626 0.004468 0.000000
-2 0 3 -2 5 -4 0.003618 0.003744 3.141593
2 0 -5 2 -5 -1 0.003618 0.001779 3.141593
-2 -4 4 -3 4 -1 0.003617 0.006120 3.141593
4 -1 -5 -1 -4 -3 0.003610 0.003419 3.141593
-2 3 0 1 3 -5 0.003608 0.002124 3.141593
3 -6 1 -4 1 -3 0.003607 0.002434 0.000000
5 -3 -2 0 -2 -3 0.003607 0.003784 3.141593
-3 2 0 3 1 -2 0.003606 0.005117 0.000000
1 -2 -3 2 -1 -2 0.003605 0.003212 0.000000
-2 -1 1 3 -2 0 0.003602 0.003589 0.000000
-5 5 -3 3 2 -1 0.003600 0.003392 0.000000
3 3 -5 1 -3 -6 0.003598 0.000251 3.141593
-1 0 -2 4 1 -1 0.003587 0.003623 3.141593
0 -1 2 -5 6 -6 0.003585 0.003933 0.000000
-2 -1 -2 5 -2 1 0.003578 0.004031 3.141593
-1 -4 3 0 1 0 0.003577 0.004653 0.000000
-3 5 -3 4 3 -5 0.003575 0.001194 3.141593
-6 2 4 -3 6 -1 0.003574 0.000645 3.141593
1 -2 2 -5 6 -6 0.003573 0.000376 0.000000
-2 6 -3 1 1 -6 0.003569 0.002725 0.000000
-2 -3 4 -4 2 1 0.003568 0.003564 0.000000
1 0 -1 -2 2 -6 0.003568 0.001177 0.000000
1 -5 3 -1 0 0 0.003565 0.004855 0.000000
1 0 -4 3 -1 -3 0.003564 0.005450 3.141593
2 0 0 1 2 -3 0.003559 0.003952 3.141593
-5 2 2 4 2 -1 0.003552 0.001439 3.141593
-1 0 -2 6 -2 0 0.003550 0.001468 0.000000
-1 3 -5 3 1 -4 0.003547 0.005392 3.141593
-5 2 1 1 6 -3 0.003546 0.002621 0.000000
-5 2 -1 4 2 1 0.003542 0.002882 0.000000
-3 -2 5 -1 2 0 0.003539 0.005770 3.141593
-1 6 -5 -1 3 -6 0.003536 0.004567 3.141593
-4 4 3 2 3 -2 0.003534 0.005306 3.141593
5 -4 2 -5 3 -6 0.003533 0.001773 3.141593
2 -5 3 -6 5 -4 0.003531 0.002045 0.000000
-3 3 -4 4 1 -3 0.003530 0.003004 0.000000
-3 5 0 -3 6 -5 0.003521 0.002712 3.141593
3 -4 4 -5 2 -5 0.003520 0.002443 0.000000
-4 2 -1 2 3 -3 0.003517 0.003045 0.000000
2 -6 3 -2 0 -1 0.003514 0.001070 0.000000
-3 -4 2 2 -4 6 0.003513 0.002864 3.141593
5 -6 2 -3 -2 -2 0.003510 0.001513 3.141593
-3 4 -4 3 -1 0 0.003510 0.004473 3.141593
-2 3 1 2 4 -4 0.003508 0.000913 0.000000
-3 -4 3 0 -2 4 0.003507 0.003649 3.141593
-3 1 -1 4 1 -1 0.003504 0.003347 0.000000
-1 4 -1 2 1 -4 0.003502 0.003221 0.000000
1 -1 -4 3 -2 -2 0.003500 0.004149 3.141593
-2 -5 3 0 -3 5 0.003500 0.001432 0.000000
-5 4 2 2 5 -4 0.003498 0.003480 3.141593
-5 5 0 -1 6 -5 0.003496 0.003620 3.141593
3 -5 1 -6 -1 -2 0.003494 0.004344 0.000000
1 3 -3 -3 2 -5 0.003493 0.003993 3.141593
2 -2 -3 4 -3 -1 0.003491 0.003267 3.141593
-1 0 0 6 -1 2 0.003490 0.003320 0.000000
-1 -1 4 -3 1 -2 0.003489 0.003333 0.000000
0 -3 4 1 -3 2 0.003487 0.002392 3.141593
-4 2 -2 4 2 -1 0.003487 0.001955 0.000000
3 -1 0 0 2 -4 0.003485 0.002156 0.000000
-3 3 2 -1 6 -5 0.003479 0.003845 0.000000
-6 -1 4 2 4 1 0.003478 0.001765 0.000000
-5 0 4 2 4 0 0.003477 0.000500 0.000000
0 -3 -2 3 -3 0 0.003476 0.005444 0.000000
-4 0 5 1 4 -1 0.003476 0.000313 3.141593
-5 -3 4 3 1 3 0.003474 0.002841 3.141593
4 -5 3 -5 1 -5 0.003474 0.000762 3.141593
-4 -2 1 5 -3 3 0.003469 0.001073 3.141593
-4 -3 5 -1 2 1 0.003464 0.001417 3.141593
-5 -3 3 2 -3 6 0.003462 0.002542 3.141593
3 -5 1 -4 -4 1 0.003460 0.004179 3.141593
-1 2 -3 4 -2 -2 0.003460 0.004525 0.000000
-4 -5 6 2 -2 5 0.003459 0.001183 3.141593
-5 -3 6 2 3 3 0.003459 0.000492 0.000000
2 -6 0 3 -3 4 0.003458 0.000237 0.000000
6 -4 -3 0 -5 -4 0.003456 0.002183 0.000000
1 -1 -4 2 -3 0 0.003452 0.000515 3.141593
2 1 -2 -4 2 -5 0.003451 0.003443 0.000000
1 0 0 -2 5 -6 0.003449 0.002761 0.000000
-3 2 -3 6 -2 -1 0.003441 0.002277 3.141593
4 -5 -1 -3 0 -4 0.003441 0.003310 3.141593
2 -2 2 -6 1 -5 0.003439 0.002015 3.141593
-5 2 -1 5 1 0 0.003439 0.003719 0.000000
-3 5 -4 5 3 -4 0.003438 0.005556 3.141593
-5 0 0 4 0 1 0.003437 0.006715 0.000000
-3 -2 -1 5 -4 3 0.003436 0.003662 3.141593
4 0 -3 2 -2 -4 0.003436 0.000689 3.141593
0 -5 0 1 -3 1 0.003435 0.004878 0.000000
0 -6 4 -4 3 0 0.003434 0.001531 3.141593
4 -2 -5 1 -3 -4 0.003429 0.004653 3.141593
-2 5 -3 6 1 -3 0.003427 0.002875 0.000000
-5 -1 4 3 1 2 0.003427 0.000735 0.000000
3 -1 -2 1 -3 -3 0.003425 0.002495 3.141593
4 4 -6 -2 -1 -6 0.003425 0.003663 3.141593
3 -4 3 -3 0 -3 0.003421 0.000942 0.000000
-3 1 3 -4 4 -2 0.003421 0.005712 0.000000
3 -6 1 -3 -1 -1 0.003420 0.001874 3.141593
3 2 -5 4 -2 -5 0.003420 0.001371 0.000000
0 1 -2 1 2 -5 0.003416 0.005264 0.000000
-4 4 1 2 6 -4 0.003414 0.005197 3.141593
1 2 -4 -1 -1 -3 0.003412 0.000698 3.141593
2 -3 2 -4 3 -5 0.003411 0.004583 0.000000
-1 0 -1 -1 3 -4 0.003406 0.003337 0.000000
-1 -6 5 -4 3 0 0.003405 0.001693 3.141593
1 -4 -1 -2 -3 -1 0.003404 0.003649 0.000000
-6 -2 4 2 1 3 0.003402 0.002379 3.141593
3 -1 -3 1 -1 -5 0.003400 0.000705 3.141593
-4 3 -1 2 2 -3 0.003398 0.004114 0.000000
-6 1 1 4 1 1 0.003396 0.003395 3.141593
2 -3 -5 6 -6 1 0.003395 0.000749 0.000000
-5 1 3 -1 2 1 0.003390 0.004251 3.141593
-3 -1 5 1 -1 3 0.003390 0.004193 3.141593
2 -2 -1 3 -3 -1 0.003390 0.003340 0.000000
-3 4 -1 4 2 -3 0.003385 0.003977 0.000000
-1 -2 0 5 -3 2 0.003384 0.003915 0.000000
-5 5 -2 3 5 -4 0.003381 0.002549 3.141593
0 -1 -3 4 -2 -1 0.003376 0.003337 0.000000
2 -2 0 -3 1 -5 0.003372 0.000924 0.000000
-1 -2 2 2 -1 1 0.003370 0.004138 0.000000
-3 -2 4 3 0 3 0.003369 0.003488 3.141593
2 -5 2 -3 -4 2 0.003366 0.003262 3.141593
-3 -5 5 1 -1 4 0.003365 0.004038 3.141593
1 -3 5 -3 3 -3 0.003364 0.001101 0.000000
5 -4 -3 0 -5 -3 0.003358 0.000482 0.000000
-2 -1 3 -2 4 -4 0.003355 0.003096 3.141593
1 2 -1 -4 3 -5 0.003353 0.002726 3.141593
-3 -5 4 4 -2 5 0.003352 0.002745 0.000000
6 -5 -3 -3 -5 -1 0.003351 0.004689 0.000000
-6 0 6 0 5 -1 0.003349 0.004475 0.000000
0 -3 0 0 -3 3 0.003345 0.003775 3.141593
1 1 -1 3 -4 0 0.003344 0.003262 0.000000
1 2 -4 2 -1 -5 0.003343 0.003965 0.000000
2 0 -2 4 -4 -2 0.003342 0.003680 0.000000
-4 -1 5 -1 1 1 0.003338 0.000252 3.141593
-5 5 -2 3 5 -3 0.003337 0.002205 3.141593
-3 -3 4 4 -4 5 0.003330 0.001354 3.141593
5 1 -5 1 -3 -6 0.003329 0.004060 3.141593
-5 -2 4 1 0 5 0.003329 0.009719 3.141593
4 -5 3 -4 0 -3 0.003329 0.004873 3.141593
-3 2 -1 5 0 -1 0.003328 0.005415 0.000000
0 -2 -3 4 -5 1 0.003326 0.004589 3.141593
3 -2 0 -5 -1 -2 0.003325 0.003319 3.141593
2 -3 -2 3 -3 -1 0.003325 0.003334 0.000000
2 1 0 -5 4 -5 0.003325 0.004250 0.000000
-2 4 -1 -2 3 -4 0.003325 0.003362 3.141593
-4 4 -3 6 2 -2 0.003323 0.000531 0.000000
4 -6 3 -4 1 -2 0.003322 0.001654 3.141593
0 4 -2 1 2 -6 0.003320 0.003401 0.000000
1 -6 1 1 -4 1 0.003319 0.003188 0.000000
4 -6 3 -5 0 -4 0.003317 0.001741 3.141593
-2 1 -2 2 2 -3 0.003316 0.001929 3.141593
3 -1 -4 5 -5 -1 0.003308 0.002518 3.141593
-4 -5 3 4 -3 6 0.003308 0.001232 0.000000
-2 3 -1 5 -3 0 0.003305 0.005129 3.141593
-5 -1 2 6 -2 3 0.003298 0.003407 3.141593
5 -4 4 -5 0 -4 0.003293 0.000429 3.141593
0 2 -5 6 -2 -3 0.003293 0.002276 0.000000
-2 -5 2 4 -4 5 0.003292 0.001239 0.000000
-2 5 -3 5 2 -4 0.003287 0.001430 0.000000
1 1 -3 0 -3 -1 0.003287 0.001742 3.141593
-1 -2 -2 4 -1 1 0.003284 0.001797 3.141593
-5 2 3 -1 6 -4 0.003282 0.001097 0.000000
-2 -4 2 1 1 2 0.003276 0.003153 0.000000
1 0 -1 -4 2 -5 0.003272 0.004247 0.000000
5 -5 2 -3 2 -1 0.003272 0.001832 0.000000
-2 5 -2 3 2 -5 0.003268 0.001374 0.000000
-6 -1 6 -1 4 2 0.003267 0.002634 3.141593
5 -2 -4 -3 -4 -4 0.003266 0.003652 3.141593
-5 2 2 4 3 -1 0.003266 0.003944 3.141593
-2 -1 0 1 -2 1 0.003263 0.003224 0.000000
3 1 -1 -1 5 -5 0.003261 0.000484 3.141593
-4 -3 4 4 -3 5 0.003260 0.003021 3.141593
2 0 -3 -2 3 -6 0.003256 0.005140 3.141593
-1 -4 2 6 -4 5 0.003255 0.002183 3.141593
-3 1 1 -2 3 -2 0.003252 0.003665 0.000000
-2 2 0 3 2 -2 0.003252 0.004089 3.141593
-3 -3 3 6 -2 5 0.003251 0.001600 3.141593
-2 2 -1 4 -1 -2 0.003251 0.004498 0.000000
-2 2 -2 0 3 -4 0.003251 0.001569 0.000000
-3 -1 3 0 4 -2 0.003249 0.001247 3.141593
-2 -3 5 2 0 2 0.003247 0.003225 0.000000
0 2 -6 5 -2 -3 0.003246 0.002065 0.000000
-5 2 3 3 2 -1 0.003244 0.001152 3.141593
5 -2 -2 -1 0 -6 0.003243 0.001878 0.000000
-2 0 2 -3 5 -5 0.003243 0.001206 3.141593
1 0 0 -4 3 -4 0.003237 0.004694 3.141593
4 -2 -4 3 -6 -2 0.003236 0.004114 3.141593
-3 4 -4 4 -2 0 0.003235 0.005398 3.141593
0 0 2 -3 4 -6 0.003232 0.000116 3.141593
4 -4 2 -3 2 -4 0.003231 0.002465 0.000000
2 -3 -1 -2 2 -4 0.003229 0.001743 0.000000
3 2 -3 2 0 -6 0.003226 0.001334 0.000000
-2 -1 2 3 0 1 0.003226 0.004767 0.000000
-4 2 -1 6 -2 1 0.003224 0.003310 3.141593
-2 -3 5 -2 -1 5 0.003223 0.003604 3.141593
6 -3 -2 -5 -3 -2 0.003218 0.005195 0.000000
6 -4 -4 -3 -5 -2 0.003215 0.001980 0.000000
0 0 -4 4 -5 0 0.003210 0.003190 3.141593
1 0 -1 2 0 -3 0.003208 0.003854 0.000000
6 -3 -1 -3 0 -6 0.003204 0.000534 0.000000
4 -4 0 -1 -4 -2 0.003204 0.001438 3.141593
-4 6 -2 5 4 -5 0.003203 0.001417 3.141593
0 -1 -3 6 -6 1 0.003203 0.003489 0.000000
-4 1 4 1 4 -2 0.003202 0.004283 0.000000
-1 -4 4 1 0 1 0.003199 0.003565 0.000000
0 -4 3 -4 -1 2 0.003199 0.003466 3.141593
1 -3 0 0 -4 4 0.003195 0.008870 3.141593
0 -2 2 -5 5 -6 0.003193 0.002337 0.000000
-2 4 -3 5 0 -4 0.003191 0.001152 3.141593
-4 5 -1 6 2 -1 0.003188 0.001046 3.141593
-4 -1 3 3 2 1 0.003188 0.004518 3.141593
-1 -2 0 6 -6 4 0.003187 0.002518 3.141593
1 -2 1 3 -3 0 0.003185 0.004501 0.000000
-2 5 -4 3 3 -6 0.003185 0.001003 3.141593
-2 -5 2 3 -3 4 0.003183 0.005875 0.000000
-3 -4 4 5 -3 5 0.003182 0.004905 3.141593
-5 6 -1 5 4 -3 0.003177 0.002348 3.141593
4 1 -2 -5 1 -5 0.003174 0.002289 0.000000
-4 -4 5 -2 0 4 0.003174 0.007670 3.141593
-6 0 4 -1 5 0 0.003169 0.006037 0.000000
-3 6 -4 5 -2 1 0.003167 0.001957 0.000000
6 -2 -5 2 -5 -4 0.003167 0.001194 3.141593
1 3 -5 6 -3 -4 0.003166 0.000936 3.141593
-6 5 0 1 3 0 0.003165 0.001085 3.141593
-1 -1 0 4 -4 1 0.003163 0.005910 0.000000
5 -3 -3 2 -5 -2 0.003162 0.003639 3.141593
-2 -2 4 2 2 1 0.003162 0.000082 0.000000
-3 2 0 1 3 -3 0.003161 0.003247 3.141593
-3 3 -1 6 0 -1 0.003160 0.000739 3.141593
-1 4 -4 1 0 -3 0.003159 0.002814 3.141593
-1 -5 5 -6 4 -1 0.003158 0.005835 3.141593
5 -1 -5 4 -4 -3 0.003155 0.002110 3.141593
3 -1 -5 0 -5 -1 0.003153 0.003356 3.141593
1 -5 1 2 -3 1 0.003149 0.001437 3.141593
-5 6 0 0 4 -2 0.003147 0.000796 3.141593
-1 5 -3 3 1 -5 0.003147 0.003618 0.000000
2 -4 3 -6 4 -5 0.003140 0.000990 3.141593
1 1 -6 3 -5 0 0.003138 0.002358 0.000000
3 -3 -3 3 -6 -1 0.003134 0.002055 0.000000
4 3 -6 -1 -2 -6 0.003131 0.008514 3.141593
-2 -1 5 -1 4 -1 0.003131 0.003227 0.000000
-1 -1 4 -2 5 -4 0.003127 0.004601 3.141593
4 -3 1 -4 3 -6 0.003123 0.002742 3.141593
-2 4 -2 2 4 -6 0.003123 0.001888 0.000000
-5 -4 4 3 0 5 0.003121 0.002013 3.141593
-4 1 -1 2 0 1 0.003121 0.002747 3.141593
-1 5 -6 5 -1 -5 0.003118 0.004911 3.141593
2 -3 1 -1 -1 -3 0.003118 0.002322 0.000000
-3 3 -4 6 -3 2 0.003117 0.003711 3.141593
4 2 -5 3 -1 -6 0.003115 0.001556 0.000000
4 -1 -1 -6 2 -6 0.003114 0.002818 3.141593
-4 6 -5 4 0 -2 0.003112 0.001509 0.000000
0 1 1 -5 4 -3 0.003111 0.004201 3.141593
-3 1 2 -2 4 -3 0.003110 0.003216 0.000000
-4 0 -1 6 -1 2 0.003109 0.005058 0.000000
-2 4 -3 1 6 -6 0.003106 0.001388 3.141593
4 -6 1 0 -5 0 0.003102 0.001010 0.000000
-5 -2 2 5 -1 4 0.003100 0.000598 3.141593
-6 1 2 5 2 1 0.003095 0.001373 3.141593
-1 4 -5 6 0 -4 0.003091 0.003409 3.141593
-1 -1 -1 1 -3 3 0.003091 0.003940 3.141593
0 -1 1 -3 5 -5 0.003091 0.002886 3.141593
1 -4 4 -2 2 -2 0.003090 0.003072 0.000000
-1 1 -5 6 -6 1 0.003080 0.001393 0.000000
6 -5 -2 0 -6 -2 0.003079 0.003012 0.000000
-5 0 0 5 0 3 0.003076 0.006177 3.141593
0 -2 2 -2 2 -4 0.003075 0.001581 0.000000
-4 1 -1 4 -3 3 0.003074 0.006392 0.000000
2 -4 -1 -2 0 -3 0.003074 0.002270 3.141593
-2 -5 6 2 -1 4 0.003073 0.002203 0.000000
0 2 -1 2 2 -4 0.003068 0.004406 0.000000
-5 -5 6 2 0 5 0.003068 0.003588 3.141593
5 -2 -4 2 -3 -4 0.003067 0.002347 3.141593
-2 -2 4 -4 2 -2 0.003066 0.001103 3.141593
5 -4 -3 -3 -4 -2 0.003065 0.003075 3.141593
-1 2 -2 3 0 -3 0.003059 0.003041 0.000000
-4 -3 6 3 1 4 0.003057 0.003762 3.141593
0 1 -2 1 3 -5 0.003051 0.002218 0.000000
5 -3 -2 -5 -3 -2 0.003051 0.000367 0.000000
-4 0 4 2 1 1 0.003050 0.003858 0.000000
-6 0 4 2 3 0 0.003050 0.002165 3.141593
-1 -1 5 -4 6 -4 0.003049 0.003558 3.141593
-1 -5 6 -3 2 -1 0.003048 0.001450 3.141593
3 -6 1 -2 -2 -1 0.003045 0.003152 3.141593
2 1 -1 0 -1 -4 0.003045 0.000992 3.141593
-1 -5 4 4 -3 5 0.003041 0.000747 0.000000
1 -6 4 1 -4 3 0.003039 0.005185 3.141593
-4 2 1 3 3 -2 0.003036 0.003126 3.141593
-3 4 -1 0 2 -1 0.003034 0.005871 3.141593
0 -6 3 -2 -4 4 0.003027 0.000590 0.000000
-2 -1 4 -5 6 -2 0.003026 0.003315 0.000000
-1 -5 6 -2 1 0 0.003025 0.002256 0.000000
4 -6 1 -6 1 -5 0.003022 0.001480 3.141593
-4 -5 5 -1 1 3 0.003018 0.002748 3.141593
-4 6 -1 1 2 -1 0.003017 0.002602 0.000000
-5 4 -4 6 1 -2 0.003016 0.001918 3.141593
-2 -3 2 2 2 2 0.003014 0.003025 3.141593
-3 3 1 3 4 -3 0.003013 0.001943 3.141593
-2 -4 2 2 -1 3 0.003011 0.005863 0.000000
-2 4 -3 3 1 -5 0.003009 0.005160 0.000000
-3 -3 1 3 -2 3 0.003008 0.005350 0.000000
3 -5 2 -3 0 -2 0.003007 0.005342 3.141593
4 1 -6 -1 -2 -5 0.003007 0.003164 3.141593
-4 -1 4 -3 6 -3 0.003003 0.000465 0.000000
0 -5 5 -5 3 -2 0.003003 0.002578 0.000000
-1 -5 4 1 -2 3 0.003001 0.003341 3.141593
-2 -4 5 -5 3 1 0.002993 0.002572 0.000000
-1 -6 4 3 -3 5 0.002991 0.000461 3.141593
2 -6 2 3 -6 4 0.002987 0.002623 3.141593
5 -5 -1 -4 -2 -4 0.002986 0.002770 3.141593
-4 2 2 3 0 0 0.002986 0.004378 0.000000
-6 2 0 3 0 2 0.002986 0.002563 3.141593
4 -3 2 -5 1 -5 0.002984 0.003393 0.000000
2 -6 3 0 -2 1 0.002983 0.005255 3.141593
-5 -1 5 1 4 0 0.002983 0.000697 0.000000
2 -2 3 -3 3 -4 0.002981 0.003877 0.000000
3 -2 -4 3 -4 -3 0.002974 0.003294 3.141593
-3 -2 2 -1 2 1 0.002965 0.001607 0.000000
-1 -2 6 -3 6 -3 0.002965 0.001272 3.141593
-6 4 0 4 4 -2 0.002958 0.002953 3.141593
0 -6 1 0 -3 2 0.002953 0.003046 0.000000
5 -6 0 -3 -2 -3 0.002951 0.001007 0.000000
1 4 -4 1 -1 -6 0.002950 0.002941 3.141593
-1 2 -3 6 1 1 0.002947 0.002120 3.141593
-2 3 -1 4 1 -3 0.002946 0.003307 0.000000
1 2 -5 0 -1 -3 0.002944 0.006026 3.141593
3 -4 -2 -2 -4 0 0.002944 0.004263 3.141593
0 0 0 0 2 -4 0.002942 0.001177 0.000000
2 2 -4 -3 1 -6 0.002940 0.002598 3.141593
0 3 -6 4 -4 0 0.002929 0.014405 3.141593
-4 -2 5 -3 2 3 0.002928 0.004224 3.141593
1 -1 -2 3 -3 -2 0.002928 0.002801 0.000000
-3 5 0 1 5 -6 0.002925 0.000280 3.141593
3 -3 -1 1 -3 -2 0.002925 0.001774 3.141593
2 -5 4 -3 1 -2 0.002924 0.001178 3.141593
0 3 -5 2 3 -6 0.002915 0.002481 3.141593
3 1 -2 -3 0 -3 0.002915 0.001212 3.141593
6 -4 -3 0 -5 -3 0.002914 0.001566 0.000000
-5 1 0 4 0 1 0.002914 0.002550 3.141593
-1 3 -5 4 -2 -2 0.002912 0.001635 3.141593
-5 -4 6 1 0 3 0.002909 0.002998 3.141593
-5 3 3 -3 5 -2 0.002908 0.002368 3.141593
1 3 -5 5 -1 -5 0.002904 0.001089 3.141593
-5 5 -2 4 3 -4 0.002901 0.002355 0.000000
3 -2 1 -5 6 -3 0.002896 0.000357 0.000000
-4 0 2 2 1 0 0.002893 0.001206 0.000000
0 0 -1 -1 3 -5 0.002892 0.001742 0.000000
-2 -1 3 0 -1 0 0.002892 0.002139 0.000000
-4 3 4 -1 6 -4 0.002891 0.000334 0.000000
-1 -5 3 -2 1 0 0.002890 0.004275 0.000000
0 -2 4 -5 6 -5 0.002889 0.000978 3.141593
-1 3 -3 2 2 -5 0.002889 0.004640 3.141593
0 3 -3 1 0 -2 0.002888 0.002909 3.141593
1 -6 5 -5 4 -2 0.002887 0.002709 3.141593
4 -3 -3 2 -2 2 0.002886 0.005904 0.000000
4 0 -6 2 -3 -5 0.002883 0.004162 0.000000
1 2 -2 2 1 -5 0.002870 0.004864 0.000000
2 1 -6 2 -5 -1 0.002869 0.002882 0.000000
1 -1 1 -4 5 -6 0.002865 0.001615 0.000000
6 -3 -5 -1 -6 -1 0.002865 0.002614 3.141593
-4 -5 6 2 -1 5 0.002863 0.002179 3.141593
-4 -2 6 0 2 1 0.002860 0.002898 3.141593
1 -5 2 0 -1 0 0.002859 0.000484 3.141593
6 -4 -4 0 -6 -3 0.002855 0.002915 3.141593
-6 0 6 1 6 0 0.002847 0.008142 0.000000
-2 5 -5 6 1 -4 0.002843 0.001023 3.141593
-4 -1 2 5 -5 4 0.002837 0.003122 3.141593
-3 -3 2 2 -4 6 0.002837 0.003145 3.141593
3 -1 -3 -2 2 -6 0.002835 0.004352 3.141593
3 -1 -4 -1 1 -5 0.002834 0.003907 3.141593
2 -5 4 -4 2 -3 0.002831 0.004459 0.000000
-1 -3 6 -3 3 -2 0.002829 0.000867 3.141593
-1 5 -6 3 0 -5 0.002829 0.001474 0.000000
-6 4 4 2 6 -2 0.002828 0.002881 3.141593
6 -3 -2 -3 -2 -6 0.002826 0.001399 3.141593
1 -4 3 -2 -1 -1 0.002819 0.003057 0.000000
0 0 4 -4 6 -5 0.002818 0.003013 3.141593
2 -3 -3 2 -3 -1 0.002814 0.003202 3.141593
-6 1 2 6 0 2 0.002813 0.001017 0.000000
0 3 -4 1 -1 -3 0.002812 0.002785 3.141593
-4 6 -1 5 4 -4 0.002807 0.001020 3.141593
-3 3 -3 4 2 -2 0.002807 0.004045 0.000000
-2 2 -4 6 -6 4 0.002797 0.005607 0.000000
6 -3 -3 -4 -4 -2 0.002797 0.003618 3.141593
-5 4 -1 3 1 -1 0.002797 0.001673 0.000000
0 -5 0 0 -4 3 0.002794 0.000725 3.141593
2 3 -6 6 -2 -4 0.002790 0.001058 0.000000
-4 -1 1 5 -1 3 0.002788 0.003627 3.141593
1 0 0 0 1 -5 0.002788 0.001035 0.000000
-2 1 0 0 4 -3 0.002781 0.002794 0.000000
-1 1 -3 2 -3 1 0.002778 0.000276 0.000000
4 -3 -2 3 -6 -1 0.002774 0.001683 0.000000
-1 -2 -1 4 -4 1 0.002771 0.003437 0.000000
-2 1 1 2 1 -2 0.002770 0.004641 3.141593
4 -6 -2 -1 -4 -2 0.002770 0.000877 0.000000
1 -6 5 -1 0 1 0.002768 0.001528 3.141593
1 3 -2 2 2 -6 0.002767 0.000570 3.141593
4 -1 -4 0 0 -6 0.002765 0.001456 0.000000
5 1 -6 3 -3 -6 0.002761 0.002844 3.141593
-6 5 -2 4 5 -3 0.002760 0.001232 3.141593
-1 2 -3 2 2 -4 0.002759 0.002779 0.000000
4 -5 4 -5 2 -4 0.002758 0.002434 3.141593
3 2 -6 5 -3 -4 0.002754 0.001827 0.000000
-2 -6 4 0 -4 6 0.002753 0.001093 3.141593
-2 -6 2 3 -2 5 0.002752 0.001089 3.141593
4 -5 -1 -2 -4 -1 0.002750 0.004303 3.141593
-3 -2 3 3 -1 2 0.002748 0.004036 0.000000
-3 1 3 -1 6 -4 0.002746 0.002777 3.141593
-2 -2 3 -1 2 -1 0.002746 0.003683 0.000000
-2 2 -5 5 -5 2 0.002745 0.004219 0.000000
-6 0 4 6 0 4 0.002741 0.000504 3.141593
1 -5 4 -5 2 -3 0.002738 0.000505 0.000000
3 -1 -3 1 -6 2 0.002738 0.002530 3.141593
-1 -4 2 -1 2 0 0.002737 0.001363 0.000000
-5 2 2 0 2 2 0.002734 0.001731 3.141593
-3 -5 4 -1 0 4 0.002733 0.002729 3.141593
2 1 2 -4 3 -6 0.002732 0.001358 3.141593
-6 3 1 2 1 -1 0.002726 0.001716 3.141593
2 0 -4 2 -2 -5 0.002726 0.001504 0.000000
-2 2 0 3 3 -3 0.002726 0.002252 0.000000
5 -2 -4 3 -5 -2 0.002725 0.003649 3.141593
-6 -2 5 0 5 2 0.002722 0.002559 0.000000
-1 -1 6 -3 3 -2 0.002720 0.001462 3.141593
-4 1 0 3 -3 5 0.002719 0.003447 3.141593
6 -1 -4 -2 2 -4 0.002712 0.000282 0.000000
-1 -3 1 -1 -3 3 0.002711 0.002237 0.000000
-3 -6 6 -1 -1 5 0.002710 0.005273 3.141593
1 -1 -2 6 -2 3 0.002708 0.000205 3.141593
-2 4 -5 6 0 -3 0.002708 0.002076 3.141593
-3 -1 4 -5 4 -1 0.002706 0.000675 0.000000
4 -4 -3 -1 -1 -3 0.002697 0.002599 0.000000
-5 -2 5 -2 5 -1 0.002695 0.002190 0.000000
0 -5 5 -1 -1 1 0.002690 0.004556 3.141593
-1 -6 6 -2 1 2 0.002688 0.000646 0.000000
3 -4 1 0 -3 -1 0.002687 0.005725 0.000000
1 2 -3 2 -3 -3 0.002685 0.006699 0.000000
-5 0 4 -3 4 0 0.002683 0.003821 0.000000
-4 1 4 3 0 1 0.002682 0.003276 3.141593
5 -3 -6 0 -4 -4 0.002681 0.003121 3.141593
-6 3 2 6 2 1 0.002677 0.001074 3.141593
-2 6 -5 3 1 -3 0.002676 0.001768 0.000000
1 0 -2 0 1 -5 0.002675 0.000140 3.141593
-2 2 0 -2 5 -6 0.002667 0.000365 3.141593
3 -4 -3 1 -6 1 0.002665 0.002182 3.141593
2 -3 0 -1 -3 2 0.002664 0.002164 0.000000
-6 3 3 -1 4 0 0.002662 0.000616 3.141593
-6 0 5 -2 4 2 0.002662 0.004300 0.000000
3 3 -6 3 -4 -6 0.002658 0.000685 3.141593
5 -4 2 -5 1 -5 0.002657 0.001003 3.141593
1 -3 -4 6 -6 2 0.002656 0.002336 3.141593
4 -4 1 -5 1 -6 0.002648 0.003313 3.141593
-3 -4 4 0 2 2 0.002648 0.000919 3.141593
4 -6 4 -5 3 -2 0.002645 0.001632 3.141593
-1 -4 -1 5 -6 3 0.002645 0.001615 3.141593
5 -6 2 -4 -2 -3 0.002644 0.003585 3.141593
3 -4 -1 -2 -5 1 0.002644 0.001423 3.141593
-3 -2 4 3 0 2 0.002639 0.001522 3.141593
1 -3 4 -5 4 -5 0.002638 0.002977 3.141593
4 -6 -3 0 -5 -1 0.002636 0.001470 3.141593
0 4 -3 3 2 -6 0.002633 0.001684 0.000000
-3 -2 4 3 1 2 0.002632 0.001962 3.141593
1 -5 0 0 -3 0 0.002628 0.000908 0.000000
2 -5 4 -5 2 -4 0.002626 0.000657 0.000000
3 0 3 -5 6 -6 0.002626 0.004265 3.141593
-2 4 -3 1 0 -5 0.002625 0.000300 0.000000
2 -4 2 -5 0 -2 0.002623 0.004197 3.141593
-2 5 -2 5 2 -4 0.002622 0.000761 3.141593
6 -1 -5 0 -3 -6 0.002620 0.001590 3.141593
-3 4 -5 5 -3 2 0.002617 0.002590 3.141593
3 -5 1 -4 -3 2 0.002615 0.001745 0.000000
-2 -1 -2 4 -4 3 0.002615 0.003585 3.141593
0 0 0 3 -4 0 0.002613 0.000701 0.000000
-5 -2 6 -2 5 -1 0.002613 0.000208 0.000000
1 3 -5 5 -2 -4 0.002605 0.001136 0.000000
3 -2 -3 5 -6 0 0.002601 0.001929 0.000000
-4 -1 5 2 3 1 0.002598 0.002590 0.000000
-3 4 1 1 4 -5 0.002598 0.002160 0.000000
-4 3 3 1 2 -1 0.002597 0.000789 3.141593
-1 5 -6 2 0 -5 0.002596 0.003341 0.000000
0 -4 -2 6 -6 3 0.002594 0.000075 3.141593
-1 -6 5 -4 0 2 0.002589 0.003153 0.000000
-6 0 6 -2 6 -2 0.002589 0.002421 0.000000
2 -5 -1 2 -5 0 0.002589 0.001470 0.000000
0 -2 -3 4 -3 1 0.002588 0.003264 0.000000
2 -4 -2 4 -5 1 0.002586 0.002901 3.141593
-1 3 -3 -1 2 -3 0.002585 0.003838 3.141593
-1 0 -4 5 -3 0 0.002574 0.002573 3.141593
4 0 -3 -5 1 -6 0.002573 0.002592 3.141593
-4 0 3 0 4 -2 0.002570 0.003040 0.000000
-2 -4 5 2 -1 4 0.002564 0.001442 0.000000
2 1 -5 2 -1 -5 0.002563 0.000444 3.141593
5 0 -6 -1 -4 -4 0.002561 0.002795 0.000000
-6 4 0 3 4 -3 0.002560 0.003076 3.141593
3 -6 -2 1 -4 0 0.002558 0.002140 0.000000
1 -4 3 -3 2 -2 0.002557 0.003949 0.000000
-1 2 -4 3 -2 -1 0.002553 0.002299 3.141593
0 -3 2 -3 3 -2 0.002549 0.002553 3.141593
-2 1 4 -3 6 -5 0.002548 0.002758 0.000000
1 -4 1 -3 1 -1 0.002548 0.002382 3.141593
0 -3 3 -4 3 -3 0.002543 0.000490 3.141593
-3 -6 5 2 -2 5 0.002543 0.000954 3.141593
5 -5 2 -4 3 -2 0.002543 0.001586 0.000000
1 -1 0 -3 2 -5 0.002543 0.000690 3.141593
5 -4 -5 3 -6 -2 0.002535 0.001075 3.141593
4 -6 -1 -1 -4 -2 0.002534 0.003357 0.000000
-5 2 -1 6 -4 5 0.002534 0.003521 0.000000
5 -6 2 -5 0 -4 0.002533 0.001281 3.141593
-2 2 1 -4 4 -3 0.002531 0.002939 0.000000
-5 2 2 1 4 -2 0.002529 0.001655 3.141593
-1 4 -1 -2 5 -6 0.002527 0.000587 3.141593
2 3 -4 4 -1 -4 0.002520 0.002943 0.000000
-2 6 -4 5 2 -5 0.002512 0.002083 0.000000
-1 -6 2 2 -4 3 0.002507 0.000903 3.141593
-2 1 4 0 2 -2 0.002500 0.002572 0.000000
-4 0 -1 6 -3 2 0.002500 0.003327 3.141593
-4 -2 2 2 -2 5 0.002500 0.002752 3.141593
-3 3 1 -4 6 -5 0.002498 0.001861 3.141593
-5 5 0 5 2 -2 0.002493 0.003438 0.000000
-3 -5 6 -3 0 3 0.002488 0.005474 0.000000
-3 -2 1 1 -3 2 0.002486 0.001632 0.000000
3 -5 -2 2 -4 0 0.002486 0.001168 0.000000
2 -1 2 -2 4 -5 0.002481 0.001275 3.141593
-1 3 4 -4 6 -6 0.002480 0.001474 3.141593
2 2 -4 2 -1 -6 0.002478 0.002934 0.000000
3 -5 -1 0 -4 2 0.002477 0.001528 0.000000
3 0 -5 -1 -1 -4 0.002476 0.007101 3.141593
3 1 -5 2 -1 -6 0.002476 0.002700 0.000000
-5 1 5 0 6 -1 0.002473 0.000779 0.000000
0 1 0 -4 4 -6 0.002473 0.004219 3.141593
-2 -4 0 6 -6 4 0.002470 0.002461 3.141593
1 0 3 -3 4 -5 0.002469 0.000857 3.141593
2 -3 -1 3 -3 0 0.002468 0.005010 0.000000
-4 4 -1 2 4 -5 0.002467 0.000850 0.000000
-3 3 2 2 1 -1 0.002465 0.002409 0.000000
-2 -5 4 4 -4 6 0.002463 0.004234 0.000000
-1 -3 4 -6 2 0 0.002463 0.001954 0.000000
2 -5 4 -2 0 0 0.002462 0.001778 0.000000
-3 -1 2 -2 4 -2 0.002461 0.003054 0.000000
-2 -4 1 2 -5 6 0.002460 0.005191 0.000000
-4 -1 5 -5 5 -1 0.002459 0.001093 3.141593
-2 5 -4 0 3 -5 0.002458 0.000941 3.141593
0 -4 -1 5 -5 3 0.002457 0.001482 3.141593
4 -5 0 0 -3 -2 0.002455 0.003068 0.000000
4 0 -5 1 -1 -6 0.002451 0.002136 0.000000
1 2 0 0 4 -6 0.002450 0.003973 0.000000
-3 -3 4 4 -1 4 0.002449 0.002478 0.000000
2 -4 2 -6 1 -2 0.002449 0.008124 3.141593
-4 -4 6 2 -1 4 0.002448 0.002950 3.141593
1 0 -5 4 -2 -3 0.002446 0.000153 3.141593
-1 1 2 -1 3 -5 0.002445 0.002327 0.000000
-4 2 -1 3 -2 2 0.002445 0.003669 0.000000
-2 -4 0 4 -6 5 0.002443 0.002249 3.141593
6 -3 -4 -1 -2 -6 0.002441 0.001816 3.141593
0 1 -3 5 -3 -1 0.002440 0.004591 3.141593
4 -3 -4 -1 -2 -5 0.002436 0.002410 0.000000
4 -2 -5 1 -2 -4 0.002434 0.001031 0.000000
6 -4 -1 -3 -1 -5 0.002434 0.001052 3.141593
5 -6 4 -3 -3 -1 0.002433 0.000970 0.000000
4 -6 3 -6 2 -4 0.002433 0.000975 3.141593
-4 5 -2 5 4 -4 0.002431 0.002257 3.141593
-5 3 1 1 5 -4 0.002426 0.004340 3.141593
1 -6 2 3 -5 4 0.002425 0.003715 3.141593
-5 -2 5 1 1 2 0.002423 0.001328 3.141593
-1 -1 2 -4 5 -3 0.002422 0.003836 0.000000
-3 2 -4 6 -5 2 0.002421 0.001902 3.141593
-2 -3 5 -1 2 -1 0.002416 0.003194 3.141593
3 -4 1 -2 1 -3 0.002411 0.002819 0.000000
-1 -5 1 1 -5 5 0.002408 0.002341 0.000000
-3 -2 1 5 -2 3 0.002407 0.001011 3.141593
-6 2 3 1 4 -1 0.002405 0.003439 0.000000
6 1 -4 -5 0 -6 0.002404 0.002858 3.141593
-2 4 0 1 5 -6 0.002404 0.003535 0.000000
3 -6 -1 1 -4 0 0.002400 0.002868 0.000000
0 -4 -2 5 -5 3 0.002400 0.000410 3.141593
-3 -3 1 3 -5 5 0.002398 0.000761 0.000000
0 4 -1 -3 3 -4 0.002398 0.001082 0.000000
-4 0 5 -5 5 -2 0.002397 0.000134 3.141593
0 -4 3 -5 4 -4 0.002395 0.001188 0.000000
0 -6 2 3 -6 4 0.002395 0.003561 3.141593
-4 4 0 6 2 -1 0.002394 0.000456 3.141593
-6 -2 3 4 -1 4 0.002394 0.001296 0.000000
2 -4 4 -5 2 -4 0.002393 0.002305 0.000000
2 -1 -2 -2 3 -6 0.002391 0.002254 3.141593
5 -1 -5 -3 -3 -4 0.002390 0.004498 3.141593
-1 -2 -1 3 -6 5 0.002387 0.002366 0.000000
-5 -2 2 6 -2 5 0.002387 0.002358 0.000000
4 -5 -1 -2 -5 1 0.002385 0.002516 3.141593
6 -3 -4 -5 -3 -4 0.002382 0.000437 0.000000
-4 0 3 0 5 -2 0.002381 0.000946 0.000000
4 -2 -2 -5 0 -5 0.002380 0.001410 3.141593
0 3 -3 6 -1 -2 0.002378 0.000589 0.000000
4 -4 -2 2 -4 -1 0.002378 0.002573 3.141593
-6 3 2 3 3 -1 0.002376 0.000588 0.000000
-2 4 -5 6 -1 -4 0.002376 0.002702 3.141593
2 -3 0 1 -2 -1 0.002370 0.002557 0.000000
-6 5 -3 5 0 0 0.002370 0.001358 3.141593
6 -4 -1 -1 -4 -4 0.002367 0.001701 3.141593
4 -2 -2 -1 0 -4 0.002364 0.005171 0.000000
1 -6 1 -2 -4 3 0.002364 0.004147 3.141593
-4 3 1 -1 3 0 0.002362 0.002414 3.141593
6 -4 -2 1 -4 -2 0.002360 0.000241 3.141593
-5 5 0 3 6 -4 0.002359 0.002438 3.141593
1 3 -6 2 -2 -3 0.002355 0.004003 3.141593
1 0 -5 1 -4 -3 0.002353 0.003388 3.141593
-6 2 0 4 -2 5 0.002353 0.002396 3.141593
-4 -4 4 0 -2 6 0.002346 0.001914 3.141593
1 -5 3 -4 -2 2 0.002343 0.002880 3.141593
-3 5 0 -1 4 -2 0.002336 0.002300 0.000000
-2 2 1 -2 5 -6 0.002336 0.000622 0.000000
1 -2 -4 5 -6 0 0.002336 0.001186 0.000000
-3 -2 2 0 -2 4 0.002336 0.004565 0.000000
-5 4 0 4 5 -3 0.002334 0.004372 3.141593
1 -5 3 2 -3 2 0.002331 0.003912 3.141593
6 -1 -5 2 -4 -5 0.002330 0.003354 3.141593
2 -4 3 -6 2 -2 0.002327 0.005043 3.141593
-4 -1 4 2 2 1 0.002321 0.005575 0.000000
0 2 -3 3 -1 -4 0.002318 0.002044 3.141593
-1 0 2 -3 4 -5 0.002317 0.001550 3.141593
3 -5 4 -6 3 -4 0.002316 0.001719 0.000000
3 -3 0 0 0 -3 0.002316 0.001809 0.000000
-3 5 -4 3 0 -3 0.002315 0.002263 3.141593
4 -6 -1 -1 -3 -1 0.002308 0.003887 0.000000
-1 5 -4 -1 3 -6 0.002308 0.002357 3.141593
-2 5 -4 2 0 -3 0.002306 0.001456 3.141593
0 -6 0 2 -5 3 0.002305 0.002154 0.000000
5 -4 -2 -4 -4 -2 0.002302 0.003877 3.141593
-4 -3 4 -2 1 4 0.002300 0.004755 0.000000
-5 0 3 0 0 3 0.002297 0.000893 3.141593
1 5 -5 5 0 -5 0.002294 0.003422 3.141593
4 -3 -2 -1 -2 -5 0.002291 0.004304 0.000000
-3 -5 5 1 0 4 0.002290 0.002078 0.000000
-4 -3 6 0 3 1 0.002289 0.001368 3.141593
5 0 -6 4 -5 -4 0.002288 0.002839 0.000000
-1 -3 1 -2 0 -2 0.002286 0.000302 3.141593
0 1 -3 6 -4 -1 0.002284 0.002557 3.141593
2 -3 1 -5 0 -3 0.002283 0.005072 3.141593
3 -2 -1 1 -4 -2 0.002282 0.000906 0.000000
-5 4 1 1 4 -1 0.002281 0.007288 0.000000
1 2 -1 -5 4 -6 0.002280 0.003240 3.141593
-2 -5 5 -2 -3 6 0.002280 0.000617 0.000000
-3 2 1 -2 3 -3 0.002277 0.001257 0.000000
-4 2 -3 5 -3 2 0.002276 0.002232 3.141593
-4 -4 4 4 -2 5 0.002269 0.001653 0.000000
-3 -1 2 6 -2 3 0.002269 0.000083 3.141593
4 -5 -1 3 -6 1 0.002268 0.000328 3.141593
0 -5 1 -1 -4 5 0.002263 0.000892 3.141593
-3 3 -2 2 4 -4 0.002258 0.005147 0.000000
-1 -4 1 6 -6 5 0.002257 0.002160 3.141593
2 3 -6 1 -3 -4 0.002255 0.003136 3.141593
-1 -6 5 1 -2 4 0.002254 0.001918 3.141593
3 -5 1 2 -3 1 0.002253 0.002667 3.141593
0 -6 6 -5 3 -1 0.002252 0.002740 3.141593
-2 -2 0 1 -3 4 0.002249 0.001585 3.141593
5 -3 0 -4 0 -6 0.002248 0.002111 0.000000
6 -1 -3 -1 -1 -6 0.002238 0.001662 0.000000
-4 3 -4 5 -2 1 0.002236 0.002966 3.141593
0 -3 4 -6 2 -1 0.002235 0.000661 3.141593
3 -6 3 -2 -3 0 0.002227 0.003361 3.141593
-6 2 0 6 -1 2 0.002227 0.002311 0.000000
3 -1 -3 -3 -1 -4 0.002227 0.001816 0.000000
1 -6 4 -4 0 -1 0.002226 0.000414 0.000000
-1 -3 4 -6 3 -1 0.002218 0.001947 0.000000
-3 6 -3 0 4 -5 0.002215 0.004336 3.141593
0 -4 2 3 -4 2 0.002215 0.000767 3.141593
-5 -1 6 -4 5 1 0.002214 0.001930 0.000000
-3 5 -3 6 2 -4 0.002210 0.000360 3.141593
1 -1 -4 5 -4 -1 0.002209 0.003511 0.000000
3 -6 0 0 -3 0 0.002208 0.001046 3.141593
1 0 -6 4 -6 0 0.002205 0.003290 0.000000
0 1 -5 4 -6 1 0.002198 0.005250 3.141593
2 -4 3 -3 0 -2 0.002195 0.003652 0.000000
-1 1 -1 4 -1 -2 0.002194 0.002158 0.000000
-1 1 -6 6 -6 -1 0.002192 0.002875 0.000000
-4 4 -4 5 -2 1 0.002191 0.001817 3.141593
4 -5 -3 3 -5 0 0.002190 0.002153 0.000000
2 0 -6 5 -5 -3 0.002186 0.000395 0.000000
4 -4 -2 -3 -1 -5 0.002185 0.000363 0.000000
1 -2 1 -3 2 -5 0.002182 0.001112 0.000000
-6 3 1 2 1 3 0.002174 0.006268 3.141593
0 -5 2 3 -5 3 0.002170 0.001555 3.141593
1 1 -2 -4 4 -6 0.002169 0.000031 0.000000
-2 2 -5 6 -3 -1 0.002167 0.001904 0.000000
0 -6 4 -5 -1 2 0.002164 0.002436 0.000000
-5 -3 3 4 -2 4 0.002159 0.004576 0.000000
2 -3 4 -5 3 -5 0.002154 0.002222 3.141593
1 5 -4 -2 3 -6 0.002148 0.002204 3.141593
0 1 0 -5 3 -5 0.002145 0.002318 0.000000
-2 -5 3 4 -3 5 0.002145 0.001980 3.141593
-2 0 4 -1 3 -3 0.002144 0.001664 0.000000
-3 -2 5 2 0 2 0.002138 0.002351 3.141593
5 -5 -3 0 -4 -2 0.002137 0.002029 0.000000
3 1 -6 5 -5 -3 0.002135 0.000762 0.000000
-4 -2 6 -4 3 2 0.002130 0.001956 0.000000
3 -1 -4 -1 0 -5 0.002121 0.001002 3.141593
3 -2 3 -4 0 -3 0.002119 0.002869 3.141593
1 -3 -2 5 -5 1 0.002118 0.002842 0.000000
4 -3 1 -5 2 -6 0.002118 0.000823 0.000000
-2 -5 4 -1 0 1 0.002114 0.001120 0.000000
-3 -3 2 6 -3 4 0.002111 0.003024 0.000000
-3 -2 6 -1 4 0 0.002110 0.001241 3.141593
-4 4 -1 0 4 -2 0.002109 0.008354 3.141593
-1 4 -5 1 2 -5 0.002105 0.001399 0.000000
3 -6 1 -3 -3 1 0.002105 0.002569 3.141593
1 0 2 -2 4 -5 0.002101 0.002179 0.000000
-2 1 -5 6 -6 3 0.002087 0.000941 3.141593
4 -2 -2 -3 -2 -2 0.002085 0.005723 0.000000
0 -3 5 -6 3 -4 0.002085 0.002595 0.000000
4 -6 2 -5 -4 2 0.002083 0.003933 0.000000
2 -1 -1 1 -2 -3 0.002082 0.000578 0.000000
-6 0 4 2 4 1 0.002077 0.001085 3.141593
1 1 -4 3 -1 -4 0.002073 0.002045 3.141593
4 -2 -2 -4 -1 -5 0.002070 0.001886 3.141593
5 -4 -2 2 -5 -1 0.002068 0.001591 3.141593
-3 -4 5 -2 0 3 0.002067 0.002817 3.141593
-5 -2 4 0 3 2 0.002067 0.001325 3.141593
-5 3 1 0 4 -2 0.002050 0.000862 3.141593
-4 3 -1 0 3 -2 0.002049 0.002504 3.141593
1 -2 2 -5 5 -6 0.002046 0.001258 0.000000
-2 2 2 1 4 -4 0.002042 0.000039 3.141593
5 -6 -4 0 -6 -1 0.002039 0.002095 3.141593
3 0 -4 4 -4 -3 0.002035 0.000426 0.000000
-2 4 -3 0 4 -6 0.002034 0.004106 3.141593
-1 -4 5 -4 2 0 0.002032 0.004018 3.141593
-3 -5 6 -2 1 2 0.002032 0.002058 0.000000
0 -6 3 -4 -1 2 0.002031 0.005220 3.141593
3 0 -2 -5 3 -6 0.002031 0.001983 0.000000
0 0 -1 6 -6 2 0.002031 0.002563 0.000000
-1 0 -3 5 -2 -1 0.002024 0.003250 0.000000
-1 2 -2 -2 3 -4 0.002017 0.001731 3.141593
-4 -4 1 5 -4 5 0.002016 0.000179 0.000000
2 -5 3 -2 0 -1 0.002011 0.001614 0.000000
-1 2 -6 5 -2 -3 0.002008 0.002629 0.000000
0 1 -5 4 -3 0 0.002007 0.002266 0.000000
-3 -6 5 3 -2 5 0.002005 0.002011 3.141593
4 -2 -3 3 -6 -1 0.002004 0.001502 0.000000
-4 -1 1 6 -2 3 0.002004 0.002007 3.141593
-5 -4 4 1 -1 6 0.001993 0.002418 3.141593
-3 -2 1 3 -3 3 0.001992 0.002042 0.000000
-2 -6 6 -3 -2 5 0.001978 0.002076 3.141593
-5 3 1 -1 5 -2 0.001977 0.002011 0.000000
-2 6 -3 -1 4 -5 0.001974 0.002170 3.141593
4 -3 -1 -1 -2 -4 0.001974 0.001796 0.000000
-5 -1 6 -5 5 1 0.001972 0.002716 3.141593
3 1 -4 1 0 -6 0.001970 0.001246 0.000000
1 -4 4 -5 0 2 0.001963 0.006155 3.141593
-1 -2 -2 6 -5 2 0.001960 0.001379 0.000000
-2 -1 1 3 -4 6 0.001959 0.004888 3.141593
4 -5 -1 2 -6 1 0.001959 0.002078 0.000000
3 -4 -3 0 -6 1 0.001954 0.005513 3.141593
-4 -2 4 2 -2 3 0.001954 0.003200 0.000000
-5 3 3 -2 6 -2 0.001950 0.002641 0.000000
3 2 -6 0 -3 -4 0.001944 0.001108 0.000000
-2 -1 2 5 -2 2 0.001927 0.002796 0.000000
2 -1 -1 2 -4 -2 0.001923 0.003251 0.000000
-2 -2 4 1 0 0 0.001914 0.002129 3.141593
0 -5 4 -4 1 -1 0.001914 0.001818 3.141593
-5 -3 4 3 -2 4 0.001911 0.003381 0.000000
0 -4 1 0 -5 4 0.001899 0.001466 0.000000
3 -6 -1 -1 -3 0 0.001893 0.000293 0.000000
1 4 -6 0 0 -5 0.001890 0.002837 0.000000
-3 0 0 2 -2 2 0.001883 0.004041 0.000000
3 -4 -1 -3 -3 1 0.001879 0.001744 3.141593
1 -6 6 -3 0 0 0.001877 0.002693 0.000000
1 -6 3 2 -5 3 0.001865 0.000504 0.000000
-5 4 -3 6 -2 1 0.001829 0.001987 0.000000
0 3 -5 2 1 -5 0.001828 0.001453 3.141593
-2 6 -5 2 0 -4 0.001826 0.002143 0.000000
4 -3 3 -5 2 -6 0.001822 0.001839 0.000000
3 0 -6 5 -5 -3 0.001817 0.000276 3.141593
1 2 -2 0 0 -6 0.001813 0.004480 0.000000
-5 5 2 -2 6 -3 0.001796 0.002690 0.000000
-5 4 2 -1 5 -1 0.001794 0.001760 0.000000
1 -3 3 -4 3 -5 0.001791 0.006025 0.000000
2 0 -2 2 -1 -3 0.001788 0.004295 0.000000
3 -2 1 -2 2 -5 0.001783 0.000474 3.141593
1 0 -5 2 -5 1 0.001782 0.005263 3.141593
4 -5 1 -5 -1 -3 0.001778 0.001787 3.141593
-1 6 -4 0 2 -4 0.001767 0.005848 3.141593
-3 -1 0 4 -2 1 0.001767 0.000564 3.141593
-3 -5 1 5 -5 5 0.001757 0.001521 3.141593
1 3 -4 -2 1 -5 0.001756 0.001978 0.000000
-3 6 -1 -2 5 -5 0.001751 0.001561 3.141593
2 -5 3 -4 1 -2 0.001750 0.001287 0.000000
5 -4 -4 -1 -4 -4 0.001744 0.002446 3.141593
6 -2 -6 -2 -5 -3 0.001742 0.000197 3.141593
-6 0 1 4 -2 5 0.001739 0.002707 0.000000
-3 0 4 -2 5 -4 0.001726 0.001571 3.141593
0 5 -4 0 4 -6 0.001724 0.001580 0.000000
1 -4 6 -5 5 -3 0.001711 0.001769 3.141593
2 3 -6 3 -1 -6 0.001710 0.001546 0.000000
-2 2 4 -3 6 -5 0.001707 0.001712 0.000000
5 -5 4 -5 -1 -3 0.001706 0.002084 3.141593
-3 2 3 -5 6 -4 0.001698 0.000613 3.141593
-2 -1 -3 5 -6 4 0.001696 0.004680 3.141593
-1 3 -1 -3 5 -5 0.001687 0.001717 3.141593
3 -6 5 -3 -1 -1 0.001683 0.001699 3.141593
-5 -3 6 0 3 2 0.001670 0.001706 0.000000
-4 -4 6 -3 4 0 0.001663 0.001592 0.000000
6 -6 -2 -2 -3 -3 0.001658 0.003738 3.141593
-5 -1 4 -1 2 3 0.001658 0.000789 3.141593
2 -6 3 -5 -2 1 0.001656 0.001137 0.000000
1 -2 3 -3 3 -4 0.001652 0.003612 0.000000
-5 0 2 2 -1 4 0.001651 0.005686 3.141593
-1 -4 3 -4 1 1 0.001629 0.003141 3.141593
-4 3 4 -4 6 -1 0.001607 0.001555 3.141593
-2 -2 3 1 0 0 0.001605 0.003385 3.141593
3 -2 -2 -3 -2 -1 0.001598 0.005260 0.000000
1 -6 4 -5 3 -1 0.001582 0.000205 3.141593
5 -5 -2 -1 -5 -2 0.001578 0.004197 0.000000
5 -4 -2 -3 -4 -1 0.001565 0.001626 3.141593
-6 -1 6 -2 3 4 0.001559 0.002223 3.141593
3 -3 3 -5 5 -6 0.001544 0.000876 3.141593
3 -6 1 -5 -3 1 0.001517 0.004536 0.000000
-1 -5 5 -4 4 -1 0.001476 0.003242 3.141593
-6 4 0 3 2 1 0.001461 0.000850 0.000000
3 -1 0 -1 1 -5 0.001457 0.000892 3.141593
3 -2 -3 -1 -2 -5 0.001457 0.002109 0.000000
-1 2 -2 5 -2 -2 0.001440 0.002172 0.000000
-2 5 -6 5 0 -4 0.001421 0.000262 0.000000
2 -1 1 -6 2 -4 0.001417 0.001701 3.141593
-2 4 -6 5 -2 -3 0.001412 0.002768 3.141593
-1 3 -2 4 0 -3 0.001407 0.003032 0.000000
1 -5 2 -4 1 -2 0.001398 0.002784 0.000000
3 -6 0 -3 -3 1 0.001329 0.002317 3.141593
-6 2 6 1 6 -1 0.001318 0.001411 0.000000
-1 -6 2 3 -3 4 0.001300 0.002381 0.000000
-4 5 -3 5 -2 2 0.001298 0.001119 0.000000
-1 -5 4 3 -3 4 0.001289 0.001245 0.000000
-2 -4 5 -1 1 1 0.001269 0.002321 3.141593
-4 3 -1 3 -1 2 0.001251 0.002189 0.000000
-2 -1 5 -2 3 -2 0.001248 0.003975 3.141593
-4 -1 0 5 -4 6 0.001246 0.003863 3.141593
5 0 -5 -3 0 -6 0.001237 0.001036 3.141593
5 0 -5 -4 -1 -6 0.001211 0.001152 0.000000
-4 3 -2 3 0 1 0.000944 0.003824 3.141593
