# Supplementary material for: The Ammann–Kramer–Neri tiling model of a P-ZnMgEr Bergman-type quasicrystal based on in-house X-ray diffraction
Source: Acta Crystallogr B Struct Sci Cryst Eng Mater. 2026 Feb 10;82(Pt 2):175–85. doi: 10.1107/S205252062600003X (PMC13058901; doi:10.1107/S205252062600003X)
Supplement: Supplementary file 4 [file b-82-00175-sup4.txt]

BEGIN_BLOCK_DATAGRID_3D
CENTER_OD
BEGIN_DATAGRID_3D_CENTER_OD
61 61 61
-15.000000 -15.000000 -15.000000
30.000000 0.000000 0.000000
0.000000 30.000000 0.000000
0.000000 0.000000 30.000000
1998.351843 2007.452633 2175.518730 2254.627997 1863.197019 830.979396
-599.136755 -1876.944425 -2481.651446 -2246.966278 -1459.950218 -692.631620
-494.757447 -1127.964142 -2458.388707 -4027.199319 -5253.018143 -5690.329134
-5247.540822 -4259.361281 -3347.035078 -3103.835188 -3761.953751 -5037.586944
-6261.023316 -6726.363242 -6061.335878 -4415.420497 -2385.225968 -743.564213
-116.974633 -743.564213 -2385.225968 -4415.420497 -6061.335878 -6726.363242
-6261.023316 -5037.586944 -3761.953751 -3103.835188 -3347.035078 -4259.361281
-5247.540822 -5690.329134 -5253.018143 -4027.199319 -2458.388707 -1127.964142
-494.757447 -692.631620 -1459.950218 -2246.966278 -2481.651446 -1876.944425
-599.136755 830.979396 1863.197019 2254.627997 2175.518730 2007.452633
1998.351843 2007.452633 2001.890370 2060.634425 1999.763544 1514.160584
484.273094 -844.451941 -1962.303738 -2403.763818 -2039.179060 -1156.475471
-302.989031 -8.044248 -543.509757 -1816.373790 -3408.004231 -4734.677400
-5287.801335 -4880.212980 -3782.965034 -2643.841259 -2177.535311 -2767.461528
-4209.819582 -5773.792253 -6567.953519 -6014.531129 -4168.742021 -1715.725511
341.699945 1140.037197 341.699945 -1715.725511 -4168.742021 -6014.531129
-6567.953519 -5773.792253 -4209.819582 -2767.461528 -2177.535311 -2643.841259
-3782.965034 -4880.212980 -5287.801335 -4734.677400 -3408.004231 -1816.373790
-543.509757 -8.044248 -302.989031 -1156.475471 -2039.179060 -2403.763818
-1962.303738 -844.451941 484.273094 1514.160584 1999.763544 2060.634425
2001.890370 2007.452633 2175.518730 1989.120356 1752.466363 1415.104548
812.725272 -105.661706 -1136.578968 -1897.171381 -2060.054655 -1568.049248
-681.657384 151.163203 501.219431 128.819278 -930.817926 -2367.626857
-3682.105102 -4364.233337 -4134.297013 -3135.749398 -1935.487441 -1267.019669
-1620.338586 -2916.782757 -4489.751697 -5415.190321 -5016.267471 -3255.204157
-791.483260 1323.494504 2152.454151 1323.494504 -791.483260 -3255.204157
-5016.267471 -5415.190321 -4489.751697 -2916.782757 -1620.338586 -1267.019669
-1935.487441 -3135.749398 -4134.297013 -4364.233337 -3682.105102 -2367.626857
-930.817926 128.819278 501.219431 151.163203 -681.657384 -1568.049248
-2060.054655 -1897.171381 -1136.578968 -105.661706 812.725272 1415.104548
1752.466363 1989.120356 2175.518730 2254.627997 1681.356575 987.829871
310.443000 -346.236146 -988.128482 -1527.378204 -1799.945361 -1681.387672
-1191.062944 -501.802526 135.036032 481.220788 374.848480 -224.973867
-1192.231936 -2215.998505 -2878.188466 -2850.857153 -2123.578064 -1092.223872
-392.441958 -532.778046 -1547.580296 -2910.307624 -3792.993935 -3533.124074
-2032.531819 147.300502 2049.378552 2800.063403 2049.378552 147.300502
-2032.531819 -3533.124074 -3792.993935 -2910.307624 -1547.580296 -532.778046
-392.441958 -1092.223872 -2123.578064 -2850.857153 -2878.188466 -2215.998505
-1192.231936 -224.973867 374.848480 481.220788 135.036032 -501.802526
-1191.062944 -1681.387672 -1799.945361 -1527.378204 -988.128482 -346.236146
310.443000 987.829871 1681.356575 2254.627997 1863.197019 782.432666
-406.654855 -1361.672662 -1921.162933 -2097.066576 -1994.186672 -1739.192054
-1444.006489 -1181.905346 -966.425829 -758.698016 -523.867894 -302.139556
-217.652470 -384.610721 -770.584951 -1146.744560 -1208.986526 -811.158875
-131.832154 384.054828 305.837996 -462.288346 -1553.865314 -2315.381499
-2186.927848 -1052.164694 658.240101 2172.064776 2772.916433 2172.064776
658.240101 -1052.164694 -2186.927848 -2315.381499 -1553.865314 -462.288346
305.837996 384.054828 -131.832154 -811.158875 -1208.986526 -1146.744560
-770.584951 -384.610721 -217.652470 -302.139556 -523.867894 -758.698016
-966.425829 -1181.905346 -1444.006489 -1739.192054 -1994.186672 -2097.066576
-1921.162933 -1361.672662 -406.654855 782.432666 1863.197019 830.979396
-714.897828 -2290.120658 -3365.251972 -3657.815003 -3231.600617 -2426.651808
-1684.772701 -1351.343032 -1524.677615 -2014.563549 -2444.788946 -2467.025155
-1970.887560 -1150.013234 -365.736393 103.143341 239.855691 259.785450
396.428362 679.098592 888.182605 731.054483 102.992565 -772.660882
-1440.256426 -1484.592473 -798.346550 328.855853 1352.962812 1763.212122
1352.962812 328.855853 -798.346550 -1484.592473 -1440.256426 -772.660882
102.992565 731.054483 888.182605 679.098592 396.428362 259.785450
239.855691 103.143341 -365.736393 -1150.013234 -1970.887560 -2467.025155
-2444.788946 -2014.563549 -1524.677615 -1351.343032 -1684.772701 -2426.651808
-3231.600617 -3657.815003 -3365.251972 -2290.120658 -714.897828 830.979396
-599.136755 -2412.811774 -4172.264619 -5208.796496 -5154.004269 -4130.686720
-2691.172811 -1551.842585 -1254.922428 -1910.726745 -3142.398729 -4272.348934
-4669.709787 -4076.370327 -2722.224593 -1159.450171 73.580850 734.864585
929.849234 928.175803 911.850611 852.327016 592.167008 38.969738
-699.210741 -1345.502760 -1623.773417 -1437.840156 -937.310773 -433.746770
-225.464576 -433.746770 -937.310773 -1437.840156 -1623.773417 -1345.502760
-699.210741 38.969738 592.167008 852.327016 911.850611 928.175803
929.849234 734.864585 73.580850 -1159.450171 -2722.224593 -4076.370327
-4669.709787 -4272.348934 -3142.398729 -1910.726745 -1254.922428 -1551.842585
-2691.172811 -4130.686720 -5154.004269 -5208.796496 -4172.264619 -2412.811774
-599.136755 -1876.944425 -3680.445213 -5418.459391 -6345.092800 -6023.816776
-4592.006082 -2720.275426 -1296.376765 -996.515586 -1954.275622 -3691.462512
-5352.928919 -6132.919784 -5669.037507 -4187.472623 -2325.324087 -753.024737
161.273604 449.966007 388.377347 235.426603 68.964876 -192.932319
-647.095504 -1277.531866 -1942.417400 -2465.777909 -2747.680673 -2811.778045
-2769.800015 -2739.484572 -2769.800015 -2811.778045 -2747.680673 -2465.777909
-1942.417400 -1277.531866 -647.095504 -192.932319 68.964876 235.426603
388.377347 449.966007 161.273604 -753.024737 -2325.324087 -4187.472623
-5669.037507 -6132.919784 -5352.928919 -3691.462512 -1954.275622 -996.515586
-1296.376765 -2720.275426 -4592.006082 -6023.816776 -6345.092800 -5418.459391
-3680.445213 -1876.944425 -2481.651446 -4005.582259 -5573.362653 -6426.192806
-6061.713965 -4553.462037 -2552.665276 -977.652207 -559.687995 -1479.904116
-3282.330340 -5108.840483 -6134.096204 -5966.773183 -4798.931423 -3233.257402
-1912.894879 -1191.499553 -1033.259374 -1161.852807 -1312.621276 -1401.172749
-1518.009616 -1800.105790 -2303.549688 -2966.269264 -3659.191106 -4262.111958
-4706.129835 -4970.543111 -5057.575431 -4970.543111 -4706.129835 -4262.111958
-3659.191106 -2966.269264 -2303.549688 -1800.105790 -1518.009616 -1401.172749
-1312.621276 -1161.852807 -1033.259374 -1191.499553 -1912.894879 -3233.257402
-4798.931423 -5966.773183 -6134.096204 -5108.840483 -3282.330340 -1479.904116
-559.687995 -977.652207 -2552.665276 -4553.462037 -6061.713965 -6426.192806
-5573.362653 -4005.582259 -2481.651446 -2246.966278 -3293.360813 -4604.571438
-5467.892952 -5318.606194 -4093.943993 -2294.789412 -732.359616 -110.584359
-671.954310 -2091.520853 -3669.128566 -4709.205992 -4873.465417 -4308.987196
-3492.085730 -2905.378523 -2763.365712 -2951.769200 -3186.643023 -3251.078268
-3136.785490 -3013.895546 -3086.167688 -3454.855683 -4077.276422 -4817.414995
-5525.839612 -6091.260282 -6449.840785 -6572.124417 -6449.840785 -6091.260282
-5525.839612 -4817.414995 -4077.276422 -3454.855683 -3086.167688 -3013.895546
-3136.785490 -3251.078268 -3186.643023 -2951.769200 -2763.365712 -2905.378523
-3492.085730 -4308.987196 -4873.465417 -4709.205992 -3669.128566 -2091.520853
-671.954310 -110.584359 -732.359616 -2294.789412 -4093.943993 -5318.606194
-5467.892952 -4604.571438 -3293.360813 -2246.966278 -1459.950218 -1929.789784
-2931.915889 -3847.149453 -4070.565758 -3376.902591 -2043.041291 -679.880562
107.257511 30.727732 -761.935845 -1816.489787 -2658.772664 -3062.941076
-3139.523077 -3199.641365 -3500.655123 -4055.574352 -4635.810428 -4951.960743
-4870.121041 -4506.715059 -4146.653406 -4060.637615 -4356.164935 -4950.284339
-5653.271405 -6283.880955 -6740.015348 -7000.565596 -7083.407985 -7000.565596
-6740.015348 -6283.880955 -5653.271405 -4950.284339 -4356.164935 -4060.637615
-4146.653406 -4506.715059 -4870.121041 -4951.960743 -4635.810428 -4055.574352
-3500.655123 -3199.641365 -3139.523077 -3062.941076 -2658.772664 -1816.489787
-761.935845 30.727732 107.257511 -679.880562 -2043.041291 -3376.902591
-4070.565758 -3847.149453 -2931.915889 -1929.789784 -1459.950218 -692.631620
-591.449136 -1244.370327 -2153.267045 -2718.177436 -2589.962267 -1832.378884
-832.903898 -52.123912 225.804276 3.781834 -500.794240 -1046.075870
-1539.303296 -2075.027356 -2814.853961 -3802.360601 -4860.234294 -5660.218116
-5926.473166 -5627.973292 -5018.900912 -4496.040031 -4372.564799 -4719.254466
-5365.072112 -6033.926764 -6512.061802 -6741.218325 -6798.753086 -6800.405599
-6798.753086 -6741.218325 -6512.061802 -6033.926764 -5365.072112 -4719.254466
-4372.564799 -4496.040031 -5018.900912 -5627.973292 -5926.473166 -5660.218116
-4860.234294 -3802.360601 -2814.853961 -2075.027356 -1539.303296 -1046.075870
-500.794240 3.781834 225.804276 -52.123912 -832.903898 -1832.378884
-2589.962267 -2718.177436 -2153.267045 -1244.370327 -591.449136 -692.631620
-494.757447 72.856422 -211.241045 -968.953590 -1660.913492 -1905.317601
-1640.566052 -1077.561370 -519.543182 -182.037707 -115.453596 -253.955124
-533.670403 -982.153857 -1703.498044 -2761.455600 -4048.443229 -5256.320399
-6002.694484 -6050.253319 -5473.379415 -4646.978379 -4049.763498 -4003.079171
-4510.477435 -5291.983918 -5976.538804 -6320.766533 -6321.127535 -6167.116915
-6083.341250 -6167.116915 -6321.127535 -6320.766533 -5976.538804 -5291.983918
-4510.477435 -4003.079171 -4049.763498 -4646.978379 -5473.379415 -6050.253319
-6002.694484 -5256.320399 -4048.443229 -2761.455600 -1703.498044 -982.153857
-533.670403 -253.955124 -115.453596 -182.037707 -519.543182 -1077.561370
-1640.566052 -1905.317601 -1660.913492 -968.953590 -211.241045 72.856422
-494.757447 -1127.964142 -277.294565 -218.160348 -660.361053 -1170.438482
-1443.401708 -1420.544094 -1228.502734 -1032.205641 -920.523038 -890.150299
-914.422717 -1028.495313 -1354.793927 -2033.639837 -3093.173135 -4349.902894
-5431.934197 -5945.854846 -5703.851195 -4865.510212 -3885.544795 -3280.213482
-3348.771089 -4021.451917 -4924.955442 -5617.134540 -5840.643058 -5644.307218
-5312.009185 -5156.833814 -5312.009185 -5644.307218 -5840.643058 -5617.134540
-4924.955442 -4021.451917 -3348.771089 -3280.213482 -3885.544795 -4865.510212
-5703.851195 -5945.854846 -5431.934197 -4349.902894 -3093.173135 -2033.639837
-1354.793927 -1028.495313 -914.422717 -890.150299 -920.523038 -1032.205641
-1228.502734 -1420.544094 -1443.401708 -1170.438482 -660.361053 -218.160348
-277.294565 -1127.964142 -2458.388707 -1545.240037 -1225.511361 -1242.268243
-1287.632183 -1223.966091 -1118.091619 -1113.474232 -1275.295086 -1532.293139
-1744.770836 -1833.379555 -1867.852138 -2047.014688 -2572.635987 -3489.628701
-4596.908188 -5504.113615 -5825.752666 -5410.190625 -4460.098428 -3452.955736
-2892.112477 -3031.947351 -3744.436888 -4608.470647 -5164.356216 -5176.625944
-4750.184699 -4239.947165 -4017.859448 -4239.947165 -4750.184699 -5176.625944
-5164.356216 -4608.470647 -3744.436888 -3031.947351 -2892.112477 -3452.955736
-4460.098428 -5410.190625 -5825.752666 -5504.113615 -4596.908188 -3489.628701
-2572.635987 -2047.014688 -1867.852138 -1833.379555 -1744.770836 -1532.293139
-1275.295086 -1113.474232 -1118.091619 -1223.966091 -1287.632183 -1242.268243
-1225.511361 -1545.240037 -2458.388707 -4027.199319 -3255.952701 -2799.985042
-2376.446656 -1795.537140 -1135.707783 -671.098738 -639.490085 -1048.086558
-1660.901700 -2163.023378 -2374.404400 -2365.783021 -2405.265597 -2773.766387
-3564.702791 -4591.440467 -5465.084632 -5806.714410 -5473.963328 -4663.208920
-3815.174219 -3370.264166 -3517.199615 -4088.214192 -4665.853439 -4836.328093
-4436.385577 -3648.510237 -2893.022204 -2584.323236 -2893.022204 -3648.510237
-4436.385577 -4836.328093 -4665.853439 -4088.214192 -3517.199615 -3370.264166
-3815.174219 -4663.208920 -5473.963328 -5806.714410 -5465.084632 -4591.440467
-3564.702791 -2773.766387 -2405.265597 -2365.783021 -2374.404400 -2163.023378
-1660.901700 -1048.086558 -639.490085 -671.098738 -1135.707783 -1795.537140
-2376.446656 -2799.985042 -3255.952701 -4027.199319 -5253.018143 -4773.454933
-4318.226945 -3533.318581 -2322.588215 -984.808497 -29.334811 173.795976
-357.830245 -1242.396364 -1992.739980 -2319.997591 -2284.432901 -2215.612126
-2473.529675 -3208.109913 -4259.769288 -5251.720894 -5812.414037 -5793.544465
-5353.094511 -4852.564376 -4629.374287 -4783.185903 -5108.858903 -5220.172391
-4791.950817 -3776.565675 -2466.575155 -1365.375029 -936.190066 -1365.375029
-2466.575155 -3776.565675 -4791.950817 -5220.172391 -5108.858903 -4783.185903
-4629.374287 -4852.564376 -5353.094511 -5793.544465 -5812.414037 -5251.720894
-4259.769288 -3208.109913 -2473.529675 -2215.612126 -2284.432901 -2319.997591
-1992.739980 -1242.396364 -357.830245 173.795976 -29.334811 -984.808497
-2322.588215 -3533.318581 -4318.226945 -4773.454933 -5253.018143 -5690.329134
-5595.808384 -5271.202442 -4269.906575 -2561.334079 -635.988293 780.167615
1183.890024 595.016822 -494.289323 -1457.129667 -1910.588363 -1896.062002
-1779.780575 -1974.207365 -2671.300437 -3742.256031 -4840.521682 -5624.354810
-5955.948474 -5959.385416 -5909.052459 -6022.466808 -6289.159132 -6446.522897
-6125.568372 -5086.397149 -3406.803732 -1510.699249 -10.775601 559.345641
-10.775601 -1510.699249 -3406.803732 -5086.397149 -6125.568372 -6446.522897
-6289.159132 -6022.466808 -5909.052459 -5959.385416 -5955.948474 -5624.354810
-4840.521682 -3742.256031 -2671.300437 -1974.207365 -1779.780575 -1896.062002
-1910.588363 -1457.129667 -494.289323 595.016822 1183.890024 780.167615
-635.988293 -2561.334079 -4269.906575 -5271.202442 -5595.808384 -5690.329134
-5247.540822 -5601.001362 -5524.351980 -4479.962780 -2479.751508 -160.115822
1584.207403 2139.505988 1510.767476 252.387125 -920.172677 -1554.302012
-1656.427146 -1582.596249 -1745.616964 -2347.336713 -3289.515229 -4283.521329
-5060.029982 -5536.778755 -5844.064534 -6200.161338 -6719.419249 -7276.923444
-7523.418716 -7058.219479 -5673.279494 -3532.775791 -1179.095292 655.244714
1347.769293 655.244714 -1179.095292 -3532.775791 -5673.279494 -7058.219479
-7523.418716 -7276.923444 -6719.419249 -6200.161338 -5844.064534 -5536.778755
-5060.029982 -4283.521329 -3289.515229 -2347.336713 -1745.616964 -1582.596249
-1656.427146 -1554.302012 -920.172677 252.387125 1510.767476 2139.505988
1584.207403 -160.115822 -2479.751508 -4479.962780 -5524.351980 -5601.001362
-5247.540822 -4259.361281 -5109.069727 -5373.781127 -4443.788035 -2358.683291
150.267512 2080.592155 2741.753768 2107.810747 738.541017 -624.783883
-1490.458504 -1810.946607 -1875.587776 -2034.488103 -2459.222365 -3077.127118
-3681.769796 -4116.443245 -4401.489008 -4725.465708 -5306.209002 -6205.029519
-7209.521363 -7870.927995 -7701.282934 -6442.295142 -4263.906230 -1771.766890
204.784904 956.322440 204.784904 -1771.766890 -4263.906230 -6442.295142
-7701.282934 -7870.927995 -7209.521363 -6205.029519 -5306.209002 -4725.465708
-4401.489008 -4116.443245 -3681.769796 -3077.127118 -2459.222365 -2034.488103
-1875.587776 -1810.946607 -1490.458504 -624.783883 738.541017 2107.810747
2741.753768 2080.592155 150.267512 -2358.683291 -4443.788035 -5373.781127
-5109.069727 -4259.361281 -3347.035078 -4698.023507 -5335.417070 -4610.959110
-2586.252167 -38.137709 1988.043219 2764.137297 2221.086507 867.692151
-594.946221 -1673.422641 -2257.370190 -2525.280452 -2713.171840 -2928.104692
-3112.933144 -3149.241668 -3004.360897 -2817.871687 -2867.885729 -3425.401928
-4567.739317 -6055.920672 -7365.813596 -7893.314074 -7255.019606 -5531.877701
-3307.883030 -1451.892646 -731.608722 -1451.892646 -3307.883030 -5531.877701
-7255.019606 -7893.314074 -7365.813596 -6055.920672 -4567.739317 -3425.401928
-2867.885729 -2817.871687 -3004.360897 -3149.241668 -3112.933144 -2928.104692
-2713.171840 -2525.280452 -2257.370190 -1673.422641 -594.946221 867.692151
2221.086507 2764.137297 1988.043219 -38.137709 -2586.252167 -4610.959110
-5335.417070 -4698.023507 -3347.035078 -3103.835188 -4853.498846 -5778.890407
-5242.143606 -3330.827526 -823.180498 1257.185608 2189.791632 1862.697747
692.236580 -716.718935 -1908.865215 -2719.771814 -3201.639979 -3454.697726
-3506.176725 -3304.079353 -2802.187002 -2064.910112 -1321.940250 -930.440777
-1241.027832 -2411.075022 -4255.095560 -6235.938585 -7650.250162 -7953.338834
-7062.300440 -5452.247309 -3956.517986 -3352.835324 -3956.517986 -5452.247309
-7062.300440 -7953.338834 -7650.250162 -6235.938585 -4255.095560 -2411.075022
-1241.027832 -930.440777 -1321.940250 -2064.910112 -2802.187002 -3304.079353
-3506.176725 -3454.697726 -3201.639979 -2719.771814 -1908.865215 -716.718935
692.236580 1862.697747 2189.791632 1257.185608 -823.180498 -3330.827526
-5242.143606 -5778.890407 -4853.498846 -3103.835188 -3761.953751 -5655.921421
-6646.321280 -6166.819172 -4341.465417 -1911.627206 181.808176 1276.189315
1234.154949 363.806435 -859.208489 -2049.287954 -3008.902638 -3676.519020
-4026.723964 -4014.737770 -3590.346183 -2753.797472 -1616.103354 -434.985539
402.019039 475.751774 -487.281501 -2426.802295 -4872.438446 -7078.867405
-8354.872268 -8423.817342 -7591.749818 -6589.234439 -6152.798237 -6589.234439
-7591.749818 -8423.817342 -8354.872268 -7078.867405 -4872.438446 -2426.802295
-487.281501 475.751774 402.019039 -434.985539 -1616.103354 -2753.797472
-3590.346183 -4014.737770 -4026.723964 -3676.519020 -3008.902638 -2049.287954
-859.208489 363.806435 1234.154949 1276.189315 181.808176 -1911.627206
-4341.465417 -6166.819172 -6646.321280 -5655.921421 -3761.953751 -5037.586944
-6708.169091 -7459.052289 -6852.981984 -5056.754002 -2740.298499 -709.991584
475.041601 678.605186 107.232998 -899.640475 -2040.480858 -3103.893990
-3938.541579 -4419.818772 -4452.725891 -3995.088475 -3075.028908 -1805.035464
-408.293955 759.263422 1250.610218 680.165064 -1053.017054 -3610.624923
-6278.281606 -8274.449194 -9151.191309 -9031.828107 -8507.901326 -8238.766900
-8507.901326 -9031.828107 -9151.191309 -8274.449194 -6278.281606 -3610.624923
-1053.017054 680.165064 1250.610218 759.263422 -408.293955 -1805.035464
-3075.028908 -3995.088475 -4452.725891 -4419.818772 -3938.541579 -3103.893990
-2040.480858 -899.640475 107.232998 678.605186 475.041601 -709.991584
-2740.298499 -5056.754002 -6852.981984 -7459.052289 -6708.169091 -5037.586944
-6261.023316 -7358.337446 -7616.759120 -6755.142970 -4968.220865 -2819.107322
-944.281807 225.824820 571.453485 207.455232 -656.223514 -1800.415760
-3006.238174 -4047.247827 -4718.711208 -4892.518158 -4543.890437 -3726.496018
-2537.783951 -1134.440007 204.729640 1055.746035 962.025494 -325.010497
-2624.008756 -5311.128224 -7589.568397 -8904.951323 -9234.264951 -9036.746045
-8886.038088 -9036.746045 -9234.264951 -8904.951323 -7589.568397 -5311.128224
-2624.008756 -325.010497 962.025494 1055.746035 204.729640 -1134.440007
-2537.783951 -3726.496018 -4543.890437 -4892.518158 -4718.711208 -4047.247827
-3006.238174 -1800.415760 -656.223514 207.455232 571.453485 225.824820
-944.281807 -2819.107322 -4968.220865 -6755.142970 -7616.759120 -7358.337446
-6261.023316 -6726.363242 -7075.933924 -6779.817018 -5686.535307 -3970.672037
-2049.515307 -376.153970 738.944194 1176.456515 949.781861 139.851518
-1110.035638 -2566.606638 -3922.931179 -4889.222410 -5300.138552 -5148.938229
-4524.300037 -3524.428527 -2249.569577 -889.631262 196.257513 542.909352
-188.894109 -1952.558456 -4242.855184 -6318.127865 -7604.024183 -8005.203231
-7894.799041 -7781.106257 -7894.799041 -8005.203231 -7604.024183 -6318.127865
-4242.855184 -1952.558456 -188.894109 542.909352 196.257513 -889.631262
-2249.569577 -3524.428527 -4524.300037 -5148.938229 -5300.138552 -4889.222410
-3922.931179 -2566.606638 -1110.035638 139.851518 949.781861 1176.456515
738.944194 -376.153970 -2049.515307 -3970.672037 -5686.535307 -6779.817018
-7075.933924 -6726.363242 -6061.335878 -5744.308542 -5070.664764 -3939.389227
-2429.473789 -774.217307 747.488538 1902.915612 2523.415489 2484.043217
1719.830216 298.121797 -1522.031638 -3332.889370 -4732.294307 -5490.100534
-5602.424362 -5201.830196 -4420.151762 -3341.018522 -2084.972481 -924.596382
-271.564680 -478.650100 -1579.117866 -3181.663603 -4649.164443 -5470.704132
-5565.968234 -5289.847610 -5124.740443 -5289.847610 -5565.968234 -5470.704132
-4649.164443 -3181.663603 -1579.117866 -478.650100 -271.564680 -924.596382
-2084.972481 -3341.018522 -4420.151762 -5201.830196 -5602.424362 -5490.100534
-4732.294307 -3332.889370 -1522.031638 298.121797 1719.830216 2484.043217
2523.415489 1902.915612 747.488538 -774.217307 -2429.473789 -3939.389227
-5070.664764 -5744.308542 -6061.335878 -4415.420497 -3707.738563 -2979.389056
-2080.303954 -919.836306 476.112148 1975.316328 3365.003430 4366.215794
4670.367226 4042.238266 2466.167505 233.038759 -2130.202517 -4078.959478
-5283.270695 -5716.502766 -5554.021590 -4989.258311 -4133.250726 -3071.177186
-1988.602418 -1201.700879 -1009.640505 -1464.570500 -2263.278432 -2893.930214
-2966.609814 -2487.766561 -1857.465822 -1573.450543 -1857.465822 -2487.766561
-2966.609814 -2893.930214 -2263.278432 -1464.570500 -1009.640505 -1201.700879
-1988.602418 -3071.177186 -4133.250726 -4989.258311 -5554.021590 -5716.502766
-5283.270695 -4078.959478 -2130.202517 233.038759 2466.167505 4042.238266
4670.367226 4366.215794 3365.003430 1975.316328 476.112148 -919.836306
-2080.303954 -2979.389056 -3707.738563 -4415.420497 -2385.225968 -1588.349237
-1084.651466 -605.686353 141.470587 1328.935701 2932.516628 4713.462531
6247.702225 7025.735089 6637.132541 4981.436746 2378.206121 -527.877033
-3043.205632 -4721.371363 -5492.958261 -5565.103896 -5200.393513 -4562.229379
-3729.689071 -2817.029247 -2035.370609 -1597.322912 -1532.096826 -1592.726810
-1383.851756 -652.339715 476.918670 1524.283337 1951.248991 1524.283337
476.918670 -652.339715 -1383.851756 -1592.726810 -1532.096826 -1597.322912
-2035.370609 -2817.029247 -3729.689071 -4562.229379 -5200.393513 -5565.103896
-5492.958261 -4721.371363 -3043.205632 -527.877033 2378.206121 4981.436746
6637.132541 7025.735089 6247.702225 4713.462531 2932.516628 1328.935701
141.470587 -605.686353 -1084.651466 -1588.349237 -2385.225968 -743.564213
-20.268992 187.506868 266.938422 676.571529 1733.313863 3478.023652
5632.939948 7649.274073 8857.254193 8710.156013 7040.755898 4187.386052
882.116125 -2066.422634 -4116.517160 -5156.891006 -5412.106866 -5197.758704
-4725.274836 -4080.826420 -3332.813832 -2612.014268 -2055.143351 -1658.567671
-1204.202988 -378.569394 965.012068 2602.172537 3980.975253 4522.577845
3980.975253 2602.172537 965.012068 -378.569394 -1204.202988 -1658.567671
-2055.143351 -2612.014268 -3332.813832 -4080.826420 -4725.274836 -5197.758704
-5412.106866 -5156.891006 -4116.517160 -2066.422634 882.116125 4187.386052
7040.755898 8710.156013 8857.254193 7649.274073 5632.939948 3478.023652
1733.313863 676.571529 266.938422 187.506868 -20.268992 -743.564213
-116.974633 554.095353 629.392288 545.394482 824.681052 1837.492599
3646.278402 5955.468869 8167.049683 9549.723209 9504.898749 7839.698677
4898.824453 1446.679600 -1664.693919 -3856.669746 -5000.605318 -5326.281031
-5168.983327 -4759.274396 -4187.816899 -3507.283039 -2818.504078 -2228.391519
-1718.683927 -1079.872083 -27.914155 1543.827403 3372.409652 4877.045449
5462.333907 4877.045449 3372.409652 1543.827403 -27.914155 -1079.872083
-1718.683927 -2228.391519 -2818.504078 -3507.283039 -4187.816899 -4759.274396
-5168.983327 -5326.281031 -5000.605318 -3856.669746 -1664.693919 1446.679600
4898.824453 7839.698677 9504.898749 9549.723209 8167.049683 5955.468869
3646.278402 1837.492599 824.681052 545.394482 629.392288 554.095353
-116.974633 -743.564213 -20.268992 187.506868 266.938422 676.571529
1733.313863 3478.023652 5632.939948 7649.274073 8857.254193 8710.156013
7040.755898 4187.386052 882.116125 -2066.422634 -4116.517160 -5156.891006
-5412.106866 -5197.758704 -4725.274836 -4080.826420 -3332.813832 -2612.014268
-2055.143351 -1658.567671 -1204.202988 -378.569394 965.012068 2602.172537
3980.975253 4522.577845 3980.975253 2602.172537 965.012068 -378.569394
-1204.202988 -1658.567671 -2055.143351 -2612.014268 -3332.813832 -4080.826420
-4725.274836 -5197.758704 -5412.106866 -5156.891006 -4116.517160 -2066.422634
882.116125 4187.386052 7040.755898 8710.156013 8857.254193 7649.274073
5632.939948 3478.023652 1733.313863 676.571529 266.938422 187.506868
-20.268992 -743.564213 -2385.225968 -1588.349237 -1084.651466 -605.686353
141.470587 1328.935701 2932.516628 4713.462531 6247.702225 7025.735089
6637.132541 4981.436746 2378.206121 -527.877033 -3043.205632 -4721.371363
-5492.958261 -5565.103896 -5200.393513 -4562.229379 -3729.689071 -2817.029247
-2035.370609 -1597.322912 -1532.096826 -1592.726810 -1383.851756 -652.339715
476.918670 1524.283337 1951.248991 1524.283337 476.918670 -652.339715
-1383.851756 -1592.726810 -1532.096826 -1597.322912 -2035.370609 -2817.029247
-3729.689071 -4562.229379 -5200.393513 -5565.103896 -5492.958261 -4721.371363
-3043.205632 -527.877033 2378.206121 4981.436746 6637.132541 7025.735089
6247.702225 4713.462531 2932.516628 1328.935701 141.470587 -605.686353
-1084.651466 -1588.349237 -2385.225968 -4415.420497 -3707.738563 -2979.389056
-2080.303954 -919.836306 476.112148 1975.316328 3365.003430 4366.215794
4670.367226 4042.238266 2466.167505 233.038759 -2130.202517 -4078.959478
-5283.270695 -5716.502766 -5554.021590 -4989.258311 -4133.250726 -3071.177186
-1988.602418 -1201.700879 -1009.640505 -1464.570500 -2263.278432 -2893.930214
-2966.609814 -2487.766561 -1857.465822 -1573.450543 -1857.465822 -2487.766561
-2966.609814 -2893.930214 -2263.278432 -1464.570500 -1009.640505 -1201.700879
-1988.602418 -3071.177186 -4133.250726 -4989.258311 -5554.021590 -5716.502766
-5283.270695 -4078.959478 -2130.202517 233.038759 2466.167505 4042.238266
4670.367226 4366.215794 3365.003430 1975.316328 476.112148 -919.836306
-2080.303954 -2979.389056 -3707.738563 -4415.420497 -6061.335878 -5744.308542
-5070.664764 -3939.389227 -2429.473789 -774.217307 747.488538 1902.915612
2523.415489 2484.043217 1719.830216 298.121797 -1522.031638 -3332.889370
-4732.294307 -5490.100534 -5602.424362 -5201.830196 -4420.151762 -3341.018522
-2084.972481 -924.596382 -271.564680 -478.650100 -1579.117866 -3181.663603
-4649.164443 -5470.704132 -5565.968234 -5289.847610 -5124.740443 -5289.847610
-5565.968234 -5470.704132 -4649.164443 -3181.663603 -1579.117866 -478.650100
-271.564680 -924.596382 -2084.972481 -3341.018522 -4420.151762 -5201.830196
-5602.424362 -5490.100534 -4732.294307 -3332.889370 -1522.031638 298.121797
1719.830216 2484.043217 2523.415489 1902.915612 747.488538 -774.217307
-2429.473789 -3939.389227 -5070.664764 -5744.308542 -6061.335878 -6726.363242
-7075.933924 -6779.817018 -5686.535307 -3970.672037 -2049.515307 -376.153970
738.944194 1176.456515 949.781861 139.851518 -1110.035638 -2566.606638
-3922.931179 -4889.222410 -5300.138552 -5148.938229 -4524.300037 -3524.428527
-2249.569577 -889.631262 196.257513 542.909352 -188.894109 -1952.558456
-4242.855184 -6318.127865 -7604.024183 -8005.203231 -7894.799041 -7781.106257
-7894.799041 -8005.203231 -7604.024183 -6318.127865 -4242.855184 -1952.558456
-188.894109 542.909352 196.257513 -889.631262 -2249.569577 -3524.428527
-4524.300037 -5148.938229 -5300.138552 -4889.222410 -3922.931179 -2566.606638
-1110.035638 139.851518 949.781861 1176.456515 738.944194 -376.153970
-2049.515307 -3970.672037 -5686.535307 -6779.817018 -7075.933924 -6726.363242
-6261.023316 -7358.337446 -7616.759120 -6755.142970 -4968.220865 -2819.107322
-944.281807 225.824820 571.453485 207.455232 -656.223514 -1800.415760
-3006.238174 -4047.247827 -4718.711208 -4892.518158 -4543.890437 -3726.496018
-2537.783951 -1134.440007 204.729640 1055.746035 962.025494 -325.010497
-2624.008756 -5311.128224 -7589.568397 -8904.951323 -9234.264951 -9036.746045
-8886.038088 -9036.746045 -9234.264951 -8904.951323 -7589.568397 -5311.128224
-2624.008756 -325.010497 962.025494 1055.746035 204.729640 -1134.440007
-2537.783951 -3726.496018 -4543.890437 -4892.518158 -4718.711208 -4047.247827
-3006.238174 -1800.415760 -656.223514 207.455232 571.453485 225.824820
-944.281807 -2819.107322 -4968.220865 -6755.142970 -7616.759120 -7358.337446
-6261.023316 -5037.586944 -6708.169091 -7459.052289 -6852.981984 -5056.754002
-2740.298499 -709.991584 475.041601 678.605186 107.232998 -899.640475
-2040.480858 -3103.893990 -3938.541579 -4419.818772 -4452.725891 -3995.088475
-3075.028908 -1805.035464 -408.293955 759.263422 1250.610218 680.165064
-1053.017054 -3610.624923 -6278.281606 -8274.449194 -9151.191309 -9031.828107
-8507.901326 -8238.766900 -8507.901326 -9031.828107 -9151.191309 -8274.449194
-6278.281606 -3610.624923 -1053.017054 680.165064 1250.610218 759.263422
-408.293955 -1805.035464 -3075.028908 -3995.088475 -4452.725891 -4419.818772
-3938.541579 -3103.893990 -2040.480858 -899.640475 107.232998 678.605186
475.041601 -709.991584 -2740.298499 -5056.754002 -6852.981984 -7459.052289
-6708.169091 -5037.586944 -3761.953751 -5655.921421 -6646.321280 -6166.819172
-4341.465417 -1911.627206 181.808176 1276.189315 1234.154949 363.806435
-859.208489 -2049.287954 -3008.902638 -3676.519020 -4026.723964 -4014.737770
-3590.346183 -2753.797472 -1616.103354 -434.985539 402.019039 475.751774
-487.281501 -2426.802295 -4872.438446 -7078.867405 -8354.872268 -8423.817342
-7591.749818 -6589.234439 -6152.798237 -6589.234439 -7591.749818 -8423.817342
-8354.872268 -7078.867405 -4872.438446 -2426.802295 -487.281501 475.751774
402.019039 -434.985539 -1616.103354 -2753.797472 -3590.346183 -4014.737770
-4026.723964 -3676.519020 -3008.902638 -2049.287954 -859.208489 363.806435
1234.154949 1276.189315 181.808176 -1911.627206 -4341.465417 -6166.819172
-6646.321280 -5655.921421 -3761.953751 -3103.835188 -4853.498846 -5778.890407
-5242.143606 -3330.827526 -823.180498 1257.185608 2189.791632 1862.697747
692.236580 -716.718935 -1908.865215 -2719.771814 -3201.639979 -3454.697726
-3506.176725 -3304.079353 -2802.187002 -2064.910112 -1321.940250 -930.440777
-1241.027832 -2411.075022 -4255.095560 -6235.938585 -7650.250162 -7953.338834
-7062.300440 -5452.247309 -3956.517986 -3352.835324 -3956.517986 -5452.247309
-7062.300440 -7953.338834 -7650.250162 -6235.938585 -4255.095560 -2411.075022
-1241.027832 -930.440777 -1321.940250 -2064.910112 -2802.187002 -3304.079353
-3506.176725 -3454.697726 -3201.639979 -2719.771814 -1908.865215 -716.718935
692.236580 1862.697747 2189.791632 1257.185608 -823.180498 -3330.827526
-5242.143606 -5778.890407 -4853.498846 -3103.835188 -3347.035078 -4698.023507
-5335.417070 -4610.959110 -2586.252167 -38.137709 1988.043219 2764.137297
2221.086507 867.692151 -594.946221 -1673.422641 -2257.370190 -2525.280452
-2713.171840 -2928.104692 -3112.933144 -3149.241668 -3004.360897 -2817.871687
-2867.885729 -3425.401928 -4567.739317 -6055.920672 -7365.813596 -7893.314074
-7255.019606 -5531.877701 -3307.883030 -1451.892646 -731.608722 -1451.892646
-3307.883030 -5531.877701 -7255.019606 -7893.314074 -7365.813596 -6055.920672
-4567.739317 -3425.401928 -2867.885729 -2817.871687 -3004.360897 -3149.241668
-3112.933144 -2928.104692 -2713.171840 -2525.280452 -2257.370190 -1673.422641
-594.946221 867.692151 2221.086507 2764.137297 1988.043219 -38.137709
-2586.252167 -4610.959110 -5335.417070 -4698.023507 -3347.035078 -4259.361281
-5109.069727 -5373.781127 -4443.788035 -2358.683291 150.267512 2080.592155
2741.753768 2107.810747 738.541017 -624.783883 -1490.458504 -1810.946607
-1875.587776 -2034.488103 -2459.222365 -3077.127118 -3681.769796 -4116.443245
-4401.489008 -4725.465708 -5306.209002 -6205.029519 -7209.521363 -7870.927995
-7701.282934 -6442.295142 -4263.906230 -1771.766890 204.784904 956.322440
204.784904 -1771.766890 -4263.906230 -6442.295142 -7701.282934 -7870.927995
-7209.521363 -6205.029519 -5306.209002 -4725.465708 -4401.489008 -4116.443245
-3681.769796 -3077.127118 -2459.222365 -2034.488103 -1875.587776 -1810.946607
-1490.458504 -624.783883 738.541017 2107.810747 2741.753768 2080.592155
150.267512 -2358.683291 -4443.788035 -5373.781127 -5109.069727 -4259.361281
-5247.540822 -5601.001362 -5524.351980 -4479.962780 -2479.751508 -160.115822
1584.207403 2139.505988 1510.767476 252.387125 -920.172677 -1554.302012
-1656.427146 -1582.596249 -1745.616964 -2347.336713 -3289.515229 -4283.521329
-5060.029982 -5536.778755 -5844.064534 -6200.161338 -6719.419249 -7276.923444
-7523.418716 -7058.219479 -5673.279494 -3532.775791 -1179.095292 655.244714
1347.769293 655.244714 -1179.095292 -3532.775791 -5673.279494 -7058.219479
-7523.418716 -7276.923444 -6719.419249 -6200.161338 -5844.064534 -5536.778755
-5060.029982 -4283.521329 -3289.515229 -2347.336713 -1745.616964 -1582.596249
-1656.427146 -1554.302012 -920.172677 252.387125 1510.767476 2139.505988
1584.207403 -160.115822 -2479.751508 -4479.962780 -5524.351980 -5601.001362
-5247.540822 -5690.329134 -5595.808384 -5271.202442 -4269.906575 -2561.334079
-635.988293 780.167615 1183.890024 595.016822 -494.289323 -1457.129667
-1910.588363 -1896.062002 -1779.780575 -1974.207365 -2671.300437 -3742.256031
-4840.521682 -5624.354810 -5955.948474 -5959.385416 -5909.052459 -6022.466808
-6289.159132 -6446.522897 -6125.568372 -5086.397149 -3406.803732 -1510.699249
-10.775601 559.345641 -10.775601 -1510.699249 -3406.803732 -5086.397149
-6125.568372 -6446.522897 -6289.159132 -6022.466808 -5909.052459 -5959.385416
-5955.948474 -5624.354810 -4840.521682 -3742.256031 -2671.300437 -1974.207365
-1779.780575 -1896.062002 -1910.588363 -1457.129667 -494.289323 595.016822
1183.890024 780.167615 -635.988293 -2561.334079 -4269.906575 -5271.202442
-5595.808384 -5690.329134 -5253.018143 -4773.454933 -4318.226945 -3533.318581
-2322.588215 -984.808497 -29.334811 173.795976 -357.830245 -1242.396364
-1992.739980 -2319.997591 -2284.432901 -2215.612126 -2473.529675 -3208.109913
-4259.769288 -5251.720894 -5812.414037 -5793.544465 -5353.094511 -4852.564376
-4629.374287 -4783.185903 -5108.858903 -5220.172391 -4791.950817 -3776.565675
-2466.575155 -1365.375029 -936.190066 -1365.375029 -2466.575155 -3776.565675
-4791.950817 -5220.172391 -5108.858903 -4783.185903 -4629.374287 -4852.564376
-5353.094511 -5793.544465 -5812.414037 -5251.720894 -4259.769288 -3208.109913
-2473.529675 -2215.612126 -2284.432901 -2319.997591 -1992.739980 -1242.396364
-357.830245 173.795976 -29.334811 -984.808497 -2322.588215 -3533.318581
-4318.226945 -4773.454933 -5253.018143 -4027.199319 -3255.952701 -2799.985042
-2376.446656 -1795.537140 -1135.707783 -671.098738 -639.490085 -1048.086558
-1660.901700 -2163.023378 -2374.404400 -2365.783021 -2405.265597 -2773.766387
-3564.702791 -4591.440467 -5465.084632 -5806.714410 -5473.963328 -4663.208920
-3815.174219 -3370.264166 -3517.199615 -4088.214192 -4665.853439 -4836.328093
-4436.385577 -3648.510237 -2893.022204 -2584.323236 -2893.022204 -3648.510237
-4436.385577 -4836.328093 -4665.853439 -4088.214192 -3517.199615 -3370.264166
-3815.174219 -4663.208920 -5473.963328 -5806.714410 -5465.084632 -4591.440467
-3564.702791 -2773.766387 -2405.265597 -2365.783021 -2374.404400 -2163.023378
-1660.901700 -1048.086558 -639.490085 -671.098738 -1135.707783 -1795.537140
-2376.446656 -2799.985042 -3255.952701 -4027.199319 -2458.388707 -1545.240037
-1225.511361 -1242.268243 -1287.632183 -1223.966091 -1118.091619 -1113.474232
-1275.295086 -1532.293139 -1744.770836 -1833.379555 -1867.852138 -2047.014688
-2572.635987 -3489.628701 -4596.908188 -5504.113615 -5825.752666 -5410.190625
-4460.098428 -3452.955736 -2892.112477 -3031.947351 -3744.436888 -4608.470647
-5164.356216 -5176.625944 -4750.184699 -4239.947165 -4017.859448 -4239.947165
-4750.184699 -5176.625944 -5164.356216 -4608.470647 -3744.436888 -3031.947351
-2892.112477 -3452.955736 -4460.098428 -5410.190625 -5825.752666 -5504.113615
-4596.908188 -3489.628701 -2572.635987 -2047.014688 -1867.852138 -1833.379555
-1744.770836 -1532.293139 -1275.295086 -1113.474232 -1118.091619 -1223.966091
-1287.632183 -1242.268243 -1225.511361 -1545.240037 -2458.388707 -1127.964142
-277.294565 -218.160348 -660.361053 -1170.438482 -1443.401708 -1420.544094
-1228.502734 -1032.205641 -920.523038 -890.150299 -914.422717 -1028.495313
-1354.793927 -2033.639837 -3093.173135 -4349.902894 -5431.934197 -5945.854846
-5703.851195 -4865.510212 -3885.544795 -3280.213482 -3348.771089 -4021.451917
-4924.955442 -5617.134540 -5840.643058 -5644.307218 -5312.009185 -5156.833814
-5312.009185 -5644.307218 -5840.643058 -5617.134540 -4924.955442 -4021.451917
-3348.771089 -3280.213482 -3885.544795 -4865.510212 -5703.851195 -5945.854846
-5431.934197 -4349.902894 -3093.173135 -2033.639837 -1354.793927 -1028.495313
-914.422717 -890.150299 -920.523038 -1032.205641 -1228.502734 -1420.544094
-1443.401708 -1170.438482 -660.361053 -218.160348 -277.294565 -1127.964142
-494.757447 72.856422 -211.241045 -968.953590 -1660.913492 -1905.317601
-1640.566052 -1077.561370 -519.543182 -182.037707 -115.453596 -253.955124
-533.670403 -982.153857 -1703.498044 -2761.455600 -4048.443229 -5256.320399
-6002.694484 -6050.253319 -5473.379415 -4646.978379 -4049.763498 -4003.079171
-4510.477435 -5291.983918 -5976.538804 -6320.766533 -6321.127535 -6167.116915
-6083.341250 -6167.116915 -6321.127535 -6320.766533 -5976.538804 -5291.983918
-4510.477435 -4003.079171 -4049.763498 -4646.978379 -5473.379415 -6050.253319
-6002.694484 -5256.320399 -4048.443229 -2761.455600 -1703.498044 -982.153857
-533.670403 -253.955124 -115.453596 -182.037707 -519.543182 -1077.561370
-1640.566052 -1905.317601 -1660.913492 -968.953590 -211.241045 72.856422
-494.757447 -692.631620 -591.449136 -1244.370327 -2153.267045 -2718.177436
-2589.962267 -1832.378884 -832.903898 -52.123912 225.804276 3.781834
-500.794240 -1046.075870 -1539.303296 -2075.027356 -2814.853961 -3802.360601
-4860.234294 -5660.218116 -5926.473166 -5627.973292 -5018.900912 -4496.040031
-4372.564799 -4719.254466 -5365.072112 -6033.926764 -6512.061802 -6741.218325
-6798.753086 -6800.405599 -6798.753086 -6741.218325 -6512.061802 -6033.926764
-5365.072112 -4719.254466 -4372.564799 -4496.040031 -5018.900912 -5627.973292
-5926.473166 -5660.218116 -4860.234294 -3802.360601 -2814.853961 -2075.027356
-1539.303296 -1046.075870 -500.794240 3.781834 225.804276 -52.123912
-832.903898 -1832.378884 -2589.962267 -2718.177436 -2153.267045 -1244.370327
-591.449136 -692.631620 -1459.950218 -1929.789784 -2931.915889 -3847.149453
-4070.565758 -3376.902591 -2043.041291 -679.880562 107.257511 30.727732
-761.935845 -1816.489787 -2658.772664 -3062.941076 -3139.523077 -3199.641365
-3500.655123 -4055.574352 -4635.810428 -4951.960743 -4870.121041 -4506.715059
-4146.653406 -4060.637615 -4356.164935 -4950.284339 -5653.271405 -6283.880955
-6740.015348 -7000.565596 -7083.407985 -7000.565596 -6740.015348 -6283.880955
-5653.271405 -4950.284339 -4356.164935 -4060.637615 -4146.653406 -4506.715059
-4870.121041 -4951.960743 -4635.810428 -4055.574352 -3500.655123 -3199.641365
-3139.523077 -3062.941076 -2658.772664 -1816.489787 -761.935845 30.727732
107.257511 -679.880562 -2043.041291 -3376.902591 -4070.565758 -3847.149453
-2931.915889 -1929.789784 -1459.950218 -2246.966278 -3293.360813 -4604.571438
-5467.892952 -5318.606194 -4093.943993 -2294.789412 -732.359616 -110.584359
-671.954310 -2091.520853 -3669.128566 -4709.205992 -4873.465417 -4308.987196
-3492.085730 -2905.378523 -2763.365712 -2951.769200 -3186.643023 -3251.078268
-3136.785490 -3013.895546 -3086.167688 -3454.855683 -4077.276422 -4817.414995
-5525.839612 -6091.260282 -6449.840785 -6572.124417 -6449.840785 -6091.260282
-5525.839612 -4817.414995 -4077.276422 -3454.855683 -3086.167688 -3013.895546
-3136.785490 -3251.078268 -3186.643023 -2951.769200 -2763.365712 -2905.378523
-3492.085730 -4308.987196 -4873.465417 -4709.205992 -3669.128566 -2091.520853
-671.954310 -110.584359 -732.359616 -2294.789412 -4093.943993 -5318.606194
-5467.892952 -4604.571438 -3293.360813 -2246.966278 -2481.651446 -4005.582259
-5573.362653 -6426.192806 -6061.713965 -4553.462037 -2552.665276 -977.652207
-559.687995 -1479.904116 -3282.330340 -5108.840483 -6134.096204 -5966.773183
-4798.931423 -3233.257402 -1912.894879 -1191.499553 -1033.259374 -1161.852807
-1312.621276 -1401.172749 -1518.009616 -1800.105790 -2303.549688 -2966.269264
-3659.191106 -4262.111958 -4706.129835 -4970.543111 -5057.575431 -4970.543111
-4706.129835 -4262.111958 -3659.191106 -2966.269264 -2303.549688 -1800.105790
-1518.009616 -1401.172749 -1312.621276 -1161.852807 -1033.259374 -1191.499553
-1912.894879 -3233.257402 -4798.931423 -5966.773183 -6134.096204 -5108.840483
-3282.330340 -1479.904116 -559.687995 -977.652207 -2552.665276 -4553.462037
-6061.713965 -6426.192806 -5573.362653 -4005.582259 -2481.651446 -1876.944425
-3680.445213 -5418.459391 -6345.092800 -6023.816776 -4592.006082 -2720.275426
-1296.376765 -996.515586 -1954.275622 -3691.462512 -5352.928919 -6132.919784
-5669.037507 -4187.472623 -2325.324087 -753.024737 161.273604 449.966007
388.377347 235.426603 68.964876 -192.932319 -647.095504 -1277.531866
-1942.417400 -2465.777909 -2747.680673 -2811.778045 -2769.800015 -2739.484572
-2769.800015 -2811.778045 -2747.680673 -2465.777909 -1942.417400 -1277.531866
-647.095504 -192.932319 68.964876 235.426603 388.377347 449.966007
161.273604 -753.024737 -2325.324087 -4187.472623 -5669.037507 -6132.919784
-5352.928919 -3691.462512 -1954.275622 -996.515586 -1296.376765 -2720.275426
-4592.006082 -6023.816776 -6345.092800 -5418.459391 -3680.445213 -1876.944425
-599.136755 -2412.811774 -4172.264619 -5208.796496 -5154.004269 -4130.686720
-2691.172811 -1551.842585 -1254.922428 -1910.726745 -3142.398729 -4272.348934
-4669.709787 -4076.370327 -2722.224593 -1159.450171 73.580850 734.864585
929.849234 928.175803 911.850611 852.327016 592.167008 38.969738
-699.210741 -1345.502760 -1623.773417 -1437.840156 -937.310773 -433.746770
-225.464576 -433.746770 -937.310773 -1437.840156 -1623.773417 -1345.502760
-699.210741 38.969738 592.167008 852.327016 911.850611 928.175803
929.849234 734.864585 73.580850 -1159.450171 -2722.224593 -4076.370327
-4669.709787 -4272.348934 -3142.398729 -1910.726745 -1254.922428 -1551.842585
-2691.172811 -4130.686720 -5154.004269 -5208.796496 -4172.264619 -2412.811774
-599.136755 830.979396 -714.897828 -2290.120658 -3365.251972 -3657.815003
-3231.600617 -2426.651808 -1684.772701 -1351.343032 -1524.677615 -2014.563549
-2444.788946 -2467.025155 -1970.887560 -1150.013234 -365.736393 103.143341
239.855691 259.785450 396.428362 679.098592 888.182605 731.054483
102.992565 -772.660882 -1440.256426 -1484.592473 -798.346550 328.855853
1352.962812 1763.212122 1352.962812 328.855853 -798.346550 -1484.592473
-1440.256426 -772.660882 102.992565 731.054483 888.182605 679.098592
396.428362 259.785450 239.855691 103.143341 -365.736393 -1150.013234
-1970.887560 -2467.025155 -2444.788946 -2014.563549 -1524.677615 -1351.343032
-1684.772701 -2426.651808 -3231.600617 -3657.815003 -3365.251972 -2290.120658
-714.897828 830.979396 1863.197019 782.432666 -406.654855 -1361.672662
-1921.162933 -2097.066576 -1994.186672 -1739.192054 -1444.006489 -1181.905346
-966.425829 -758.698016 -523.867894 -302.139556 -217.652470 -384.610721
-770.584951 -1146.744560 -1208.986526 -811.158875 -131.832154 384.054828
305.837996 -462.288346 -1553.865314 -2315.381499 -2186.927848 -1052.164694
658.240101 2172.064776 2772.916433 2172.064776 658.240101 -1052.164694
-2186.927848 -2315.381499 -1553.865314 -462.288346 305.837996 384.054828
-131.832154 -811.158875 -1208.986526 -1146.744560 -770.584951 -384.610721
-217.652470 -302.139556 -523.867894 -758.698016 -966.425829 -1181.905346
-1444.006489 -1739.192054 -1994.186672 -2097.066576 -1921.162933 -1361.672662
-406.654855 782.432666 1863.197019 2254.627997 1681.356575 987.829871
310.443000 -346.236146 -988.128482 -1527.378204 -1799.945361 -1681.387672
-1191.062944 -501.802526 135.036032 481.220788 374.848480 -224.973867
-1192.231936 -2215.998505 -2878.188466 -2850.857153 -2123.578064 -1092.223872
-392.441958 -532.778046 -1547.580296 -2910.307624 -3792.993935 -3533.124074
-2032.531819 147.300502 2049.378552 2800.063403 2049.378552 147.300502
-2032.531819 -3533.124074 -3792.993935 -2910.307624 -1547.580296 -532.778046
-392.441958 -1092.223872 -2123.578064 -2850.857153 -2878.188466 -2215.998505
-1192.231936 -224.973867 374.848480 481.220788 135.036032 -501.802526
-1191.062944 -1681.387672 -1799.945361 -1527.378204 -988.128482 -346.236146
310.443000 987.829871 1681.356575 2254.627997 2175.518730 1989.120356
1752.466363 1415.104548 812.725272 -105.661706 -1136.578968 -1897.171381
-2060.054655 -1568.049248 -681.657384 151.163203 501.219431 128.819278
-930.817926 -2367.626857 -3682.105102 -4364.233337 -4134.297013 -3135.749398
-1935.487441 -1267.019669 -1620.338586 -2916.782757 -4489.751697 -5415.190321
-5016.267471 -3255.204157 -791.483260 1323.494504 2152.454151 1323.494504
-791.483260 -3255.204157 -5016.267471 -5415.190321 -4489.751697 -2916.782757
-1620.338586 -1267.019669 -1935.487441 -3135.749398 -4134.297013 -4364.233337
-3682.105102 -2367.626857 -930.817926 128.819278 501.219431 151.163203
-681.657384 -1568.049248 -2060.054655 -1897.171381 -1136.578968 -105.661706
812.725272 1415.104548 1752.466363 1989.120356 2175.518730 2007.452633
2001.890370 2060.634425 1999.763544 1514.160584 484.273094 -844.451941
-1962.303738 -2403.763818 -2039.179060 -1156.475471 -302.989031 -8.044248
-543.509757 -1816.373790 -3408.004231 -4734.677400 -5287.801335 -4880.212980
-3782.965034 -2643.841259 -2177.535311 -2767.461528 -4209.819582 -5773.792253
-6567.953519 -6014.531129 -4168.742021 -1715.725511 341.699945 1140.037197
341.699945 -1715.725511 -4168.742021 -6014.531129 -6567.953519 -5773.792253
-4209.819582 -2767.461528 -2177.535311 -2643.841259 -3782.965034 -4880.212980
-5287.801335 -4734.677400 -3408.004231 -1816.373790 -543.509757 -8.044248
-302.989031 -1156.475471 -2039.179060 -2403.763818 -1962.303738 -844.451941
484.273094 1514.160584 1999.763544 2060.634425 2001.890370 2007.452633
1998.351843 2007.452633 2175.518730 2254.627997 1863.197019 830.979396
-599.136755 -1876.944425 -2481.651446 -2246.966278 -1459.950218 -692.631620
-494.757447 -1127.964142 -2458.388707 -4027.199319 -5253.018143 -5690.329134
-5247.540822 -4259.361281 -3347.035078 -3103.835188 -3761.953751 -5037.586944
-6261.023316 -6726.363242 -6061.335878 -4415.420497 -2385.225968 -743.564213
-116.974633 -743.564213 -2385.225968 -4415.420497 -6061.335878 -6726.363242
-6261.023316 -5037.586944 -3761.953751 -3103.835188 -3347.035078 -4259.361281
-5247.540822 -5690.329134 -5253.018143 -4027.199319 -2458.388707 -1127.964142
-494.757447 -692.631620 -1459.950218 -2246.966278 -2481.651446 -1876.944425
-599.136755 830.979396 1863.197019 2254.627997 2175.518730 2007.452633
1998.351843 2007.452633 2001.890370 1989.120356 1681.356575 782.432666
-714.897828 -2412.811774 -3680.445213 -4005.582259 -3293.360813 -1929.789784
-591.449136 72.856422 -277.294565 -1545.240037 -3255.952701 -4773.454933
-5595.808384 -5601.001362 -5109.069727 -4698.023507 -4853.498846 -5655.921421
-6708.169091 -7358.337446 -7075.933924 -5744.308542 -3707.738563 -1588.349237
-20.268992 554.095353 -20.268992 -1588.349237 -3707.738563 -5744.308542
-7075.933924 -7358.337446 -6708.169091 -5655.921421 -4853.498846 -4698.023507
-5109.069727 -5601.001362 -5595.808384 -4773.454933 -3255.952701 -1545.240037
-277.294565 72.856422 -591.449136 -1929.789784 -3293.360813 -4005.582259
-3680.445213 -2412.811774 -714.897828 782.432666 1681.356575 1989.120356
2001.890370 2007.452633 2001.890370 1777.053677 1470.849006 920.455670
-62.377611 -1445.288956 -2877.595080 -3836.918573 -3923.708009 -3101.577753
-1734.470603 -418.101608 281.530788 53.414104 -1045.820215 -2615.077822
-4064.085366 -4867.283339 -4825.746655 -4196.878631 -3580.521943 -3581.777436
-4430.240996 -5795.344761 -6931.118792 -7075.233397 -5867.131210 -3550.813581
-873.836645 1233.528213 2029.328741 1233.528213 -873.836645 -3550.813581
-5867.131210 -7075.233397 -6931.118792 -5795.344761 -4430.240996 -3581.777436
-3580.521943 -4196.878631 -4825.746655 -4867.283339 -4064.085366 -2615.077822
-1045.820215 53.414104 281.530788 -418.101608 -1734.470603 -3101.577753
-3923.708009 -3836.918573 -2877.595080 -1445.288956 -62.377611 920.455670
1470.849006 1777.053677 2001.890370 2060.634425 1470.849006 741.174967
-107.865968 -1110.200365 -2194.320530 -3113.340153 -3542.780095 -3274.969484
-2363.184142 -1120.243036 10.014782 620.340252 474.243382 -414.956696
-1764.703106 -3089.690827 -3881.192060 -3859.880171 -3168.655528 -2350.089214
-2063.091287 -2677.227384 -3998.271679 -5319.666614 -5790.939107 -4891.075616
-2734.606753 -49.316051 2145.609415 2988.623065 2145.609415 -49.316051
-2734.606753 -4891.075616 -5790.939107 -5319.666614 -3998.271679 -2677.227384
-2063.091287 -2350.089214 -3168.655528 -3859.880171 -3881.192060 -3089.690827
-1764.703106 -414.956696 474.243382 620.340252 10.014782 -1120.243036
-2363.184142 -3274.969484 -3542.780095 -3113.340153 -2194.320530 -1110.200365
-107.865968 741.174967 1470.849006 2060.634425 1999.763544 920.455670
-306.357519 -1445.330881 -2365.349546 -2984.948329 -3225.660480 -3032.823215
-2434.055098 -1564.666423 -630.731423 153.717079 606.424505 593.637245
66.296500 -869.093506 -1905.848371 -2613.046638 -2652.582735 -2021.071360
-1126.900178 -593.863517 -877.721424 -1939.940008 -3209.865433 -3882.416029
-3377.553561 -1687.454911 584.771769 2505.507010 3253.664156 2505.507010
584.771769 -1687.454911 -3377.553561 -3882.416029 -3209.865433 -1939.940008
-877.721424 -593.863517 -1126.900178 -2021.071360 -2652.582735 -2613.046638
-1905.848371 -869.093506 66.296500 593.637245 606.424505 153.717079
-630.731423 -1564.666423 -2434.055098 -3032.823215 -3225.660480 -2984.948329
-2365.349546 -1445.330881 -306.357519 920.455670 1999.763544 1514.160584
-62.377611 -1733.616050 -3055.551808 -3756.813272 -3791.124268 -3300.903317
-2537.962180 -1766.147397 -1163.617083 -764.207500 -484.496274 -234.424260
-30.799565 -6.099200 -280.631966 -795.388045 -1266.592006 -1343.304341
-876.403572 -87.986428 520.066725 486.628942 -274.924464 -1370.880443
-2135.192634 -2022.120574 -936.905790 691.095705 2124.056139 2691.009335
2124.056139 691.095705 -936.905790 -2022.120574 -2135.192634 -1370.880443
-274.924464 486.628942 520.066725 -87.986428 -876.403572 -1343.304341
-1266.592006 -795.388045 -280.631966 -6.099200 -30.799565 -234.424260
-484.496274 -764.207500 -1163.617083 -1766.147397 -2537.962180 -3300.903317
-3791.124268 -3756.813272 -3055.551808 -1733.616050 -62.377611 1514.160584
484.273094 -1445.288956 -3384.201657 -4719.379874 -5081.683428 -4494.233950
-3334.919492 -2150.610030 -1407.146882 -1280.868989 -1593.479174 -1938.684874
-1943.450724 -1506.149050 -846.825241 -325.791421 -160.911519 -261.642138
-314.393510 -54.876365 491.003734 995.554969 1063.936298 538.262809
-357.612184 -1138.267209 -1354.852467 -869.392216 63.781960 944.182339
1301.011428 944.182339 63.781960 -869.392216 -1354.852467 -1138.267209
-357.612184 538.262809 1063.936298 995.554969 491.003734 -54.876365
-314.393510 -261.642138 -160.911519 -325.791421 -846.825241 -1506.149050
-1943.450724 -1938.684874 -1593.479174 -1280.868989 -1407.146882 -2150.610030
-3334.919492 -4494.233950 -5081.683428 -4719.379874 -3384.201657 -1445.288956
484.273094 -844.451941 -2877.595080 -4858.675615 -6062.895029 -6058.900564
-4935.951822 -3265.221955 -1825.900269 -1231.433793 -1635.309664 -2666.947028
-3643.250067 -3951.517606 -3385.711954 -2229.977750 -1038.767042 -267.495022
-10.568728 -19.123512 41.193452 306.570845 621.680820 689.348085
326.150807 -379.728281 -1117.797779 -1558.288627 -1555.233743 -1218.679904
-828.755950 -661.205354 -828.755950 -1218.679904 -1555.233743 -1558.288627
-1117.797779 -379.728281 326.150807 689.348085 621.680820 306.570845
41.193452 -19.123512 -10.568728 -267.495022 -1038.767042 -2229.977750
-3385.711954 -3951.517606 -3643.250067 -2666.947028 -1635.309664 -1231.433793
-1825.900269 -3265.221955 -4935.951822 -6058.900564 -6062.895029 -4858.675615
-2877.595080 -844.451941 -1962.303738 -3836.918573 -5680.237391 -6714.246671
-6458.590558 -5019.096171 -3061.897857 -1493.666289 -1014.610587 -1770.995531
-3288.382704 -4728.732010 -5339.151747 -4841.733936 -3538.385885 -2077.166380
-1043.168879 -645.453930 -689.448687 -812.503779 -780.590914 -628.732316
-573.336556 -802.513865 -1321.118717 -1954.095767 -2476.332120 -2754.299426
-2803.398140 -2744.187835 -2706.419635 -2744.187835 -2803.398140 -2754.299426
-2476.332120 -1954.095767 -1321.118717 -802.513865 -573.336556 -628.732316
-780.590914 -812.503779 -689.448687 -645.453930 -1043.168879 -2077.166380
-3538.385885 -4841.733936 -5339.151747 -4728.732010 -3288.382704 -1770.995531
-1014.610587 -1493.666289 -3061.897857 -5019.096171 -6458.590558 -6714.246671
-5680.237391 -3836.918573 -1962.303738 -2403.763818 -3923.708009 -5543.914302
-6484.176341 -6210.038967 -4765.657765 -2782.744524 -1169.872601 -653.544311
-1412.614066 -2998.071861 -4582.940535 -5407.584872 -5169.975266 -4137.743530
-2928.505961 -2114.372139 -1911.624784 -2140.441893 -2439.998556 -2552.887543
-2473.612673 -2387.033467 -2486.023616 -2825.099861 -3304.812109 -3764.295198
-4088.879145 -4257.027702 -4316.450220 -4327.618246 -4316.450220 -4257.027702
-4088.879145 -3764.295198 -3304.812109 -2825.099861 -2486.023616 -2387.033467
-2473.612673 -2552.887543 -2439.998556 -2140.441893 -1911.624784 -2114.372139
-2928.505961 -4137.743530 -5169.975266 -5407.584872 -4582.940535 -2998.071861
-1412.614066 -653.544311 -1169.872601 -2782.744524 -4765.657765 -6210.038967
-6484.176341 -5543.914302 -3923.708009 -2403.763818 -2039.179060 -3101.577753
-4486.575465 -5455.952723 -5418.039111 -4285.826288 -2538.243108 -968.386163
-270.041674 -687.914262 -1915.325267 -3289.416584 -4170.169278 -4282.520861
-3821.558258 -3269.490905 -3059.364423 -3315.095896 -3830.110170 -4268.296430
-4417.778525 -4313.019162 -4162.524285 -4169.586922 -4393.969170 -4742.198129
-5062.391462 -5252.320431 -5305.995126 -5287.721815 -5271.273754 -5287.721815
-5305.995126 -5252.320431 -5062.391462 -4742.198129 -4393.969170 -4169.586922
-4162.524285 -4313.019162 -4417.778525 -4268.296430 -3830.110170 -3315.095896
-3059.364423 -3269.490905 -3821.558258 -4282.520861 -4170.169278 -3289.416584
-1915.325267 -687.914262 -270.041674 -968.386163 -2538.243108 -4285.826288
-5418.039111 -5455.952723 -4486.575465 -3101.577753 -2039.179060 -1156.475471
-1734.470603 -2883.532096 -3947.919745 -4299.359083 -3696.745115 -2400.548512
-1007.495792 -122.142522 -52.242592 -687.151804 -1613.613008 -2390.019569
-2807.741486 -2977.048983 -3191.547880 -3677.502092 -4413.635728 -5149.628951
-5598.554459 -5648.949947 -5436.751345 -5234.436858 -5254.671224 -5517.935703
-5868.133827 -6103.115949 -6114.067241 -5942.658169 -5736.320613 -5646.642384
-5736.320613 -5942.658169 -6114.067241 -6103.115949 -5868.133827 -5517.935703
-5254.671224 -5234.436858 -5436.751345 -5648.949947 -5598.554459 -5149.628951
-4413.635728 -3677.502092 -3191.547880 -2977.048983 -2807.741486 -2390.019569
-1613.613008 -687.151804 -52.242592 -122.142522 -1007.495792 -2400.548512
-3696.745115 -4299.359083 -3947.919745 -2883.532096 -1734.470603 -1156.475471
-302.989031 -418.101608 -1294.996719 -2394.883462 -3104.392889 -3069.505758
-2341.807672 -1295.507485 -397.604839 29.550017 -69.122350 -524.158278
-1105.179468 -1689.311947 -2317.226680 -3101.023281 -4062.383238 -5039.612410
-5753.193650 -5992.470119 -5781.920544 -5392.237376 -5177.204627 -5349.715344
-5854.320484 -6419.313738 -6742.674244 -6681.769211 -6329.118507 -5941.116541
-5776.197018 -5941.116541 -6329.118507 -6681.769211 -6742.674244 -6419.313738
-5854.320484 -5349.715344 -5177.204627 -5392.237376 -5781.920544 -5992.470119
-5753.193650 -5039.612410 -4062.383238 -3101.023281 -2317.226680 -1689.311947
-1105.179468 -524.158278 -69.122350 29.550017 -397.604839 -1295.507485
-2341.807672 -3069.505758 -3104.392889 -2394.883462 -1294.996719 -418.101608
-302.989031 -8.044248 281.530788 -255.052343 -1214.716659 -2067.928368
-2440.887968 -2254.665928 -1691.161402 -1049.392016 -588.151851 -432.892074
-578.721233 -965.747090 -1559.499373 -2366.914408 -3370.391993 -4438.854816
-5312.419543 -5712.138535 -5522.238924 -4912.970065 -4292.353149 -4091.206008
-4511.601412 -5404.983937 -6362.438220 -6958.652740 -6994.819896 -6595.446735
-6112.025565 -5901.528472 -6112.025565 -6595.446735 -6994.819896 -6958.652740
-6362.438220 -5404.983937 -4511.601412 -4091.206008 -4292.353149 -4912.970065
-5522.238924 -5712.138535 -5312.419543 -4438.854816 -3370.391993 -2366.914408
-1559.499373 -965.747090 -578.721233 -432.892074 -588.151851 -1049.392016
-1691.161402 -2254.665928 -2440.887968 -2067.928368 -1214.716659 -255.052343
281.530788 -8.044248 -543.509757 53.414104 -88.147831 -693.012852
-1375.434852 -1852.003609 -2029.000232 -1967.079410 -1792.893271 -1625.065390
-1544.519119 -1604.300466 -1853.750430 -2344.397560 -3095.006811 -4026.814004
-4921.754163 -5467.524518 -5405.220944 -4709.465131 -3675.384482 -2821.354899
-2633.180805 -3293.648711 -4568.694159 -5929.900177 -6844.035460 -7056.629507
-6704.915675 -6203.143343 -5976.811682 -6203.143343 -6704.915675 -7056.629507
-6844.035460 -5929.900177 -4568.694159 -3293.648711 -2633.180805 -2821.354899
-3675.384482 -4709.465131 -5405.220944 -5467.524518 -4921.754163 -4026.814004
-3095.006811 -2344.397560 -1853.750430 -1604.300466 -1544.519119 -1625.065390
-1792.893271 -1967.079410 -2029.000232 -1852.003609 -1375.434852 -693.012852
-88.147831 53.414104 -543.509757 -1816.373790 -1045.820215 -799.962308
-893.961602 -1113.044663 -1351.978034 -1614.153277 -1924.822147 -2260.739777
-2553.854692 -2752.005229 -2878.655405 -3042.432122 -3382.508928 -3972.320896
-4731.268753 -5404.904687 -5654.108236 -5235.507734 -4183.178801 -2869.410238
-1872.476123 -1696.391605 -2495.708168 -3974.866475 -5534.361777 -6585.614344
-6852.874998 -6490.154867 -5953.392597 -5709.664387 -5953.392597 -6490.154867
-6852.874998 -6585.614344 -5534.361777 -3974.866475 -2495.708168 -1696.391605
-1872.476123 -2869.410238 -4183.178801 -5235.507734 -5654.108236 -5404.904687
-4731.268753 -3972.320896 -3382.508928 -3042.432122 -2878.655405 -2752.005229
-2553.854692 -2260.739777 -1924.822147 -1614.153277 -1351.978034 -1113.044663
-893.961602 -799.962308 -1045.820215 -1816.373790 -3408.004231 -2615.077822
-2071.549894 -1624.356744 -1215.482977 -957.514387 -1025.939950 -1485.302302
-2204.221410 -2924.226393 -3422.662373 -3649.037585 -3745.238929 -3941.620050
-4393.713992 -5054.256096 -5658.274869 -5845.071966 -5367.470434 -4277.187604
-2966.548607 -2013.592311 -1893.878623 -2716.719304 -4146.276842 -5566.344283
-6402.296024 -6418.101923 -5820.884924 -5118.380372 -4814.901749 -5118.380372
-5820.884924 -6418.101923 -6402.296024 -5566.344283 -4146.276842 -2716.719304
-1893.878623 -2013.592311 -2966.548607 -4277.187604 -5367.470434 -5845.071966
-5658.274869 -5054.256096 -4393.713992 -3941.620050 -3745.238929 -3649.037585
-3422.662373 -2924.226393 -2204.221410 -1485.302302 -1025.939950 -957.514387
-1215.482977 -1624.356744 -2071.549894 -2615.077822 -3408.004231 -4734.677400
-4064.085366 -3381.199266 -2501.800218 -1477.853904 -627.572135 -322.984883
-715.401269 -1614.907211 -2606.937356 -3310.788842 -3597.320515 -3630.740153
-3725.487937 -4120.535837 -4810.030594 -5527.407017 -5892.968047 -5645.713980
-4828.855996 -3813.398330 -3127.340296 -3171.756028 -3982.785951 -5185.220153
-6177.814041 -6453.975780 -5878.956692 -4767.339240 -3717.114404 -3291.047199
-3717.114404 -4767.339240 -5878.956692 -6453.975780 -6177.814041 -5185.220153
-3982.785951 -3171.756028 -3127.340296 -3813.398330 -4828.855996 -5645.713980
-5892.968047 -5527.407017 -4810.030594 -4120.535837 -3725.487937 -3630.740153
-3597.320515 -3310.788842 -2606.937356 -1614.907211 -715.401269 -322.984883
-627.572135 -1477.853904 -2501.800218 -3381.199266 -4064.085366 -4734.677400
-5287.801335 -4867.283339 -4241.178794 -3143.192085 -1675.189516 -311.857219
397.926486 198.239271 -710.541799 -1815.965609 -2624.225818 -2943.743270
-2947.753767 -3004.657316 -3408.035840 -4179.816123 -5057.025905 -5658.431649
-5727.234696 -5306.119469 -4737.463234 -4477.720387 -4823.652159 -5708.324973
-6695.597459 -7192.780344 -6773.638022 -5434.701372 -3639.439656 -2118.553455
-1524.999310 -2118.553455 -3639.439656 -5434.701372 -6773.638022 -7192.780344
-6695.597459 -5708.324973 -4823.652159 -4477.720387 -4737.463234 -5306.119469
-5727.234696 -5658.431649 -5057.025905 -4179.816123 -3408.035840 -3004.657316
-2947.753767 -2943.743270 -2624.225818 -1815.965609 -710.541799 198.239271
397.926486 -311.857219 -1675.189516 -3143.192085 -4241.178794 -4867.283339
-5287.801335 -4880.212980 -4825.746655 -4455.308973 -3391.935358 -1733.994407
-49.526248 981.259487 1001.868924 181.456001 -936.690658 -1803.590307
-2185.093137 -2238.038751 -2331.175085 -2760.650881 -3550.618095 -4450.692215
-5112.562326 -5326.516790 -5171.787336 -4987.067002 -5169.652395 -5912.285177
-7032.047449 -8005.289893 -8211.974810 -7271.370242 -5289.720943 -2877.858386
-913.938174 -159.416026 -913.938174 -2877.858386 -5289.720943 -7271.370242
-8211.974810 -8005.289893 -7032.047449 -5912.285177 -5169.652395 -4987.067002
-5171.787336 -5326.516790 -5112.562326 -4450.692215 -3550.618095 -2760.650881
-2331.175085 -2238.038751 -2185.093137 -1803.590307 -936.690658 181.456001
1001.868924 981.259487 -49.526248 -1733.994407 -3391.935358 -4455.308973
-4825.746655 -4880.212980 -3782.965034 -4196.878631 -4241.333450 -3426.801919
-1815.855560 -13.556127 1220.513559 1445.127607 765.736151 -306.713071
-1224.593060 -1727.568922 -1923.405029 -2119.141983 -2556.145176 -3235.160840
-3930.622863 -4364.280578 -4416.912436 -4243.067335 -4212.332679 -4697.872002
-5822.559042 -7309.789429 -8544.399183 -8841.837367 -7804.146222 -5577.946273
-2864.949695 -656.672167 191.458059 -656.672167 -2864.949695 -5577.946273
-7804.146222 -8841.837367 -8544.399183 -7309.789429 -5822.559042 -4697.872002
-4212.332679 -4243.067335 -4416.912436 -4364.280578 -3930.622863 -3235.160840
-2556.145176 -2119.141983 -1923.405029 -1727.568922 -1224.593060 -306.713071
765.736151 1445.127607 1220.513559 -13.556127 -1815.855560 -3426.801919
-4241.333450 -4196.878631 -3782.965034 -2643.841259 -3580.521943 -4104.341518
-3639.371980 -2207.999212 -415.139918 945.968606 1371.131269 883.300191
-86.637073 -1037.443135 -1695.604229 -2093.403839 -2428.222569 -2845.936530
-3309.895855 -3631.144762 -3622.960981 -3272.386304 -2818.019360 -2674.985301
-3227.627292 -4586.430621 -6443.265746 -8130.057234 -8890.154922 -8250.673941
-6307.028523 -3752.953244 -1611.075450 -778.757437 -1611.075450 -3752.953244
-6307.028523 -8250.673941 -8890.154922 -8130.057234 -6443.265746 -4586.430621
-3227.627292 -2674.985301 -2818.019360 -3272.386304 -3622.960981 -3631.144762
-3309.895855 -2845.936530 -2428.222569 -2093.403839 -1695.604229 -1037.443135
-86.637073 883.300191 1371.131269 945.968606 -415.139918 -2207.999212
-3639.371980 -4104.341518 -3580.521943 -2643.841259 -2177.535311 -3581.777436
-4502.556624 -4330.123204 -3068.566253 -1306.672818 164.361496 804.506090
554.967357 -255.435307 -1197.140041 -1993.189231 -2590.523784 -3059.322772
-3440.920599 -3666.638329 -3594.261485 -3126.456310 -2333.082112 -1501.424357
-1069.550081 -1447.808473 -2793.904881 -4855.137642 -6989.866503 -8405.996001
-8531.323592 -7330.224248 -5378.103936 -3620.422840 -2919.135542 -3620.422840
-5378.103936 -7330.224248 -8531.323592 -8405.996001 -6989.866503 -4855.137642
-2793.904881 -1447.808473 -1069.550081 -1501.424357 -2333.082112 -3126.456310
-3594.261485 -3666.638329 -3440.920599 -3059.322772 -2590.523784 -1993.189231
-1197.140041 -255.435307 554.967357 804.506090 164.361496 -1306.672818
-3068.566253 -4330.123204 -4502.556624 -3581.777436 -2177.535311 -2767.461528
-4430.240996 -5509.702338 -5431.918369 -4219.228961 -2441.755195 -860.281357
-17.659261 -32.436097 -670.327480 -1574.732080 -2469.287115 -3222.155948
-3789.788977 -4131.177270 -4169.384092 -3818.917071 -3053.286642 -1975.378259
-855.231428 -100.029548 -132.368804 -1196.330635 -3176.554254 -5552.676905
-7568.145331 -8570.471077 -8352.001966 -7283.431676 -6132.377957 -5646.218332
-6132.377957 -7283.431676 -8352.001966 -8570.471077 -7568.145331 -5552.676905
-3176.554254 -1196.330635 -132.368804 -100.029548 -855.231428 -1975.378259
-3053.286642 -3818.917071 -4169.384092 -4131.177270 -3789.788977 -3222.155948
-2469.287115 -1574.732080 -670.327480 -32.436097 -17.659261 -860.281357
-2441.755195 -4219.228961 -5431.918369 -5509.702338 -4430.240996 -2767.461528
-4209.819582 -5795.344761 -6708.772205 -6477.460714 -5171.874776 -3339.836223
-1685.866784 -720.503231 -587.369564 -1118.543206 -2013.078947 -2992.821260
-3862.215853 -4494.535349 -4803.974759 -4736.094863 -4271.767262 -3435.187866
-2313.803598 -1096.071843 -98.028682 280.685956 -294.774900 -1892.272603
-4186.934542 -6535.264623 -8257.298816 -8982.291157 -8840.399469 -8359.955741
-8117.732073 -8359.955741 -8840.399469 -8982.291157 -8257.298816 -6535.264623
-4186.934542 -1892.272603 -294.774900 280.685956 -98.028682 -1096.071843
-2313.803598 -3435.187866 -4271.767262 -4736.094863 -4803.974759 -4494.535349
-3862.215853 -2992.821260 -2013.078947 -1118.543206 -587.369564 -720.503231
-1685.866784 -3339.836223 -5171.874776 -6477.460714 -6708.772205 -5795.344761
-4209.819582 -5773.792253 -6931.118792 -7404.779004 -6855.821600 -5401.582762
-3547.694022 -1916.095292 -957.043002 -810.242164 -1346.586296 -2301.545282
-3392.115998 -4374.944316 -5069.279140 -5375.021292 -5280.443324 -4836.817595
-4107.495679 -3140.997530 -2011.705572 -905.337358 -157.956920 -164.021270
-1167.027805 -3062.908823 -5375.818046 -7464.232892 -8847.585400 -9439.708219
-9525.551977 -9495.239015 -9525.551977 -9439.708219 -8847.585400 -7464.232892
-5375.818046 -3062.908823 -1167.027805 -164.021270 -157.956920 -905.337358
-2011.705572 -3140.997530 -4107.495679 -4836.817595 -5280.443324 -5375.021292
-5069.279140 -4374.944316 -3392.115998 -2301.545282 -1346.586296 -810.242164
-957.043002 -1916.095292 -3547.694022 -5401.582762 -6855.821600 -7404.779004
-6931.118792 -5773.792253 -6567.953519 -7075.233397 -7023.059726 -6183.850622
-4675.247226 -2917.597055 -1424.548684 -575.500286 -501.473919 -1107.845828
-2164.993444 -3391.578273 -4511.241873 -5305.044938 -5666.016195 -5620.910123
-5282.071082 -4748.567885 -4037.359800 -3119.037359 -2045.302036 -1057.864841
-556.161639 -902.500952 -2183.529874 -4106.583633 -6127.170263 -7734.886645
-8701.716074 -9120.871949 -9222.296570 -9120.871949 -8701.716074 -7734.886645
-6127.170263 -4106.583633 -2183.529874 -902.500952 -556.161639 -1057.864841
-2045.302036 -3119.037359 -4037.359800 -4748.567885 -5282.071082 -5620.910123
-5666.016195 -5305.044938 -4511.241873 -3391.578273 -2164.993444 -1107.845828
-501.473919 -575.500286 -1424.548684 -2917.597055 -4675.247226 -6183.850622
-7023.059726 -7075.233397 -6567.953519 -6014.531129 -5867.131210 -5437.120686
-4534.002037 -3193.073419 -1691.683166 -415.394793 316.593229 357.089107
-260.414142 -1365.557420 -2700.353768 -3971.044450 -4922.578437 -5424.691073
-5513.193003 -5335.955120 -5024.896528 -4591.656807 -3944.274157 -3027.735467
-1976.543217 -1136.729523 -907.081694 -1496.529253 -2774.469314 -4331.231728
-5709.398504 -6638.003118 -7105.061274 -7236.681163 -7105.061274 -6638.003118
-5709.398504 -4331.231728 -2774.469314 -1496.529253 -907.081694 -1136.729523
-1976.543217 -3027.735467 -3944.274157 -4591.656807 -5024.896528 -5335.955120
-5513.193003 -5424.691073 -4922.578437 -3971.044450 -2700.353768 -1365.557420
-260.414142 357.089107 316.593229 -415.394793 -1691.683166 -3193.073419
-4534.002037 -5437.120686 -5867.131210 -6014.531129 -4168.742021 -3550.813581
-3037.020232 -2380.559194 -1450.387470 -332.509117 721.804226 1428.254140
1583.512654 1118.213552 106.087169 -1247.870450 -2649.020490 -3802.616850
-4529.064118 -4833.464197 -4865.118095 -4780.846778 -4613.166254 -4255.423336
-3586.947757 -2640.481894 -1666.858696 -1026.049409 -973.166694 -1497.416761
-2335.036949 -3142.674497 -3695.687946 -3965.626345 -4038.169661 -3965.626345
-3695.687946 -3142.674497 -2335.036949 -1497.416761 -973.166694 -1026.049409
-1666.858696 -2640.481894 -3586.947757 -4255.423336 -4613.166254 -4780.846778
-4865.118095 -4833.464197 -4529.064118 -3802.616850 -2649.020490 -1247.870450
106.087169 1118.213552 1583.512654 1428.254140 721.804226 -332.509117
-1450.387470 -2380.559194 -3037.020232 -3550.813581 -4168.742021 -1715.725511
-873.836645 -538.481588 -342.845837 50.332890 756.281920 1643.979965
2438.079223 2851.537014 2687.351037 1900.605798 624.126448 -859.352643
-2215.792382 -3200.832470 -3761.660937 -4022.196019 -4152.565702 -4218.535289
-4131.235284 -3740.773647 -2997.915207 -2047.466773 -1169.908827 -611.832103
-436.875721 -510.932264 -624.951079 -649.644080 -599.104251 -565.526735
-599.104251 -649.644080 -624.951079 -510.932264 -436.875721 -611.832103
-1169.908827 -2047.466773 -2997.915207 -3740.773647 -4131.235284 -4218.535289
-4152.565702 -4022.196019 -3761.660937 -3200.832470 -2215.792382 -859.352643
624.126448 1900.605798 2687.351037 2851.537014 2438.079223 1643.979965
756.281920 50.332890 -342.845837 -538.481588 -873.836645 -1715.725511
341.699945 1233.528213 1315.005321 1070.396951 1008.305263 1398.798786
2194.809963 3116.007492 3799.419476 3939.744891 3391.674789 2224.359625
705.700995 -800.765890 -1995.158948 -2769.328115 -3216.255395 -3510.026216
-3744.775117 -3856.714086 -3688.227039 -3137.372652 -2267.011667 -1283.864904
-407.577865 260.657898 765.696443 1209.908613 1633.397414 1967.796111
2097.790855 1967.796111 1633.397414 1209.908613 765.696443 260.657898
-407.577865 -1283.864904 -2267.011667 -3137.372652 -3688.227039 -3856.714086
-3744.775117 -3510.026216 -3216.255395 -2769.328115 -1995.158948 -800.765890
705.700995 2224.359625 3391.674789 3939.744891 3799.419476 3116.007492
2194.809963 1398.798786 1008.305263 1070.396951 1315.005321 1233.528213
341.699945 1140.037197 2029.328741 1995.250719 1570.459244 1330.144758
1602.674017 2371.172926 3351.424161 4149.830461 4418.442617 3972.435237
2855.485578 1328.906938 -232.784106 -1507.842630 -2365.481635 -2885.100628
-3241.111502 -3538.574744 -3724.776848 -3641.451667 -3168.520143 -2338.124611
-1327.457675 -342.962252 503.126897 1223.843448 1881.065998 2479.013627
2925.613428 3094.049563 2925.613428 2479.013627 1881.065998 1223.843448
503.126897 -342.962252 -1327.457675 -2338.124611 -3168.520143 -3641.451667
-3724.776848 -3538.574744 -3241.111502 -2885.100628 -2365.481635 -1507.842630
-232.784106 1328.906938 2855.485578 3972.435237 4418.442617 4149.830461
3351.424161 2371.172926 1602.674017 1330.144758 1570.459244 1995.250719
2029.328741 1140.037197 341.699945 1233.528213 1315.005321 1070.396951
1008.305263 1398.798786 2194.809963 3116.007492 3799.419476 3939.744891
3391.674789 2224.359625 705.700995 -800.765890 -1995.158948 -2769.328115
-3216.255395 -3510.026216 -3744.775117 -3856.714086 -3688.227039 -3137.372652
-2267.011667 -1283.864904 -407.577865 260.657898 765.696443 1209.908613
1633.397414 1967.796111 2097.790855 1967.796111 1633.397414 1209.908613
765.696443 260.657898 -407.577865 -1283.864904 -2267.011667 -3137.372652
-3688.227039 -3856.714086 -3744.775117 -3510.026216 -3216.255395 -2769.328115
-1995.158948 -800.765890 705.700995 2224.359625 3391.674789 3939.744891
3799.419476 3116.007492 2194.809963 1398.798786 1008.305263 1070.396951
1315.005321 1233.528213 341.699945 -1715.725511 -873.836645 -538.481588
-342.845837 50.332890 756.281920 1643.979965 2438.079223 2851.537014
2687.351037 1900.605798 624.126448 -859.352643 -2215.792382 -3200.832470
-3761.660937 -4022.196019 -4152.565702 -4218.535289 -4131.235284 -3740.773647
-2997.915207 -2047.466773 -1169.908827 -611.832103 -436.875721 -510.932264
-624.951079 -649.644080 -599.104251 -565.526735 -599.104251 -649.644080
-624.951079 -510.932264 -436.875721 -611.832103 -1169.908827 -2047.466773
-2997.915207 -3740.773647 -4131.235284 -4218.535289 -4152.565702 -4022.196019
-3761.660937 -3200.832470 -2215.792382 -859.352643 624.126448 1900.605798
2687.351037 2851.537014 2438.079223 1643.979965 756.281920 50.332890
-342.845837 -538.481588 -873.836645 -1715.725511 -4168.742021 -3550.813581
-3037.020232 -2380.559194 -1450.387470 -332.509117 721.804226 1428.254140
1583.512654 1118.213552 106.087169 -1247.870450 -2649.020490 -3802.616850
-4529.064118 -4833.464197 -4865.118095 -4780.846778 -4613.166254 -4255.423336
-3586.947757 -2640.481894 -1666.858696 -1026.049409 -973.166694 -1497.416761
-2335.036949 -3142.674497 -3695.687946 -3965.626345 -4038.169661 -3965.626345
-3695.687946 -3142.674497 -2335.036949 -1497.416761 -973.166694 -1026.049409
-1666.858696 -2640.481894 -3586.947757 -4255.423336 -4613.166254 -4780.846778
-4865.118095 -4833.464197 -4529.064118 -3802.616850 -2649.020490 -1247.870450
106.087169 1118.213552 1583.512654 1428.254140 721.804226 -332.509117
-1450.387470 -2380.559194 -3037.020232 -3550.813581 -4168.742021 -6014.531129
-5867.131210 -5437.120686 -4534.002037 -3193.073419 -1691.683166 -415.394793
316.593229 357.089107 -260.414142 -1365.557420 -2700.353768 -3971.044450
-4922.578437 -5424.691073 -5513.193003 -5335.955120 -5024.896528 -4591.656807
-3944.274157 -3027.735467 -1976.543217 -1136.729523 -907.081694 -1496.529253
-2774.469314 -4331.231728 -5709.398504 -6638.003118 -7105.061274 -7236.681163
-7105.061274 -6638.003118 -5709.398504 -4331.231728 -2774.469314 -1496.529253
-907.081694 -1136.729523 -1976.543217 -3027.735467 -3944.274157 -4591.656807
-5024.896528 -5335.955120 -5513.193003 -5424.691073 -4922.578437 -3971.044450
-2700.353768 -1365.557420 -260.414142 357.089107 316.593229 -415.394793
-1691.683166 -3193.073419 -4534.002037 -5437.120686 -5867.131210 -6014.531129
-6567.953519 -7075.233397 -7023.059726 -6183.850622 -4675.247226 -2917.597055
-1424.548684 -575.500286 -501.473919 -1107.845828 -2164.993444 -3391.578273
-4511.241873 -5305.044938 -5666.016195 -5620.910123 -5282.071082 -4748.567885
-4037.359800 -3119.037359 -2045.302036 -1057.864841 -556.161639 -902.500952
-2183.529874 -4106.583633 -6127.170263 -7734.886645 -8701.716074 -9120.871949
-9222.296570 -9120.871949 -8701.716074 -7734.886645 -6127.170263 -4106.583633
-2183.529874 -902.500952 -556.161639 -1057.864841 -2045.302036 -3119.037359
-4037.359800 -4748.567885 -5282.071082 -5620.910123 -5666.016195 -5305.044938
-4511.241873 -3391.578273 -2164.993444 -1107.845828 -501.473919 -575.500286
-1424.548684 -2917.597055 -4675.247226 -6183.850622 -7023.059726 -7075.233397
-6567.953519 -5773.792253 -6931.118792 -7404.779004 -6855.821600 -5401.582762
-3547.694022 -1916.095292 -957.043002 -810.242164 -1346.586296 -2301.545282
-3392.115998 -4374.944316 -5069.279140 -5375.021292 -5280.443324 -4836.817595
-4107.495679 -3140.997530 -2011.705572 -905.337358 -157.956920 -164.021270
-1167.027805 -3062.908823 -5375.818046 -7464.232892 -8847.585400 -9439.708219
-9525.551977 -9495.239015 -9525.551977 -9439.708219 -8847.585400 -7464.232892
-5375.818046 -3062.908823 -1167.027805 -164.021270 -157.956920 -905.337358
-2011.705572 -3140.997530 -4107.495679 -4836.817595 -5280.443324 -5375.021292
-5069.279140 -4374.944316 -3392.115998 -2301.545282 -1346.586296 -810.242164
-957.043002 -1916.095292 -3547.694022 -5401.582762 -6855.821600 -7404.779004
-6931.118792 -5773.792253 -4209.819582 -5795.344761 -6708.772205 -6477.460714
-5171.874776 -3339.836223 -1685.866784 -720.503231 -587.369564 -1118.543206
-2013.078947 -2992.821260 -3862.215853 -4494.535349 -4803.974759 -4736.094863
-4271.767262 -3435.187866 -2313.803598 -1096.071843 -98.028682 280.685956
-294.774900 -1892.272603 -4186.934542 -6535.264623 -8257.298816 -8982.291157
-8840.399469 -8359.955741 -8117.732073 -8359.955741 -8840.399469 -8982.291157
-8257.298816 -6535.264623 -4186.934542 -1892.272603 -294.774900 280.685956
-98.028682 -1096.071843 -2313.803598 -3435.187866 -4271.767262 -4736.094863
-4803.974759 -4494.535349 -3862.215853 -2992.821260 -2013.078947 -1118.543206
-587.369564 -720.503231 -1685.866784 -3339.836223 -5171.874776 -6477.460714
-6708.772205 -5795.344761 -4209.819582 -2767.461528 -4430.240996 -5509.702338
-5431.918369 -4219.228961 -2441.755195 -860.281357 -17.659261 -32.436097
-670.327480 -1574.732080 -2469.287115 -3222.155948 -3789.788977 -4131.177270
-4169.384092 -3818.917071 -3053.286642 -1975.378259 -855.231428 -100.029548
-132.368804 -1196.330635 -3176.554254 -5552.676905 -7568.145331 -8570.471077
-8352.001966 -7283.431676 -6132.377957 -5646.218332 -6132.377957 -7283.431676
-8352.001966 -8570.471077 -7568.145331 -5552.676905 -3176.554254 -1196.330635
-132.368804 -100.029548 -855.231428 -1975.378259 -3053.286642 -3818.917071
-4169.384092 -4131.177270 -3789.788977 -3222.155948 -2469.287115 -1574.732080
-670.327480 -32.436097 -17.659261 -860.281357 -2441.755195 -4219.228961
-5431.918369 -5509.702338 -4430.240996 -2767.461528 -2177.535311 -3581.777436
-4502.556624 -4330.123204 -3068.566253 -1306.672818 164.361496 804.506090
554.967357 -255.435307 -1197.140041 -1993.189231 -2590.523784 -3059.322772
-3440.920599 -3666.638329 -3594.261485 -3126.456310 -2333.082112 -1501.424357
-1069.550081 -1447.808473 -2793.904881 -4855.137642 -6989.866503 -8405.996001
-8531.323592 -7330.224248 -5378.103936 -3620.422840 -2919.135542 -3620.422840
-5378.103936 -7330.224248 -8531.323592 -8405.996001 -6989.866503 -4855.137642
-2793.904881 -1447.808473 -1069.550081 -1501.424357 -2333.082112 -3126.456310
-3594.261485 -3666.638329 -3440.920599 -3059.322772 -2590.523784 -1993.189231
-1197.140041 -255.435307 554.967357 804.506090 164.361496 -1306.672818
-3068.566253 -4330.123204 -4502.556624 -3581.777436 -2177.535311 -2643.841259
-3580.521943 -4104.341518 -3639.371980 -2207.999212 -415.139918 945.968606
1371.131269 883.300191 -86.637073 -1037.443135 -1695.604229 -2093.403839
-2428.222569 -2845.936530 -3309.895855 -3631.144762 -3622.960981 -3272.386304
-2818.019360 -2674.985301 -3227.627292 -4586.430621 -6443.265746 -8130.057234
-8890.154922 -8250.673941 -6307.028523 -3752.953244 -1611.075450 -778.757437
-1611.075450 -3752.953244 -6307.028523 -8250.673941 -8890.154922 -8130.057234
-6443.265746 -4586.430621 -3227.627292 -2674.985301 -2818.019360 -3272.386304
-3622.960981 -3631.144762 -3309.895855 -2845.936530 -2428.222569 -2093.403839
-1695.604229 -1037.443135 -86.637073 883.300191 1371.131269 945.968606
-415.139918 -2207.999212 -3639.371980 -4104.341518 -3580.521943 -2643.841259
-3782.965034 -4196.878631 -4241.333450 -3426.801919 -1815.855560 -13.556127
1220.513559 1445.127607 765.736151 -306.713071 -1224.593060 -1727.568922
-1923.405029 -2119.141983 -2556.145176 -3235.160840 -3930.622863 -4364.280578
-4416.912436 -4243.067335 -4212.332679 -4697.872002 -5822.559042 -7309.789429
-8544.399183 -8841.837367 -7804.146222 -5577.946273 -2864.949695 -656.672167
191.458059 -656.672167 -2864.949695 -5577.946273 -7804.146222 -8841.837367
-8544.399183 -7309.789429 -5822.559042 -4697.872002 -4212.332679 -4243.067335
-4416.912436 -4364.280578 -3930.622863 -3235.160840 -2556.145176 -2119.141983
-1923.405029 -1727.568922 -1224.593060 -306.713071 765.736151 1445.127607
1220.513559 -13.556127 -1815.855560 -3426.801919 -4241.333450 -4196.878631
-3782.965034 -4880.212980 -4825.746655 -4455.308973 -3391.935358 -1733.994407
-49.526248 981.259487 1001.868924 181.456001 -936.690658 -1803.590307
-2185.093137 -2238.038751 -2331.175085 -2760.650881 -3550.618095 -4450.692215
-5112.562326 -5326.516790 -5171.787336 -4987.067002 -5169.652395 -5912.285177
-7032.047449 -8005.289893 -8211.974810 -7271.370242 -5289.720943 -2877.858386
-913.938174 -159.416026 -913.938174 -2877.858386 -5289.720943 -7271.370242
-8211.974810 -8005.289893 -7032.047449 -5912.285177 -5169.652395 -4987.067002
-5171.787336 -5326.516790 -5112.562326 -4450.692215 -3550.618095 -2760.650881
-2331.175085 -2238.038751 -2185.093137 -1803.590307 -936.690658 181.456001
1001.868924 981.259487 -49.526248 -1733.994407 -3391.935358 -4455.308973
-4825.746655 -4880.212980 -5287.801335 -4867.283339 -4241.178794 -3143.192085
-1675.189516 -311.857219 397.926486 198.239271 -710.541799 -1815.965609
-2624.225818 -2943.743270 -2947.753767 -3004.657316 -3408.035840 -4179.816123
-5057.025905 -5658.431649 -5727.234696 -5306.119469 -4737.463234 -4477.720387
-4823.652159 -5708.324973 -6695.597459 -7192.780344 -6773.638022 -5434.701372
-3639.439656 -2118.553455 -1524.999310 -2118.553455 -3639.439656 -5434.701372
-6773.638022 -7192.780344 -6695.597459 -5708.324973 -4823.652159 -4477.720387
-4737.463234 -5306.119469 -5727.234696 -5658.431649 -5057.025905 -4179.816123
-3408.035840 -3004.657316 -2947.753767 -2943.743270 -2624.225818 -1815.965609
-710.541799 198.239271 397.926486 -311.857219 -1675.189516 -3143.192085
-4241.178794 -4867.283339 -5287.801335 -4734.677400 -4064.085366 -3381.199266
-2501.800218 -1477.853904 -627.572135 -322.984883 -715.401269 -1614.907211
-2606.937356 -3310.788842 -3597.320515 -3630.740153 -3725.487937 -4120.535837
-4810.030594 -5527.407017 -5892.968047 -5645.713980 -4828.855996 -3813.398330
-3127.340296 -3171.756028 -3982.785951 -5185.220153 -6177.814041 -6453.975780
-5878.956692 -4767.339240 -3717.114404 -3291.047199 -3717.114404 -4767.339240
-5878.956692 -6453.975780 -6177.814041 -5185.220153 -3982.785951 -3171.756028
-3127.340296 -3813.398330 -4828.855996 -5645.713980 -5892.968047 -5527.407017
-4810.030594 -4120.535837 -3725.487937 -3630.740153 -3597.320515 -3310.788842
-2606.937356 -1614.907211 -715.401269 -322.984883 -627.572135 -1477.853904
-2501.800218 -3381.199266 -4064.085366 -4734.677400 -3408.004231 -2615.077822
-2071.549894 -1624.356744 -1215.482977 -957.514387 -1025.939950 -1485.302302
-2204.221410 -2924.226393 -3422.662373 -3649.037585 -3745.238929 -3941.620050
-4393.713992 -5054.256096 -5658.274869 -5845.071966 -5367.470434 -4277.187604
-2966.548607 -2013.592311 -1893.878623 -2716.719304 -4146.276842 -5566.344283
-6402.296024 -6418.101923 -5820.884924 -5118.380372 -4814.901749 -5118.380372
-5820.884924 -6418.101923 -6402.296024 -5566.344283 -4146.276842 -2716.719304
-1893.878623 -2013.592311 -2966.548607 -4277.187604 -5367.470434 -5845.071966
-5658.274869 -5054.256096 -4393.713992 -3941.620050 -3745.238929 -3649.037585
-3422.662373 -2924.226393 -2204.221410 -1485.302302 -1025.939950 -957.514387
-1215.482977 -1624.356744 -2071.549894 -2615.077822 -3408.004231 -1816.373790
-1045.820215 -799.962308 -893.961602 -1113.044663 -1351.978034 -1614.153277
-1924.822147 -2260.739777 -2553.854692 -2752.005229 -2878.655405 -3042.432122
-3382.508928 -3972.320896 -4731.268753 -5404.904687 -5654.108236 -5235.507734
-4183.178801 -2869.410238 -1872.476123 -1696.391605 -2495.708168 -3974.866475
-5534.361777 -6585.614344 -6852.874998 -6490.154867 -5953.392597 -5709.664387
-5953.392597 -6490.154867 -6852.874998 -6585.614344 -5534.361777 -3974.866475
-2495.708168 -1696.391605 -1872.476123 -2869.410238 -4183.178801 -5235.507734
-5654.108236 -5404.904687 -4731.268753 -3972.320896 -3382.508928 -3042.432122
-2878.655405 -2752.005229 -2553.854692 -2260.739777 -1924.822147 -1614.153277
-1351.978034 -1113.044663 -893.961602 -799.962308 -1045.820215 -1816.373790
-543.509757 53.414104 -88.147831 -693.012852 -1375.434852 -1852.003609
-2029.000232 -1967.079410 -1792.893271 -1625.065390 -1544.519119 -1604.300466
-1853.750430 -2344.397560 -3095.006811 -4026.814004 -4921.754163 -5467.524518
-5405.220944 -4709.465131 -3675.384482 -2821.354899 -2633.180805 -3293.648711
-4568.694159 -5929.900177 -6844.035460 -7056.629507 -6704.915675 -6203.143343
-5976.811682 -6203.143343 -6704.915675 -7056.629507 -6844.035460 -5929.900177
-4568.694159 -3293.648711 -2633.180805 -2821.354899 -3675.384482 -4709.465131
-5405.220944 -5467.524518 -4921.754163 -4026.814004 -3095.006811 -2344.397560
-1853.750430 -1604.300466 -1544.519119 -1625.065390 -1792.893271 -1967.079410
-2029.000232 -1852.003609 -1375.434852 -693.012852 -88.147831 53.414104
-543.509757 -8.044248 281.530788 -255.052343 -1214.716659 -2067.928368
-2440.887968 -2254.665928 -1691.161402 -1049.392016 -588.151851 -432.892074
-578.721233 -965.747090 -1559.499373 -2366.914408 -3370.391993 -4438.854816
-5312.419543 -5712.138535 -5522.238924 -4912.970065 -4292.353149 -4091.206008
-4511.601412 -5404.983937 -6362.438220 -6958.652740 -6994.819896 -6595.446735
-6112.025565 -5901.528472 -6112.025565 -6595.446735 -6994.819896 -6958.652740
-6362.438220 -5404.983937 -4511.601412 -4091.206008 -4292.353149 -4912.970065
-5522.238924 -5712.138535 -5312.419543 -4438.854816 -3370.391993 -2366.914408
-1559.499373 -965.747090 -578.721233 -432.892074 -588.151851 -1049.392016
-1691.161402 -2254.665928 -2440.887968 -2067.928368 -1214.716659 -255.052343
281.530788 -8.044248 -302.989031 -418.101608 -1294.996719 -2394.883462
-3104.392889 -3069.505758 -2341.807672 -1295.507485 -397.604839 29.550017
-69.122350 -524.158278 -1105.179468 -1689.311947 -2317.226680 -3101.023281
-4062.383238 -5039.612410 -5753.193650 -5992.470119 -5781.920544 -5392.237376
-5177.204627 -5349.715344 -5854.320484 -6419.313738 -6742.674244 -6681.769211
-6329.118507 -5941.116541 -5776.197018 -5941.116541 -6329.118507 -6681.769211
-6742.674244 -6419.313738 -5854.320484 -5349.715344 -5177.204627 -5392.237376
-5781.920544 -5992.470119 -5753.193650 -5039.612410 -4062.383238 -3101.023281
-2317.226680 -1689.311947 -1105.179468 -524.158278 -69.122350 29.550017
-397.604839 -1295.507485 -2341.807672 -3069.505758 -3104.392889 -2394.883462
-1294.996719 -418.101608 -302.989031 -1156.475471 -1734.470603 -2883.532096
-3947.919745 -4299.359083 -3696.745115 -2400.548512 -1007.495792 -122.142522
-52.242592 -687.151804 -1613.613008 -2390.019569 -2807.741486 -2977.048983
-3191.547880 -3677.502092 -4413.635728 -5149.628951 -5598.554459 -5648.949947
-5436.751345 -5234.436858 -5254.671224 -5517.935703 -5868.133827 -6103.115949
-6114.067241 -5942.658169 -5736.320613 -5646.642384 -5736.320613 -5942.658169
-6114.067241 -6103.115949 -5868.133827 -5517.935703 -5254.671224 -5234.436858
-5436.751345 -5648.949947 -5598.554459 -5149.628951 -4413.635728 -3677.502092
-3191.547880 -2977.048983 -2807.741486 -2390.019569 -1613.613008 -687.151804
-52.242592 -122.142522 -1007.495792 -2400.548512 -3696.745115 -4299.359083
-3947.919745 -2883.532096 -1734.470603 -1156.475471 -2039.179060 -3101.577753
-4486.575465 -5455.952723 -5418.039111 -4285.826288 -2538.243108 -968.386163
-270.041674 -687.914262 -1915.325267 -3289.416584 -4170.169278 -4282.520861
-3821.558258 -3269.490905 -3059.364423 -3315.095896 -3830.110170 -4268.296430
-4417.778525 -4313.019162 -4162.524285 -4169.586922 -4393.969170 -4742.198129
-5062.391462 -5252.320431 -5305.995126 -5287.721815 -5271.273754 -5287.721815
-5305.995126 -5252.320431 -5062.391462 -4742.198129 -4393.969170 -4169.586922
-4162.524285 -4313.019162 -4417.778525 -4268.296430 -3830.110170 -3315.095896
-3059.364423 -3269.490905 -3821.558258 -4282.520861 -4170.169278 -3289.416584
-1915.325267 -687.914262 -270.041674 -968.386163 -2538.243108 -4285.826288
-5418.039111 -5455.952723 -4486.575465 -3101.577753 -2039.179060 -2403.763818
-3923.708009 -5543.914302 -6484.176341 -6210.038967 -4765.657765 -2782.744524
-1169.872601 -653.544311 -1412.614066 -2998.071861 -4582.940535 -5407.584872
-5169.975266 -4137.743530 -2928.505961 -2114.372139 -1911.624784 -2140.441893
-2439.998556 -2552.887543 -2473.612673 -2387.033467 -2486.023616 -2825.099861
-3304.812109 -3764.295198 -4088.879145 -4257.027702 -4316.450220 -4327.618246
-4316.450220 -4257.027702 -4088.879145 -3764.295198 -3304.812109 -2825.099861
-2486.023616 -2387.033467 -2473.612673 -2552.887543 -2439.998556 -2140.441893
-1911.624784 -2114.372139 -2928.505961 -4137.743530 -5169.975266 -5407.584872
-4582.940535 -2998.071861 -1412.614066 -653.544311 -1169.872601 -2782.744524
-4765.657765 -6210.038967 -6484.176341 -5543.914302 -3923.708009 -2403.763818
-1962.303738 -3836.918573 -5680.237391 -6714.246671 -6458.590558 -5019.096171
-3061.897857 -1493.666289 -1014.610587 -1770.995531 -3288.382704 -4728.732010
-5339.151747 -4841.733936 -3538.385885 -2077.166380 -1043.168879 -645.453930
-689.448687 -812.503779 -780.590914 -628.732316 -573.336556 -802.513865
-1321.118717 -1954.095767 -2476.332120 -2754.299426 -2803.398140 -2744.187835
-2706.419635 -2744.187835 -2803.398140 -2754.299426 -2476.332120 -1954.095767
-1321.118717 -802.513865 -573.336556 -628.732316 -780.590914 -812.503779
-689.448687 -645.453930 -1043.168879 -2077.166380 -3538.385885 -4841.733936
-5339.151747 -4728.732010 -3288.382704 -1770.995531 -1014.610587 -1493.666289
-3061.897857 -5019.096171 -6458.590558 -6714.246671 -5680.237391 -3836.918573
-1962.303738 -844.451941 -2877.595080 -4858.675615 -6062.895029 -6058.900564
-4935.951822 -3265.221955 -1825.900269 -1231.433793 -1635.309664 -2666.947028
-3643.250067 -3951.517606 -3385.711954 -2229.977750 -1038.767042 -267.495022
-10.568728 -19.123512 41.193452 306.570845 621.680820 689.348085
326.150807 -379.728281 -1117.797779 -1558.288627 -1555.233743 -1218.679904
-828.755950 -661.205354 -828.755950 -1218.679904 -1555.233743 -1558.288627
-1117.797779 -379.728281 326.150807 689.348085 621.680820 306.570845
41.193452 -19.123512 -10.568728 -267.495022 -1038.767042 -2229.977750
-3385.711954 -3951.517606 -3643.250067 -2666.947028 -1635.309664 -1231.433793
-1825.900269 -3265.221955 -4935.951822 -6058.900564 -6062.895029 -4858.675615
-2877.595080 -844.451941 484.273094 -1445.288956 -3384.201657 -4719.379874
-5081.683428 -4494.233950 -3334.919492 -2150.610030 -1407.146882 -1280.868989
-1593.479174 -1938.684874 -1943.450724 -1506.149050 -846.825241 -325.791421
-160.911519 -261.642138 -314.393510 -54.876365 491.003734 995.554969
1063.936298 538.262809 -357.612184 -1138.267209 -1354.852467 -869.392216
63.781960 944.182339 1301.011428 944.182339 63.781960 -869.392216
-1354.852467 -1138.267209 -357.612184 538.262809 1063.936298 995.554969
491.003734 -54.876365 -314.393510 -261.642138 -160.911519 -325.791421
-846.825241 -1506.149050 -1943.450724 -1938.684874 -1593.479174 -1280.868989
-1407.146882 -2150.610030 -3334.919492 -4494.233950 -5081.683428 -4719.379874
-3384.201657 -1445.288956 484.273094 1514.160584 -62.377611 -1733.616050
-3055.551808 -3756.813272 -3791.124268 -3300.903317 -2537.962180 -1766.147397
-1163.617083 -764.207500 -484.496274 -234.424260 -30.799565 -6.099200
-280.631966 -795.388045 -1266.592006 -1343.304341 -876.403572 -87.986428
520.066725 486.628942 -274.924464 -1370.880443 -2135.192634 -2022.120574
-936.905790 691.095705 2124.056139 2691.009335 2124.056139 691.095705
-936.905790 -2022.120574 -2135.192634 -1370.880443 -274.924464 486.628942
520.066725 -87.986428 -876.403572 -1343.304341 -1266.592006 -795.388045
-280.631966 -6.099200 -30.799565 -234.424260 -484.496274 -764.207500
-1163.617083 -1766.147397 -2537.962180 -3300.903317 -3791.124268 -3756.813272
-3055.551808 -1733.616050 -62.377611 1514.160584 1999.763544 920.455670
-306.357519 -1445.330881 -2365.349546 -2984.948329 -3225.660480 -3032.823215
-2434.055098 -1564.666423 -630.731423 153.717079 606.424505 593.637245
66.296500 -869.093506 -1905.848371 -2613.046638 -2652.582735 -2021.071360
-1126.900178 -593.863517 -877.721424 -1939.940008 -3209.865433 -3882.416029
-3377.553561 -1687.454911 584.771769 2505.507010 3253.664156 2505.507010
584.771769 -1687.454911 -3377.553561 -3882.416029 -3209.865433 -1939.940008
-877.721424 -593.863517 -1126.900178 -2021.071360 -2652.582735 -2613.046638
-1905.848371 -869.093506 66.296500 593.637245 606.424505 153.717079
-630.731423 -1564.666423 -2434.055098 -3032.823215 -3225.660480 -2984.948329
-2365.349546 -1445.330881 -306.357519 920.455670 1999.763544 2060.634425
1470.849006 741.174967 -107.865968 -1110.200365 -2194.320530 -3113.340153
-3542.780095 -3274.969484 -2363.184142 -1120.243036 10.014782 620.340252
474.243382 -414.956696 -1764.703106 -3089.690827 -3881.192060 -3859.880171
-3168.655528 -2350.089214 -2063.091287 -2677.227384 -3998.271679 -5319.666614
-5790.939107 -4891.075616 -2734.606753 -49.316051 2145.609415 2988.623065
2145.609415 -49.316051 -2734.606753 -4891.075616 -5790.939107 -5319.666614
-3998.271679 -2677.227384 -2063.091287 -2350.089214 -3168.655528 -3859.880171
-3881.192060 -3089.690827 -1764.703106 -414.956696 474.243382 620.340252
10.014782 -1120.243036 -2363.184142 -3274.969484 -3542.780095 -3113.340153
-2194.320530 -1110.200365 -107.865968 741.174967 1470.849006 2060.634425
2001.890370 1777.053677 1470.849006 920.455670 -62.377611 -1445.288956
-2877.595080 -3836.918573 -3923.708009 -3101.577753 -1734.470603 -418.101608
281.530788 53.414104 -1045.820215 -2615.077822 -4064.085366 -4867.283339
-4825.746655 -4196.878631 -3580.521943 -3581.777436 -4430.240996 -5795.344761
-6931.118792 -7075.233397 -5867.131210 -3550.813581 -873.836645 1233.528213
2029.328741 1233.528213 -873.836645 -3550.813581 -5867.131210 -7075.233397
-6931.118792 -5795.344761 -4430.240996 -3581.777436 -3580.521943 -4196.878631
-4825.746655 -4867.283339 -4064.085366 -2615.077822 -1045.820215 53.414104
281.530788 -418.101608 -1734.470603 -3101.577753 -3923.708009 -3836.918573
-2877.595080 -1445.288956 -62.377611 920.455670 1470.849006 1777.053677
2001.890370 2007.452633 2001.890370 1989.120356 1681.356575 782.432666
-714.897828 -2412.811774 -3680.445213 -4005.582259 -3293.360813 -1929.789784
-591.449136 72.856422 -277.294565 -1545.240037 -3255.952701 -4773.454933
-5595.808384 -5601.001362 -5109.069727 -4698.023507 -4853.498846 -5655.921421
-6708.169091 -7358.337446 -7075.933924 -5744.308542 -3707.738563 -1588.349237
-20.268992 554.095353 -20.268992 -1588.349237 -3707.738563 -5744.308542
-7075.933924 -7358.337446 -6708.169091 -5655.921421 -4853.498846 -4698.023507
-5109.069727 -5601.001362 -5595.808384 -4773.454933 -3255.952701 -1545.240037
-277.294565 72.856422 -591.449136 -1929.789784 -3293.360813 -4005.582259
-3680.445213 -2412.811774 -714.897828 782.432666 1681.356575 1989.120356
2001.890370 2007.452633 2175.518730 2060.634425 1752.466363 987.829871
-406.654855 -2290.120658 -4172.264619 -5418.459391 -5573.362653 -4604.571438
-2931.915889 -1244.370327 -211.241045 -218.160348 -1225.511361 -2799.985042
-4318.226945 -5271.202442 -5524.351980 -5373.781127 -5335.417070 -5778.890407
-6646.321280 -7459.052289 -7616.759120 -6779.817018 -5070.664764 -2979.389056
-1084.651466 187.506868 629.392288 187.506868 -1084.651466 -2979.389056
-5070.664764 -6779.817018 -7616.759120 -7459.052289 -6646.321280 -5778.890407
-5335.417070 -5373.781127 -5524.351980 -5271.202442 -4318.226945 -2799.985042
-1225.511361 -218.160348 -211.241045 -1244.370327 -2931.915889 -4604.571438
-5573.362653 -5418.459391 -4172.264619 -2290.120658 -406.654855 987.829871
1752.466363 2060.634425 2175.518730 1989.120356 1470.849006 741.174967
-306.357519 -1733.616050 -3384.201657 -4858.675615 -5680.237391 -5543.914302
-4486.575465 -2883.532096 -1294.996719 -255.052343 -88.147831 -799.962308
-2071.549894 -3381.199266 -4241.178794 -4455.308973 -4241.333450 -4104.341518
-4502.556624 -5509.702338 -6708.772205 -7404.779004 -7023.059726 -5437.120686
-3037.020232 -538.481588 1315.005321 1995.250719 1315.005321 -538.481588
-3037.020232 -5437.120686 -7023.059726 -7404.779004 -6708.772205 -5509.702338
-4502.556624 -4104.341518 -4241.333450 -4455.308973 -4241.178794 -3381.199266
-2071.549894 -799.962308 -88.147831 -255.052343 -1294.996719 -2883.532096
-4486.575465 -5543.914302 -5680.237391 -4858.675615 -3384.201657 -1733.616050
-306.357519 741.174967 1470.849006 1989.120356 1752.466363 741.174967
-465.884602 -1773.838658 -3101.223347 -4285.467941 -5073.768959 -5227.800402
-4663.195916 -3516.997078 -2103.364846 -803.274601 43.486450 218.323464
-310.785540 -1343.686509 -2475.959452 -3252.419467 -3409.842920 -3062.920478
-2673.032630 -2769.184848 -3579.744535 -4825.907203 -5833.753523 -5905.407532
-4717.334126 -2510.903054 9.415730 1980.886361 2723.107019 1980.886361
9.415730 -2510.903054 -4717.334126 -5905.407532 -5833.753523 -4825.907203
-3579.744535 -2769.184848 -2673.032630 -3062.920478 -3409.842920 -3252.419467
-2475.959452 -1343.686509 -310.785540 218.323464 43.486450 -803.274601
-2103.364846 -3516.997078 -4663.195916 -5227.800402 -5073.768959 -4285.467941
-3101.223347 -1773.838658 -465.884602 741.174967 1752.466363 1415.104548
-107.865968 -1773.838658 -3274.475625 -4384.318489 -4959.185015 -4937.944597
-4365.322366 -3398.661366 -2262.651917 -1172.121575 -284.340286 287.390369
441.162956 109.284595 -649.339063 -1574.246163 -2263.623418 -2391.128368
-1947.233880 -1305.940527 -1020.084139 -1453.996083 -2503.734436 -3609.891351
-4066.929209 -3432.581049 -1787.661579 289.444872 1992.745804 2647.238862
1992.745804 289.444872 -1787.661579 -3432.581049 -4066.929209 -3609.891351
-2503.734436 -1453.996083 -1020.084139 -1305.940527 -1947.233880 -2391.128368
-2263.623418 -1574.246163 -649.339063 109.284595 441.162956 287.390369
-284.340286 -1172.121575 -2262.651917 -3398.661366 -4365.322366 -4937.944597
-4959.185015 -4384.318489 -3274.475625 -1773.838658 -107.865968 1415.104548
812.725272 -1110.200365 -3101.223347 -4663.960294 -5458.274494 -5389.569858
-4610.505008 -3448.071658 -2271.810553 -1344.377350 -730.605677 -331.065943
-25.364124 186.646161 174.439590 -177.124389 -787.097064 -1341.150865
-1471.496269 -1038.219471 -285.676630 276.532289 207.873827 -547.638319
-1593.247777 -2308.751873 -2221.148703 -1279.605329 117.899366 1335.444930
1814.421399 1335.444930 117.899366 -1279.605329 -2221.148703 -2308.751873
-1593.247777 -547.638319 207.873827 276.532289 -285.676630 -1038.219471
-1471.496269 -1341.150865 -787.097064 -177.124389 174.439590 186.646161
-25.364124 -331.065943 -730.605677 -1344.377350 -2271.810553 -3448.071658
-4610.505008 -5389.569858 -5458.274494 -4663.960294 -3101.223347 -1110.200365
812.725272 -105.661706 -2194.320530 -4285.467941 -5748.001826 -6170.579211
-5528.386358 -4175.435892 -2676.686939 -1551.452122 -1042.025444 -1028.920804
-1152.731359 -1078.712217 -730.410111 -321.761690 -157.962797 -358.162997
-726.349669 -886.292874 -582.342093 93.625364 736.303457 904.045004
431.986502 -447.619996 -1254.591804 -1561.743697 -1241.748025 -517.827354
183.143843 468.912872 183.143843 -517.827354 -1241.748025 -1561.743697
-1254.591804 -447.619996 431.986502 904.045004 736.303457 93.625364
-582.342093 -886.292874 -726.349669 -358.162997 -157.962797 -321.761690
-730.410111 -1078.712217 -1152.731359 -1028.920804 -1042.025444 -1551.452122
-2676.686939 -4175.435892 -5528.386358 -6170.579211 -5748.001826 -4285.467941
-2194.320530 -105.661706 -1136.578968 -3113.340153 -5073.768959 -6313.932844
-6386.982972 -5329.376045 -3643.554918 -2055.206572 -1164.099818 -1159.449174
-1751.394952 -2367.266282 -2507.921917 -2046.306544 -1272.029578 -652.688233
-485.758570 -697.228479 -930.833536 -847.237272 -394.324900 156.440181
420.854542 184.795565 -453.443956 -1166.856420 -1622.807255 -1678.034585
-1429.637287 -1121.466540 -987.368998 -1121.466540 -1429.637287 -1678.034585
-1622.807255 -1166.856420 -453.443956 184.795565 420.854542 156.440181
-394.324900 -847.237272 -930.833536 -697.228479 -485.758570 -652.688233
-1272.029578 -2046.306544 -2507.921917 -2367.266282 -1751.394952 -1159.449174
-1164.099818 -2055.206572 -3643.554918 -5329.376045 -6386.982972 -6313.932844
-5073.768959 -3113.340153 -1136.578968 -1897.171381 -3542.780095 -5227.800402
-6228.394162 -6076.029037 -4825.607386 -3039.982141 -1510.345093 -860.375987
-1237.354414 -2255.468752 -3230.215350 -3577.498626 -3141.212295 -2245.397611
-1442.422503 -1135.287100 -1337.065949 -1723.053346 -1911.105465 -1744.730065
-1373.943653 -1102.429438 -1146.733679 -1495.720436 -1952.305883 -2291.741071
-2403.219423 -2327.276748 -2195.262729 -2134.321447 -2195.262729 -2327.276748
-2403.219423 -2291.741071 -1952.305883 -1495.720436 -1146.733679 -1102.429438
-1373.943653 -1744.730065 -1911.105465 -1723.053346 -1337.065949 -1135.287100
-1442.422503 -2245.397611 -3141.212295 -3577.498626 -3230.215350 -2255.468752
-1237.354414 -860.375987 -1510.345093 -3039.982141 -4825.607386 -6076.029037
-6228.394162 -5227.800402 -3542.780095 -1897.171381 -2060.054655 -3274.969484
-4663.195916 -5518.946542 -5347.338815 -4158.191396 -2470.676143 -1044.026192
-486.365612 -947.877805 -2061.049979 -3163.732468 -3682.271956 -3449.450173
-2762.836856 -2152.883744 -2023.994881 -2414.759395 -3028.571001 -3483.815206
-3580.886626 -3395.725747 -3163.321903 -3074.955462 -3153.719228 -3280.864803
-3317.361646 -3209.334552 -3009.212531 -2824.869782 -2751.270454 -2824.869782
-3009.212531 -3209.334552 -3317.361646 -3280.864803 -3153.719228 -3074.955462
-3163.321903 -3395.725747 -3580.886626 -3483.815206 -3028.571001 -2414.759395
-2023.994881 -2152.883744 -2762.836856 -3449.450173 -3682.271956 -3163.732468
-2061.049979 -947.877805 -486.365612 -1044.026192 -2470.676143 -4158.191396
-5347.338815 -5518.946542 -4663.195916 -3274.969484 -2060.054655 -1568.049248
-2363.184142 -3516.997078 -4370.893805 -4399.301733 -3511.490206 -2091.341868
-781.177781 -142.250548 -373.364313 -1233.171562 -2205.800632 -2814.694535
-2896.792588 -2666.664714 -2534.337169 -2808.288690 -3493.198468 -4316.049460
-4940.381512 -5194.017752 -5144.434202 -4991.140453 -4886.839220 -4834.576592
-4723.422130 -4447.772349 -4004.798760 -3505.903847 -3114.883481 -2967.398070
-3114.883481 -3505.903847 -4004.798760 -4447.772349 -4723.422130 -4834.576592
-4886.839220 -4991.140453 -5144.434202 -5194.017752 -4940.381512 -4316.049460
-3493.198468 -2808.288690 -2534.337169 -2666.664714 -2896.792588 -2814.694535
-2205.800632 -1233.171562 -373.364313 -142.250548 -781.177781 -2091.341868
-3511.490206 -4399.301733 -4370.893805 -3516.997078 -2363.184142 -1568.049248
-681.657384 -1120.243036 -2103.364846 -3049.598872 -3419.775482 -3004.892342
-2002.382040 -878.080515 -111.808262 37.304350 -369.861244 -1034.412053
-1630.256772 -2011.067279 -2277.549111 -2662.130651 -3320.909700 -4193.632382
-5038.753470 -5610.411383 -5831.820518 -5828.378961 -5803.401440 -5865.852605
-5948.536527 -5872.003267 -5493.276415 -4824.983676 -4049.064700 -3430.981127
-3195.937692 -3430.981127 -4049.064700 -4824.983676 -5493.276415 -5872.003267
-5948.536527 -5865.852605 -5803.401440 -5828.378961 -5831.820518 -5610.411383
-5038.753470 -4193.632382 -3320.909700 -2662.130651 -2277.549111 -2011.067279
-1630.256772 -1034.412053 -369.861244 37.304350 -111.808262 -878.080515
-2002.382040 -3004.892342 -3419.775482 -3049.598872 -2103.364846 -1120.243036
-681.657384 151.163203 10.014782 -803.274601 -1817.562087 -2526.652343
-2637.556744 -2166.229691 -1377.229564 -628.358403 -201.588357 -195.540598
-526.302241 -1028.050381 -1582.073460 -2179.503784 -2872.049764 -3658.832006
-4418.122909 -4959.846358 -5168.177389 -5114.983415 -5036.667837 -5175.013816
-5596.436734 -6127.025326 -6454.969444 -6330.009983 -5726.780768 -4873.460338
-4139.074337 -3851.162971 -4139.074337 -4873.460338 -5726.780768 -6330.009983
-6454.969444 -6127.025326 -5596.436734 -5175.013816 -5036.667837 -5114.983415
-5168.177389 -4959.846358 -4418.122909 -3658.832006 -2872.049764 -2179.503784
-1582.073460 -1028.050381 -526.302241 -195.540598 -201.588357 -628.358403
-1377.229564 -2166.229691 -2637.556744 -2526.652343 -1817.562087 -803.274601
10.014782 151.163203 501.219431 620.340252 43.486450 -895.448807
-1787.388214 -2332.094676 -2421.427602 -2131.869347 -1661.843532 -1242.803484
-1051.607359 -1158.550255 -1534.346280 -2100.729813 -2774.721062 -3467.376386
-4052.869080 -4369.384268 -4294.713972 -3862.300316 -3318.416752 -3039.392409
-3328.773889 -4218.530766 -5415.460447 -6443.242466 -6899.552818 -6673.227215
-5996.472463 -5310.557721 -5026.736109 -5310.557721 -5996.472463 -6673.227215
-6899.552818 -6443.242466 -5415.460447 -4218.530766 -3328.773889 -3039.392409
-3318.416752 -3862.300316 -4294.713972 -4369.384268 -4052.869080 -3467.376386
-2774.721062 -2100.729813 -1534.346280 -1158.550255 -1051.607359 -1242.803484
-1661.843532 -2131.869347 -2421.427602 -2332.094676 -1787.388214 -895.448807
43.486450 620.340252 501.219431 128.819278 474.243382 218.323464
-447.997052 -1268.802313 -2026.991487 -2578.446001 -2857.440315 -2884.093902
-2762.849415 -2648.196457 -2682.180401 -2937.733391 -3395.724398 -3952.104745
-4435.779078 -4636.626626 -4367.167102 -3567.090453 -2405.211103 -1291.316848
-739.103117 -1119.863649 -2443.013811 -4309.721126 -6089.027564 -7226.209769
-7508.991828 -7143.839718 -6607.841327 -6365.824746 -6607.841327 -7143.839718
-7508.991828 -7226.209769 -6089.027564 -4309.721126 -2443.013811 -1119.863649
-739.103117 -1291.316848 -2405.211103 -3567.090453 -4367.167102 -4636.626626
-4435.779078 -3952.104745 -3395.724398 -2937.733391 -2682.180401 -2648.196457
-2762.849415 -2884.093902 -2857.440315 -2578.446001 -2026.991487 -1268.802313
-447.997052 218.323464 474.243382 128.819278 -930.817926 -414.956696
-310.785540 -544.745443 -1037.233683 -1724.645511 -2515.467408 -3266.782864
-3830.747287 -4137.869090 -4243.130312 -4293.612545 -4439.558138 -4744.318041
-5135.812607 -5413.422495 -5310.386843 -4607.501895 -3273.135899 -1565.215327
-11.592241 771.092886 360.103020 -1237.780772 -3547.281122 -5827.780125
-7418.809595 -8039.492547 -7879.790317 -7441.813234 -7226.932507 -7441.813234
-7879.790317 -8039.492547 -7418.809595 -5827.780125 -3547.281122 -1237.780772
360.103020 771.092886 -11.592241 -1565.215327 -3273.135899 -4607.501895
-5310.386843 -5413.422495 -5135.812607 -4744.318041 -4439.558138 -4293.612545
-4243.130312 -4137.869090 -3830.747287 -3266.782864 -2515.467408 -1724.645511
-1037.233683 -544.745443 -310.785540 -414.956696 -930.817926 -2367.626857
-1764.703106 -1343.686509 -1094.369001 -1092.996535 -1456.693030 -2209.144342
-3196.860083 -4143.313654 -4803.946919 -5104.017684 -5162.912475 -5197.185629
-5371.096418 -5680.975053 -5929.590587 -5804.260869 -5035.234029 -3575.329387
-1712.265697 -28.871079 811.370363 372.428899 -1313.095430 -3718.639058
-6050.737034 -7617.674719 -8142.324306 -7851.909803 -7303.182937 -7045.126659
-7303.182937 -7851.909803 -8142.324306 -7617.674719 -6050.737034 -3718.639058
-1313.095430 372.428899 811.370363 -28.871079 -1712.265697 -3575.329387
-5035.234029 -5804.260869 -5929.590587 -5680.975053 -5371.096418 -5197.185629
-5162.912475 -5104.017684 -4803.946919 -4143.313654 -3196.860083 -2209.144342
-1456.693030 -1092.996535 -1094.369001 -1343.686509 -1764.703106 -2367.626857
-3682.105102 -3089.690827 -2475.959452 -1826.195976 -1315.807577 -1222.541008
-1708.645695 -2663.157840 -3738.604343 -4555.713876 -4924.807831 -4933.683114
-4857.003449 -4958.948965 -5312.779928 -5736.240695 -5875.499151 -5400.434478
-4220.834112 -2610.427356 -1151.779325 -496.770614 -1044.840921 -2709.815633
-4919.112196 -6867.609216 -7901.734264 -7829.800722 -6992.721502 -6060.320772
-5664.282268 -6060.320772 -6992.721502 -7829.800722 -7901.734264 -6867.609216
-4919.112196 -2709.815633 -1044.840921 -496.770614 -1151.779325 -2610.427356
-4220.834112 -5400.434478 -5875.499151 -5736.240695 -5312.779928 -4958.948965
-4857.003449 -4933.683114 -4924.807831 -4555.713876 -3738.604343 -2663.157840
-1708.645695 -1222.541008 -1315.807577 -1826.195976 -2475.959452 -3089.690827
-3682.105102 -4364.233337 -3881.192060 -3252.419467 -2395.835022 -1513.078671
-988.309729 -1109.058317 -1839.069084 -2822.046747 -3608.567942 -3935.588619
-3866.599351 -3713.760363 -3810.722489 -4285.989779 -4968.990820 -5477.300397
-5437.551371 -4725.043443 -3590.691100 -2589.223537 -2320.341013 -3103.745229
-4765.841495 -6673.565132 -8020.642647 -8226.596103 -7237.971202 -5569.032728
-4056.733874 -3452.861434 -4056.733874 -5569.032728 -7237.971202 -8226.596103
-8020.642647 -6673.565132 -4765.841495 -3103.745229 -2320.341013 -2589.223537
-3590.691100 -4725.043443 -5437.551371 -5477.300397 -4968.990820 -4285.989779
-3810.722489 -3713.760363 -3866.599351 -3935.588619 -3608.567942 -2822.046747
-1839.069084 -1109.058317 -988.309729 -1513.078671 -2395.835022 -3252.419467
-3881.192060 -4364.233337 -4134.297013 -3859.880171 -3409.842920 -2592.045069
-1568.180299 -763.102366 -553.968877 -991.823907 -1766.674541 -2428.269978
-2688.039619 -2588.562607 -2440.578651 -2590.457073 -3178.811743 -4037.888278
-4782.467033 -5039.812115 -4691.086483 -3986.630621 -3455.006752 -3631.444817
-4738.355186 -6497.397818 -8199.548782 -9024.205703 -8454.922556 -6574.465286
-4076.878754 -1978.516126 -1163.126596 -1978.516126 -4076.878754 -6574.465286
-8454.922556 -9024.205703 -8199.548782 -6497.397818 -4738.355186 -3631.444817
-3455.006752 -3986.630621 -4691.086483 -5039.812115 -4782.467033 -4037.888278
-3178.811743 -2590.457073 -2440.578651 -2588.562607 -2688.039619 -2428.269978
-1766.674541 -991.823907 -553.968877 -763.102366 -1568.180299 -2592.045069
-3409.842920 -3859.880171 -4134.297013 -3135.749398 -3168.655528 -3062.920478
-2502.219408 -1567.159519 -668.566556 -233.319521 -399.209775 -943.645103
-1474.197330 -1716.457373 -1686.915073 -1645.985976 -1887.166849 -2516.411326
-3363.336899 -4073.955004 -4328.475165 -4060.165757 -3546.593401 -3303.402881
-3812.416730 -5215.958397 -7151.001457 -8842.802238 -9444.101960 -8463.786341
-6063.465002 -3055.486141 -584.048166 368.132716 -584.048166 -3055.486141
-6063.465002 -8463.786341 -9444.101960 -8842.802238 -7151.001457 -5215.958397
-3812.416730 -3303.402881 -3546.593401 -4060.165757 -4328.475165 -4073.955004
-3363.336899 -2516.411326 -1887.166849 -1645.985976 -1686.915073 -1716.457373
-1474.197330 -943.645103 -399.209775 -233.319521 -668.566556 -1567.159519
-2502.219408 -3062.920478 -3168.655528 -3135.749398 -1935.487441 -2350.089214
-2673.032630 -2480.789082 -1766.382981 -898.004624 -322.306545 -256.234767
-586.982274 -1016.854583 -1308.962819 -1443.013271 -1586.465952 -1929.006435
-2511.608716 -3166.425771 -3603.496696 -3593.516792 -3143.900947 -2562.930084
-2353.542312 -2962.157816 -4496.784954 -6572.681106 -8402.544682 -9126.817223
-8239.658911 -5892.325712 -2900.114418 -424.176854 532.502842 -424.176854
-2900.114418 -5892.325712 -8239.658911 -9126.817223 -8402.544682 -6572.681106
-4496.784954 -2962.157816 -2353.542312 -2562.930084 -3143.900947 -3593.516792
-3603.496696 -3166.425771 -2511.608716 -1929.006435 -1586.465952 -1443.013271
-1308.962819 -1016.854583 -586.982274 -256.234767 -322.306545 -898.004624
-1766.382981 -2480.789082 -2673.032630 -2350.089214 -1935.487441 -1267.019669
-2063.091287 -2769.184848 -2899.777271 -2387.362723 -1558.493115 -865.098498
-590.970423 -733.023091 -1096.073133 -1483.132173 -1824.805378 -2172.415656
-2592.773239 -3061.290618 -3432.021517 -3504.030402 -3148.517350 -2430.677639
-1654.985325 -1284.339192 -1737.442962 -3143.218872 -5185.228062 -7154.257426
-8229.558821 -7874.439679 -6143.472557 -3721.283352 -1644.865919 -831.436575
-1644.865919 -3721.283352 -6143.472557 -7874.439679 -8229.558821 -7154.257426
-5185.228062 -3143.218872 -1737.442962 -1284.339192 -1654.985325 -2430.677639
-3148.517350 -3504.030402 -3432.021517 -3061.290618 -2592.773239 -2172.415656
-1824.805378 -1483.132173 -1096.073133 -733.023091 -590.970423 -865.098498
-1558.493115 -2387.362723 -2899.777271 -2769.184848 -2063.091287 -1267.019669
-1620.338586 -2677.227384 -3579.744535 -3843.155725 -3386.905037 -2517.220692
-1688.375806 -1233.208759 -1235.282892 -1579.368773 -2089.281057 -2634.283406
-3149.308325 -3593.957336 -3907.232573 -3996.182682 -3764.616213 -3170.348983
-2291.288882 -1367.103449 -771.062371 -883.321984 -1895.305923 -3644.422893
-5599.730897 -7054.805765 -7459.652039 -6718.852126 -5276.323676 -3915.096774
-3363.234847 -3915.096774 -5276.323676 -6718.852126 -7459.652039 -7054.805765
-5599.730897 -3644.422893 -1895.305923 -883.321984 -771.062371 -1367.103449
-2291.288882 -3170.348983 -3764.616213 -3996.182682 -3907.232573 -3593.957336
-3149.308325 -2634.283406 -2089.281057 -1579.368773 -1235.282892 -1233.208759
-1688.375806 -2517.220692 -3386.905037 -3843.155725 -3579.744535 -2677.227384
-1620.338586 -2916.782757 -3998.271679 -4825.907203 -4975.673929 -4398.147322
-3401.685004 -2441.529042 -1875.963673 -1835.765622 -2242.062960 -2906.460950
-3627.102343 -4240.678519 -4639.295966 -4771.271888 -4629.868309 -4230.321380
-3592.828305 -2759.159634 -1845.166970 -1083.587852 -790.487155 -1230.905182
-2444.519497 -4151.526237 -5832.468239 -6967.941713 -7307.723989 -7001.230161
-6497.099743 -6263.453439 -6497.099743 -7001.230161 -7307.723989 -6967.941713
-5832.468239 -4151.526237 -2444.519497 -1230.905182 -790.487155 -1083.587852
-1845.166970 -2759.159634 -3592.828305 -4230.321380 -4629.868309 -4771.271888
-4639.295966 -4240.678519 -3627.102343 -2906.460950 -2242.062960 -1835.765622
-1875.963673 -2441.529042 -3401.685004 -4398.147322 -4975.673929 -4825.907203
-3998.271679 -2916.782757 -4489.751697 -5319.666614 -5833.753523 -5699.939826
-4914.121871 -3789.202578 -2771.336319 -2217.999395 -2265.965332 -2827.880993
-3672.894453 -4527.214684 -5159.454249 -5441.531621 -5374.019396 -5057.922993
-4615.638750 -4107.072114 -3507.944941 -2780.059607 -1986.008798 -1348.739279
-1183.536174 -1725.279302 -2963.914028 -4610.270457 -6229.023703 -7457.431834
-8166.286389 -8460.185654 -8528.147904 -8460.185654 -8166.286389 -7457.431834
-6229.023703 -4610.270457 -2963.914028 -1725.279302 -1183.536174 -1348.739279
-1986.008798 -2780.059607 -3507.944941 -4107.072114 -4615.638750 -5057.922993
-5374.019396 -5441.531621 -5159.454249 -4527.214684 -3672.894453 -2827.880993
-2265.965332 -2217.999395 -2771.336319 -3789.202578 -4914.121871 -5699.939826
-5833.753523 -5319.666614 -4489.751697 -5415.190321 -5790.939107 -5905.407532
-5502.263092 -4590.862891 -3459.134717 -2521.039253 -2110.646515 -2344.443886
-3102.438046 -4102.596577 -5015.611430 -5579.591369 -5687.352786 -5416.076940
-4973.230565 -4569.751322 -4287.623488 -4033.249674 -3622.691497 -2950.976542
-2126.664195 -1466.882891 -1343.369649 -1976.190250 -3308.269381 -5034.844916
-6754.938167 -8137.295871 -9001.496655 -9291.579354 -9001.496655 -8137.295871
-6754.938167 -5034.844916 -3308.269381 -1976.190250 -1343.369649 -1466.882891
-2126.664195 -2950.976542 -3622.691497 -4033.249674 -4287.623488 -4569.751322
-4973.230565 -5416.076940 -5687.352786 -5579.591369 -5015.611430 -4102.596577
-3102.438046 -2344.443886 -2110.646515 -2521.039253 -3459.134717 -4590.862891
-5502.263092 -5905.407532 -5790.939107 -5415.190321 -5016.267471 -4891.075616
-4717.334126 -4253.490588 -3451.731512 -2520.060745 -1809.079803 -1616.547978
-2036.429021 -2923.417285 -3965.347727 -4812.926123 -5214.125210 -5110.199524
-4655.440849 -4138.388410 -3825.821761 -3806.601028 -3933.482707 -3913.817261
-3504.905252 -2693.782046 -1744.535776 -1080.490889 -1073.519584 -1864.578594
-3307.784949 -5046.421859 -6656.341977 -7775.312593 -8173.903712 -7775.312593
-6656.341977 -5046.421859 -3307.784949 -1864.578594 -1073.519584 -1080.490889
-1744.535776 -2693.782046 -3504.905252 -3913.817261 -3933.482707 -3806.601028
-3825.821761 -4138.388410 -4655.440849 -5110.199524 -5214.125210 -4812.926123
-3965.347727 -2923.417285 -2036.429021 -1616.547978 -1809.079803 -2520.060745
-3451.731512 -4253.490588 -4717.334126 -4891.075616 -5016.267471 -3255.204157
-2734.606753 -2510.903054 -2280.152586 -1860.354229 -1324.325597 -933.071345
-946.910708 -1454.174763 -2314.398544 -3225.435502 -3861.632449 -4015.634890
-3689.126125 -3096.065498 -2567.302844 -2386.955488 -2636.373797 -3135.564213
-3528.855178 -3478.035229 -2856.756783 -1835.308660 -809.750260 -218.983046
-349.123646 -1217.677743 -2576.357671 -4011.613728 -5088.910196 -5487.154322
-5088.910196 -4011.613728 -2576.357671 -1217.677743 -349.123646 -218.983046
-809.750260 -1835.308660 -2856.756783 -3478.035229 -3528.855178 -3135.564213
-2636.373797 -2386.955488 -2567.302844 -3096.065498 -3689.126125 -4015.634890
-3861.632449 -3225.435502 -2314.398544 -1454.174763 -946.910708 -933.071345
-1324.325597 -1860.354229 -2280.152586 -2510.903054 -2734.606753 -3255.204157
-791.483260 -49.316051 9.415730 -197.701926 -314.333671 -254.788826
-183.961938 -332.608631 -803.320951 -1489.859432 -2134.274230 -2465.387991
-2338.060039 -1811.324866 -1135.216635 -648.211287 -621.773726 -1119.579583
-1945.239011 -2716.760348 -3040.093233 -2697.084688 -1753.059629 -532.556438
520.291269 1027.970144 830.710361 44.439388 -990.833095 -1847.398872
-2177.308098 -1847.398872 -990.833095 44.439388 830.710361 1027.970144
520.291269 -532.556438 -1753.059629 -2697.084688 -3040.093233 -2716.760348
-1945.239011 -1119.579583 -621.773726 -648.211287 -1135.216635 -1811.324866
-2338.060039 -2465.387991 -2134.274230 -1489.859432 -803.320951 -332.608631
-183.961938 -254.788826 -314.333671 -197.701926 9.415730 -49.316051
-791.483260 1323.494504 2145.609415 1980.886361 1354.405230 770.316770
442.979745 281.944243 74.223517 -303.727513 -785.941451 -1163.808670
-1220.760469 -865.420483 -197.762578 515.653489 945.385179 842.129882
160.333774 -896.731722 -1940.814520 -2551.216173 -2450.067450 -1621.192355
-319.995465 1028.479328 1999.276435 2335.415326 2045.918052 1392.490086
767.584210 514.201507 767.584210 1392.490086 2045.918052 2335.415326
1999.276435 1028.479328 -319.995465 -1621.192355 -2450.067450 -2551.216173
-1940.814520 -896.731722 160.333774 842.129882 945.385179 515.653489
-197.762578 -865.420483 -1220.760469 -1163.808670 -785.941451 -303.727513
74.223517 281.944243 442.979745 770.316770 1354.405230 1980.886361
2145.609415 1323.494504 2152.454151 2988.623065 2723.107019 1924.806188
1155.786225 679.953335 434.937139 213.525111 -117.530011 -509.921599
-776.308926 -722.853898 -279.388475 439.264503 1162.192751 1565.796770
1411.165629 660.394242 -481.408186 -1625.682745 -2344.181250 -2338.313093
-1561.273637 -240.451663 1209.748356 2350.054294 2888.903451 2794.452197
2295.697924 1767.240783 1546.264639 1767.240783 2295.697924 2794.452197
2888.903451 2350.054294 1209.748356 -240.451663 -1561.273637 -2338.313093
-2344.181250 -1625.682745 -481.408186 660.394242 1411.165629 1565.796770
1162.192751 439.264503 -279.388475 -722.853898 -776.308926 -509.921599
-117.530011 213.525111 434.937139 679.953335 1155.786225 1924.806188
2723.107019 2988.623065 2152.454151 1323.494504 2145.609415 1980.886361
1354.405230 770.316770 442.979745 281.944243 74.223517 -303.727513
-785.941451 -1163.808670 -1220.760469 -865.420483 -197.762578 515.653489
945.385179 842.129882 160.333774 -896.731722 -1940.814520 -2551.216173
-2450.067450 -1621.192355 -319.995465 1028.479328 1999.276435 2335.415326
2045.918052 1392.490086 767.584210 514.201507 767.584210 1392.490086
2045.918052 2335.415326 1999.276435 1028.479328 -319.995465 -1621.192355
-2450.067450 -2551.216173 -1940.814520 -896.731722 160.333774 842.129882
945.385179 515.653489 -197.762578 -865.420483 -1220.760469 -1163.808670
-785.941451 -303.727513 74.223517 281.944243 442.979745 770.316770
1354.405230 1980.886361 2145.609415 1323.494504 -791.483260 -49.316051
9.415730 -197.701926 -314.333671 -254.788826 -183.961938 -332.608631
-803.320951 -1489.859432 -2134.274230 -2465.387991 -2338.060039 -1811.324866
-1135.216635 -648.211287 -621.773726 -1119.579583 -1945.239011 -2716.760348
-3040.093233 -2697.084688 -1753.059629 -532.556438 520.291269 1027.970144
830.710361 44.439388 -990.833095 -1847.398872 -2177.308098 -1847.398872
-990.833095 44.439388 830.710361 1027.970144 520.291269 -532.556438
-1753.059629 -2697.084688 -3040.093233 -2716.760348 -1945.239011 -1119.579583
-621.773726 -648.211287 -1135.216635 -1811.324866 -2338.060039 -2465.387991
-2134.274230 -1489.859432 -803.320951 -332.608631 -183.961938 -254.788826
-314.333671 -197.701926 9.415730 -49.316051 -791.483260 -3255.204157
-2734.606753 -2510.903054 -2280.152586 -1860.354229 -1324.325597 -933.071345
-946.910708 -1454.174763 -2314.398544 -3225.435502 -3861.632449 -4015.634890
-3689.126125 -3096.065498 -2567.302844 -2386.955488 -2636.373797 -3135.564213
-3528.855178 -3478.035229 -2856.756783 -1835.308660 -809.750260 -218.983046
-349.123646 -1217.677743 -2576.357671 -4011.613728 -5088.910196 -5487.154322
-5088.910196 -4011.613728 -2576.357671 -1217.677743 -349.123646 -218.983046
-809.750260 -1835.308660 -2856.756783 -3478.035229 -3528.855178 -3135.564213
-2636.373797 -2386.955488 -2567.302844 -3096.065498 -3689.126125 -4015.634890
-3861.632449 -3225.435502 -2314.398544 -1454.174763 -946.910708 -933.071345
-1324.325597 -1860.354229 -2280.152586 -2510.903054 -2734.606753 -3255.204157
-5016.267471 -4891.075616 -4717.334126 -4253.490588 -3451.731512 -2520.060745
-1809.079803 -1616.547978 -2036.429021 -2923.417285 -3965.347727 -4812.926123
-5214.125210 -5110.199524 -4655.440849 -4138.388410 -3825.821761 -3806.601028
-3933.482707 -3913.817261 -3504.905252 -2693.782046 -1744.535776 -1080.490889
-1073.519584 -1864.578594 -3307.784949 -5046.421859 -6656.341977 -7775.312593
-8173.903712 -7775.312593 -6656.341977 -5046.421859 -3307.784949 -1864.578594
-1073.519584 -1080.490889 -1744.535776 -2693.782046 -3504.905252 -3913.817261
-3933.482707 -3806.601028 -3825.821761 -4138.388410 -4655.440849 -5110.199524
-5214.125210 -4812.926123 -3965.347727 -2923.417285 -2036.429021 -1616.547978
-1809.079803 -2520.060745 -3451.731512 -4253.490588 -4717.334126 -4891.075616
-5016.267471 -5415.190321 -5790.939107 -5905.407532 -5502.263092 -4590.862891
-3459.134717 -2521.039253 -2110.646515 -2344.443886 -3102.438046 -4102.596577
-5015.611430 -5579.591369 -5687.352786 -5416.076940 -4973.230565 -4569.751322
-4287.623488 -4033.249674 -3622.691497 -2950.976542 -2126.664195 -1466.882891
-1343.369649 -1976.190250 -3308.269381 -5034.844916 -6754.938167 -8137.295871
-9001.496655 -9291.579354 -9001.496655 -8137.295871 -6754.938167 -5034.844916
-3308.269381 -1976.190250 -1343.369649 -1466.882891 -2126.664195 -2950.976542
-3622.691497 -4033.249674 -4287.623488 -4569.751322 -4973.230565 -5416.076940
-5687.352786 -5579.591369 -5015.611430 -4102.596577 -3102.438046 -2344.443886
-2110.646515 -2521.039253 -3459.134717 -4590.862891 -5502.263092 -5905.407532
-5790.939107 -5415.190321 -4489.751697 -5319.666614 -5833.753523 -5699.939826
-4914.121871 -3789.202578 -2771.336319 -2217.999395 -2265.965332 -2827.880993
-3672.894453 -4527.214684 -5159.454249 -5441.531621 -5374.019396 -5057.922993
-4615.638750 -4107.072114 -3507.944941 -2780.059607 -1986.008798 -1348.739279
-1183.536174 -1725.279302 -2963.914028 -4610.270457 -6229.023703 -7457.431834
-8166.286389 -8460.185654 -8528.147904 -8460.185654 -8166.286389 -7457.431834
-6229.023703 -4610.270457 -2963.914028 -1725.279302 -1183.536174 -1348.739279
-1986.008798 -2780.059607 -3507.944941 -4107.072114 -4615.638750 -5057.922993
-5374.019396 -5441.531621 -5159.454249 -4527.214684 -3672.894453 -2827.880993
-2265.965332 -2217.999395 -2771.336319 -3789.202578 -4914.121871 -5699.939826
-5833.753523 -5319.666614 -4489.751697 -2916.782757 -3998.271679 -4825.907203
-4975.673929 -4398.147322 -3401.685004 -2441.529042 -1875.963673 -1835.765622
-2242.062960 -2906.460950 -3627.102343 -4240.678519 -4639.295966 -4771.271888
-4629.868309 -4230.321380 -3592.828305 -2759.159634 -1845.166970 -1083.587852
-790.487155 -1230.905182 -2444.519497 -4151.526237 -5832.468239 -6967.941713
-7307.723989 -7001.230161 -6497.099743 -6263.453439 -6497.099743 -7001.230161
-7307.723989 -6967.941713 -5832.468239 -4151.526237 -2444.519497 -1230.905182
-790.487155 -1083.587852 -1845.166970 -2759.159634 -3592.828305 -4230.321380
-4629.868309 -4771.271888 -4639.295966 -4240.678519 -3627.102343 -2906.460950
-2242.062960 -1835.765622 -1875.963673 -2441.529042 -3401.685004 -4398.147322
-4975.673929 -4825.907203 -3998.271679 -2916.782757 -1620.338586 -2677.227384
-3579.744535 -3843.155725 -3386.905037 -2517.220692 -1688.375806 -1233.208759
-1235.282892 -1579.368773 -2089.281057 -2634.283406 -3149.308325 -3593.957336
-3907.232573 -3996.182682 -3764.616213 -3170.348983 -2291.288882 -1367.103449
-771.062371 -883.321984 -1895.305923 -3644.422893 -5599.730897 -7054.805765
-7459.652039 -6718.852126 -5276.323676 -3915.096774 -3363.234847 -3915.096774
-5276.323676 -6718.852126 -7459.652039 -7054.805765 -5599.730897 -3644.422893
-1895.305923 -883.321984 -771.062371 -1367.103449 -2291.288882 -3170.348983
-3764.616213 -3996.182682 -3907.232573 -3593.957336 -3149.308325 -2634.283406
-2089.281057 -1579.368773 -1235.282892 -1233.208759 -1688.375806 -2517.220692
-3386.905037 -3843.155725 -3579.744535 -2677.227384 -1620.338586 -1267.019669
-2063.091287 -2769.184848 -2899.777271 -2387.362723 -1558.493115 -865.098498
-590.970423 -733.023091 -1096.073133 -1483.132173 -1824.805378 -2172.415656
-2592.773239 -3061.290618 -3432.021517 -3504.030402 -3148.517350 -2430.677639
-1654.985325 -1284.339192 -1737.442962 -3143.218872 -5185.228062 -7154.257426
-8229.558821 -7874.439679 -6143.472557 -3721.283352 -1644.865919 -831.436575
-1644.865919 -3721.283352 -6143.472557 -7874.439679 -8229.558821 -7154.257426
-5185.228062 -3143.218872 -1737.442962 -1284.339192 -1654.985325 -2430.677639
-3148.517350 -3504.030402 -3432.021517 -3061.290618 -2592.773239 -2172.415656
-1824.805378 -1483.132173 -1096.073133 -733.023091 -590.970423 -865.098498
-1558.493115 -2387.362723 -2899.777271 -2769.184848 -2063.091287 -1267.019669
-1935.487441 -2350.089214 -2673.032630 -2480.789082 -1766.382981 -898.004624
-322.306545 -256.234767 -586.982274 -1016.854583 -1308.962819 -1443.013271
-1586.465952 -1929.006435 -2511.608716 -3166.425771 -3603.496696 -3593.516792
-3143.900947 -2562.930084 -2353.542312 -2962.157816 -4496.784954 -6572.681106
-8402.544682 -9126.817223 -8239.658911 -5892.325712 -2900.114418 -424.176854
532.502842 -424.176854 -2900.114418 -5892.325712 -8239.658911 -9126.817223
-8402.544682 -6572.681106 -4496.784954 -2962.157816 -2353.542312 -2562.930084
-3143.900947 -3593.516792 -3603.496696 -3166.425771 -2511.608716 -1929.006435
-1586.465952 -1443.013271 -1308.962819 -1016.854583 -586.982274 -256.234767
-322.306545 -898.004624 -1766.382981 -2480.789082 -2673.032630 -2350.089214
-1935.487441 -3135.749398 -3168.655528 -3062.920478 -2502.219408 -1567.159519
-668.566556 -233.319521 -399.209775 -943.645103 -1474.197330 -1716.457373
-1686.915073 -1645.985976 -1887.166849 -2516.411326 -3363.336899 -4073.955004
-4328.475165 -4060.165757 -3546.593401 -3303.402881 -3812.416730 -5215.958397
-7151.001457 -8842.802238 -9444.101960 -8463.786341 -6063.465002 -3055.486141
-584.048166 368.132716 -584.048166 -3055.486141 -6063.465002 -8463.786341
-9444.101960 -8842.802238 -7151.001457 -5215.958397 -3812.416730 -3303.402881
-3546.593401 -4060.165757 -4328.475165 -4073.955004 -3363.336899 -2516.411326
-1887.166849 -1645.985976 -1686.915073 -1716.457373 -1474.197330 -943.645103
-399.209775 -233.319521 -668.566556 -1567.159519 -2502.219408 -3062.920478
-3168.655528 -3135.749398 -4134.297013 -3859.880171 -3409.842920 -2592.045069
-1568.180299 -763.102366 -553.968877 -991.823907 -1766.674541 -2428.269978
-2688.039619 -2588.562607 -2440.578651 -2590.457073 -3178.811743 -4037.888278
-4782.467033 -5039.812115 -4691.086483 -3986.630621 -3455.006752 -3631.444817
-4738.355186 -6497.397818 -8199.548782 -9024.205703 -8454.922556 -6574.465286
-4076.878754 -1978.516126 -1163.126596 -1978.516126 -4076.878754 -6574.465286
-8454.922556 -9024.205703 -8199.548782 -6497.397818 -4738.355186 -3631.444817
-3455.006752 -3986.630621 -4691.086483 -5039.812115 -4782.467033 -4037.888278
-3178.811743 -2590.457073 -2440.578651 -2588.562607 -2688.039619 -2428.269978
-1766.674541 -991.823907 -553.968877 -763.102366 -1568.180299 -2592.045069
-3409.842920 -3859.880171 -4134.297013 -4364.233337 -3881.192060 -3252.419467
-2395.835022 -1513.078671 -988.309729 -1109.058317 -1839.069084 -2822.046747
-3608.567942 -3935.588619 -3866.599351 -3713.760363 -3810.722489 -4285.989779
-4968.990820 -5477.300397 -5437.551371 -4725.043443 -3590.691100 -2589.223537
-2320.341013 -3103.745229 -4765.841495 -6673.565132 -8020.642647 -8226.596103
-7237.971202 -5569.032728 -4056.733874 -3452.861434 -4056.733874 -5569.032728
-7237.971202 -8226.596103 -8020.642647 -6673.565132 -4765.841495 -3103.745229
-2320.341013 -2589.223537 -3590.691100 -4725.043443 -5437.551371 -5477.300397
-4968.990820 -4285.989779 -3810.722489 -3713.760363 -3866.599351 -3935.588619
-3608.567942 -2822.046747 -1839.069084 -1109.058317 -988.309729 -1513.078671
-2395.835022 -3252.419467 -3881.192060 -4364.233337 -3682.105102 -3089.690827
-2475.959452 -1826.195976 -1315.807577 -1222.541008 -1708.645695 -2663.157840
-3738.604343 -4555.713876 -4924.807831 -4933.683114 -4857.003449 -4958.948965
-5312.779928 -5736.240695 -5875.499151 -5400.434478 -4220.834112 -2610.427356
-1151.779325 -496.770614 -1044.840921 -2709.815633 -4919.112196 -6867.609216
-7901.734264 -7829.800722 -6992.721502 -6060.320772 -5664.282268 -6060.320772
-6992.721502 -7829.800722 -7901.734264 -6867.609216 -4919.112196 -2709.815633
-1044.840921 -496.770614 -1151.779325 -2610.427356 -4220.834112 -5400.434478
-5875.499151 -5736.240695 -5312.779928 -4958.948965 -4857.003449 -4933.683114
-4924.807831 -4555.713876 -3738.604343 -2663.157840 -1708.645695 -1222.541008
-1315.807577 -1826.195976 -2475.959452 -3089.690827 -3682.105102 -2367.626857
-1764.703106 -1343.686509 -1094.369001 -1092.996535 -1456.693030 -2209.144342
-3196.860083 -4143.313654 -4803.946919 -5104.017684 -5162.912475 -5197.185629
-5371.096418 -5680.975053 -5929.590587 -5804.260869 -5035.234029 -3575.329387
-1712.265697 -28.871079 811.370363 372.428899 -1313.095430 -3718.639058
-6050.737034 -7617.674719 -8142.324306 -7851.909803 -7303.182937 -7045.126659
-7303.182937 -7851.909803 -8142.324306 -7617.674719 -6050.737034 -3718.639058
-1313.095430 372.428899 811.370363 -28.871079 -1712.265697 -3575.329387
-5035.234029 -5804.260869 -5929.590587 -5680.975053 -5371.096418 -5197.185629
-5162.912475 -5104.017684 -4803.946919 -4143.313654 -3196.860083 -2209.144342
-1456.693030 -1092.996535 -1094.369001 -1343.686509 -1764.703106 -2367.626857
-930.817926 -414.956696 -310.785540 -544.745443 -1037.233683 -1724.645511
-2515.467408 -3266.782864 -3830.747287 -4137.869090 -4243.130312 -4293.612545
-4439.558138 -4744.318041 -5135.812607 -5413.422495 -5310.386843 -4607.501895
-3273.135899 -1565.215327 -11.592241 771.092886 360.103020 -1237.780772
-3547.281122 -5827.780125 -7418.809595 -8039.492547 -7879.790317 -7441.813234
-7226.932507 -7441.813234 -7879.790317 -8039.492547 -7418.809595 -5827.780125
-3547.281122 -1237.780772 360.103020 771.092886 -11.592241 -1565.215327
-3273.135899 -4607.501895 -5310.386843 -5413.422495 -5135.812607 -4744.318041
-4439.558138 -4293.612545 -4243.130312 -4137.869090 -3830.747287 -3266.782864
-2515.467408 -1724.645511 -1037.233683 -544.745443 -310.785540 -414.956696
-930.817926 128.819278 474.243382 218.323464 -447.997052 -1268.802313
-2026.991487 -2578.446001 -2857.440315 -2884.093902 -2762.849415 -2648.196457
-2682.180401 -2937.733391 -3395.724398 -3952.104745 -4435.779078 -4636.626626
-4367.167102 -3567.090453 -2405.211103 -1291.316848 -739.103117 -1119.863649
-2443.013811 -4309.721126 -6089.027564 -7226.209769 -7508.991828 -7143.839718
-6607.841327 -6365.824746 -6607.841327 -7143.839718 -7508.991828 -7226.209769
-6089.027564 -4309.721126 -2443.013811 -1119.863649 -739.103117 -1291.316848
-2405.211103 -3567.090453 -4367.167102 -4636.626626 -4435.779078 -3952.104745
-3395.724398 -2937.733391 -2682.180401 -2648.196457 -2762.849415 -2884.093902
-2857.440315 -2578.446001 -2026.991487 -1268.802313 -447.997052 218.323464
474.243382 128.819278 501.219431 620.340252 43.486450 -895.448807
-1787.388214 -2332.094676 -2421.427602 -2131.869347 -1661.843532 -1242.803484
-1051.607359 -1158.550255 -1534.346280 -2100.729813 -2774.721062 -3467.376386
-4052.869080 -4369.384268 -4294.713972 -3862.300316 -3318.416752 -3039.392409
-3328.773889 -4218.530766 -5415.460447 -6443.242466 -6899.552818 -6673.227215
-5996.472463 -5310.557721 -5026.736109 -5310.557721 -5996.472463 -6673.227215
-6899.552818 -6443.242466 -5415.460447 -4218.530766 -3328.773889 -3039.392409
-3318.416752 -3862.300316 -4294.713972 -4369.384268 -4052.869080 -3467.376386
-2774.721062 -2100.729813 -1534.346280 -1158.550255 -1051.607359 -1242.803484
-1661.843532 -2131.869347 -2421.427602 -2332.094676 -1787.388214 -895.448807
43.486450 620.340252 501.219431 151.163203 10.014782 -803.274601
-1817.562087 -2526.652343 -2637.556744 -2166.229691 -1377.229564 -628.358403
-201.588357 -195.540598 -526.302241 -1028.050381 -1582.073460 -2179.503784
-2872.049764 -3658.832006 -4418.122909 -4959.846358 -5168.177389 -5114.983415
-5036.667837 -5175.013816 -5596.436734 -6127.025326 -6454.969444 -6330.009983
-5726.780768 -4873.460338 -4139.074337 -3851.162971 -4139.074337 -4873.460338
-5726.780768 -6330.009983 -6454.969444 -6127.025326 -5596.436734 -5175.013816
-5036.667837 -5114.983415 -5168.177389 -4959.846358 -4418.122909 -3658.832006
-2872.049764 -2179.503784 -1582.073460 -1028.050381 -526.302241 -195.540598
-201.588357 -628.358403 -1377.229564 -2166.229691 -2637.556744 -2526.652343
-1817.562087 -803.274601 10.014782 151.163203 -681.657384 -1120.243036
-2103.364846 -3049.598872 -3419.775482 -3004.892342 -2002.382040 -878.080515
-111.808262 37.304350 -369.861244 -1034.412053 -1630.256772 -2011.067279
-2277.549111 -2662.130651 -3320.909700 -4193.632382 -5038.753470 -5610.411383
-5831.820518 -5828.378961 -5803.401440 -5865.852605 -5948.536527 -5872.003267
-5493.276415 -4824.983676 -4049.064700 -3430.981127 -3195.937692 -3430.981127
-4049.064700 -4824.983676 -5493.276415 -5872.003267 -5948.536527 -5865.852605
-5803.401440 -5828.378961 -5831.820518 -5610.411383 -5038.753470 -4193.632382
-3320.909700 -2662.130651 -2277.549111 -2011.067279 -1630.256772 -1034.412053
-369.861244 37.304350 -111.808262 -878.080515 -2002.382040 -3004.892342
-3419.775482 -3049.598872 -2103.364846 -1120.243036 -681.657384 -1568.049248
-2363.184142 -3516.997078 -4370.893805 -4399.301733 -3511.490206 -2091.341868
-781.177781 -142.250548 -373.364313 -1233.171562 -2205.800632 -2814.694535
-2896.792588 -2666.664714 -2534.337169 -2808.288690 -3493.198468 -4316.049460
-4940.381512 -5194.017752 -5144.434202 -4991.140453 -4886.839220 -4834.576592
-4723.422130 -4447.772349 -4004.798760 -3505.903847 -3114.883481 -2967.398070
-3114.883481 -3505.903847 -4004.798760 -4447.772349 -4723.422130 -4834.576592
-4886.839220 -4991.140453 -5144.434202 -5194.017752 -4940.381512 -4316.049460
-3493.198468 -2808.288690 -2534.337169 -2666.664714 -2896.792588 -2814.694535
-2205.800632 -1233.171562 -373.364313 -142.250548 -781.177781 -2091.341868
-3511.490206 -4399.301733 -4370.893805 -3516.997078 -2363.184142 -1568.049248
-2060.054655 -3274.969484 -4663.195916 -5518.946542 -5347.338815 -4158.191396
-2470.676143 -1044.026192 -486.365612 -947.877805 -2061.049979 -3163.732468
-3682.271956 -3449.450173 -2762.836856 -2152.883744 -2023.994881 -2414.759395
-3028.571001 -3483.815206 -3580.886626 -3395.725747 -3163.321903 -3074.955462
-3153.719228 -3280.864803 -3317.361646 -3209.334552 -3009.212531 -2824.869782
-2751.270454 -2824.869782 -3009.212531 -3209.334552 -3317.361646 -3280.864803
-3153.719228 -3074.955462 -3163.321903 -3395.725747 -3580.886626 -3483.815206
-3028.571001 -2414.759395 -2023.994881 -2152.883744 -2762.836856 -3449.450173
-3682.271956 -3163.732468 -2061.049979 -947.877805 -486.365612 -1044.026192
-2470.676143 -4158.191396 -5347.338815 -5518.946542 -4663.195916 -3274.969484
-2060.054655 -1897.171381 -3542.780095 -5227.800402 -6228.394162 -6076.029037
-4825.607386 -3039.982141 -1510.345093 -860.375987 -1237.354414 -2255.468752
-3230.215350 -3577.498626 -3141.212295 -2245.397611 -1442.422503 -1135.287100
-1337.065949 -1723.053346 -1911.105465 -1744.730065 -1373.943653 -1102.429438
-1146.733679 -1495.720436 -1952.305883 -2291.741071 -2403.219423 -2327.276748
-2195.262729 -2134.321447 -2195.262729 -2327.276748 -2403.219423 -2291.741071
-1952.305883 -1495.720436 -1146.733679 -1102.429438 -1373.943653 -1744.730065
-1911.105465 -1723.053346 -1337.065949 -1135.287100 -1442.422503 -2245.397611
-3141.212295 -3577.498626 -3230.215350 -2255.468752 -1237.354414 -860.375987
-1510.345093 -3039.982141 -4825.607386 -6076.029037 -6228.394162 -5227.800402
-3542.780095 -1897.171381 -1136.578968 -3113.340153 -5073.768959 -6313.932844
-6386.982972 -5329.376045 -3643.554918 -2055.206572 -1164.099818 -1159.449174
-1751.394952 -2367.266282 -2507.921917 -2046.306544 -1272.029578 -652.688233
-485.758570 -697.228479 -930.833536 -847.237272 -394.324900 156.440181
420.854542 184.795565 -453.443956 -1166.856420 -1622.807255 -1678.034585
-1429.637287 -1121.466540 -987.368998 -1121.466540 -1429.637287 -1678.034585
-1622.807255 -1166.856420 -453.443956 184.795565 420.854542 156.440181
-394.324900 -847.237272 -930.833536 -697.228479 -485.758570 -652.688233
-1272.029578 -2046.306544 -2507.921917 -2367.266282 -1751.394952 -1159.449174
-1164.099818 -2055.206572 -3643.554918 -5329.376045 -6386.982972 -6313.932844
-5073.768959 -3113.340153 -1136.578968 -105.661706 -2194.320530 -4285.467941
-5748.001826 -6170.579211 -5528.386358 -4175.435892 -2676.686939 -1551.452122
-1042.025444 -1028.920804 -1152.731359 -1078.712217 -730.410111 -321.761690
-157.962797 -358.162997 -726.349669 -886.292874 -582.342093 93.625364
736.303457 904.045004 431.986502 -447.619996 -1254.591804 -1561.743697
-1241.748025 -517.827354 183.143843 468.912872 183.143843 -517.827354
-1241.748025 -1561.743697 -1254.591804 -447.619996 431.986502 904.045004
736.303457 93.625364 -582.342093 -886.292874 -726.349669 -358.162997
-157.962797 -321.761690 -730.410111 -1078.712217 -1152.731359 -1028.920804
-1042.025444 -1551.452122 -2676.686939 -4175.435892 -5528.386358 -6170.579211
-5748.001826 -4285.467941 -2194.320530 -105.661706 812.725272 -1110.200365
-3101.223347 -4663.960294 -5458.274494 -5389.569858 -4610.505008 -3448.071658
-2271.810553 -1344.377350 -730.605677 -331.065943 -25.364124 186.646161
174.439590 -177.124389 -787.097064 -1341.150865 -1471.496269 -1038.219471
-285.676630 276.532289 207.873827 -547.638319 -1593.247777 -2308.751873
-2221.148703 -1279.605329 117.899366 1335.444930 1814.421399 1335.444930
117.899366 -1279.605329 -2221.148703 -2308.751873 -1593.247777 -547.638319
207.873827 276.532289 -285.676630 -1038.219471 -1471.496269 -1341.150865
-787.097064 -177.124389 174.439590 186.646161 -25.364124 -331.065943
-730.605677 -1344.377350 -2271.810553 -3448.071658 -4610.505008 -5389.569858
-5458.274494 -4663.960294 -3101.223347 -1110.200365 812.725272 1415.104548
-107.865968 -1773.838658 -3274.475625 -4384.318489 -4959.185015 -4937.944597
-4365.322366 -3398.661366 -2262.651917 -1172.121575 -284.340286 287.390369
441.162956 109.284595 -649.339063 -1574.246163 -2263.623418 -2391.128368
-1947.233880 -1305.940527 -1020.084139 -1453.996083 -2503.734436 -3609.891351
-4066.929209 -3432.581049 -1787.661579 289.444872 1992.745804 2647.238862
1992.745804 289.444872 -1787.661579 -3432.581049 -4066.929209 -3609.891351
-2503.734436 -1453.996083 -1020.084139 -1305.940527 -1947.233880 -2391.128368
-2263.623418 -1574.246163 -649.339063 109.284595 441.162956 287.390369
-284.340286 -1172.121575 -2262.651917 -3398.661366 -4365.322366 -4937.944597
-4959.185015 -4384.318489 -3274.475625 -1773.838658 -107.865968 1415.104548
1752.466363 741.174967 -465.884602 -1773.838658 -3101.223347 -4285.467941
-5073.768959 -5227.800402 -4663.195916 -3516.997078 -2103.364846 -803.274601
43.486450 218.323464 -310.785540 -1343.686509 -2475.959452 -3252.419467
-3409.842920 -3062.920478 -2673.032630 -2769.184848 -3579.744535 -4825.907203
-5833.753523 -5905.407532 -4717.334126 -2510.903054 9.415730 1980.886361
2723.107019 1980.886361 9.415730 -2510.903054 -4717.334126 -5905.407532
-5833.753523 -4825.907203 -3579.744535 -2769.184848 -2673.032630 -3062.920478
-3409.842920 -3252.419467 -2475.959452 -1343.686509 -310.785540 218.323464
43.486450 -803.274601 -2103.364846 -3516.997078 -4663.195916 -5227.800402
-5073.768959 -4285.467941 -3101.223347 -1773.838658 -465.884602 741.174967
1752.466363 1989.120356 1470.849006 741.174967 -306.357519 -1733.616050
-3384.201657 -4858.675615 -5680.237391 -5543.914302 -4486.575465 -2883.532096
-1294.996719 -255.052343 -88.147831 -799.962308 -2071.549894 -3381.199266
-4241.178794 -4455.308973 -4241.333450 -4104.341518 -4502.556624 -5509.702338
-6708.772205 -7404.779004 -7023.059726 -5437.120686 -3037.020232 -538.481588
1315.005321 1995.250719 1315.005321 -538.481588 -3037.020232 -5437.120686
-7023.059726 -7404.779004 -6708.772205 -5509.702338 -4502.556624 -4104.341518
-4241.333450 -4455.308973 -4241.178794 -3381.199266 -2071.549894 -799.962308
-88.147831 -255.052343 -1294.996719 -2883.532096 -4486.575465 -5543.914302
-5680.237391 -4858.675615 -3384.201657 -1733.616050 -306.357519 741.174967
1470.849006 1989.120356 2175.518730 2060.634425 1752.466363 987.829871
-406.654855 -2290.120658 -4172.264619 -5418.459391 -5573.362653 -4604.571438
-2931.915889 -1244.370327 -211.241045 -218.160348 -1225.511361 -2799.985042
-4318.226945 -5271.202442 -5524.351980 -5373.781127 -5335.417070 -5778.890407
-6646.321280 -7459.052289 -7616.759120 -6779.817018 -5070.664764 -2979.389056
-1084.651466 187.506868 629.392288 187.506868 -1084.651466 -2979.389056
-5070.664764 -6779.817018 -7616.759120 -7459.052289 -6646.321280 -5778.890407
-5335.417070 -5373.781127 -5524.351980 -5271.202442 -4318.226945 -2799.985042
-1225.511361 -218.160348 -211.241045 -1244.370327 -2931.915889 -4604.571438
-5573.362653 -5418.459391 -4172.264619 -2290.120658 -406.654855 987.829871
1752.466363 2060.634425 2175.518730 2254.627997 1999.763544 1415.104548
310.443000 -1361.672662 -3365.251972 -5208.796496 -6345.092800 -6426.192806
-5467.892952 -3847.149453 -2153.267045 -968.953590 -660.361053 -1242.268243
-2376.446656 -3533.318581 -4269.906575 -4479.962780 -4443.788035 -4610.959110
-5242.143606 -6166.819172 -6852.981984 -6755.142970 -5686.535307 -3939.389227
-2080.303954 -605.686353 266.938422 545.394482 266.938422 -605.686353
-2080.303954 -3939.389227 -5686.535307 -6755.142970 -6852.981984 -6166.819172
-5242.143606 -4610.959110 -4443.788035 -4479.962780 -4269.906575 -3533.318581
-2376.446656 -1242.268243 -660.361053 -968.953590 -2153.267045 -3847.149453
-5467.892952 -6426.192806 -6345.092800 -5208.796496 -3365.251972 -1361.672662
310.443000 1415.104548 1999.763544 2254.627997 1681.356575 920.455670
-107.865968 -1445.330881 -3055.551808 -4719.379874 -6062.895029 -6714.246671
-6484.176341 -5455.952723 -3947.919745 -2394.883462 -1214.716659 -693.012852
-893.961602 -1624.356744 -2501.800218 -3143.192085 -3391.935358 -3426.801919
-3639.371980 -4330.123204 -5431.918369 -6477.460714 -6855.821600 -6183.850622
-4534.002037 -2380.559194 -342.845837 1070.396951 1570.459244 1070.396951
-342.845837 -2380.559194 -4534.002037 -6183.850622 -6855.821600 -6477.460714
-5431.918369 -4330.123204 -3639.371980 -3426.801919 -3391.935358 -3143.192085
-2501.800218 -1624.356744 -893.961602 -693.012852 -1214.716659 -2394.883462
-3947.919745 -5455.952723 -6484.176341 -6714.246671 -6062.895029 -4719.379874
-3055.551808 -1445.330881 -107.865968 920.455670 1681.356575 987.829871
-306.357519 -1773.838658 -3274.475625 -4663.960294 -5748.001826 -6313.932844
-6228.394162 -5518.946542 -4370.893805 -3049.598872 -1817.562087 -895.448807
-447.997052 -544.745443 -1094.369001 -1826.195976 -2395.835022 -2592.045069
-2502.219408 -2480.789082 -2899.777271 -3843.155725 -4975.673929 -5699.939826
-5502.263092 -4253.490588 -2280.152586 -197.701926 1354.405230 1924.806188
1354.405230 -197.701926 -2280.152586 -4253.490588 -5502.263092 -5699.939826
-4975.673929 -3843.155725 -2899.777271 -2480.789082 -2502.219408 -2592.045069
-2395.835022 -1826.195976 -1094.369001 -544.745443 -447.997052 -895.448807
-1817.562087 -3049.598872 -4370.893805 -5518.946542 -6228.394162 -6313.932844
-5748.001826 -4663.960294 -3274.475625 -1773.838658 -306.357519 987.829871
310.443000 -1445.330881 -3274.475625 -4853.589988 -5929.809829 -6344.597313
-6065.995891 -5214.730785 -4036.942478 -2809.164293 -1731.258103 -889.588766
-313.126960 -51.063510 -172.264100 -667.208414 -1351.041827 -1898.466374
-2036.134170 -1760.485165 -1389.151408 -1365.454324 -1935.522986 -2934.803744
-3849.545688 -4115.975560 -3452.490395 -2016.056570 -315.517995 1029.141738
1536.808767 1029.141738 -315.517995 -2016.056570 -3452.490395 -4115.975560
-3849.545688 -2934.803744 -1935.522986 -1365.454324 -1389.151408 -1760.485165
-2036.134170 -1898.466374 -1351.041827 -667.208414 -172.264100 -51.063510
-313.126960 -889.588766 -1731.258103 -2809.164293 -4036.942478 -5214.730785
-6065.995891 -6344.597313 -5929.809829 -4853.589988 -3274.475625 -1445.330881
310.443000 -346.236146 -2365.349546 -4384.318489 -5929.809829 -6664.421945
-6477.115251 -5508.282140 -4098.892820 -2660.459540 -1507.237060 -742.467196
-279.852192 11.603690 158.458703 64.524854 -351.811892 -989.751403
-1541.866242 -1674.919617 -1290.653431 -648.075627 -222.141171 -383.162885
-1130.232107 -2074.613925 -2680.299113 -2587.191190 -1806.424916 -691.915104
255.869143 624.157515 255.869143 -691.915104 -1806.424916 -2587.191190
-2680.299113 -2074.613925 -1130.232107 -383.162885 -222.141171 -648.075627
-1290.653431 -1674.919617 -1541.866242 -989.751403 -351.811892 64.524854
158.458703 11.603690 -279.852192 -742.467196 -1507.237060 -2660.459540
-4098.892820 -5508.282140 -6477.115251 -6664.421945 -5929.809829 -4384.318489
-2365.349546 -346.236146 -988.128482 -2984.948329 -4959.185015 -6344.597313
-6757.541043 -6140.550466 -4772.433322 -3145.585704 -1753.730215 -880.540368
-503.071912 -377.350476 -257.241765 -90.100587 -34.704303 -281.632460
-824.942935 -1389.435950 -1597.918488 -1259.266136 -544.735930 100.245071
252.166524 -206.606048 -1020.246553 -1740.548564 -2010.152903 -1753.827388
-1180.281493 -635.070414 -415.173142 -635.070414 -1180.281493 -1753.827388
-2010.152903 -1740.548564 -1020.246553 -206.606048 252.166524 100.245071
-544.735930 -1259.266136 -1597.918488 -1389.435950 -824.942935 -281.632460
-34.704303 -90.100587 -257.241765 -377.350476 -503.071912 -880.540368
-1753.730215 -3145.585704 -4772.433322 -6140.550466 -6757.541043 -6344.597313
-4959.185015 -2984.948329 -988.128482 -1527.378204 -3225.660480 -4937.944597
-6065.995891 -6215.574511 -5374.993878 -3907.991791 -2376.801061 -1278.679570
-820.793235 -854.404025 -1015.421835 -992.041906 -741.431728 -496.661399
-553.325572 -999.264192 -1605.748477 -1976.239516 -1841.312578 -1267.471825
-616.312486 -290.376171 -464.509205 -996.730430 -1558.909942 -1864.186855
-1824.043602 -1554.170276 -1267.886323 -1149.029027 -1267.886323 -1554.170276
-1824.043602 -1864.186855 -1558.909942 -996.730430 -464.509205 -290.376171
-616.312486 -1267.471825 -1841.312578 -1976.239516 -1605.748477 -999.264192
-553.325572 -496.661399 -741.431728 -992.041906 -1015.421835 -854.404025
-820.793235 -1278.679570 -2376.801061 -3907.991791 -5374.993878 -6215.574511
-6065.995891 -4937.944597 -3225.660480 -1527.378204 -1799.945361 -3032.823215
-4365.322366 -5214.730785 -5196.245842 -4318.629904 -2965.785242 -1694.380090
-955.656308 -880.154312 -1239.863898 -1616.521559 -1682.559276 -1415.585372
-1095.560373 -1080.457574 -1522.772686 -2241.277575 -2846.433618 -3020.193178
-2732.600126 -2235.985017 -1859.729232 -1778.872494 -1928.456348 -2099.905870
-2113.874919 -1931.327422 -1645.510948 -1399.039360 -1303.454590 -1399.039360
-1645.510948 -1931.327422 -2113.874919 -2099.905870 -1928.456348 -1778.872494
-1859.729232 -2235.985017 -2732.600126 -3020.193178 -2846.433618 -2241.277575
-1522.772686 -1080.457574 -1095.560373 -1415.585372 -1682.559276 -1616.521559
-1239.863898 -880.154312 -955.656308 -1694.380090 -2965.785242 -4318.629904
-5196.245842 -5214.730785 -4365.322366 -3032.823215 -1799.945361 -1681.387672
-2434.055098 -3398.661366 -4036.942478 -3977.565951 -3212.927154 -2081.235091
-1073.438048 -577.161226 -686.889023 -1177.715690 -1661.709156 -1841.577740
-1703.601573 -1515.874946 -1625.603089 -2197.624490 -3086.616496 -3936.403740
-4424.450087 -4461.068030 -4200.401322 -3879.026417 -3629.800579 -3416.519978
-3115.785089 -2651.634968 -2067.564310 -1498.111223 -1090.160716 -943.094577
-1090.160716 -1498.111223 -2067.564310 -2651.634968 -3115.785089 -3416.519978
-3629.800579 -3879.026417 -4200.401322 -4461.068030 -4424.450087 -3936.403740
-3086.616496 -2197.624490 -1625.603089 -1515.874946 -1703.601573 -1841.577740
-1661.709156 -1177.715690 -686.889023 -577.161226 -1073.438048 -2081.235091
-3212.927154 -3977.565951 -4036.942478 -3398.661366 -2434.055098 -1681.387672
-1191.062944 -1564.666423 -2262.651917 -2809.164293 -2846.571561 -2317.831622
-1460.313218 -654.385289 -221.936422 -272.492767 -668.746021 -1131.475584
-1429.043892 -1534.343649 -1638.069247 -2000.256229 -2744.260709 -3748.706301
-4720.520741 -5388.638299 -5663.533787 -5643.750551 -5483.526358 -5247.214096
-4872.200771 -4256.307947 -3380.426676 -2362.685817 -1414.306695 -748.507099
-510.081496 -748.507099 -1414.306695 -2362.685817 -3380.426676 -4256.307947
-4872.200771 -5247.214096 -5483.526358 -5643.750551 -5663.533787 -5388.638299
-4720.520741 -3748.706301 -2744.260709 -2000.256229 -1638.069247 -1534.343649
-1429.043892 -1131.475584 -668.746021 -272.492767 -221.936422 -654.385289
-1460.313218 -2317.831622 -2846.571561 -2809.164293 -2262.651917 -1564.666423
-1191.062944 -501.802526 -630.731423 -1172.121575 -1731.258103 -1976.188315
-1788.330612 -1271.390566 -662.860594 -210.931488 -66.180067 -227.472957
-569.942428 -946.041958 -1297.052924 -1690.758596 -2249.074237 -3020.486957
-3906.509009 -4711.185009 -5275.785974 -5582.578944 -5736.457160 -5841.358389
-5881.756072 -5714.022439 -5176.315120 -4228.022412 -3014.062776 -1817.781034
-947.820636 -630.623787 -947.820636 -1817.781034 -3014.062776 -4228.022412
-5176.315120 -5714.022439 -5881.756072 -5841.358389 -5736.457160 -5582.578944
-5275.785974 -4711.185009 -3906.509009 -3020.486957 -2249.074237 -1690.758596
-1297.052924 -946.041958 -569.942428 -227.472957 -66.180067 -210.931488
-662.860594 -1271.390566 -1788.330612 -1976.188315 -1731.258103 -1172.121575
-630.731423 -501.802526 135.036032 153.717079 -284.340286 -889.588766
-1386.343405 -1612.769673 -1536.314306 -1232.347274 -851.310921 -567.092098
-507.702483 -703.263452 -1091.790917 -1579.572006 -2102.019820 -2631.313849
-3134.952164 -3545.554118 -3793.670677 -3884.710289 -3939.632505 -4135.460470
-4569.412162 -5149.678307 -5609.628644 -5651.241863 -5125.466211 -4132.918416
-2989.738878 -2091.225600 -1752.203671 -2091.225600 -2989.738878 -4132.918416
-5125.466211 -5651.241863 -5609.628644 -5149.678307 -4569.412162 -4135.460470
-3939.632505 -3884.710289 -3793.670677 -3545.554118 -3134.952164 -2631.313849
-2102.019820 -1579.572006 -1091.790917 -703.263452 -507.702483 -567.092098
-851.310921 -1232.347274 -1536.314306 -1612.769673 -1386.343405 -889.588766
-284.340286 153.717079 135.036032 481.220788 606.424505 287.390369
-313.126960 -1016.946774 -1663.192000 -2111.225952 -2272.942568 -2168.360632
-1941.943094 -1797.627637 -1885.692987 -2222.636754 -2696.486979 -3137.061770
-3388.759138 -3348.161956 -2981.649806 -2353.875924 -1658.539212 -1198.475725
-1275.291158 -2023.190014 -3291.473681 -4672.972585 -5685.130429 -6005.535744
-5626.374492 -4846.273023 -4115.445812 -3821.485411 -4115.445812 -4846.273023
-5626.374492 -6005.535744 -5685.130429 -4672.972585 -3291.473681 -2023.190014
-1275.291158 -1198.475725 -1658.539212 -2353.875924 -2981.649806 -3348.161956
-3388.759138 -3137.061770 -2696.486979 -2222.636754 -1885.692987 -1797.627637
-1941.943094 -2168.360632 -2272.942568 -2111.225952 -1663.192000 -1016.946774
-313.126960 287.390369 606.424505 481.220788 374.848480 593.637245
441.162956 -51.063510 -835.592891 -1805.886233 -2763.878773 -3479.496493
-3819.994090 -3841.451933 -3755.082579 -3785.253313 -4023.076222 -4373.132514
-4609.919917 -4487.632835 -3840.084567 -2648.732256 -1084.376511 488.138372
1579.611620 1740.426111 769.015484 -1149.251531 -3476.848019 -5541.621184
-6830.623349 -7202.840254 -6911.653167 -6436.445049 -6219.106343 -6436.445049
-6911.653167 -7202.840254 -6830.623349 -5541.621184 -3476.848019 -1149.251531
769.015484 1740.426111 1579.611620 488.138372 -1084.376511 -2648.732256
-3840.084567 -4487.632835 -4609.919917 -4373.132514 -4023.076222 -3785.253313
-3755.082579 -3841.451933 -3819.994090 -3479.496493 -2763.878773 -1805.886233
-835.592891 -51.063510 441.162956 593.637245 374.848480 -224.973867
66.296500 109.284595 -172.264100 -868.673187 -1969.357252 -3276.876480
-4462.829618 -5246.672950 -5561.030258 -5572.658838 -5545.341569 -5649.945567
-5850.300493 -5920.679084 -5560.622065 -4537.276752 -2805.527692 -581.880304
1653.822340 3262.719014 3661.104960 2575.429415 207.788106 -2802.069075
-5628.025307 -7604.512855 -8489.759304 -8512.332379 -8188.189543 -8013.038070
-8188.189543 -8512.332379 -8489.759304 -7604.512855 -5628.025307 -2802.069075
207.788106 2575.429415 3661.104960 3262.719014 1653.822340 -581.880304
-2805.527692 -4537.276752 -5560.622065 -5920.679084 -5850.300493 -5649.945567
-5545.341569 -5572.658838 -5561.030258 -5246.672950 -4462.829618 -3276.876480
-1969.357252 -868.673187 -172.264100 109.284595 66.296500 -224.973867
-1192.231936 -869.093506 -649.339063 -667.208414 -1124.262648 -2120.118076
-3506.563466 -4913.689699 -5949.644705 -6427.319319 -6450.672536 -6307.369708
-6256.157337 -6354.137873 -6417.626428 -6116.294899 -5140.005925 -3370.073450
-999.011454 1452.245429 3259.122605 3750.536334 2606.714754 47.317364
-3213.707177 -6252.743166 -8327.976772 -9177.755065 -9075.268848 -8621.461977
-8392.236867 -8621.461977 -9075.268848 -9177.755065 -8327.976772 -6252.743166
-3213.707177 47.317364 2606.714754 3750.536334 3259.122605 1452.245429
-999.011454 -3370.073450 -5140.005925 -6116.294899 -6417.626428 -6354.137873
-6256.157337 -6307.369708 -6450.672536 -6427.319319 -5949.644705 -4913.689699
-3506.563466 -2120.118076 -1124.262648 -667.208414 -649.339063 -869.093506
-1192.231936 -2215.998505 -1905.848371 -1574.246163 -1351.041827 -1495.416147
-2199.621442 -3391.163869 -4714.502118 -5724.665461 -6152.600653 -6050.686791
-5725.796390 -5521.115305 -5595.474806 -5825.160911 -5864.878738 -5325.428815
-3989.135582 -1977.291028 209.562425 1827.645181 2180.688096 950.322640
-1604.503514 -4709.313750 -7394.654744 -8924.383533 -9112.604948 -8367.377152
-7444.744535 -7043.656045 -7444.744535 -8367.377152 -9112.604948 -8924.383533
-7394.654744 -4709.313750 -1604.503514 950.322640 2180.688096 1827.645181
209.562425 -1977.291028 -3989.135582 -5325.428815 -5864.878738 -5825.160911
-5595.474806 -5521.115305 -5725.796390 -6050.686791 -6152.600653 -5724.665461
-4714.502118 -3391.163869 -2199.621442 -1495.416147 -1351.041827 -1574.246163
-1905.848371 -2215.998505 -2878.188466 -2613.046638 -2263.623418 -1898.466374
-1769.584445 -2119.483707 -2951.706360 -3967.389067 -4731.734142 -4948.758066
-4644.472999 -4136.939970 -3826.406319 -3947.638380 -4428.118932 -4918.238947
-4969.907834 -4280.772567 -2896.603781 -1269.763703 -116.064269 -101.467038
-1493.605226 -3964.929892 -6680.436508 -8655.928123 -9216.680538 -8320.541458
-6576.645938 -4949.267494 -4293.897713 -4949.267494 -6576.645938 -8320.541458
-9216.680538 -8655.928123 -6680.436508 -3964.929892 -1493.605226 -101.467038
-116.064269 -1269.763703 -2896.603781 -4280.772567 -4969.907834 -4918.238947
-4428.118932 -3947.638380 -3826.406319 -4136.939970 -4644.472999 -4948.758066
-4731.734142 -3967.389067 -2951.706360 -2119.483707 -1769.584445 -1898.466374
-2263.623418 -2613.046638 -2878.188466 -2850.857153 -2652.582735 -2391.128368
-2036.134170 -1774.388879 -1846.210176 -2311.042276 -2950.005589 -3392.571499
-3370.336908 -2907.079062 -2312.534867 -1992.514527 -2203.327046 -2895.641734
-3727.196382 -4233.878552 -4079.359670 -3268.140300 -2209.402266 -1569.760705
-1951.759852 -3543.820170 -5936.514982 -8237.572565 -9461.813945 -9011.493912
-6998.770002 -4236.991740 -1896.159393 -984.227232 -1896.159393 -4236.991740
-6998.770002 -9011.493912 -9461.813945 -8237.572565 -5936.514982 -3543.820170
-1951.759852 -1569.760705 -2209.402266 -3268.140300 -4079.359670 -4233.878552
-3727.196382 -2895.641734 -2203.327046 -1992.514527 -2312.534867 -2907.079062
-3370.336908 -3392.571499 -2950.005589 -2311.042276 -1846.210176 -1774.388879
-2036.134170 -2391.128368 -2652.582735 -2850.857153 -2123.578064 -2021.071360
-1947.233880 -1760.485165 -1545.492532 -1495.279424 -1697.466658 -2020.184904
-2194.448665 -2021.182711 -1536.723627 -1013.835840 -801.887729 -1114.703381
-1893.835498 -2820.001541 -3466.934483 -3528.570478 -3014.573530 -2307.096297
-2017.244712 -2675.165172 -4395.601694 -6710.619764 -8699.701078 -9391.403713
-8249.194946 -5489.543759 -2056.401719 751.267785 1830.484568 751.267785
-2056.401719 -5489.543759 -8249.194946 -9391.403713 -8699.701078 -6710.619764
-4395.601694 -2675.165172 -2017.244712 -2307.096297 -3014.573530 -3528.570478
-3466.934483 -2820.001541 -1893.835498 -1114.703381 -801.887729 -1013.835840
-1536.723627 -2021.182711 -2194.448665 -2020.184904 -1697.466658 -1495.279424
-1545.492532 -1760.485165 -1947.233880 -2021.071360 -2123.578064 -1092.223872
-1126.900178 -1305.940527 -1389.151408 -1351.690938 -1316.321423 -1377.921495
-1489.375159 -1501.177793 -1305.315257 -953.038349 -650.519907 -637.881570
-1036.653423 -1759.607762 -2531.470858 -3012.893685 -2978.144702 -2469.700313
-1843.202398 -1643.893883 -2333.880136 -3990.441631 -6151.222912 -7934.146499
-8416.257582 -7098.417794 -4213.615040 -703.966610 2142.468684 3233.226168
2142.468684 -703.966610 -4213.615040 -7098.417794 -8416.257582 -7934.146499
-6151.222912 -3990.441631 -2333.880136 -1643.893883 -1843.202398 -2469.700313
-2978.144702 -3012.893685 -2531.470858 -1759.607762 -1036.653423 -637.881570
-650.519907 -953.038349 -1305.315257 -1501.177793 -1489.375159 -1377.921495
-1316.321423 -1351.690938 -1389.151408 -1305.940527 -1126.900178 -1092.223872
-392.441958 -593.863517 -1020.084139 -1365.454324 -1518.489239 -1537.968950
-1521.329643 -1500.396024 -1442.833880 -1328.604772 -1211.785427 -1207.849182
-1419.222506 -1857.395843 -2411.360487 -2876.785213 -3034.845798 -2759.513246
-2118.622498 -1412.725507 -1094.445651 -1560.850961 -2900.670361 -4744.525176
-6343.683314 -6883.824651 -5893.793304 -3533.244373 -591.973453 1819.321315
2747.526283 1819.321315 -591.973453 -3533.244373 -5893.793304 -6883.824651
-6343.683314 -4744.525176 -2900.670361 -1560.850961 -1094.445651 -1412.725507
-2118.622498 -2759.513246 -3034.845798 -2876.785213 -2411.360487 -1857.395843
-1419.222506 -1207.849182 -1211.785427 -1328.604772 -1442.833880 -1500.396024
-1521.329643 -1537.968950 -1518.489239 -1365.454324 -1020.084139 -593.863517
-392.441958 -532.778046 -877.721424 -1453.996083 -1935.522986 -2168.413470
-2178.436013 -2076.957872 -1966.642374 -1909.651192 -1944.369060 -2100.248327
-2385.523192 -2765.719670 -3161.589837 -3470.008420 -3588.838641 -3435.532108
-2973.372429 -2259.042288 -1488.380070 -981.157849 -1061.839733 -1868.899504
-3204.880411 -4548.881445 -5267.672821 -4933.092673 -3572.001083 -1699.636059
-103.322751 520.738671 -103.322751 -1699.636059 -3572.001083 -4933.092673
-5267.672821 -4548.881445 -3204.880411 -1868.899504 -1061.839733 -981.157849
-1488.380070 -2259.042288 -2973.372429 -3435.532108 -3588.838641 -3470.008420
-3161.589837 -2765.719670 -2385.523192 -2100.248327 -1944.369060 -1909.651192
-1966.642374 -2076.957872 -2178.436013 -2168.413470 -1935.522986 -1453.996083
-877.721424 -532.778046 -1547.580296 -1939.940008 -2503.734436 -2934.803744
-3083.683422 -2982.405840 -2773.972860 -2619.251499 -2635.189439 -2868.183126
-3284.821820 -3778.194690 -4203.413042 -4439.363446 -4440.486067 -4236.976439
-3882.769842 -3402.739302 -2797.561891 -2110.266453 -1489.435364 -1169.081951
-1347.578250 -2038.978124 -3010.527561 -3870.935945 -4270.135293 -4091.140531
-3515.567423 -2921.847721 -2674.355113 -2921.847721 -3515.567423 -4091.140531
-4270.135293 -3870.935945 -3010.527561 -2038.978124 -1347.578250 -1169.081951
-1489.435364 -2110.266453 -2797.561891 -3402.739302 -3882.769842 -4236.976439
-4440.486067 -4439.363446 -4203.413042 -3778.194690 -3284.821820 -2868.183126
-2635.189439 -2619.251499 -2773.972860 -2982.405840 -3083.683422 -2934.803744
-2503.734436 -1939.940008 -1547.580296 -2910.307624 -3209.865433 -3609.891351
-3849.545688 -3809.787965 -3554.366806 -3267.813092 -3149.960227 -3325.081359
-3791.402469 -4416.552975 -4983.369954 -5282.008579 -5213.568029 -4842.573783
-4351.729566 -3917.994176 -3595.535528 -3295.826431 -2883.921228 -2317.479881
-1719.182460 -1324.799510 -1344.858768 -1839.345944 -2687.379721 -3659.618326
-4533.027447 -5172.771490 -5543.161757 -5661.910023 -5543.161757 -5172.771490
-4533.027447 -3659.618326 -2687.379721 -1839.345944 -1344.858768 -1324.799510
-1719.182460 -2317.479881 -2883.921228 -3295.826431 -3595.535528 -3917.994176
-4351.729566 -4842.573783 -5213.568029 -5282.008579 -4983.369954 -4416.552975
-3791.402469 -3325.081359 -3149.960227 -3267.813092 -3554.366806 -3809.787965
-3849.545688 -3609.891351 -3209.865433 -2910.307624 -3792.993935 -3882.416029
-4066.929209 -4115.975560 -3929.487700 -3598.035570 -3339.475747 -3368.128073
-3773.928606 -4464.911880 -5192.595634 -5652.979685 -5628.417860 -5106.083034
-4300.667189 -3549.193456 -3124.855560 -3080.644494 -3225.587348 -3252.343937
-2934.115175 -2266.913056 -1477.984691 -911.690550 -870.623711 -1493.462902
-2708.664040 -4259.242609 -5776.090223 -6878.619333 -7281.440414 -6878.619333
-5776.090223 -4259.242609 -2708.664040 -1493.462902 -870.623711 -911.690550
-1477.984691 -2266.913056 -2934.115175 -3252.343937 -3225.587348 -3080.644494
-3124.855560 -3549.193456 -4300.667189 -5106.083034 -5628.417860 -5652.979685
-5192.595634 -4464.911880 -3773.928606 -3368.128073 -3339.475747 -3598.035570
-3929.487700 -4115.975560 -4066.929209 -3882.416029 -3792.993935 -3533.124074
-3377.553561 -3432.581049 -3452.490395 -3309.354460 -3085.186426 -3005.188242
-3273.692776 -3922.166740 -4755.030380 -5419.491061 -5566.692371 -5030.290457
-3933.544128 -2658.906405 -1678.485409 -1324.044553 -1620.439873 -2277.577074
-2844.879030 -2939.414746 -2426.518742 -1473.738515 -474.267674 109.778688
-77.889047 -1145.391623 -2883.837451 -4806.173947 -6302.252730 -6866.332688
-6302.252730 -4806.173947 -2883.837451 -1145.391623 -77.889047 109.778688
-474.267674 -1473.738515 -2426.518742 -2939.414746 -2844.879030 -2277.577074
-1620.439873 -1324.044553 -1678.485409 -2658.906405 -3933.544128 -5030.290457
-5566.692371 -5419.491061 -4755.030380 -3922.166740 -3273.692776 -3005.188242
-3085.186426 -3309.354460 -3452.490395 -3432.581049 -3377.553561 -3533.124074
-2032.531819 -1687.454911 -1787.661579 -2016.056570 -2158.595554 -2241.712505
-2466.011255 -3008.149600 -3838.296288 -4672.733151 -5089.796444 -4744.743473
-3569.008694 -1846.783862 -120.565479 1037.016549 1275.835343 619.836027
-554.403675 -1691.721009 -2292.070424 -2099.586300 -1185.386939 84.078262
1172.228363 1561.838611 964.678943 -522.778500 -2405.852590 -3966.006226
-4569.976209 -3966.006226 -2405.852590 -522.778500 964.678943 1561.838611
1172.228363 84.078262 -1185.386939 -2099.586300 -2292.070424 -1691.721009
-554.403675 619.836027 1275.835343 1037.016549 -120.565479 -1846.783862
-3569.008694 -4744.743473 -5089.796444 -4672.733151 -3838.296288 -3008.149600
-2466.011255 -2241.712505 -2158.595554 -2016.056570 -1787.661579 -1687.454911
-2032.531819 147.300502 584.771769 289.444872 -315.517995 -895.336885
-1390.725719 -1956.855538 -2736.809347 -3652.601964 -4363.408252 -4419.060786
-3514.594805 -1696.388525 598.685027 2698.005113 3966.818870 4066.545135
3077.929794 1446.031675 -206.151641 -1300.742161 -1483.350589 -720.573954
688.888001 2194.969599 3175.735332 3187.393253 2190.268636 617.902545
-792.535529 -1355.402589 -792.535529 617.902545 2190.268636 3187.393253
3175.735332 2194.969599 688.888001 -720.573954 -1483.350589 -1300.742161
-206.151641 1446.031675 3077.929794 4066.545135 3966.818870 2698.005113
598.685027 -1696.388525 -3514.594805 -4419.060786 -4363.408252 -3652.601964
-2736.809347 -1956.855538 -1390.725719 -895.336885 -315.517995 289.444872
584.771769 147.300502 2049.378552 2505.507010 1992.745804 1029.141738
55.344554 -791.710903 -1624.276215 -2558.783537 -3488.716685 -4045.849247
-3777.303809 -2423.299609 -122.784765 2577.597838 4921.028841 6242.344060
6223.891569 4992.557909 3038.371825 1021.648040 -436.297457 -916.604020
-305.947541 1161.689954 2948.318741 4375.034067 4891.891742 4349.547144
3110.528421 1892.090750 1390.373352 1892.090750 3110.528421 4349.547144
4891.891742 4375.034067 2948.318741 1161.689954 -305.947541 -916.604020
-436.297457 1021.648040 3038.371825 4992.557909 6223.891569 6242.344060
4921.028841 2577.597838 -122.784765 -2423.299609 -3777.303809 -4045.849247
-3488.716685 -2558.783537 -1624.276215 -791.710903 55.344554 1029.141738
1992.745804 2505.507010 2049.378552 2800.063403 3253.664156 2647.238862
1536.808767 405.082007 -579.795619 -1512.610461 -2499.724826 -3425.466655
-3914.219935 -3515.394534 -1988.656762 491.566048 3338.644195 5766.705764
7101.969747 7036.616141 5715.352425 3644.035336 1494.827047 -97.098570
-690.423305 -141.988255 1340.311214 3226.333007 4819.334076 5531.595688
5171.892398 4072.467366 2937.877450 2463.640490 2937.877450 4072.467366
5171.892398 5531.595688 4819.334076 3226.333007 1340.311214 -141.988255
-690.423305 -97.098570 1494.827047 3644.035336 5715.352425 7036.616141
7101.969747 5766.705764 3338.644195 491.566048 -1988.656762 -3515.394534
-3914.219935 -3425.466655 -2499.724826 -1512.610461 -579.795619 405.082007
1536.808767 2647.238862 3253.664156 2800.063403 2049.378552 2505.507010
1992.745804 1029.141738 55.344554 -791.710903 -1624.276215 -2558.783537
-3488.716685 -4045.849247 -3777.303809 -2423.299609 -122.784765 2577.597838
4921.028841 6242.344060 6223.891569 4992.557909 3038.371825 1021.648040
-436.297457 -916.604020 -305.947541 1161.689954 2948.318741 4375.034067
4891.891742 4349.547144 3110.528421 1892.090750 1390.373352 1892.090750
3110.528421 4349.547144 4891.891742 4375.034067 2948.318741 1161.689954
-305.947541 -916.604020 -436.297457 1021.648040 3038.371825 4992.557909
6223.891569 6242.344060 4921.028841 2577.597838 -122.784765 -2423.299609
-3777.303809 -4045.849247 -3488.716685 -2558.783537 -1624.276215 -791.710903
55.344554 1029.141738 1992.745804 2505.507010 2049.378552 147.300502
584.771769 289.444872 -315.517995 -895.336885 -1390.725719 -1956.855538
-2736.809347 -3652.601964 -4363.408252 -4419.060786 -3514.594805 -1696.388525
598.685027 2698.005113 3966.818870 4066.545135 3077.929794 1446.031675
-206.151641 -1300.742161 -1483.350589 -720.573954 688.888001 2194.969599
3175.735332 3187.393253 2190.268636 617.902545 -792.535529 -1355.402589
-792.535529 617.902545 2190.268636 3187.393253 3175.735332 2194.969599
688.888001 -720.573954 -1483.350589 -1300.742161 -206.151641 1446.031675
3077.929794 4066.545135 3966.818870 2698.005113 598.685027 -1696.388525
-3514.594805 -4419.060786 -4363.408252 -3652.601964 -2736.809347 -1956.855538
-1390.725719 -895.336885 -315.517995 289.444872 584.771769 147.300502
-2032.531819 -1687.454911 -1787.661579 -2016.056570 -2158.595554 -2241.712505
-2466.011255 -3008.149600 -3838.296288 -4672.733151 -5089.796444 -4744.743473
-3569.008694 -1846.783862 -120.565479 1037.016549 1275.835343 619.836027
-554.403675 -1691.721009 -2292.070424 -2099.586300 -1185.386939 84.078262
1172.228363 1561.838611 964.678943 -522.778500 -2405.852590 -3966.006226
-4569.976209 -3966.006226 -2405.852590 -522.778500 964.678943 1561.838611
1172.228363 84.078262 -1185.386939 -2099.586300 -2292.070424 -1691.721009
-554.403675 619.836027 1275.835343 1037.016549 -120.565479 -1846.783862
-3569.008694 -4744.743473 -5089.796444 -4672.733151 -3838.296288 -3008.149600
-2466.011255 -2241.712505 -2158.595554 -2016.056570 -1787.661579 -1687.454911
-2032.531819 -3533.124074 -3377.553561 -3432.581049 -3452.490395 -3309.354460
-3085.186426 -3005.188242 -3273.692776 -3922.166740 -4755.030380 -5419.491061
-5566.692371 -5030.290457 -3933.544128 -2658.906405 -1678.485409 -1324.044553
-1620.439873 -2277.577074 -2844.879030 -2939.414746 -2426.518742 -1473.738515
-474.267674 109.778688 -77.889047 -1145.391623 -2883.837451 -4806.173947
-6302.252730 -6866.332688 -6302.252730 -4806.173947 -2883.837451 -1145.391623
-77.889047 109.778688 -474.267674 -1473.738515 -2426.518742 -2939.414746
-2844.879030 -2277.577074 -1620.439873 -1324.044553 -1678.485409 -2658.906405
-3933.544128 -5030.290457 -5566.692371 -5419.491061 -4755.030380 -3922.166740
-3273.692776 -3005.188242 -3085.186426 -3309.354460 -3452.490395 -3432.581049
-3377.553561 -3533.124074 -3792.993935 -3882.416029 -4066.929209 -4115.975560
-3929.487700 -3598.035570 -3339.475747 -3368.128073 -3773.928606 -4464.911880
-5192.595634 -5652.979685 -5628.417860 -5106.083034 -4300.667189 -3549.193456
-3124.855560 -3080.644494 -3225.587348 -3252.343937 -2934.115175 -2266.913056
-1477.984691 -911.690550 -870.623711 -1493.462902 -2708.664040 -4259.242609
-5776.090223 -6878.619333 -7281.440414 -6878.619333 -5776.090223 -4259.242609
-2708.664040 -1493.462902 -870.623711 -911.690550 -1477.984691 -2266.913056
-2934.115175 -3252.343937 -3225.587348 -3080.644494 -3124.855560 -3549.193456
-4300.667189 -5106.083034 -5628.417860 -5652.979685 -5192.595634 -4464.911880
-3773.928606 -3368.128073 -3339.475747 -3598.035570 -3929.487700 -4115.975560
-4066.929209 -3882.416029 -3792.993935 -2910.307624 -3209.865433 -3609.891351
-3849.545688 -3809.787965 -3554.366806 -3267.813092 -3149.960227 -3325.081359
-3791.402469 -4416.552975 -4983.369954 -5282.008579 -5213.568029 -4842.573783
-4351.729566 -3917.994176 -3595.535528 -3295.826431 -2883.921228 -2317.479881
-1719.182460 -1324.799510 -1344.858768 -1839.345944 -2687.379721 -3659.618326
-4533.027447 -5172.771490 -5543.161757 -5661.910023 -5543.161757 -5172.771490
-4533.027447 -3659.618326 -2687.379721 -1839.345944 -1344.858768 -1324.799510
-1719.182460 -2317.479881 -2883.921228 -3295.826431 -3595.535528 -3917.994176
-4351.729566 -4842.573783 -5213.568029 -5282.008579 -4983.369954 -4416.552975
-3791.402469 -3325.081359 -3149.960227 -3267.813092 -3554.366806 -3809.787965
-3849.545688 -3609.891351 -3209.865433 -2910.307624 -1547.580296 -1939.940008
-2503.734436 -2934.803744 -3083.683422 -2982.405840 -2773.972860 -2619.251499
-2635.189439 -2868.183126 -3284.821820 -3778.194690 -4203.413042 -4439.363446
-4440.486067 -4236.976439 -3882.769842 -3402.739302 -2797.561891 -2110.266453
-1489.435364 -1169.081951 -1347.578250 -2038.978124 -3010.527561 -3870.935945
-4270.135293 -4091.140531 -3515.567423 -2921.847721 -2674.355113 -2921.847721
-3515.567423 -4091.140531 -4270.135293 -3870.935945 -3010.527561 -2038.978124
-1347.578250 -1169.081951 -1489.435364 -2110.266453 -2797.561891 -3402.739302
-3882.769842 -4236.976439 -4440.486067 -4439.363446 -4203.413042 -3778.194690
-3284.821820 -2868.183126 -2635.189439 -2619.251499 -2773.972860 -2982.405840
-3083.683422 -2934.803744 -2503.734436 -1939.940008 -1547.580296 -532.778046
-877.721424 -1453.996083 -1935.522986 -2168.413470 -2178.436013 -2076.957872
-1966.642374 -1909.651192 -1944.369060 -2100.248327 -2385.523192 -2765.719670
-3161.589837 -3470.008420 -3588.838641 -3435.532108 -2973.372429 -2259.042288
-1488.380070 -981.157849 -1061.839733 -1868.899504 -3204.880411 -4548.881445
-5267.672821 -4933.092673 -3572.001083 -1699.636059 -103.322751 520.738671
-103.322751 -1699.636059 -3572.001083 -4933.092673 -5267.672821 -4548.881445
-3204.880411 -1868.899504 -1061.839733 -981.157849 -1488.380070 -2259.042288
-2973.372429 -3435.532108 -3588.838641 -3470.008420 -3161.589837 -2765.719670
-2385.523192 -2100.248327 -1944.369060 -1909.651192 -1966.642374 -2076.957872
-2178.436013 -2168.413470 -1935.522986 -1453.996083 -877.721424 -532.778046
-392.441958 -593.863517 -1020.084139 -1365.454324 -1518.489239 -1537.968950
-1521.329643 -1500.396024 -1442.833880 -1328.604772 -1211.785427 -1207.849182
-1419.222506 -1857.395843 -2411.360487 -2876.785213 -3034.845798 -2759.513246
-2118.622498 -1412.725507 -1094.445651 -1560.850961 -2900.670361 -4744.525176
-6343.683314 -6883.824651 -5893.793304 -3533.244373 -591.973453 1819.321315
2747.526283 1819.321315 -591.973453 -3533.244373 -5893.793304 -6883.824651
-6343.683314 -4744.525176 -2900.670361 -1560.850961 -1094.445651 -1412.725507
-2118.622498 -2759.513246 -3034.845798 -2876.785213 -2411.360487 -1857.395843
-1419.222506 -1207.849182 -1211.785427 -1328.604772 -1442.833880 -1500.396024
-1521.329643 -1537.968950 -1518.489239 -1365.454324 -1020.084139 -593.863517
-392.441958 -1092.223872 -1126.900178 -1305.940527 -1389.151408 -1351.690938
-1316.321423 -1377.921495 -1489.375159 -1501.177793 -1305.315257 -953.038349
-650.519907 -637.881570 -1036.653423 -1759.607762 -2531.470858 -3012.893685
-2978.144702 -2469.700313 -1843.202398 -1643.893883 -2333.880136 -3990.441631
-6151.222912 -7934.146499 -8416.257582 -7098.417794 -4213.615040 -703.966610
2142.468684 3233.226168 2142.468684 -703.966610 -4213.615040 -7098.417794
-8416.257582 -7934.146499 -6151.222912 -3990.441631 -2333.880136 -1643.893883
-1843.202398 -2469.700313 -2978.144702 -3012.893685 -2531.470858 -1759.607762
-1036.653423 -637.881570 -650.519907 -953.038349 -1305.315257 -1501.177793
-1489.375159 -1377.921495 -1316.321423 -1351.690938 -1389.151408 -1305.940527
-1126.900178 -1092.223872 -2123.578064 -2021.071360 -1947.233880 -1760.485165
-1545.492532 -1495.279424 -1697.466658 -2020.184904 -2194.448665 -2021.182711
-1536.723627 -1013.835840 -801.887729 -1114.703381 -1893.835498 -2820.001541
-3466.934483 -3528.570478 -3014.573530 -2307.096297 -2017.244712 -2675.165172
-4395.601694 -6710.619764 -8699.701078 -9391.403713 -8249.194946 -5489.543759
-2056.401719 751.267785 1830.484568 751.267785 -2056.401719 -5489.543759
-8249.194946 -9391.403713 -8699.701078 -6710.619764 -4395.601694 -2675.165172
-2017.244712 -2307.096297 -3014.573530 -3528.570478 -3466.934483 -2820.001541
-1893.835498 -1114.703381 -801.887729 -1013.835840 -1536.723627 -2021.182711
-2194.448665 -2020.184904 -1697.466658 -1495.279424 -1545.492532 -1760.485165
-1947.233880 -2021.071360 -2123.578064 -2850.857153 -2652.582735 -2391.128368
-2036.134170 -1774.388879 -1846.210176 -2311.042276 -2950.005589 -3392.571499
-3370.336908 -2907.079062 -2312.534867 -1992.514527 -2203.327046 -2895.641734
-3727.196382 -4233.878552 -4079.359670 -3268.140300 -2209.402266 -1569.760705
-1951.759852 -3543.820170 -5936.514982 -8237.572565 -9461.813945 -9011.493912
-6998.770002 -4236.991740 -1896.159393 -984.227232 -1896.159393 -4236.991740
-6998.770002 -9011.493912 -9461.813945 -8237.572565 -5936.514982 -3543.820170
-1951.759852 -1569.760705 -2209.402266 -3268.140300 -4079.359670 -4233.878552
-3727.196382 -2895.641734 -2203.327046 -1992.514527 -2312.534867 -2907.079062
-3370.336908 -3392.571499 -2950.005589 -2311.042276 -1846.210176 -1774.388879
-2036.134170 -2391.128368 -2652.582735 -2850.857153 -2878.188466 -2613.046638
-2263.623418 -1898.466374 -1769.584445 -2119.483707 -2951.706360 -3967.389067
-4731.734142 -4948.758066 -4644.472999 -4136.939970 -3826.406319 -3947.638380
-4428.118932 -4918.238947 -4969.907834 -4280.772567 -2896.603781 -1269.763703
-116.064269 -101.467038 -1493.605226 -3964.929892 -6680.436508 -8655.928123
-9216.680538 -8320.541458 -6576.645938 -4949.267494 -4293.897713 -4949.267494
-6576.645938 -8320.541458 -9216.680538 -8655.928123 -6680.436508 -3964.929892
-1493.605226 -101.467038 -116.064269 -1269.763703 -2896.603781 -4280.772567
-4969.907834 -4918.238947 -4428.118932 -3947.638380 -3826.406319 -4136.939970
-4644.472999 -4948.758066 -4731.734142 -3967.389067 -2951.706360 -2119.483707
-1769.584445 -1898.466374 -2263.623418 -2613.046638 -2878.188466 -2215.998505
-1905.848371 -1574.246163 -1351.041827 -1495.416147 -2199.621442 -3391.163869
-4714.502118 -5724.665461 -6152.600653 -6050.686791 -5725.796390 -5521.115305
-5595.474806 -5825.160911 -5864.878738 -5325.428815 -3989.135582 -1977.291028
209.562425 1827.645181 2180.688096 950.322640 -1604.503514 -4709.313750
-7394.654744 -8924.383533 -9112.604948 -8367.377152 -7444.744535 -7043.656045
-7444.744535 -8367.377152 -9112.604948 -8924.383533 -7394.654744 -4709.313750
-1604.503514 950.322640 2180.688096 1827.645181 209.562425 -1977.291028
-3989.135582 -5325.428815 -5864.878738 -5825.160911 -5595.474806 -5521.115305
-5725.796390 -6050.686791 -6152.600653 -5724.665461 -4714.502118 -3391.163869
-2199.621442 -1495.416147 -1351.041827 -1574.246163 -1905.848371 -2215.998505
-1192.231936 -869.093506 -649.339063 -667.208414 -1124.262648 -2120.118076
-3506.563466 -4913.689699 -5949.644705 -6427.319319 -6450.672536 -6307.369708
-6256.157337 -6354.137873 -6417.626428 -6116.294899 -5140.005925 -3370.073450
-999.011454 1452.245429 3259.122605 3750.536334 2606.714754 47.317364
-3213.707177 -6252.743166 -8327.976772 -9177.755065 -9075.268848 -8621.461977
-8392.236867 -8621.461977 -9075.268848 -9177.755065 -8327.976772 -6252.743166
-3213.707177 47.317364 2606.714754 3750.536334 3259.122605 1452.245429
-999.011454 -3370.073450 -5140.005925 -6116.294899 -6417.626428 -6354.137873
-6256.157337 -6307.369708 -6450.672536 -6427.319319 -5949.644705 -4913.689699
-3506.563466 -2120.118076 -1124.262648 -667.208414 -649.339063 -869.093506
-1192.231936 -224.973867 66.296500 109.284595 -172.264100 -868.673187
-1969.357252 -3276.876480 -4462.829618 -5246.672950 -5561.030258 -5572.658838
-5545.341569 -5649.945567 -5850.300493 -5920.679084 -5560.622065 -4537.276752
-2805.527692 -581.880304 1653.822340 3262.719014 3661.104960 2575.429415
207.788106 -2802.069075 -5628.025307 -7604.512855 -8489.759304 -8512.332379
-8188.189543 -8013.038070 -8188.189543 -8512.332379 -8489.759304 -7604.512855
-5628.025307 -2802.069075 207.788106 2575.429415 3661.104960 3262.719014
1653.822340 -581.880304 -2805.527692 -4537.276752 -5560.622065 -5920.679084
-5850.300493 -5649.945567 -5545.341569 -5572.658838 -5561.030258 -5246.672950
-4462.829618 -3276.876480 -1969.357252 -868.673187 -172.264100 109.284595
66.296500 -224.973867 374.848480 593.637245 441.162956 -51.063510
-835.592891 -1805.886233 -2763.878773 -3479.496493 -3819.994090 -3841.451933
-3755.082579 -3785.253313 -4023.076222 -4373.132514 -4609.919917 -4487.632835
-3840.084567 -2648.732256 -1084.376511 488.138372 1579.611620 1740.426111
769.015484 -1149.251531 -3476.848019 -5541.621184 -6830.623349 -7202.840254
-6911.653167 -6436.445049 -6219.106343 -6436.445049 -6911.653167 -7202.840254
-6830.623349 -5541.621184 -3476.848019 -1149.251531 769.015484 1740.426111
1579.611620 488.138372 -1084.376511 -2648.732256 -3840.084567 -4487.632835
-4609.919917 -4373.132514 -4023.076222 -3785.253313 -3755.082579 -3841.451933
-3819.994090 -3479.496493 -2763.878773 -1805.886233 -835.592891 -51.063510
441.162956 593.637245 374.848480 481.220788 606.424505 287.390369
-313.126960 -1016.946774 -1663.192000 -2111.225952 -2272.942568 -2168.360632
-1941.943094 -1797.627637 -1885.692987 -2222.636754 -2696.486979 -3137.061770
-3388.759138 -3348.161956 -2981.649806 -2353.875924 -1658.539212 -1198.475725
-1275.291158 -2023.190014 -3291.473681 -4672.972585 -5685.130429 -6005.535744
-5626.374492 -4846.273023 -4115.445812 -3821.485411 -4115.445812 -4846.273023
-5626.374492 -6005.535744 -5685.130429 -4672.972585 -3291.473681 -2023.190014
-1275.291158 -1198.475725 -1658.539212 -2353.875924 -2981.649806 -3348.161956
-3388.759138 -3137.061770 -2696.486979 -2222.636754 -1885.692987 -1797.627637
-1941.943094 -2168.360632 -2272.942568 -2111.225952 -1663.192000 -1016.946774
-313.126960 287.390369 606.424505 481.220788 135.036032 153.717079
-284.340286 -889.588766 -1386.343405 -1612.769673 -1536.314306 -1232.347274
-851.310921 -567.092098 -507.702483 -703.263452 -1091.790917 -1579.572006
-2102.019820 -2631.313849 -3134.952164 -3545.554118 -3793.670677 -3884.710289
-3939.632505 -4135.460470 -4569.412162 -5149.678307 -5609.628644 -5651.241863
-5125.466211 -4132.918416 -2989.738878 -2091.225600 -1752.203671 -2091.225600
-2989.738878 -4132.918416 -5125.466211 -5651.241863 -5609.628644 -5149.678307
-4569.412162 -4135.460470 -3939.632505 -3884.710289 -3793.670677 -3545.554118
-3134.952164 -2631.313849 -2102.019820 -1579.572006 -1091.790917 -703.263452
-507.702483 -567.092098 -851.310921 -1232.347274 -1536.314306 -1612.769673
-1386.343405 -889.588766 -284.340286 153.717079 135.036032 -501.802526
-630.731423 -1172.121575 -1731.258103 -1976.188315 -1788.330612 -1271.390566
-662.860594 -210.931488 -66.180067 -227.472957 -569.942428 -946.041958
-1297.052924 -1690.758596 -2249.074237 -3020.486957 -3906.509009 -4711.185009
-5275.785974 -5582.578944 -5736.457160 -5841.358389 -5881.756072 -5714.022439
-5176.315120 -4228.022412 -3014.062776 -1817.781034 -947.820636 -630.623787
-947.820636 -1817.781034 -3014.062776 -4228.022412 -5176.315120 -5714.022439
-5881.756072 -5841.358389 -5736.457160 -5582.578944 -5275.785974 -4711.185009
-3906.509009 -3020.486957 -2249.074237 -1690.758596 -1297.052924 -946.041958
-569.942428 -227.472957 -66.180067 -210.931488 -662.860594 -1271.390566
-1788.330612 -1976.188315 -1731.258103 -1172.121575 -630.731423 -501.802526
-1191.062944 -1564.666423 -2262.651917 -2809.164293 -2846.571561 -2317.831622
-1460.313218 -654.385289 -221.936422 -272.492767 -668.746021 -1131.475584
-1429.043892 -1534.343649 -1638.069247 -2000.256229 -2744.260709 -3748.706301
-4720.520741 -5388.638299 -5663.533787 -5643.750551 -5483.526358 -5247.214096
-4872.200771 -4256.307947 -3380.426676 -2362.685817 -1414.306695 -748.507099
-510.081496 -748.507099 -1414.306695 -2362.685817 -3380.426676 -4256.307947
-4872.200771 -5247.214096 -5483.526358 -5643.750551 -5663.533787 -5388.638299
-4720.520741 -3748.706301 -2744.260709 -2000.256229 -1638.069247 -1534.343649
-1429.043892 -1131.475584 -668.746021 -272.492767 -221.936422 -654.385289
-1460.313218 -2317.831622 -2846.571561 -2809.164293 -2262.651917 -1564.666423
-1191.062944 -1681.387672 -2434.055098 -3398.661366 -4036.942478 -3977.565951
-3212.927154 -2081.235091 -1073.438048 -577.161226 -686.889023 -1177.715690
-1661.709156 -1841.577740 -1703.601573 -1515.874946 -1625.603089 -2197.624490
-3086.616496 -3936.403740 -4424.450087 -4461.068030 -4200.401322 -3879.026417
-3629.800579 -3416.519978 -3115.785089 -2651.634968 -2067.564310 -1498.111223
-1090.160716 -943.094577 -1090.160716 -1498.111223 -2067.564310 -2651.634968
-3115.785089 -3416.519978 -3629.800579 -3879.026417 -4200.401322 -4461.068030
-4424.450087 -3936.403740 -3086.616496 -2197.624490 -1625.603089 -1515.874946
-1703.601573 -1841.577740 -1661.709156 -1177.715690 -686.889023 -577.161226
-1073.438048 -2081.235091 -3212.927154 -3977.565951 -4036.942478 -3398.661366
-2434.055098 -1681.387672 -1799.945361 -3032.823215 -4365.322366 -5214.730785
-5196.245842 -4318.629904 -2965.785242 -1694.380090 -955.656308 -880.154312
-1239.863898 -1616.521559 -1682.559276 -1415.585372 -1095.560373 -1080.457574
-1522.772686 -2241.277575 -2846.433618 -3020.193178 -2732.600126 -2235.985017
-1859.729232 -1778.872494 -1928.456348 -2099.905870 -2113.874919 -1931.327422
-1645.510948 -1399.039360 -1303.454590 -1399.039360 -1645.510948 -1931.327422
-2113.874919 -2099.905870 -1928.456348 -1778.872494 -1859.729232 -2235.985017
-2732.600126 -3020.193178 -2846.433618 -2241.277575 -1522.772686 -1080.457574
-1095.560373 -1415.585372 -1682.559276 -1616.521559 -1239.863898 -880.154312
-955.656308 -1694.380090 -2965.785242 -4318.629904 -5196.245842 -5214.730785
-4365.322366 -3032.823215 -1799.945361 -1527.378204 -3225.660480 -4937.944597
-6065.995891 -6215.574511 -5374.993878 -3907.991791 -2376.801061 -1278.679570
-820.793235 -854.404025 -1015.421835 -992.041906 -741.431728 -496.661399
-553.325572 -999.264192 -1605.748477 -1976.239516 -1841.312578 -1267.471825
-616.312486 -290.376171 -464.509205 -996.730430 -1558.909942 -1864.186855
-1824.043602 -1554.170276 -1267.886323 -1149.029027 -1267.886323 -1554.170276
-1824.043602 -1864.186855 -1558.909942 -996.730430 -464.509205 -290.376171
-616.312486 -1267.471825 -1841.312578 -1976.239516 -1605.748477 -999.264192
-553.325572 -496.661399 -741.431728 -992.041906 -1015.421835 -854.404025
-820.793235 -1278.679570 -2376.801061 -3907.991791 -5374.993878 -6215.574511
-6065.995891 -4937.944597 -3225.660480 -1527.378204 -988.128482 -2984.948329
-4959.185015 -6344.597313 -6757.541043 -6140.550466 -4772.433322 -3145.585704
-1753.730215 -880.540368 -503.071912 -377.350476 -257.241765 -90.100587
-34.704303 -281.632460 -824.942935 -1389.435950 -1597.918488 -1259.266136
-544.735930 100.245071 252.166524 -206.606048 -1020.246553 -1740.548564
-2010.152903 -1753.827388 -1180.281493 -635.070414 -415.173142 -635.070414
-1180.281493 -1753.827388 -2010.152903 -1740.548564 -1020.246553 -206.606048
252.166524 100.245071 -544.735930 -1259.266136 -1597.918488 -1389.435950
-824.942935 -281.632460 -34.704303 -90.100587 -257.241765 -377.350476
-503.071912 -880.540368 -1753.730215 -3145.585704 -4772.433322 -6140.550466
-6757.541043 -6344.597313 -4959.185015 -2984.948329 -988.128482 -346.236146
-2365.349546 -4384.318489 -5929.809829 -6664.421945 -6477.115251 -5508.282140
-4098.892820 -2660.459540 -1507.237060 -742.467196 -279.852192 11.603690
158.458703 64.524854 -351.811892 -989.751403 -1541.866242 -1674.919617
-1290.653431 -648.075627 -222.141171 -383.162885 -1130.232107 -2074.613925
-2680.299113 -2587.191190 -1806.424916 -691.915104 255.869143 624.157515
255.869143 -691.915104 -1806.424916 -2587.191190 -2680.299113 -2074.613925
-1130.232107 -383.162885 -222.141171 -648.075627 -1290.653431 -1674.919617
-1541.866242 -989.751403 -351.811892 64.524854 158.458703 11.603690
-279.852192 -742.467196 -1507.237060 -2660.459540 -4098.892820 -5508.282140
-6477.115251 -6664.421945 -5929.809829 -4384.318489 -2365.349546 -346.236146
310.443000 -1445.330881 -3274.475625 -4853.589988 -5929.809829 -6344.597313
-6065.995891 -5214.730785 -4036.942478 -2809.164293 -1731.258103 -889.588766
-313.126960 -51.063510 -172.264100 -667.208414 -1351.041827 -1898.466374
-2036.134170 -1760.485165 -1389.151408 -1365.454324 -1935.522986 -2934.803744
-3849.545688 -4115.975560 -3452.490395 -2016.056570 -315.517995 1029.141738
1536.808767 1029.141738 -315.517995 -2016.056570 -3452.490395 -4115.975560
-3849.545688 -2934.803744 -1935.522986 -1365.454324 -1389.151408 -1760.485165
-2036.134170 -1898.466374 -1351.041827 -667.208414 -172.264100 -51.063510
-313.126960 -889.588766 -1731.258103 -2809.164293 -4036.942478 -5214.730785
-6065.995891 -6344.597313 -5929.809829 -4853.589988 -3274.475625 -1445.330881
310.443000 987.829871 -306.357519 -1773.838658 -3274.475625 -4663.960294
-5748.001826 -6313.932844 -6228.394162 -5518.946542 -4370.893805 -3049.598872
-1817.562087 -895.448807 -447.997052 -544.745443 -1094.369001 -1826.195976
-2395.835022 -2592.045069 -2502.219408 -2480.789082 -2899.777271 -3843.155725
-4975.673929 -5699.939826 -5502.263092 -4253.490588 -2280.152586 -197.701926
1354.405230 1924.806188 1354.405230 -197.701926 -2280.152586 -4253.490588
-5502.263092 -5699.939826 -4975.673929 -3843.155725 -2899.777271 -2480.789082
-2502.219408 -2592.045069 -2395.835022 -1826.195976 -1094.369001 -544.745443
-447.997052 -895.448807 -1817.562087 -3049.598872 -4370.893805 -5518.946542
-6228.394162 -6313.932844 -5748.001826 -4663.960294 -3274.475625 -1773.838658
-306.357519 987.829871 1681.356575 920.455670 -107.865968 -1445.330881
-3055.551808 -4719.379874 -6062.895029 -6714.246671 -6484.176341 -5455.952723
-3947.919745 -2394.883462 -1214.716659 -693.012852 -893.961602 -1624.356744
-2501.800218 -3143.192085 -3391.935358 -3426.801919 -3639.371980 -4330.123204
-5431.918369 -6477.460714 -6855.821600 -6183.850622 -4534.002037 -2380.559194
-342.845837 1070.396951 1570.459244 1070.396951 -342.845837 -2380.559194
-4534.002037 -6183.850622 -6855.821600 -6477.460714 -5431.918369 -4330.123204
-3639.371980 -3426.801919 -3391.935358 -3143.192085 -2501.800218 -1624.356744
-893.961602 -693.012852 -1214.716659 -2394.883462 -3947.919745 -5455.952723
-6484.176341 -6714.246671 -6062.895029 -4719.379874 -3055.551808 -1445.330881
-107.865968 920.455670 1681.356575 2254.627997 1999.763544 1415.104548
310.443000 -1361.672662 -3365.251972 -5208.796496 -6345.092800 -6426.192806
-5467.892952 -3847.149453 -2153.267045 -968.953590 -660.361053 -1242.268243
-2376.446656 -3533.318581 -4269.906575 -4479.962780 -4443.788035 -4610.959110
-5242.143606 -6166.819172 -6852.981984 -6755.142970 -5686.535307 -3939.389227
-2080.303954 -605.686353 266.938422 545.394482 266.938422 -605.686353
-2080.303954 -3939.389227 -5686.535307 -6755.142970 -6852.981984 -6166.819172
-5242.143606 -4610.959110 -4443.788035 -4479.962780 -4269.906575 -3533.318581
-2376.446656 -1242.268243 -660.361053 -968.953590 -2153.267045 -3847.149453
-5467.892952 -6426.192806 -6345.092800 -5208.796496 -3365.251972 -1361.672662
310.443000 1415.104548 1999.763544 2254.627997 1863.197019 1514.160584
812.725272 -346.236146 -1921.162933 -3657.815003 -5154.004269 -6023.816776
-6061.713965 -5318.606194 -4070.565758 -2718.177436 -1660.913492 -1170.438482
-1287.632183 -1795.537140 -2322.588215 -2561.334079 -2479.751508 -2358.683291
-2586.252167 -3330.827526 -4341.465417 -5056.754002 -4968.220865 -3970.672037
-2429.473789 -919.836306 141.470587 676.571529 824.681052 676.571529
141.470587 -919.836306 -2429.473789 -3970.672037 -4968.220865 -5056.754002
-4341.465417 -3330.827526 -2586.252167 -2358.683291 -2479.751508 -2561.334079
-2322.588215 -1795.537140 -1287.632183 -1170.438482 -1660.913492 -2718.177436
-4070.565758 -5318.606194 -6061.713965 -6023.816776 -5154.004269 -3657.815003
-1921.162933 -346.236146 812.725272 1514.160584 1863.197019 782.432666
-62.377611 -1110.200365 -2365.349546 -3756.813272 -5081.683428 -6058.900564
-6458.590558 -6210.038967 -5418.039111 -4299.359083 -3104.392889 -2067.928368
-1375.434852 -1113.044663 -1215.482977 -1477.853904 -1675.189516 -1733.994407
-1815.855560 -2207.999212 -3068.566253 -4219.228961 -5171.874776 -5401.582762
-4675.247226 -3193.073419 -1450.387470 50.332890 1008.305263 1330.144758
1008.305263 50.332890 -1450.387470 -3193.073419 -4675.247226 -5401.582762
-5171.874776 -4219.228961 -3068.566253 -2207.999212 -1815.855560 -1733.994407
-1675.189516 -1477.853904 -1215.482977 -1113.044663 -1375.434852 -2067.928368
-3104.392889 -4299.359083 -5418.039111 -6210.038967 -6458.590558 -6058.900564
-5081.683428 -3756.813272 -2365.349546 -1110.200365 -62.377611 782.432666
-406.654855 -1733.616050 -3101.223347 -4384.318489 -5458.274494 -6170.579211
-6386.982972 -6076.029037 -5347.338815 -4399.301733 -3419.775482 -2526.652343
-1787.388214 -1268.802313 -1037.233683 -1092.996535 -1315.807577 -1513.078671
-1568.180299 -1567.159519 -1766.382981 -2387.362723 -3386.905037 -4398.147322
-4914.121871 -4590.862891 -3451.731512 -1860.354229 -314.333671 770.316770
1155.786225 770.316770 -314.333671 -1860.354229 -3451.731512 -4590.862891
-4914.121871 -4398.147322 -3386.905037 -2387.362723 -1766.382981 -1567.159519
-1568.180299 -1513.078671 -1315.807577 -1092.996535 -1037.233683 -1268.802313
-1787.388214 -2526.652343 -3419.775482 -4399.301733 -5347.338815 -6076.029037
-6386.982972 -6170.579211 -5458.274494 -4384.318489 -3101.223347 -1733.616050
-406.654855 -1361.672662 -3055.551808 -4663.960294 -5929.809829 -6664.421945
-6757.541043 -6215.574511 -5196.245842 -3977.565951 -2846.571561 -1976.188315
-1386.343405 -1016.946774 -835.592891 -868.673187 -1124.262648 -1495.416147
-1769.584445 -1774.388879 -1545.492532 -1351.690938 -1518.489239 -2168.413470
-3083.683422 -3809.787965 -3929.487700 -3309.354460 -2158.595554 -895.336885
55.344554 405.082007 55.344554 -895.336885 -2158.595554 -3309.354460
-3929.487700 -3809.787965 -3083.683422 -2168.413470 -1518.489239 -1351.690938
-1545.492532 -1774.388879 -1769.584445 -1495.416147 -1124.262648 -868.673187
-835.592891 -1016.946774 -1386.343405 -1976.188315 -2846.571561 -3977.565951
-5196.245842 -6215.574511 -6757.541043 -6664.421945 -5929.809829 -4663.960294
-3055.551808 -1361.672662 -1921.162933 -3756.813272 -5458.274494 -6664.421945
-7131.974614 -6782.770862 -5729.676113 -4261.943252 -2758.633709 -1543.866306
-763.990714 -375.894241 -255.755545 -331.786801 -618.137866 -1119.566518
-1709.201443 -2124.649406 -2126.655183 -1703.909991 -1138.957873 -848.796255
-1101.346345 -1820.565748 -2628.361500 -3087.108728 -2961.452555 -2327.056850
-1489.630332 -809.456763 -551.271811 -809.456763 -1489.630332 -2327.056850
-2961.452555 -3087.108728 -2628.361500 -1820.565748 -1101.346345 -848.796255
-1138.957873 -1703.909991 -2126.655183 -2124.649406 -1709.201443 -1119.566518
-618.137866 -331.786801 -255.755545 -375.894241 -763.990714 -1543.866306
-2758.633709 -4261.943252 -5729.676113 -6782.770862 -7131.974614 -6664.421945
-5458.274494 -3756.813272 -1921.162933 -2097.066576 -3791.124268 -5389.569858
-6477.115251 -6782.770862 -6253.090302 -5059.302832 -3539.893581 -2081.276990
-971.735644 -305.236865 -3.059052 59.178085 -75.842810 -458.436803
-1110.953853 -1889.826661 -2482.553387 -2583.542215 -2126.309833 -1376.552961
-787.670763 -711.199115 -1174.843292 -1886.631116 -2445.460869 -2590.564568
-2321.277707 -1843.008809 -1421.868249 -1257.666012 -1421.868249 -1843.008809
-2321.277707 -2590.564568 -2445.460869 -1886.631116 -1174.843292 -711.199115
-787.670763 -1376.552961 -2126.309833 -2583.542215 -2482.553387 -1889.826661
-1110.953853 -458.436803 -75.842810 59.178085 -3.059052 -305.236865
-971.735644 -2081.276990 -3539.893581 -5059.302832 -6253.090302 -6782.770862
-6477.115251 -5389.569858 -3791.124268 -2097.066576 -1994.186672 -3300.903317
-4610.505008 -5508.282140 -5729.676113 -5242.525011 -4230.527012 -3005.330226
-1880.399097 -1051.689407 -544.768528 -267.665105 -138.733916 -187.741745
-532.577617 -1234.011240 -2150.634881 -2941.127151 -3249.950464 -2950.819624
-2254.157290 -1580.787149 -1288.989332 -1457.716362 -1877.220240 -2229.609542
-2304.386623 -2096.814630 -1756.174546 -1466.063799 -1354.877380 -1466.063799
-1756.174546 -2096.814630 -2304.386623 -2229.609542 -1877.220240 -1457.716362
-1288.989332 -1580.787149 -2254.157290 -2950.819624 -3249.950464 -2941.127151
-2150.634881 -1234.011240 -532.577617 -187.741745 -138.733916 -267.665105
-544.768528 -1051.689407 -1880.399097 -3005.330226 -4230.527012 -5242.525011
-5729.676113 -5508.282140 -4610.505008 -3300.903317 -1994.186672 -1739.192054
-2537.962180 -3448.071658 -4098.892820 -4261.943252 -3924.404333 -3248.552693
-2470.681606 -1792.423739 -1304.660378 -977.570914 -729.626425 -538.024494
-504.828470 -805.316640 -1534.031061 -2565.162573 -3559.145748 -4142.467493
-4140.811421 -3686.873178 -3115.123013 -2724.856215 -2594.744894 -2579.963395
-2467.913214 -2149.756090 -1679.026173 -1204.919623 -868.479509 -748.892878
-868.479509 -1204.919623 -1679.026173 -2149.756090 -2467.913214 -2579.963395
-2594.744894 -2724.856215 -3115.123013 -3686.873178 -4140.811421 -4142.467493
-3559.145748 -2565.162573 -1534.031061 -805.316640 -504.828470 -538.024494
-729.626425 -977.570914 -1304.660378 -1792.423739 -2470.681606 -3248.552693
-3924.404333 -4261.943252 -4098.892820 -3448.071658 -2537.962180 -1739.192054
-1444.006489 -1766.147397 -2271.810553 -2660.459540 -2758.633709 -2569.266367
-2211.829777 -1828.678465 -1514.123129 -1285.648924 -1100.536035 -914.648373
-756.800468 -761.735803 -1111.574129 -1900.976615 -3020.447629 -4164.959098
-4988.743662 -5304.227060 -5174.326058 -4826.549710 -4462.181656 -4117.165553
-3679.162918 -3027.329995 -2163.861142 -1231.992108 -427.909826 99.215065
280.238151 99.215065 -427.909826 -1231.992108 -2163.861142 -3027.329995
-3679.162918 -4117.165553 -4462.181656 -4826.549710 -5174.326058 -5304.227060
-4988.743662 -4164.959098 -3020.447629 -1900.976615 -1111.574129 -761.735803
-756.800468 -914.648373 -1100.536035 -1285.648924 -1514.123129 -1828.678465
-2211.829777 -2569.266367 -2758.633709 -2660.459540 -2271.810553 -1766.147397
-1444.006489 -1181.905346 -1163.617083 -1344.377350 -1507.237060 -1543.866306
-1466.998915 -1338.887508 -1205.847630 -1081.211610 -960.461169 -840.783801
-739.946245 -717.963840 -884.403060 -1360.384096 -2194.437359 -3287.644864
-4403.016908 -5278.265812 -5769.012035 -5909.209055 -5836.606080 -5646.451267
-5300.982565 -4672.826876 -3681.045466 -2399.598694 -1050.006070 103.454619
860.927554 1122.225310 860.927554 103.454619 -1050.006070 -2399.598694
-3681.045466 -4672.826876 -5300.982565 -5646.451267 -5836.606080 -5909.209055
-5769.012035 -5278.265812 -4403.016908 -3287.644864 -2194.437359 -1360.384096
-884.403060 -717.963840 -739.946245 -840.783801 -960.461169 -1081.211610
-1205.847630 -1338.887508 -1466.998915 -1543.866306 -1507.237060 -1344.377350
-1163.617083 -1181.905346 -966.425829 -764.207500 -730.605677 -742.467196
-763.990714 -811.807304 -878.335191 -911.375860 -863.133536 -745.369126
-632.508284 -617.758434 -770.607372 -1125.841143 -1688.102139 -2422.823156
-3238.243694 -3996.663970 -4575.650390 -4941.662403 -5164.690239 -5341.770601
-5482.461720 -5457.609566 -5069.050504 -4195.661746 -2903.884585 -1441.002956
-126.828370 767.996289 1083.001601 767.996289 -126.828370 -1441.002956
-2903.884585 -4195.661746 -5069.050504 -5457.609566 -5482.461720 -5341.770601
-5164.690239 -4941.662403 -4575.650390 -3996.663970 -3238.243694 -2422.823156
-1688.102139 -1125.841143 -770.607372 -617.758434 -632.508284 -745.369126
-863.133536 -911.375860 -878.335191 -811.807304 -763.990714 -742.467196
-730.605677 -764.207500 -966.425829 -758.698016 -484.496274 -331.065943
-279.852192 -375.894241 -637.367915 -976.094727 -1230.982170 -1290.476498
-1187.937216 -1081.574553 -1139.391550 -1428.279262 -1887.234794 -2381.964422
-2779.648519 -2995.010315 -3008.204399 -2876.654277 -2737.428738 -2767.968769
-3091.677465 -3674.241394 -4293.751258 -4631.404007 -4440.124829 -3683.879497
-2560.420001 -1406.392648 -558.595393 -249.100622 -558.595393 -1406.392648
-2560.420001 -3683.879497 -4440.124829 -4631.404007 -4293.751258 -3674.241394
-3091.677465 -2767.968769 -2737.428738 -2876.654277 -3008.204399 -2995.010315
-2779.648519 -2381.964422 -1887.234794 -1428.279262 -1139.391550 -1081.574553
-1187.937216 -1290.476498 -1230.982170 -976.094727 -637.367915 -375.894241
-279.852192 -331.065943 -484.496274 -758.698016 -523.867894 -234.424260
-25.364124 11.603690 -255.755545 -850.148298 -1599.308643 -2221.341597
-2520.993230 -2529.364562 -2468.202037 -2571.348133 -2908.472559 -3337.947331
-3601.236395 -3471.980309 -2864.557444 -1867.802802 -723.070309 232.274655
658.077076 338.944655 -698.477335 -2155.050358 -3562.446231 -4483.619499
-4702.941016 -4302.155133 -3593.438837 -2963.965026 -2716.567816 -2963.965026
-3593.438837 -4302.155133 -4702.941016 -4483.619499 -3562.446231 -2155.050358
-698.477335 338.944655 658.077076 232.274655 -723.070309 -1867.802802
-2864.557444 -3471.980309 -3601.236395 -3337.947331 -2908.472559 -2571.348133
-2468.202037 -2529.364562 -2520.993230 -2221.341597 -1599.308643 -850.148298
-255.755545 11.603690 -25.364124 -234.424260 -523.867894 -302.139556
-30.799565 186.646161 158.458703 -331.786801 -1318.296459 -2554.971216
-3640.057537 -4277.464709 -4464.637666 -4457.888127 -4550.026332 -4837.519798
-5143.031317 -5125.260778 -4478.295702 -3094.159075 -1125.077175 1045.970276
2896.671783 3904.562395 3718.970623 2314.270345 41.116758 -2481.432184
-4603.978680 -5901.267018 -6314.163264 -6116.951464 -5744.116201 -5571.133347
-5744.116201 -6116.951464 -6314.163264 -5901.267018 -4603.978680 -2481.432184
41.116758 2314.270345 3718.970623 3904.562395 2896.671783 1045.970276
-1125.077175 -3094.159075 -4478.295702 -5125.260778 -5143.031317 -4837.519798
-4550.026332 -4457.888127 -4464.637666 -4277.464709 -3640.057537 -2554.971216
-1318.296459 -331.786801 158.458703 186.646161 -30.799565 -302.139556
-217.652470 -6.099200 174.439590 64.524854 -618.137866 -1926.274308
-3565.805111 -5039.857003 -5956.876752 -6264.828307 -6234.916460 -6219.821662
-6377.091447 -6550.921401 -6368.137891 -5457.330914 -3652.729465 -1097.665546
1762.846774 4279.679038 5771.440067 5745.977599 4104.688570 1227.423703
-2136.189281 -5146.130822 -7195.391667 -8117.940257 -8185.156792 -7908.134984
-7753.824382 -7908.134984 -8185.156792 -8117.940257 -7195.391667 -5146.130822
-2136.189281 1227.423703 4104.688570 5745.977599 5771.440067 4279.679038
1762.846774 -1097.665546 -3652.729465 -5457.330914 -6368.137891 -6550.921401
-6377.091447 -6219.821662 -6234.916460 -6264.828307 -5956.876752 -5039.857003
-3565.805111 -1926.274308 -618.137866 64.524854 174.439590 -6.099200
-217.652470 -384.610721 -280.631966 -177.124389 -351.811892 -1119.566518
-2553.816937 -4348.020952 -5957.544690 -6929.453138 -7172.134631 -6967.574927
-6732.252047 -6712.517656 -6821.421592 -6697.582820 -5916.403807 -4220.735210
-1672.546048 1309.549425 4029.374589 5703.405955 5730.172645 3950.026873
765.945068 -2968.585809 -6273.562965 -8432.349580 -9255.051503 -9089.064457
-8583.950302 -8336.135755 -8583.950302 -9089.064457 -9255.051503 -8432.349580
-6273.562965 -2968.585809 765.945068 3950.026873 5730.172645 5703.405955
4029.374589 1309.549425 -1672.546048 -4220.735210 -5916.403807 -6697.582820
-6821.421592 -6712.517656 -6732.252047 -6967.574927 -7172.134631 -6929.453138
-5957.544690 -4348.020952 -2553.816937 -1119.566518 -351.811892 -177.124389
-280.631966 -384.610721 -770.584951 -795.388045 -787.097064 -989.751403
-1709.201443 -3032.711737 -4674.397217 -6098.411184 -6843.477712 -6808.086660
-6289.876454 -5764.044046 -5568.809385 -5704.638052 -5847.538675 -5534.479303
-4405.629825 -2400.478868 151.723071 2579.263933 4064.713015 3954.027749
2064.974383 -1164.005836 -4796.805189 -7770.415350 -9343.931622 -9401.202260
-8456.592266 -7368.003849 -6903.588897 -7368.003849 -8456.592266 -9401.202260
-9343.931622 -7770.415350 -4796.805189 -1164.005836 2064.974383 3954.027749
4064.713015 2579.263933 151.723071 -2400.478868 -4405.629825 -5534.479303
-5847.538675 -5704.638052 -5568.809385 -5764.044046 -6289.876454 -6808.086660
-6843.477712 -6098.411184 -4674.397217 -3032.711737 -1709.201443 -989.751403
-787.097064 -795.388045 -770.584951 -1146.744560 -1266.592006 -1341.150865
-1541.866242 -2124.649406 -3172.692829 -4439.221672 -5445.144814 -5775.187325
-5353.097488 -4495.008054 -3711.133620 -3400.686342 -3633.714314 -4128.211452
-4404.349194 -4022.838266 -2808.987497 -986.205104 839.563550 1874.398778
1470.992859 -530.168127 -3637.283792 -6847.892385 -9063.583045 -9586.090491
-8442.482977 -6371.543599 -4477.775036 -3720.909442 -4477.775036 -6371.543599
-8442.482977 -9586.090491 -9063.583045 -6847.892385 -3637.283792 -530.168127
1470.992859 1874.398778 839.563550 -986.205104 -2808.987497 -4022.838266
-4404.349194 -4128.211452 -3633.714314 -3400.686342 -3711.133620 -4495.008054
-5353.097488 -5775.187325 -5445.144814 -4439.221672 -3172.692829 -2124.649406
-1541.866242 -1341.150865 -1266.592006 -1146.744560 -1208.986526 -1343.304341
-1471.496269 -1674.919617 -2126.655183 -2878.902316 -3722.268043 -4261.816042
-4169.367468 -3422.386530 -2350.195614 -1456.595852 -1142.931214 -1501.910115
-2282.016430 -3015.446720 -3237.044683 -2709.534205 -1576.349972 -368.454970
179.949590 -528.482303 -2601.691729 -5492.865573 -8157.817441 -9500.417615
-8897.190281 -6530.241186 -3350.335993 -680.476932 355.404326 -680.476932
-3350.335993 -6530.241186 -8897.190281 -9500.417615 -8157.817441 -5492.865573
-2601.691729 -528.482303 179.949590 -368.454970 -1576.349972 -2709.534205
-3237.044683 -3015.446720 -2282.016430 -1501.910115 -1142.931214 -1456.595852
-2350.195614 -3422.386530 -4169.367468 -4261.816042 -3722.268043 -2878.902316
-2126.655183 -1674.919617 -1471.496269 -1343.304341 -1208.986526 -811.158875
-876.403572 -1038.219471 -1290.653431 -1703.909991 -2270.690363 -2802.126191
-2993.579650 -2626.245764 -1747.678287 -688.101300 103.075856 290.228307
-185.405668 -1086.056081 -1988.345205 -2467.363773 -2292.104240 -1568.853587
-759.358743 -518.010722 -1371.321779 -3377.292623 -5965.825961 -8099.960056
-8725.039249 -7294.509623 -4097.104609 -204.746858 2946.611156 4152.692363
2946.611156 -204.746858 -4097.104609 -7294.509623 -8725.039249 -8099.960056
-5965.825961 -3377.292623 -1371.321779 -518.010722 -759.358743 -1568.853587
-2292.104240 -2467.363773 -1988.345205 -1086.056081 -185.405668 290.228307
103.075856 -688.101300 -1747.678287 -2626.245764 -2993.579650 -2802.126191
-2270.690363 -1703.909991 -1290.653431 -1038.219471 -876.403572 -811.158875
-131.832154 -87.986428 -285.676630 -648.075627 -1138.957873 -1673.295939
-2064.287747 -2091.013225 -1648.988193 -858.799787 -35.724313 466.164949
431.364712 -121.758602 -960.278644 -1737.206413 -2125.811876 -1957.344708
-1330.857570 -637.008572 -432.825981 -1168.694999 -2881.877224 -5044.206302
-6703.967714 -6900.267627 -5154.355057 -1776.412192 2185.935352 5347.091736
6550.084882 5347.091736 2185.935352 -1776.412192 -5154.355057 -6900.267627
-6703.967714 -5044.206302 -2881.877224 -1168.694999 -432.825981 -637.008572
-1330.857570 -1957.344708 -2125.811876 -1737.206413 -960.278644 -121.758602
431.364712 466.164949 -35.724313 -858.799787 -1648.988193 -2091.013225
-2064.287747 -1673.295939 -1138.957873 -648.075627 -285.676630 -87.986428
-131.832154 384.054828 520.066725 276.532289 -222.141171 -848.796255
-1444.215837 -1818.184062 -1824.612040 -1463.716791 -916.486328 -463.673433
-337.738030 -608.684192 -1168.645166 -1799.082412 -2259.245556 -2357.268605
-2011.466567 -1313.902053 -562.335144 -191.282385 -572.602984 -1761.921369
-3352.036739 -4569.676270 -4613.506289 -3071.529429 -189.606431 3164.036157
5832.413542 6846.945827 5832.413542 3164.036157 -189.606431 -3071.529429
-4613.506289 -4569.676270 -3352.036739 -1761.921369 -572.602984 -191.282385
-562.335144 -1313.902053 -2011.466567 -2357.268605 -2259.245556 -1799.082412
-1168.645166 -608.684192 -337.738030 -463.673433 -916.486328 -1463.716791
-1824.612040 -1818.184062 -1444.215837 -848.796255 -222.141171 276.532289
520.066725 384.054828 305.837996 486.628942 207.873827 -383.162885
-1101.346345 -1742.504085 -2127.405515 -2178.865481 -1978.161457 -1735.011818
-1668.662257 -1878.249094 -2296.259924 -2749.891983 -3067.018571 -3140.905551
-2927.700928 -2425.568431 -1693.143252 -898.512991 -321.975889 -247.968861
-777.293654 -1686.213275 -2460.368027 -2523.996029 -1548.236784 339.515329
2568.117787 4353.776775 5034.668568 4353.776775 2568.117787 339.515329
-1548.236784 -2523.996029 -2460.368027 -1686.213275 -777.293654 -247.968861
-321.975889 -898.512991 -1693.143252 -2425.568431 -2927.700928 -3140.905551
-3067.018571 -2749.891983 -2296.259924 -1878.249094 -1668.662257 -1735.011818
-1978.161457 -2178.865481 -2127.405515 -1742.504085 -1101.346345 -383.162885
207.873827 486.628942 305.837996 -462.288346 -274.924464 -547.638319
-1130.232107 -1820.565748 -2415.796431 -2776.514214 -2889.420409 -2879.134179
-2933.515571 -3174.894488 -3569.261832 -3948.744329 -4132.165204 -4044.110506
-3736.322764 -3306.656166 -2804.491618 -2217.694537 -1549.396886 -898.044766
-444.176164 -333.288984 -545.478554 -865.268562 -989.261491 -702.910756
-9.484163 865.387176 1585.537182 1862.908720 1585.537182 865.387176
-9.484163 -702.910756 -989.261491 -865.268562 -545.478554 -333.288984
-444.176164 -898.044766 -1549.396886 -2217.694537 -2804.491618 -3306.656166
-3736.322764 -4044.110506 -4132.165204 -3948.744329 -3569.261832 -3174.894488
-2933.515571 -2879.134179 -2889.420409 -2776.514214 -2415.796431 -1820.565748
-1130.232107 -547.638319 -274.924464 -462.288346 -1553.865314 -1370.880443
-1593.247777 -2074.613925 -2628.361500 -3097.134155 -3409.572146 -3606.224190
-3806.889383 -4116.934059 -4525.321949 -4877.456450 -4963.821797 -4671.127633
-4078.206795 -3411.922008 -2890.345249 -2575.781328 -2352.708212 -2040.912171
-1545.223989 -924.133976 -338.874197 56.535834 192.312431 85.885074
-198.774987 -582.237519 -973.049819 -1268.457880 -1379.050959 -1268.457880
-973.049819 -582.237519 -198.774987 85.885074 192.312431 56.535834
-338.874197 -924.133976 -1545.223989 -2040.912171 -2352.708212 -2575.781328
-2890.345249 -3411.922008 -4078.206795 -4671.127633 -4963.821797 -4877.456450
-4525.321949 -4116.934059 -3806.889383 -3606.224190 -3409.572146 -3097.134155
-2628.361500 -2074.613925 -1593.247777 -1370.880443 -1553.865314 -2315.381499
-2135.192634 -2308.751873 -2680.299113 -3087.108728 -3439.375765 -3745.722074
-4081.585353 -4512.786210 -5008.395562 -5400.743019 -5442.905082 -4954.841490
-3971.007486 -2774.919646 -1771.168202 -1263.958647 -1287.899036 -1603.403016
-1850.589836 -1749.748249 -1225.375591 -408.665157 440.188052 1025.589479
1099.812817 545.493177 -547.577183 -1859.818723 -2929.055126 -3341.001785
-2929.055126 -1859.818723 -547.577183 545.493177 1099.812817 1025.589479
440.188052 -408.665157 -1225.375591 -1749.748249 -1850.589836 -1603.403016
-1287.899036 -1263.958647 -1771.168202 -2774.919646 -3971.007486 -4954.841490
-5442.905082 -5400.743019 -5008.395562 -4512.786210 -4081.585353 -3745.722074
-3439.375765 -3087.108728 -2680.299113 -2308.751873 -2135.192634 -2315.381499
-2186.927848 -2022.120574 -2221.148703 -2587.191190 -2961.452555 -3312.993617
-3719.410316 -4265.355101 -4925.107665 -5501.685521 -5672.737567 -5142.485409
-3830.918930 -1985.641240 -124.618999 1185.007168 1595.480775 1137.819194
184.409989 -745.941621 -1215.154397 -1013.428074 -197.309583 946.400835
1978.016116 2429.612079 1985.651254 667.827004 -1092.674061 -2593.220995
-3181.760232 -2593.220995 -1092.674061 667.827004 1985.651254 2429.612079
1978.016116 946.400835 -197.309583 -1013.428074 -1215.154397 -745.941621
184.409989 1137.819194 1595.480775 1185.007168 -124.618999 -1985.641240
-3830.918930 -5142.485409 -5672.737567 -5501.685521 -4925.107665 -4265.355101
-3719.410316 -3312.993617 -2961.452555 -2587.191190 -2221.148703 -2022.120574
-2186.927848 -1052.164694 -936.905790 -1279.605329 -1806.424916 -2327.056850
-2838.669298 -3460.390866 -4261.626836 -5109.257766 -5642.938609 -5413.463273
-4124.496365 -1847.598682 923.787345 3437.742533 4995.468196 5247.514633
4318.148745 2709.973445 1071.207405 -36.734295 -282.703670 378.397640
1697.102861 3166.342832 4152.734099 4145.993214 3041.542117 1276.452704
-325.994589 -969.570366 -325.994589 1276.452704 3041.542117 4145.993214
4152.734099 3166.342832 1697.102861 378.397640 -282.703670 -36.734295
1071.207405 2709.973445 4318.148745 5247.514633 4995.468196 3437.742533
923.787345 -1847.598682 -4124.496365 -5413.463273 -5642.938609 -5109.257766
-4261.626836 -3460.390866 -2838.669298 -2327.056850 -1806.424916 -1279.605329
-936.905790 -1052.164694 658.240101 691.095705 117.899366 -691.915104
-1489.630332 -2268.509263 -3160.557731 -4206.036474 -5173.570833 -5570.776372
-4863.510673 -2789.774524 414.502926 4024.387096 7088.424934 8815.463414
8882.513178 7513.666484 5325.035398 3061.026334 1369.538987 678.063839
1133.368051 2553.408810 4416.011806 5975.911513 6556.170655 5908.603355
4412.477292 2923.690918 2306.866812 2923.690918 4412.477292 5908.603355
6556.170655 5975.911513 4416.011806 2553.408810 1133.368051 678.063839
1369.538987 3061.026334 5325.035398 7513.666484 8882.513178 8815.463414
7088.424934 4024.387096 414.502926 -2789.774524 -4863.510673 -5570.776372
-5173.570833 -4206.036474 -3160.557731 -2268.509263 -1489.630332 -691.915104
117.899366 691.095705 658.240101 2172.064776 2124.056139 1335.444930
255.869143 -809.456763 -1835.842736 -2952.082317 -4171.355855 -5194.419696
-5445.447447 -4345.869990 -1674.259353 2205.967102 6403.845146 9833.694714
11651.604566 11565.762506 9877.822027 7282.980265 4585.611531 2484.566671
1469.220613 1760.681505 3236.583719 5381.587341 7386.549929 8461.274399
8245.022763 7051.059723 5727.164496 5160.720141 5727.164496 7051.059723
8245.022763 8461.274399 7386.549929 5381.587341 3236.583719 1760.681505
1469.220613 2484.566671 4585.611531 7282.980265 9877.822027 11565.762506
11651.604566 9833.694714 6403.845146 2205.967102 -1674.259353 -4345.869990
-5445.447447 -5194.419696 -4171.355855 -2952.082317 -1835.842736 -809.456763
255.869143 1335.444930 2124.056139 2172.064776 2772.916433 2691.009335
1814.421399 624.157515 -551.271811 -1677.831542 -2880.892851 -4162.742286
-5200.030034 -5388.702649 -4137.042783 -1241.244981 2887.179695 7296.834343
10854.711529 12700.014272 12554.404411 10748.890233 8007.234824 5154.311148
2905.791518 1772.386205 2002.381680 3496.804957 5745.509751 7918.652785
9185.794336 9143.698427 8077.663100 6827.432319 6284.424802 6827.432319
8077.663100 9143.698427 9185.794336 7918.652785 5745.509751 3496.804957
2002.381680 1772.386205 2905.791518 5154.311148 8007.234824 10748.890233
12554.404411 12700.014272 10854.711529 7296.834343 2887.179695 -1241.244981
-4137.042783 -5388.702649 -5200.030034 -4162.742286 -2880.892851 -1677.831542
-551.271811 624.157515 1814.421399 2691.009335 2772.916433 2172.064776
2124.056139 1335.444930 255.869143 -809.456763 -1835.842736 -2952.082317
-4171.355855 -5194.419696 -5445.447447 -4345.869990 -1674.259353 2205.967102
6403.845146 9833.694714 11651.604566 11565.762506 9877.822027 7282.980265
4585.611531 2484.566671 1469.220613 1760.681505 3236.583719 5381.587341
7386.549929 8461.274399 8245.022763 7051.059723 5727.164496 5160.720141
5727.164496 7051.059723 8245.022763 8461.274399 7386.549929 5381.587341
3236.583719 1760.681505 1469.220613 2484.566671 4585.611531 7282.980265
9877.822027 11565.762506 11651.604566 9833.694714 6403.845146 2205.967102
-1674.259353 -4345.869990 -5445.447447 -5194.419696 -4171.355855 -2952.082317
-1835.842736 -809.456763 255.869143 1335.444930 2124.056139 2172.064776
658.240101 691.095705 117.899366 -691.915104 -1489.630332 -2268.509263
-3160.557731 -4206.036474 -5173.570833 -5570.776372 -4863.510673 -2789.774524
414.502926 4024.387096 7088.424934 8815.463414 8882.513178 7513.666484
5325.035398 3061.026334 1369.538987 678.063839 1133.368051 2553.408810
4416.011806 5975.911513 6556.170655 5908.603355 4412.477292 2923.690918
2306.866812 2923.690918 4412.477292 5908.603355 6556.170655 5975.911513
4416.011806 2553.408810 1133.368051 678.063839 1369.538987 3061.026334
5325.035398 7513.666484 8882.513178 8815.463414 7088.424934 4024.387096
414.502926 -2789.774524 -4863.510673 -5570.776372 -5173.570833 -4206.036474
-3160.557731 -2268.509263 -1489.630332 -691.915104 117.899366 691.095705
658.240101 -1052.164694 -936.905790 -1279.605329 -1806.424916 -2327.056850
-2838.669298 -3460.390866 -4261.626836 -5109.257766 -5642.938609 -5413.463273
-4124.496365 -1847.598682 923.787345 3437.742533 4995.468196 5247.514633
4318.148745 2709.973445 1071.207405 -36.734295 -282.703670 378.397640
1697.102861 3166.342832 4152.734099 4145.993214 3041.542117 1276.452704
-325.994589 -969.570366 -325.994589 1276.452704 3041.542117 4145.993214
4152.734099 3166.342832 1697.102861 378.397640 -282.703670 -36.734295
1071.207405 2709.973445 4318.148745 5247.514633 4995.468196 3437.742533
923.787345 -1847.598682 -4124.496365 -5413.463273 -5642.938609 -5109.257766
-4261.626836 -3460.390866 -2838.669298 -2327.056850 -1806.424916 -1279.605329
-936.905790 -1052.164694 -2186.927848 -2022.120574 -2221.148703 -2587.191190
-2961.452555 -3312.993617 -3719.410316 -4265.355101 -4925.107665 -5501.685521
-5672.737567 -5142.485409 -3830.918930 -1985.641240 -124.618999 1185.007168
1595.480775 1137.819194 184.409989 -745.941621 -1215.154397 -1013.428074
-197.309583 946.400835 1978.016116 2429.612079 1985.651254 667.827004
-1092.674061 -2593.220995 -3181.760232 -2593.220995 -1092.674061 667.827004
1985.651254 2429.612079 1978.016116 946.400835 -197.309583 -1013.428074
-1215.154397 -745.941621 184.409989 1137.819194 1595.480775 1185.007168
-124.618999 -1985.641240 -3830.918930 -5142.485409 -5672.737567 -5501.685521
-4925.107665 -4265.355101 -3719.410316 -3312.993617 -2961.452555 -2587.191190
-2221.148703 -2022.120574 -2186.927848 -2315.381499 -2135.192634 -2308.751873
-2680.299113 -3087.108728 -3439.375765 -3745.722074 -4081.585353 -4512.786210
-5008.395562 -5400.743019 -5442.905082 -4954.841490 -3971.007486 -2774.919646
-1771.168202 -1263.958647 -1287.899036 -1603.403016 -1850.589836 -1749.748249
-1225.375591 -408.665157 440.188052 1025.589479 1099.812817 545.493177
-547.577183 -1859.818723 -2929.055126 -3341.001785 -2929.055126 -1859.818723
-547.577183 545.493177 1099.812817 1025.589479 440.188052 -408.665157
-1225.375591 -1749.748249 -1850.589836 -1603.403016 -1287.899036 -1263.958647
-1771.168202 -2774.919646 -3971.007486 -4954.841490 -5442.905082 -5400.743019
-5008.395562 -4512.786210 -4081.585353 -3745.722074 -3439.375765 -3087.108728
-2680.299113 -2308.751873 -2135.192634 -2315.381499 -1553.865314 -1370.880443
-1593.247777 -2074.613925 -2628.361500 -3097.134155 -3409.572146 -3606.224190
-3806.889383 -4116.934059 -4525.321949 -4877.456450 -4963.821797 -4671.127633
-4078.206795 -3411.922008 -2890.345249 -2575.781328 -2352.708212 -2040.912171
-1545.223989 -924.133976 -338.874197 56.535834 192.312431 85.885074
-198.774987 -582.237519 -973.049819 -1268.457880 -1379.050959 -1268.457880
-973.049819 -582.237519 -198.774987 85.885074 192.312431 56.535834
-338.874197 -924.133976 -1545.223989 -2040.912171 -2352.708212 -2575.781328
-2890.345249 -3411.922008 -4078.206795 -4671.127633 -4963.821797 -4877.456450
-4525.321949 -4116.934059 -3806.889383 -3606.224190 -3409.572146 -3097.134155
-2628.361500 -2074.613925 -1593.247777 -1370.880443 -1553.865314 -462.288346
-274.924464 -547.638319 -1130.232107 -1820.565748 -2415.796431 -2776.514214
-2889.420409 -2879.134179 -2933.515571 -3174.894488 -3569.261832 -3948.744329
-4132.165204 -4044.110506 -3736.322764 -3306.656166 -2804.491618 -2217.694537
-1549.396886 -898.044766 -444.176164 -333.288984 -545.478554 -865.268562
-989.261491 -702.910756 -9.484163 865.387176 1585.537182 1862.908720
1585.537182 865.387176 -9.484163 -702.910756 -989.261491 -865.268562
-545.478554 -333.288984 -444.176164 -898.044766 -1549.396886 -2217.694537
-2804.491618 -3306.656166 -3736.322764 -4044.110506 -4132.165204 -3948.744329
-3569.261832 -3174.894488 -2933.515571 -2879.134179 -2889.420409 -2776.514214
-2415.796431 -1820.565748 -1130.232107 -547.638319 -274.924464 -462.288346
305.837996 486.628942 207.873827 -383.162885 -1101.346345 -1742.504085
-2127.405515 -2178.865481 -1978.161457 -1735.011818 -1668.662257 -1878.249094
-2296.259924 -2749.891983 -3067.018571 -3140.905551 -2927.700928 -2425.568431
-1693.143252 -898.512991 -321.975889 -247.968861 -777.293654 -1686.213275
-2460.368027 -2523.996029 -1548.236784 339.515329 2568.117787 4353.776775
5034.668568 4353.776775 2568.117787 339.515329 -1548.236784 -2523.996029
-2460.368027 -1686.213275 -777.293654 -247.968861 -321.975889 -898.512991
-1693.143252 -2425.568431 -2927.700928 -3140.905551 -3067.018571 -2749.891983
-2296.259924 -1878.249094 -1668.662257 -1735.011818 -1978.161457 -2178.865481
-2127.405515 -1742.504085 -1101.346345 -383.162885 207.873827 486.628942
305.837996 384.054828 520.066725 276.532289 -222.141171 -848.796255
-1444.215837 -1818.184062 -1824.612040 -1463.716791 -916.486328 -463.673433
-337.738030 -608.684192 -1168.645166 -1799.082412 -2259.245556 -2357.268605
-2011.466567 -1313.902053 -562.335144 -191.282385 -572.602984 -1761.921369
-3352.036739 -4569.676270 -4613.506289 -3071.529429 -189.606431 3164.036157
5832.413542 6846.945827 5832.413542 3164.036157 -189.606431 -3071.529429
-4613.506289 -4569.676270 -3352.036739 -1761.921369 -572.602984 -191.282385
-562.335144 -1313.902053 -2011.466567 -2357.268605 -2259.245556 -1799.082412
-1168.645166 -608.684192 -337.738030 -463.673433 -916.486328 -1463.716791
-1824.612040 -1818.184062 -1444.215837 -848.796255 -222.141171 276.532289
520.066725 384.054828 -131.832154 -87.986428 -285.676630 -648.075627
-1138.957873 -1673.295939 -2064.287747 -2091.013225 -1648.988193 -858.799787
-35.724313 466.164949 431.364712 -121.758602 -960.278644 -1737.206413
-2125.811876 -1957.344708 -1330.857570 -637.008572 -432.825981 -1168.694999
-2881.877224 -5044.206302 -6703.967714 -6900.267627 -5154.355057 -1776.412192
2185.935352 5347.091736 6550.084882 5347.091736 2185.935352 -1776.412192
-5154.355057 -6900.267627 -6703.967714 -5044.206302 -2881.877224 -1168.694999
-432.825981 -637.008572 -1330.857570 -1957.344708 -2125.811876 -1737.206413
-960.278644 -121.758602 431.364712 466.164949 -35.724313 -858.799787
-1648.988193 -2091.013225 -2064.287747 -1673.295939 -1138.957873 -648.075627
-285.676630 -87.986428 -131.832154 -811.158875 -876.403572 -1038.219471
-1290.653431 -1703.909991 -2270.690363 -2802.126191 -2993.579650 -2626.245764
-1747.678287 -688.101300 103.075856 290.228307 -185.405668 -1086.056081
-1988.345205 -2467.363773 -2292.104240 -1568.853587 -759.358743 -518.010722
-1371.321779 -3377.292623 -5965.825961 -8099.960056 -8725.039249 -7294.509623
-4097.104609 -204.746858 2946.611156 4152.692363 2946.611156 -204.746858
-4097.104609 -7294.509623 -8725.039249 -8099.960056 -5965.825961 -3377.292623
-1371.321779 -518.010722 -759.358743 -1568.853587 -2292.104240 -2467.363773
-1988.345205 -1086.056081 -185.405668 290.228307 103.075856 -688.101300
-1747.678287 -2626.245764 -2993.579650 -2802.126191 -2270.690363 -1703.909991
-1290.653431 -1038.219471 -876.403572 -811.158875 -1208.986526 -1343.304341
-1471.496269 -1674.919617 -2126.655183 -2878.902316 -3722.268043 -4261.816042
-4169.367468 -3422.386530 -2350.195614 -1456.595852 -1142.931214 -1501.910115
-2282.016430 -3015.446720 -3237.044683 -2709.534205 -1576.349972 -368.454970
179.949590 -528.482303 -2601.691729 -5492.865573 -8157.817441 -9500.417615
-8897.190281 -6530.241186 -3350.335993 -680.476932 355.404326 -680.476932
-3350.335993 -6530.241186 -8897.190281 -9500.417615 -8157.817441 -5492.865573
-2601.691729 -528.482303 179.949590 -368.454970 -1576.349972 -2709.534205
-3237.044683 -3015.446720 -2282.016430 -1501.910115 -1142.931214 -1456.595852
-2350.195614 -3422.386530 -4169.367468 -4261.816042 -3722.268043 -2878.902316
-2126.655183 -1674.919617 -1471.496269 -1343.304341 -1208.986526 -1146.744560
-1266.592006 -1341.150865 -1541.866242 -2124.649406 -3172.692829 -4439.221672
-5445.144814 -5775.187325 -5353.097488 -4495.008054 -3711.133620 -3400.686342
-3633.714314 -4128.211452 -4404.349194 -4022.838266 -2808.987497 -986.205104
839.563550 1874.398778 1470.992859 -530.168127 -3637.283792 -6847.892385
-9063.583045 -9586.090491 -8442.482977 -6371.543599 -4477.775036 -3720.909442
-4477.775036 -6371.543599 -8442.482977 -9586.090491 -9063.583045 -6847.892385
-3637.283792 -530.168127 1470.992859 1874.398778 839.563550 -986.205104
-2808.987497 -4022.838266 -4404.349194 -4128.211452 -3633.714314 -3400.686342
-3711.133620 -4495.008054 -5353.097488 -5775.187325 -5445.144814 -4439.221672
-3172.692829 -2124.649406 -1541.866242 -1341.150865 -1266.592006 -1146.744560
-770.584951 -795.388045 -787.097064 -989.751403 -1709.201443 -3032.711737
-4674.397217 -6098.411184 -6843.477712 -6808.086660 -6289.876454 -5764.044046
-5568.809385 -5704.638052 -5847.538675 -5534.479303 -4405.629825 -2400.478868
151.723071 2579.263933 4064.713015 3954.027749 2064.974383 -1164.005836
-4796.805189 -7770.415350 -9343.931622 -9401.202260 -8456.592266 -7368.003849
-6903.588897 -7368.003849 -8456.592266 -9401.202260 -9343.931622 -7770.415350
-4796.805189 -1164.005836 2064.974383 3954.027749 4064.713015 2579.263933
151.723071 -2400.478868 -4405.629825 -5534.479303 -5847.538675 -5704.638052
-5568.809385 -5764.044046 -6289.876454 -6808.086660 -6843.477712 -6098.411184
-4674.397217 -3032.711737 -1709.201443 -989.751403 -787.097064 -795.388045
-770.584951 -384.610721 -280.631966 -177.124389 -351.811892 -1119.566518
-2553.816937 -4348.020952 -5957.544690 -6929.453138 -7172.134631 -6967.574927
-6732.252047 -6712.517656 -6821.421592 -6697.582820 -5916.403807 -4220.735210
-1672.546048 1309.549425 4029.374589 5703.405955 5730.172645 3950.026873
765.945068 -2968.585809 -6273.562965 -8432.349580 -9255.051503 -9089.064457
-8583.950302 -8336.135755 -8583.950302 -9089.064457 -9255.051503 -8432.349580
-6273.562965 -2968.585809 765.945068 3950.026873 5730.172645 5703.405955
4029.374589 1309.549425 -1672.546048 -4220.735210 -5916.403807 -6697.582820
-6821.421592 -6712.517656 -6732.252047 -6967.574927 -7172.134631 -6929.453138
-5957.544690 -4348.020952 -2553.816937 -1119.566518 -351.811892 -177.124389
-280.631966 -384.610721 -217.652470 -6.099200 174.439590 64.524854
-618.137866 -1926.274308 -3565.805111 -5039.857003 -5956.876752 -6264.828307
-6234.916460 -6219.821662 -6377.091447 -6550.921401 -6368.137891 -5457.330914
-3652.729465 -1097.665546 1762.846774 4279.679038 5771.440067 5745.977599
4104.688570 1227.423703 -2136.189281 -5146.130822 -7195.391667 -8117.940257
-8185.156792 -7908.134984 -7753.824382 -7908.134984 -8185.156792 -8117.940257
-7195.391667 -5146.130822 -2136.189281 1227.423703 4104.688570 5745.977599
5771.440067 4279.679038 1762.846774 -1097.665546 -3652.729465 -5457.330914
-6368.137891 -6550.921401 -6377.091447 -6219.821662 -6234.916460 -6264.828307
-5956.876752 -5039.857003 -3565.805111 -1926.274308 -618.137866 64.524854
174.439590 -6.099200 -217.652470 -302.139556 -30.799565 186.646161
158.458703 -331.786801 -1318.296459 -2554.971216 -3640.057537 -4277.464709
-4464.637666 -4457.888127 -4550.026332 -4837.519798 -5143.031317 -5125.260778
-4478.295702 -3094.159075 -1125.077175 1045.970276 2896.671783 3904.562395
3718.970623 2314.270345 41.116758 -2481.432184 -4603.978680 -5901.267018
-6314.163264 -6116.951464 -5744.116201 -5571.133347 -5744.116201 -6116.951464
-6314.163264 -5901.267018 -4603.978680 -2481.432184 41.116758 2314.270345
3718.970623 3904.562395 2896.671783 1045.970276 -1125.077175 -3094.159075
-4478.295702 -5125.260778 -5143.031317 -4837.519798 -4550.026332 -4457.888127
-4464.637666 -4277.464709 -3640.057537 -2554.971216 -1318.296459 -331.786801
158.458703 186.646161 -30.799565 -302.139556 -523.867894 -234.424260
-25.364124 11.603690 -255.755545 -850.148298 -1599.308643 -2221.341597
-2520.993230 -2529.364562 -2468.202037 -2571.348133 -2908.472559 -3337.947331
-3601.236395 -3471.980309 -2864.557444 -1867.802802 -723.070309 232.274655
658.077076 338.944655 -698.477335 -2155.050358 -3562.446231 -4483.619499
-4702.941016 -4302.155133 -3593.438837 -2963.965026 -2716.567816 -2963.965026
-3593.438837 -4302.155133 -4702.941016 -4483.619499 -3562.446231 -2155.050358
-698.477335 338.944655 658.077076 232.274655 -723.070309 -1867.802802
-2864.557444 -3471.980309 -3601.236395 -3337.947331 -2908.472559 -2571.348133
-2468.202037 -2529.364562 -2520.993230 -2221.341597 -1599.308643 -850.148298
-255.755545 11.603690 -25.364124 -234.424260 -523.867894 -758.698016
-484.496274 -331.065943 -279.852192 -375.894241 -637.367915 -976.094727
-1230.982170 -1290.476498 -1187.937216 -1081.574553 -1139.391550 -1428.279262
-1887.234794 -2381.964422 -2779.648519 -2995.010315 -3008.204399 -2876.654277
-2737.428738 -2767.968769 -3091.677465 -3674.241394 -4293.751258 -4631.404007
-4440.124829 -3683.879497 -2560.420001 -1406.392648 -558.595393 -249.100622
-558.595393 -1406.392648 -2560.420001 -3683.879497 -4440.124829 -4631.404007
-4293.751258 -3674.241394 -3091.677465 -2767.968769 -2737.428738 -2876.654277
-3008.204399 -2995.010315 -2779.648519 -2381.964422 -1887.234794 -1428.279262
-1139.391550 -1081.574553 -1187.937216 -1290.476498 -1230.982170 -976.094727
-637.367915 -375.894241 -279.852192 -331.065943 -484.496274 -758.698016
-966.425829 -764.207500 -730.605677 -742.467196 -763.990714 -811.807304
-878.335191 -911.375860 -863.133536 -745.369126 -632.508284 -617.758434
-770.607372 -1125.841143 -1688.102139 -2422.823156 -3238.243694 -3996.663970
-4575.650390 -4941.662403 -5164.690239 -5341.770601 -5482.461720 -5457.609566
-5069.050504 -4195.661746 -2903.884585 -1441.002956 -126.828370 767.996289
1083.001601 767.996289 -126.828370 -1441.002956 -2903.884585 -4195.661746
-5069.050504 -5457.609566 -5482.461720 -5341.770601 -5164.690239 -4941.662403
-4575.650390 -3996.663970 -3238.243694 -2422.823156 -1688.102139 -1125.841143
-770.607372 -617.758434 -632.508284 -745.369126 -863.133536 -911.375860
-878.335191 -811.807304 -763.990714 -742.467196 -730.605677 -764.207500
-966.425829 -1181.905346 -1163.617083 -1344.377350 -1507.237060 -1543.866306
-1466.998915 -1338.887508 -1205.847630 -1081.211610 -960.461169 -840.783801
-739.946245 -717.963840 -884.403060 -1360.384096 -2194.437359 -3287.644864
-4403.016908 -5278.265812 -5769.012035 -5909.209055 -5836.606080 -5646.451267
-5300.982565 -4672.826876 -3681.045466 -2399.598694 -1050.006070 103.454619
860.927554 1122.225310 860.927554 103.454619 -1050.006070 -2399.598694
-3681.045466 -4672.826876 -5300.982565 -5646.451267 -5836.606080 -5909.209055
-5769.012035 -5278.265812 -4403.016908 -3287.644864 -2194.437359 -1360.384096
-884.403060 -717.963840 -739.946245 -840.783801 -960.461169 -1081.211610
-1205.847630 -1338.887508 -1466.998915 -1543.866306 -1507.237060 -1344.377350
-1163.617083 -1181.905346 -1444.006489 -1766.147397 -2271.810553 -2660.459540
-2758.633709 -2569.266367 -2211.829777 -1828.678465 -1514.123129 -1285.648924
-1100.536035 -914.648373 -756.800468 -761.735803 -1111.574129 -1900.976615
-3020.447629 -4164.959098 -4988.743662 -5304.227060 -5174.326058 -4826.549710
-4462.181656 -4117.165553 -3679.162918 -3027.329995 -2163.861142 -1231.992108
-427.909826 99.215065 280.238151 99.215065 -427.909826 -1231.992108
-2163.861142 -3027.329995 -3679.162918 -4117.165553 -4462.181656 -4826.549710
-5174.326058 -5304.227060 -4988.743662 -4164.959098 -3020.447629 -1900.976615
-1111.574129 -761.735803 -756.800468 -914.648373 -1100.536035 -1285.648924
-1514.123129 -1828.678465 -2211.829777 -2569.266367 -2758.633709 -2660.459540
-2271.810553 -1766.147397 -1444.006489 -1739.192054 -2537.962180 -3448.071658
-4098.892820 -4261.943252 -3924.404333 -3248.552693 -2470.681606 -1792.423739
-1304.660378 -977.570914 -729.626425 -538.024494 -504.828470 -805.316640
-1534.031061 -2565.162573 -3559.145748 -4142.467493 -4140.811421 -3686.873178
-3115.123013 -2724.856215 -2594.744894 -2579.963395 -2467.913214 -2149.756090
-1679.026173 -1204.919623 -868.479509 -748.892878 -868.479509 -1204.919623
-1679.026173 -2149.756090 -2467.913214 -2579.963395 -2594.744894 -2724.856215
-3115.123013 -3686.873178 -4140.811421 -4142.467493 -3559.145748 -2565.162573
-1534.031061 -805.316640 -504.828470 -538.024494 -729.626425 -977.570914
-1304.660378 -1792.423739 -2470.681606 -3248.552693 -3924.404333 -4261.943252
-4098.892820 -3448.071658 -2537.962180 -1739.192054 -1994.186672 -3300.903317
-4610.505008 -5508.282140 -5729.676113 -5242.525011 -4230.527012 -3005.330226
-1880.399097 -1051.689407 -544.768528 -267.665105 -138.733916 -187.741745
-532.577617 -1234.011240 -2150.634881 -2941.127151 -3249.950464 -2950.819624
-2254.157290 -1580.787149 -1288.989332 -1457.716362 -1877.220240 -2229.609542
-2304.386623 -2096.814630 -1756.174546 -1466.063799 -1354.877380 -1466.063799
-1756.174546 -2096.814630 -2304.386623 -2229.609542 -1877.220240 -1457.716362
-1288.989332 -1580.787149 -2254.157290 -2950.819624 -3249.950464 -2941.127151
-2150.634881 -1234.011240 -532.577617 -187.741745 -138.733916 -267.665105
-544.768528 -1051.689407 -1880.399097 -3005.330226 -4230.527012 -5242.525011
-5729.676113 -5508.282140 -4610.505008 -3300.903317 -1994.186672 -2097.066576
-3791.124268 -5389.569858 -6477.115251 -6782.770862 -6253.090302 -5059.302832
-3539.893581 -2081.276990 -971.735644 -305.236865 -3.059052 59.178085
-75.842810 -458.436803 -1110.953853 -1889.826661 -2482.553387 -2583.542215
-2126.309833 -1376.552961 -787.670763 -711.199115 -1174.843292 -1886.631116
-2445.460869 -2590.564568 -2321.277707 -1843.008809 -1421.868249 -1257.666012
-1421.868249 -1843.008809 -2321.277707 -2590.564568 -2445.460869 -1886.631116
-1174.843292 -711.199115 -787.670763 -1376.552961 -2126.309833 -2583.542215
-2482.553387 -1889.826661 -1110.953853 -458.436803 -75.842810 59.178085
-3.059052 -305.236865 -971.735644 -2081.276990 -3539.893581 -5059.302832
-6253.090302 -6782.770862 -6477.115251 -5389.569858 -3791.124268 -2097.066576
-1921.162933 -3756.813272 -5458.274494 -6664.421945 -7131.974614 -6782.770862
-5729.676113 -4261.943252 -2758.633709 -1543.866306 -763.990714 -375.894241
-255.755545 -331.786801 -618.137866 -1119.566518 -1709.201443 -2124.649406
-2126.655183 -1703.909991 -1138.957873 -848.796255 -1101.346345 -1820.565748
-2628.361500 -3087.108728 -2961.452555 -2327.056850 -1489.630332 -809.456763
-551.271811 -809.456763 -1489.630332 -2327.056850 -2961.452555 -3087.108728
-2628.361500 -1820.565748 -1101.346345 -848.796255 -1138.957873 -1703.909991
-2126.655183 -2124.649406 -1709.201443 -1119.566518 -618.137866 -331.786801
-255.755545 -375.894241 -763.990714 -1543.866306 -2758.633709 -4261.943252
-5729.676113 -6782.770862 -7131.974614 -6664.421945 -5458.274494 -3756.813272
-1921.162933 -1361.672662 -3055.551808 -4663.960294 -5929.809829 -6664.421945
-6757.541043 -6215.574511 -5196.245842 -3977.565951 -2846.571561 -1976.188315
-1386.343405 -1016.946774 -835.592891 -868.673187 -1124.262648 -1495.416147
-1769.584445 -1774.388879 -1545.492532 -1351.690938 -1518.489239 -2168.413470
-3083.683422 -3809.787965 -3929.487700 -3309.354460 -2158.595554 -895.336885
55.344554 405.082007 55.344554 -895.336885 -2158.595554 -3309.354460
-3929.487700 -3809.787965 -3083.683422 -2168.413470 -1518.489239 -1351.690938
-1545.492532 -1774.388879 -1769.584445 -1495.416147 -1124.262648 -868.673187
-835.592891 -1016.946774 -1386.343405 -1976.188315 -2846.571561 -3977.565951
-5196.245842 -6215.574511 -6757.541043 -6664.421945 -5929.809829 -4663.960294
-3055.551808 -1361.672662 -406.654855 -1733.616050 -3101.223347 -4384.318489
-5458.274494 -6170.579211 -6386.982972 -6076.029037 -5347.338815 -4399.301733
-3419.775482 -2526.652343 -1787.388214 -1268.802313 -1037.233683 -1092.996535
-1315.807577 -1513.078671 -1568.180299 -1567.159519 -1766.382981 -2387.362723
-3386.905037 -4398.147322 -4914.121871 -4590.862891 -3451.731512 -1860.354229
-314.333671 770.316770 1155.786225 770.316770 -314.333671 -1860.354229
-3451.731512 -4590.862891 -4914.121871 -4398.147322 -3386.905037 -2387.362723
-1766.382981 -1567.159519 -1568.180299 -1513.078671 -1315.807577 -1092.996535
-1037.233683 -1268.802313 -1787.388214 -2526.652343 -3419.775482 -4399.301733
-5347.338815 -6076.029037 -6386.982972 -6170.579211 -5458.274494 -4384.318489
-3101.223347 -1733.616050 -406.654855 782.432666 -62.377611 -1110.200365
-2365.349546 -3756.813272 -5081.683428 -6058.900564 -6458.590558 -6210.038967
-5418.039111 -4299.359083 -3104.392889 -2067.928368 -1375.434852 -1113.044663
-1215.482977 -1477.853904 -1675.189516 -1733.994407 -1815.855560 -2207.999212
-3068.566253 -4219.228961 -5171.874776 -5401.582762 -4675.247226 -3193.073419
-1450.387470 50.332890 1008.305263 1330.144758 1008.305263 50.332890
-1450.387470 -3193.073419 -4675.247226 -5401.582762 -5171.874776 -4219.228961
-3068.566253 -2207.999212 -1815.855560 -1733.994407 -1675.189516 -1477.853904
-1215.482977 -1113.044663 -1375.434852 -2067.928368 -3104.392889 -4299.359083
-5418.039111 -6210.038967 -6458.590558 -6058.900564 -5081.683428 -3756.813272
-2365.349546 -1110.200365 -62.377611 782.432666 1863.197019 1514.160584
812.725272 -346.236146 -1921.162933 -3657.815003 -5154.004269 -6023.816776
-6061.713965 -5318.606194 -4070.565758 -2718.177436 -1660.913492 -1170.438482
-1287.632183 -1795.537140 -2322.588215 -2561.334079 -2479.751508 -2358.683291
-2586.252167 -3330.827526 -4341.465417 -5056.754002 -4968.220865 -3970.672037
-2429.473789 -919.836306 141.470587 676.571529 824.681052 676.571529
141.470587 -919.836306 -2429.473789 -3970.672037 -4968.220865 -5056.754002
-4341.465417 -3330.827526 -2586.252167 -2358.683291 -2479.751508 -2561.334079
-2322.588215 -1795.537140 -1287.632183 -1170.438482 -1660.913492 -2718.177436
-4070.565758 -5318.606194 -6061.713965 -6023.816776 -5154.004269 -3657.815003
-1921.162933 -346.236146 812.725272 1514.160584 1863.197019 830.979396
484.273094 -105.661706 -988.128482 -2097.066576 -3231.600617 -4130.686720
-4592.006082 -4553.462037 -4093.943993 -3376.902591 -2589.962267 -1905.317601
-1443.401708 -1223.966091 -1135.707783 -984.808497 -635.988293 -160.115822
150.267512 -38.137709 -823.180498 -1911.627206 -2740.298499 -2819.107322
-2049.515307 -774.217307 476.112148 1328.935701 1733.313863 1837.492599
1733.313863 1328.935701 476.112148 -774.217307 -2049.515307 -2819.107322
-2740.298499 -1911.627206 -823.180498 -38.137709 150.267512 -160.115822
-635.988293 -984.808497 -1135.707783 -1223.966091 -1443.401708 -1905.317601
-2589.962267 -3376.902591 -4093.943993 -4553.462037 -4592.006082 -4130.686720
-3231.600617 -2097.066576 -988.128482 -105.661706 484.273094 830.979396
-714.897828 -1445.288956 -2194.320530 -2984.948329 -3791.124268 -4494.233950
-4935.951822 -5019.096171 -4765.657765 -4285.826288 -3696.745115 -3069.505758
-2440.887968 -1852.003609 -1351.978034 -957.514387 -627.572135 -311.857219
-49.526248 -13.556127 -415.139918 -1306.672818 -2441.755195 -3339.836223
-3547.694022 -2917.597055 -1691.683166 -332.509117 756.281920 1398.798786
1602.674017 1398.798786 756.281920 -332.509117 -1691.683166 -2917.597055
-3547.694022 -3339.836223 -2441.755195 -1306.672818 -415.139918 -13.556127
-49.526248 -311.857219 -627.572135 -957.514387 -1351.978034 -1852.003609
-2440.887968 -3069.505758 -3696.745115 -4285.826288 -4765.657765 -5019.096171
-4935.951822 -4494.233950 -3791.124268 -2984.948329 -2194.320530 -1445.288956
-714.897828 -2290.120658 -3384.201657 -4285.467941 -4959.185015 -5389.569858
-5528.386358 -5329.376045 -4825.607386 -4158.191396 -3511.490206 -3004.892342
-2637.556744 -2332.094676 -2026.991487 -1724.645511 -1456.693030 -1222.541008
-988.309729 -763.102366 -668.566556 -898.004624 -1558.493115 -2517.220692
-3401.685004 -3789.202578 -3459.134717 -2520.060745 -1324.325597 -254.788826
442.979745 679.953335 442.979745 -254.788826 -1324.325597 -2520.060745
-3459.134717 -3789.202578 -3401.685004 -2517.220692 -1558.493115 -898.004624
-668.566556 -763.102366 -988.309729 -1222.541008 -1456.693030 -1724.645511
-2026.991487 -2332.094676 -2637.556744 -3004.892342 -3511.490206 -4158.191396
-4825.607386 -5329.376045 -5528.386358 -5389.569858 -4959.185015 -4285.467941
-3384.201657 -2290.120658 -3365.251972 -4719.379874 -5748.001826 -6344.597313
-6477.115251 -6140.550466 -5374.993878 -4318.629904 -3212.927154 -2317.831622
-1788.330612 -1612.769673 -1663.192000 -1805.886233 -1969.357252 -2120.118076
-2199.621442 -2119.483707 -1846.210176 -1495.279424 -1316.321423 -1537.968950
-2178.436013 -2982.405840 -3554.366806 -3598.035570 -3085.186426 -2241.712505
-1390.725719 -791.710903 -579.795619 -791.710903 -1390.725719 -2241.712505
-3085.186426 -3598.035570 -3554.366806 -2982.405840 -2178.436013 -1537.968950
-1316.321423 -1495.279424 -1846.210176 -2119.483707 -2199.621442 -2120.118076
-1969.357252 -1805.886233 -1663.192000 -1612.769673 -1788.330612 -2317.831622
-3212.927154 -4318.629904 -5374.993878 -6140.550466 -6477.115251 -6344.597313
-5748.001826 -4719.379874 -3365.251972 -3657.815003 -5081.683428 -6170.579211
-6757.541043 -6782.770862 -6253.090302 -5242.525011 -3924.404333 -2569.266367
-1466.998915 -811.807304 -637.367915 -850.148298 -1318.296459 -1926.274308
-2553.816937 -3032.711737 -3172.692829 -2878.902316 -2270.690363 -1673.295939
-1444.215837 -1742.504085 -2415.796431 -3097.134155 -3439.375765 -3312.993617
-2838.669298 -2268.509263 -1835.842736 -1677.831542 -1835.842736 -2268.509263
-2838.669298 -3312.993617 -3439.375765 -3097.134155 -2415.796431 -1742.504085
-1444.215837 -1673.295939 -2270.690363 -2878.902316 -3172.692829 -3032.711737
-2553.816937 -1926.274308 -1318.296459 -850.148298 -637.367915 -811.807304
-1466.998915 -2569.266367 -3924.404333 -5242.525011 -6253.090302 -6782.770862
-6757.541043 -6170.579211 -5081.683428 -3657.815003 -3231.600617 -4494.233950
-5528.386358 -6140.550466 -6253.090302 -5863.770147 -5024.464632 -3858.374639
-2571.682297 -1413.480775 -595.561029 -231.628941 -336.682934 -862.293591
-1708.617592 -2694.476932 -3541.182248 -3944.807580 -3736.234994 -3021.981196
-2173.015857 -1629.599600 -1641.313416 -2127.449261 -2756.924087 -3178.513484
-3226.159802 -2966.351056 -2595.345725 -2301.139921 -2192.466210 -2301.139921
-2595.345725 -2966.351056 -3226.159802 -3178.513484 -2756.924087 -2127.449261
-1641.313416 -1629.599600 -2173.015857 -3021.981196 -3736.234994 -3944.807580
-3541.182248 -2694.476932 -1708.617592 -862.293591 -336.682934 -231.628941
-595.561029 -1413.480775 -2571.682297 -3858.374639 -5024.464632 -5863.770147
-6253.090302 -6140.550466 -5528.386358 -4494.233950 -3231.600617 -2426.651808
-3334.919492 -4175.435892 -4772.433322 -5059.302832 -5024.464632 -4662.188008
-3981.708728 -3051.413601 -2019.936555 -1088.400343 -458.264111 -288.209438
-660.886004 -1539.540026 -2723.048825 -3855.173702 -4540.469373 -4539.581606
-3923.071712 -3054.659810 -2385.200019 -2187.060023 -2414.702571 -2783.598227
-2991.634802 -2908.371747 -2607.418868 -2259.910653 -2008.585127 -1919.908875
-2008.585127 -2259.910653 -2607.418868 -2908.371747 -2991.634802 -2783.598227
-2414.702571 -2187.060023 -2385.200019 -3054.659810 -3923.071712 -4539.581606
-4540.469373 -3855.173702 -2723.048825 -1539.540026 -660.886004 -288.209438
-458.264111 -1088.400343 -2019.936555 -3051.413601 -3981.708728 -4662.188008
-5024.464632 -5059.302832 -4772.433322 -4175.435892 -3334.919492 -2426.651808
-1684.772701 -2150.610030 -2676.686939 -3145.585704 -3539.893581 -3858.374639
-4034.218836 -3943.047443 -3491.454848 -2707.529713 -1766.357020 -942.771875
-524.199313 -714.033047 -1542.900038 -2815.950543 -4144.202508 -5088.091145
-5365.805376 -5003.387693 -4311.160894 -3683.096699 -3351.894138 -3273.563929
-3215.835978 -2964.572054 -2479.188987 -1890.483566 -1377.939798 -1054.273694
-947.196014 -1054.273694 -1377.939798 -1890.483566 -2479.188987 -2964.572054
-3215.835978 -3273.563929 -3351.894138 -3683.096699 -4311.160894 -5003.387693
-5365.805376 -5088.091145 -4144.202508 -2815.950543 -1542.900038 -714.033047
-524.199313 -942.771875 -1766.357020 -2707.529713 -3491.454848 -3943.047443
-4034.218836 -3858.374639 -3539.893581 -3145.585704 -2676.686939 -2150.610030
-1684.772701 -1351.343032 -1407.146882 -1551.452122 -1753.730215 -2081.276990
-2571.682297 -3118.000237 -3483.662263 -3439.950688 -2918.677063 -2074.500241
-1229.289652 -743.469186 -877.331405 -1686.748341 -2983.789635 -4389.620598
-5483.597183 -5993.790499 -5920.793930 -5503.663508 -5038.555744 -4675.312103
-4342.004064 -3848.244316 -3073.499437 -2082.898468 -1086.216744 -296.253416
179.743957 334.222022 179.743957 -296.253416 -1086.216744 -2082.898468
-3073.499437 -3848.244316 -4342.004064 -4675.312103 -5038.555744 -5503.663508
-5920.793930 -5993.790499 -5483.597183 -4389.620598 -2983.789635 -1686.748341
-877.331405 -743.469186 -1229.289652 -2074.500241 -2918.677063 -3439.950688
-3483.662263 -3118.000237 -2571.682297 -2081.276990 -1753.730215 -1551.452122
-1407.146882 -1351.343032 -1524.677615 -1280.868989 -1042.025444 -880.540368
-971.735644 -1413.480775 -2083.373056 -2670.755226 -2863.674548 -2547.157772
-1875.734620 -1190.251718 -851.433681 -1087.403417 -1912.479367 -3129.057936
-4404.966869 -5407.007492 -5942.896721 -6035.407554 -5870.705593 -5642.351089
-5398.943207 -5014.131373 -4306.333831 -3211.952318 -1870.134751 -554.471704
481.044165 1108.993092 1314.618772 1108.993092 481.044165 -554.471704
-1870.134751 -3211.952318 -4306.333831 -5014.131373 -5398.943207 -5642.351089
-5870.705593 -6035.407554 -5942.896721 -5407.007492 -4404.966869 -3129.057936
-1912.479367 -1087.403417 -851.433681 -1190.251718 -1875.734620 -2547.157772
-2863.674548 -2670.755226 -2083.373056 -1413.480775 -971.735644 -880.540368
-1042.025444 -1280.868989 -1524.677615 -2014.563549 -1593.479174 -1028.920804
-503.071912 -305.236865 -595.561029 -1244.256117 -1892.928500 -2191.322669
-2024.095403 -1567.358309 -1159.480976 -1099.625032 -1505.975154 -2290.931763
-3228.664130 -4061.353764 -4603.189682 -4812.339883 -4798.171628 -4743.253180
-4769.019570 -4830.244324 -4724.887136 -4228.659104 -3262.417706 -1966.670637
-629.687743 465.684158 1153.261376 1383.471357 1153.261376 465.684158
-629.687743 -1966.670637 -3262.417706 -4228.659104 -4724.887136 -4830.244324
-4769.019570 -4743.253180 -4798.171628 -4812.339883 -4603.189682 -4061.353764
-3228.664130 -2290.931763 -1505.975154 -1099.625032 -1159.480976 -1567.358309
-2024.095403 -2191.322669 -1892.928500 -1244.256117 -595.561029 -305.236865
-503.071912 -1028.920804 -1593.479174 -2014.563549 -2444.788946 -1938.684874
-1152.731359 -377.350476 -3.059052 -231.628941 -909.853409 -1631.951351
-2027.412854 -2004.988844 -1776.314980 -1669.046056 -1891.245534 -2412.798917
-3013.429430 -3427.864937 -3484.652768 -3178.010772 -2665.205738 -2202.099614
-2031.858097 -2259.929873 -2778.120144 -3298.726578 -3499.762873 -3199.780691
-2449.552496 -1485.733308 -594.375173 10.082602 220.924348 10.082602
-594.375173 -1485.733308 -2449.552496 -3199.780691 -3499.762873 -3298.726578
-2778.120144 -2259.929873 -2031.858097 -2202.099614 -2665.205738 -3178.010772
-3484.652768 -3427.864937 -3013.429430 -2412.798917 -1891.245534 -1669.046056
-1776.314980 -2004.988844 -2027.412854 -1631.951351 -909.853409 -231.628941
-3.059052 -377.350476 -1152.731359 -1938.684874 -2444.788946 -2467.025155
-1943.450724 -1078.712217 -257.241765 59.178085 -336.682934 -1237.436775
-2171.690512 -2743.088644 -2887.161017 -2857.828398 -2981.231708 -3385.482047
-3902.867864 -4185.628536 -3924.317065 -3020.703165 -1637.481193 -135.890777
1049.640670 1558.202350 1235.590652 206.793618 -1160.492013 -2405.924389
-3172.912736 -3344.826384 -3050.990029 -2560.023210 -2143.343465 -1983.723424
-2143.343465 -2560.023210 -3050.990029 -3344.826384 -3172.912736 -2405.924389
-1160.492013 206.793618 1235.590652 1558.202350 1049.640670 -135.890777
-1637.481193 -3020.703165 -3924.317065 -4185.628536 -3902.867864 -3385.482047
-2981.231708 -2857.828398 -2887.161017 -2743.088644 -2171.690512 -1237.436775
-336.682934 59.178085 -257.241765 -1078.712217 -1943.450724 -2467.025155
-1970.887560 -1506.149050 -730.410111 -90.100587 -75.842810 -862.293591
-2162.185293 -3423.711898 -4215.467289 -4495.142494 -4565.248427 -4775.820794
-5219.608139 -5641.298815 -5598.081392 -4732.440986 -2977.864849 -605.955623
1865.217703 3833.301861 4789.890091 4479.762675 2998.397736 775.752185
-1573.492264 -3480.830036 -4626.388868 -5015.141230 -4905.427819 -4648.876133
-4527.995885 -4648.876133 -4905.427819 -5015.141230 -4626.388868 -3480.830036
-1573.492264 775.752185 2998.397736 4479.762675 4789.890091 3833.301861
1865.217703 -605.955623 -2977.864849 -4732.440986 -5598.081392 -5641.298815
-5219.608139 -4775.820794 -4565.248427 -4495.142494 -4215.467289 -3423.711898
-2162.185293 -862.293591 -75.842810 -90.100587 -730.410111 -1506.149050
-1970.887560 -1150.013234 -846.825241 -321.761690 -34.704303 -458.436803
-1708.617592 -3415.124367 -4954.950659 -5869.302149 -6141.220887 -6131.748993
-6246.835026 -6601.524923 -6919.229393 -6705.993246 -5550.970569 -3360.303863
-423.642845 2670.342414 5202.740832 6525.486434 6260.289447 4444.490408
1551.961837 -1654.758014 -4400.785829 -6180.700990 -6910.577829 -6886.591523
-6589.020475 -6435.526056 -6589.020475 -6886.591523 -6910.577829 -6180.700990
-4400.785829 -1654.758014 1551.961837 4444.490408 6260.289447 6525.486434
5202.740832 2670.342414 -423.642845 -3360.303863 -5550.970569 -6705.993246
-6919.229393 -6601.524923 -6246.835026 -6131.748993 -6141.220887 -5869.302149
-4954.950659 -3415.124367 -1708.617592 -458.436803 -34.704303 -321.761690
-846.825241 -1150.013234 -365.736393 -325.791421 -157.962797 -281.632460
-1110.953853 -2694.476932 -4603.602389 -6182.740155 -6976.954976 -7010.003901
-6710.955037 -6563.931384 -6750.967568 -7030.519417 -6898.104041 -5887.544262
-3824.369639 -927.328384 2238.753642 4911.298887 6343.161572 6047.213911
4002.779213 720.225801 -2908.452566 -5939.591441 -7742.767861 -8222.503473
-7792.857160 -7130.146137 -6830.985707 -7130.146137 -7792.857160 -8222.503473
-7742.767861 -5939.591441 -2908.452566 720.225801 4002.779213 6047.213911
6343.161572 4911.298887 2238.753642 -927.328384 -3824.369639 -5887.544262
-6898.104041 -7030.519417 -6750.967568 -6563.931384 -6710.955037 -7010.003901
-6976.954976 -6182.740155 -4603.602389 -2694.476932 -1110.953853 -281.632460
-157.962797 -325.791421 -365.736393 103.143341 -160.911519 -358.162997
-824.942935 -1889.826661 -3541.182248 -5332.513518 -6630.917725 -7030.255163
-6615.051755 -5881.964662 -5390.225879 -5399.612841 -5730.192139 -5895.040699
-5381.704965 -3912.132024 -1581.325959 1138.231516 3507.976057 4738.049297
4274.094658 2062.902083 -1343.486826 -4945.303117 -7681.965480 -8874.631441
-8503.141258 -7179.163317 -5834.803439 -5280.707523 -5834.803439 -7179.163317
-8503.141258 -8874.631441 -7681.965480 -4945.303117 -1343.486826 2062.902083
4274.094658 4738.049297 3507.976057 1138.231516 -1581.325959 -3912.132024
-5381.704965 -5895.040699 -5730.192139 -5399.612841 -5390.225879 -5881.964662
-6615.051755 -7030.255163 -6630.917725 -5332.513518 -3541.182248 -1889.826661
-824.942935 -358.162997 -160.911519 103.143341 239.855691 -261.642138
-726.349669 -1389.435950 -2482.553387 -3944.807580 -5348.527015 -6133.328586
-5982.633500 -5055.243271 -3898.570862 -3113.214081 -3007.118173 -3452.463380
-3992.755330 -4093.581125 -3392.469241 -1861.293265 142.747905 1947.943363
2774.721601 2051.672569 -273.288996 -3600.504383 -6848.684380 -8893.222097
-9071.408910 -7496.157077 -5014.410946 -2829.580981 -1967.984083 -2829.580981
-5014.410946 -7496.157077 -9071.408910 -8893.222097 -6848.684380 -3600.504383
-273.288996 2051.672569 2774.721601 1947.943363 142.747905 -1861.293265
-3392.469241 -4093.581125 -3992.755330 -3452.463380 -3007.118173 -3113.214081
-3898.570862 -5055.243271 -5982.633500 -6133.328586 -5348.527015 -3944.807580
-2482.553387 -1389.435950 -726.349669 -261.642138 239.855691 259.785450
-314.393510 -886.292874 -1597.918488 -2583.542215 -3736.234994 -4663.259747
-4903.483828 -4252.864011 -2945.563940 -1549.273254 -650.650646 -547.057554
-1125.860161 -1961.710059 -2534.747762 -2452.082418 -1608.601540 -264.419056
991.167581 1427.753600 497.776604 -1828.907859 -4916.810784 -7644.145201
-8874.140712 -7997.742258 -5264.479305 -1722.569396 1209.450764 2340.638362
1209.450764 -1722.569396 -5264.479305 -7997.742258 -8874.140712 -7644.145201
-4916.810784 -1828.907859 497.776604 1427.753600 991.167581 -264.419056
-1608.601540 -2452.082418 -2534.747762 -1961.710059 -1125.860161 -547.057554
-650.650646 -1549.273254 -2945.563940 -4252.864011 -4903.483828 -4663.259747
-3736.234994 -2583.542215 -1597.918488 -886.292874 -314.393510 259.785450
396.428362 -54.876365 -582.342093 -1259.266136 -2126.309833 -3021.981196
-3580.639847 -3440.293475 -2511.843531 -1095.337497 255.309303 1025.541820
993.594882 302.160568 -650.499333 -1399.637744 -1589.543006 -1102.997000
-139.016525 797.188419 1050.819326 122.366737 -2000.175743 -4686.780484
-6840.195468 -7368.340237 -5729.430378 -2259.786524 1897.608078 5238.693995
6513.281079 5238.693995 1897.608078 -2259.786524 -5729.430378 -7368.340237
-6840.195468 -4686.780484 -2000.175743 122.366737 1050.819326 797.188419
-139.016525 -1102.997000 -1589.543006 -1399.637744 -650.499333 302.160568
993.594882 1025.541820 255.309303 -1095.337497 -2511.843531 -3440.293475
-3580.639847 -3021.981196 -2126.309833 -1259.266136 -582.342093 -54.876365
396.428362 679.098592 491.003734 93.625364 -544.735930 -1376.552961
-2173.015857 -2575.670229 -2304.643179 -1373.228322 -131.664459 908.514714
1348.472539 1089.837829 337.559729 -537.941611 -1164.039811 -1280.709869
-812.780569 74.612109 965.922527 1305.101647 652.995679 -1007.956222
-3118.522441 -4692.092125 -4747.637614 -2815.482610 759.601776 4889.088198
8158.493261 9398.432965 8158.493261 4889.088198 759.601776 -2815.482610
-4747.637614 -4692.092125 -3118.522441 -1007.956222 652.995679 1305.101647
965.922527 74.612109 -812.780569 -1280.709869 -1164.039811 -537.941611
337.559729 1089.837829 1348.472539 908.514714 -131.664459 -1373.228322
-2304.643179 -2575.670229 -2173.015857 -1376.552961 -544.735930 93.625364
491.003734 679.098592 888.182605 995.554969 736.303457 100.245071
-787.670763 -1629.599600 -2061.699602 -1867.323974 -1141.034111 -261.494859
324.552051 355.704262 -126.825811 -852.374641 -1492.796119 -1798.038423
-1639.643140 -1010.314284 -44.986335 949.307594 1542.207151 1366.005942
371.824316 -1018.849170 -2018.494812 -1828.062180 -61.402981 3000.034197
6467.147772 9188.960757 10217.636226 9188.960757 6467.147772 3000.034197
-61.402981 -1828.062180 -2018.494812 -1018.849170 371.824316 1366.005942
1542.207151 949.307594 -44.986335 -1010.314284 -1639.643140 -1798.038423
-1492.796119 -852.374641 -126.825811 355.704262 324.552051 -261.494859
-1141.034111 -1867.323974 -2061.699602 -1629.599600 -787.670763 100.245071
736.303457 995.554969 888.182605 731.054483 1063.936298 904.045004
252.166524 -711.199115 -1641.313416 -2178.267486 -2157.751500 -1727.526830
-1261.650802 -1119.064787 -1420.870428 -2004.321759 -2564.273891 -2847.831991
-2752.356501 -2292.046703 -1523.257967 -532.464990 509.884698 1328.422142
1644.248636 1368.731939 744.956972 297.479803 582.228749 1877.217186
4000.873321 6360.537875 8195.372887 8885.783582 8195.372887 6360.537875
4000.873321 1877.217186 582.228749 297.479803 744.956972 1368.731939
1644.248636 1328.422142 509.884698 -532.464990 -1523.257967 -2292.046703
-2752.356501 -2847.831991 -2564.273891 -2004.321759 -1420.870428 -1119.064787
-1261.650802 -1727.526830 -2157.751500 -2178.267486 -1641.313416 -711.199115
252.166524 904.045004 1063.936298 731.054483 102.992565 538.262809
431.986502 -206.606048 -1174.843292 -2127.449261 -2740.077325 -2897.451220
-2763.179131 -2657.786328 -2822.635693 -3248.180797 -3697.201546 -3892.516033
-3706.499333 -3203.978482 -2532.059757 -1784.250119 -969.551466 -96.674747
736.827933 1363.485404 1673.060827 1733.823233 1788.999705 2115.856532
2850.072413 3899.697231 4993.678627 5812.392713 6114.585655 5812.392713
4993.678627 3899.697231 2850.072413 2115.856532 1788.999705 1733.823233
1673.060827 1363.485404 736.827933 -96.674747 -969.551466 -1784.250119
-2532.059757 -3203.978482 -3706.499333 -3892.516033 -3697.201546 -3248.180797
-2822.635693 -2657.786328 -2763.179131 -2897.451220 -2740.077325 -2127.449261
-1174.843292 -206.606048 431.986502 538.262809 102.992565 -772.660882
-357.612184 -447.619996 -1020.246553 -1886.631116 -2756.924087 -3382.286688
-3692.674219 -3820.142179 -3970.451376 -4233.510609 -4488.902905 -4492.972382
-4079.625675 -3305.268052 -2414.923845 -1661.908650 -1136.580861 -741.056397
-310.357399 242.755542 882.124989 1515.079337 2081.395733 2573.701740
2988.523813 3284.571819 3409.139399 3367.913515 3255.441573 3198.392829
3255.441573 3367.913515 3409.139399 3284.571819 2988.523813 2573.701740
2081.395733 1515.079337 882.124989 242.755542 -310.357399 -741.056397
-1136.580861 -1661.908650 -2414.923845 -3305.268052 -4079.625675 -4492.972382
-4488.902905 -4233.510609 -3970.451376 -3820.142179 -3692.674219 -3382.286688
-2756.924087 -1886.631116 -1020.246553 -447.619996 -357.612184 -772.660882
-1440.256426 -1138.267209 -1254.591804 -1740.548564 -2445.460869 -3178.513484
-3795.074144 -4257.910678 -4615.853787 -4900.367365 -5024.014946 -4787.288089
-4019.317623 -2753.084208 -1283.165154 -34.974795 672.864321 801.217911
580.100905 344.709969 354.889151 713.983719 1391.056208 2267.218246
3149.299702 3780.421424 3916.452015 3472.696743 2639.545655 1840.598459
1512.617716 1840.598459 2639.545655 3472.696743 3916.452015 3780.421424
3149.299702 2267.218246 1391.056208 713.983719 354.889151 344.709969
580.100905 801.217911 672.864321 -34.974795 -1283.165154 -2753.084208
-4019.317623 -4787.288089 -5024.014946 -4900.367365 -4615.853787 -4257.910678
-3795.074144 -3178.513484 -2445.460869 -1740.548564 -1254.591804 -1138.267209
-1440.256426 -1484.592473 -1354.852467 -1561.743697 -2010.152903 -2590.564568
-3226.159802 -3880.845453 -4527.952356 -5089.463519 -5383.421389 -5140.587242
-4125.681252 -2316.562812 -17.920273 2203.090984 3756.805503 4308.813788
3919.781493 2971.003503 1953.212892 1271.698327 1161.477131 1685.410428
2733.167742 3999.902308 5019.963962 5336.011021 4763.234363 3570.757832
2400.380308 1916.572204 2400.380308 3570.757832 4763.234363 5336.011021
5019.963962 3999.902308 2733.167742 1685.410428 1161.477131 1271.698327
1953.212892 2971.003503 3919.781493 4308.813788 3756.805503 2203.090984
-17.920273 -2316.562812 -4125.681252 -5140.587242 -5383.421389 -5089.463519
-4527.952356 -3880.845453 -3226.159802 -2590.564568 -2010.152903 -1561.743697
-1354.852467 -1484.592473 -798.346550 -869.392216 -1241.748025 -1753.827388
-2321.277707 -2966.351056 -3741.989457 -4607.314164 -5335.766729 -5527.179255
-4752.440019 -2786.107620 193.198763 3573.998765 6514.803297 8292.749235
8603.784412 7644.511247 5955.374851 4161.155093 2778.383732 2151.870125
2448.104670 3609.409137 5280.709814 6837.205147 7618.155192 7295.327931
6128.763929 4874.409366 4341.166465 4874.409366 6128.763929 7295.327931
7618.155192 6837.205147 5280.709814 3609.409137 2448.104670 2151.870125
2778.383732 4161.155093 5955.374851 7644.511247 8603.784412 8292.749235
6514.803297 3573.998765 193.198763 -2786.107620 -4752.440019 -5527.179255
-5335.766729 -4607.314164 -3741.989457 -2966.351056 -2321.277707 -1753.827388
-1241.748025 -869.392216 -798.346550 328.855853 63.781960 -517.827354
-1180.281493 -1843.008809 -2595.345725 -3547.945656 -4629.791086 -5475.043179
-5497.796438 -4150.616997 -1249.162316 2820.666668 7161.184898 10694.455731
12603.782296 12642.334062 11149.737323 8812.719548 6362.186811 4391.307921
3324.619550 3419.174951 4682.876446 6748.272827 8879.252835 10244.707844
10368.646408 9454.177653 8297.112578 7783.804114 8297.112578 9454.177653
10368.646408 10244.707844 8879.252835 6748.272827 4682.876446 3419.174951
3324.619550 4391.307921 6362.186811 8812.719548 11149.737323 12642.334062
12603.782296 10694.455731 7161.184898 2820.666668 -1249.162316 -4150.616997
-5497.796438 -5475.043179 -4629.791086 -3547.945656 -2595.345725 -1843.008809
-1180.281493 -517.827354 63.781960 328.855853 1352.962812 944.182339
183.143843 -635.070414 -1421.868249 -2301.139921 -3412.131218 -4654.670350
-5564.098283 -5431.197939 -3638.877832 -46.853185 4802.021210 9805.688888
13725.781615 15691.724296 15510.308357 13631.226141 10846.378504 7956.249273
5598.486977 4244.927979 4213.123991 5561.973365 7926.651229 10504.930202
12351.508476 12880.123039 12235.329465 11216.316588 10742.968206 11216.316588
12235.329465 12880.123039 12351.508476 10504.930202 7926.651229 5561.973365
4213.123991 4244.927979 5598.486977 7956.249273 10846.378504 13631.226141
15510.308357 15691.724296 13725.781615 9805.688888 4802.021210 -46.853185
-3638.877832 -5431.197939 -5564.098283 -4654.670350 -3412.131218 -2301.139921
-1421.868249 -635.070414 183.143843 944.182339 1352.962812 1763.212122
1301.011428 468.912872 -415.173142 -1257.666012 -2192.466210 -3366.867478
-4668.763787 -5597.811926 -5401.782274 -3441.005956 406.149800 5538.225704
10778.912542 14833.008534 16812.632794 16546.296607 14525.156434 11579.631463
8534.630764 6042.360858 4590.207359 4516.826397 5900.054134 8377.635226
11125.341377 13157.570022 13847.301816 13315.043450 12357.264413 11902.581806
12357.264413 13315.043450 13847.301816 13157.570022 11125.341377 8377.635226
5900.054134 4516.826397 4590.207359 6042.360858 8534.630764 11579.631463
14525.156434 16546.296607 16812.632794 14833.008534 10778.912542 5538.225704
406.149800 -3441.005956 -5401.782274 -5597.811926 -4668.763787 -3366.867478
-2192.466210 -1257.666012 -415.173142 468.912872 1301.011428 1763.212122
1352.962812 944.182339 183.143843 -635.070414 -1421.868249 -2301.139921
-3412.131218 -4654.670350 -5564.098283 -5431.197939 -3638.877832 -46.853185
4802.021210 9805.688888 13725.781615 15691.724296 15510.308357 13631.226141
10846.378504 7956.249273 5598.486977 4244.927979 4213.123991 5561.973365
7926.651229 10504.930202 12351.508476 12880.123039 12235.329465 11216.316588
10742.968206 11216.316588 12235.329465 12880.123039 12351.508476 10504.930202
7926.651229 5561.973365 4213.123991 4244.927979 5598.486977 7956.249273
10846.378504 13631.226141 15510.308357 15691.724296 13725.781615 9805.688888
4802.021210 -46.853185 -3638.877832 -5431.197939 -5564.098283 -4654.670350
-3412.131218 -2301.139921 -1421.868249 -635.070414 183.143843 944.182339
1352.962812 328.855853 63.781960 -517.827354 -1180.281493 -1843.008809
-2595.345725 -3547.945656 -4629.791086 -5475.043179 -5497.796438 -4150.616997
-1249.162316 2820.666668 7161.184898 10694.455731 12603.782296 12642.334062
11149.737323 8812.719548 6362.186811 4391.307921 3324.619550 3419.174951
4682.876446 6748.272827 8879.252835 10244.707844 10368.646408 9454.177653
8297.112578 7783.804114 8297.112578 9454.177653 10368.646408 10244.707844
8879.252835 6748.272827 4682.876446 3419.174951 3324.619550 4391.307921
6362.186811 8812.719548 11149.737323 12642.334062 12603.782296 10694.455731
7161.184898 2820.666668 -1249.162316 -4150.616997 -5497.796438 -5475.043179
-4629.791086 -3547.945656 -2595.345725 -1843.008809 -1180.281493 -517.827354
63.781960 328.855853 -798.346550 -869.392216 -1241.748025 -1753.827388
-2321.277707 -2966.351056 -3741.989457 -4607.314164 -5335.766729 -5527.179255
-4752.440019 -2786.107620 193.198763 3573.998765 6514.803297 8292.749235
8603.784412 7644.511247 5955.374851 4161.155093 2778.383732 2151.870125
2448.104670 3609.409137 5280.709814 6837.205147 7618.155192 7295.327931
6128.763929 4874.409366 4341.166465 4874.409366 6128.763929 7295.327931
7618.155192 6837.205147 5280.709814 3609.409137 2448.104670 2151.870125
2778.383732 4161.155093 5955.374851 7644.511247 8603.784412 8292.749235
6514.803297 3573.998765 193.198763 -2786.107620 -4752.440019 -5527.179255
-5335.766729 -4607.314164 -3741.989457 -2966.351056 -2321.277707 -1753.827388
-1241.748025 -869.392216 -798.346550 -1484.592473 -1354.852467 -1561.743697
-2010.152903 -2590.564568 -3226.159802 -3880.845453 -4527.952356 -5089.463519
-5383.421389 -5140.587242 -4125.681252 -2316.562812 -17.920273 2203.090984
3756.805503 4308.813788 3919.781493 2971.003503 1953.212892 1271.698327
1161.477131 1685.410428 2733.167742 3999.902308 5019.963962 5336.011021
4763.234363 3570.757832 2400.380308 1916.572204 2400.380308 3570.757832
4763.234363 5336.011021 5019.963962 3999.902308 2733.167742 1685.410428
1161.477131 1271.698327 1953.212892 2971.003503 3919.781493 4308.813788
3756.805503 2203.090984 -17.920273 -2316.562812 -4125.681252 -5140.587242
-5383.421389 -5089.463519 -4527.952356 -3880.845453 -3226.159802 -2590.564568
-2010.152903 -1561.743697 -1354.852467 -1484.592473 -1440.256426 -1138.267209
-1254.591804 -1740.548564 -2445.460869 -3178.513484 -3795.074144 -4257.910678
-4615.853787 -4900.367365 -5024.014946 -4787.288089 -4019.317623 -2753.084208
-1283.165154 -34.974795 672.864321 801.217911 580.100905 344.709969
354.889151 713.983719 1391.056208 2267.218246 3149.299702 3780.421424
3916.452015 3472.696743 2639.545655 1840.598459 1512.617716 1840.598459
2639.545655 3472.696743 3916.452015 3780.421424 3149.299702 2267.218246
1391.056208 713.983719 354.889151 344.709969 580.100905 801.217911
672.864321 -34.974795 -1283.165154 -2753.084208 -4019.317623 -4787.288089
-5024.014946 -4900.367365 -4615.853787 -4257.910678 -3795.074144 -3178.513484
-2445.460869 -1740.548564 -1254.591804 -1138.267209 -1440.256426 -772.660882
-357.612184 -447.619996 -1020.246553 -1886.631116 -2756.924087 -3382.286688
-3692.674219 -3820.142179 -3970.451376 -4233.510609 -4488.902905 -4492.972382
-4079.625675 -3305.268052 -2414.923845 -1661.908650 -1136.580861 -741.056397
-310.357399 242.755542 882.124989 1515.079337 2081.395733 2573.701740
2988.523813 3284.571819 3409.139399 3367.913515 3255.441573 3198.392829
3255.441573 3367.913515 3409.139399 3284.571819 2988.523813 2573.701740
2081.395733 1515.079337 882.124989 242.755542 -310.357399 -741.056397
-1136.580861 -1661.908650 -2414.923845 -3305.268052 -4079.625675 -4492.972382
-4488.902905 -4233.510609 -3970.451376 -3820.142179 -3692.674219 -3382.286688
-2756.924087 -1886.631116 -1020.246553 -447.619996 -357.612184 -772.660882
102.992565 538.262809 431.986502 -206.606048 -1174.843292 -2127.449261
-2740.077325 -2897.451220 -2763.179131 -2657.786328 -2822.635693 -3248.180797
-3697.201546 -3892.516033 -3706.499333 -3203.978482 -2532.059757 -1784.250119
-969.551466 -96.674747 736.827933 1363.485404 1673.060827 1733.823233
1788.999705 2115.856532 2850.072413 3899.697231 4993.678627 5812.392713
6114.585655 5812.392713 4993.678627 3899.697231 2850.072413 2115.856532
1788.999705 1733.823233 1673.060827 1363.485404 736.827933 -96.674747
-969.551466 -1784.250119 -2532.059757 -3203.978482 -3706.499333 -3892.516033
-3697.201546 -3248.180797 -2822.635693 -2657.786328 -2763.179131 -2897.451220
-2740.077325 -2127.449261 -1174.843292 -206.606048 431.986502 538.262809
102.992565 731.054483 1063.936298 904.045004 252.166524 -711.199115
-1641.313416 -2178.267486 -2157.751500 -1727.526830 -1261.650802 -1119.064787
-1420.870428 -2004.321759 -2564.273891 -2847.831991 -2752.356501 -2292.046703
-1523.257967 -532.464990 509.884698 1328.422142 1644.248636 1368.731939
744.956972 297.479803 582.228749 1877.217186 4000.873321 6360.537875
8195.372887 8885.783582 8195.372887 6360.537875 4000.873321 1877.217186
582.228749 297.479803 744.956972 1368.731939 1644.248636 1328.422142
509.884698 -532.464990 -1523.257967 -2292.046703 -2752.356501 -2847.831991
-2564.273891 -2004.321759 -1420.870428 -1119.064787 -1261.650802 -1727.526830
-2157.751500 -2178.267486 -1641.313416 -711.199115 252.166524 904.045004
1063.936298 731.054483 888.182605 995.554969 736.303457 100.245071
-787.670763 -1629.599600 -2061.699602 -1867.323974 -1141.034111 -261.494859
324.552051 355.704262 -126.825811 -852.374641 -1492.796119 -1798.038423
-1639.643140 -1010.314284 -44.986335 949.307594 1542.207151 1366.005942
371.824316 -1018.849170 -2018.494812 -1828.062180 -61.402981 3000.034197
6467.147772 9188.960757 10217.636226 9188.960757 6467.147772 3000.034197
-61.402981 -1828.062180 -2018.494812 -1018.849170 371.824316 1366.005942
1542.207151 949.307594 -44.986335 -1010.314284 -1639.643140 -1798.038423
-1492.796119 -852.374641 -126.825811 355.704262 324.552051 -261.494859
-1141.034111 -1867.323974 -2061.699602 -1629.599600 -787.670763 100.245071
736.303457 995.554969 888.182605 679.098592 491.003734 93.625364
-544.735930 -1376.552961 -2173.015857 -2575.670229 -2304.643179 -1373.228322
-131.664459 908.514714 1348.472539 1089.837829 337.559729 -537.941611
-1164.039811 -1280.709869 -812.780569 74.612109 965.922527 1305.101647
652.995679 -1007.956222 -3118.522441 -4692.092125 -4747.637614 -2815.482610
759.601776 4889.088198 8158.493261 9398.432965 8158.493261 4889.088198
759.601776 -2815.482610 -4747.637614 -4692.092125 -3118.522441 -1007.956222
652.995679 1305.101647 965.922527 74.612109 -812.780569 -1280.709869
-1164.039811 -537.941611 337.559729 1089.837829 1348.472539 908.514714
-131.664459 -1373.228322 -2304.643179 -2575.670229 -2173.015857 -1376.552961
-544.735930 93.625364 491.003734 679.098592 396.428362 -54.876365
-582.342093 -1259.266136 -2126.309833 -3021.981196 -3580.639847 -3440.293475
-2511.843531 -1095.337497 255.309303 1025.541820 993.594882 302.160568
-650.499333 -1399.637744 -1589.543006 -1102.997000 -139.016525 797.188419
1050.819326 122.366737 -2000.175743 -4686.780484 -6840.195468 -7368.340237
-5729.430378 -2259.786524 1897.608078 5238.693995 6513.281079 5238.693995
1897.608078 -2259.786524 -5729.430378 -7368.340237 -6840.195468 -4686.780484
-2000.175743 122.366737 1050.819326 797.188419 -139.016525 -1102.997000
-1589.543006 -1399.637744 -650.499333 302.160568 993.594882 1025.541820
255.309303 -1095.337497 -2511.843531 -3440.293475 -3580.639847 -3021.981196
-2126.309833 -1259.266136 -582.342093 -54.876365 396.428362 259.785450
-314.393510 -886.292874 -1597.918488 -2583.542215 -3736.234994 -4663.259747
-4903.483828 -4252.864011 -2945.563940 -1549.273254 -650.650646 -547.057554
-1125.860161 -1961.710059 -2534.747762 -2452.082418 -1608.601540 -264.419056
991.167581 1427.753600 497.776604 -1828.907859 -4916.810784 -7644.145201
-8874.140712 -7997.742258 -5264.479305 -1722.569396 1209.450764 2340.638362
1209.450764 -1722.569396 -5264.479305 -7997.742258 -8874.140712 -7644.145201
-4916.810784 -1828.907859 497.776604 1427.753600 991.167581 -264.419056
-1608.601540 -2452.082418 -2534.747762 -1961.710059 -1125.860161 -547.057554
-650.650646 -1549.273254 -2945.563940 -4252.864011 -4903.483828 -4663.259747
-3736.234994 -2583.542215 -1597.918488 -886.292874 -314.393510 259.785450
239.855691 -261.642138 -726.349669 -1389.435950 -2482.553387 -3944.807580
-5348.527015 -6133.328586 -5982.633500 -5055.243271 -3898.570862 -3113.214081
-3007.118173 -3452.463380 -3992.755330 -4093.581125 -3392.469241 -1861.293265
142.747905 1947.943363 2774.721601 2051.672569 -273.288996 -3600.504383
-6848.684380 -8893.222097 -9071.408910 -7496.157077 -5014.410946 -2829.580981
-1967.984083 -2829.580981 -5014.410946 -7496.157077 -9071.408910 -8893.222097
-6848.684380 -3600.504383 -273.288996 2051.672569 2774.721601 1947.943363
142.747905 -1861.293265 -3392.469241 -4093.581125 -3992.755330 -3452.463380
-3007.118173 -3113.214081 -3898.570862 -5055.243271 -5982.633500 -6133.328586
-5348.527015 -3944.807580 -2482.553387 -1389.435950 -726.349669 -261.642138
239.855691 103.143341 -160.911519 -358.162997 -824.942935 -1889.826661
-3541.182248 -5332.513518 -6630.917725 -7030.255163 -6615.051755 -5881.964662
-5390.225879 -5399.612841 -5730.192139 -5895.040699 -5381.704965 -3912.132024
-1581.325959 1138.231516 3507.976057 4738.049297 4274.094658 2062.902083
-1343.486826 -4945.303117 -7681.965480 -8874.631441 -8503.141258 -7179.163317
-5834.803439 -5280.707523 -5834.803439 -7179.163317 -8503.141258 -8874.631441
-7681.965480 -4945.303117 -1343.486826 2062.902083 4274.094658 4738.049297
3507.976057 1138.231516 -1581.325959 -3912.132024 -5381.704965 -5895.040699
-5730.192139 -5399.612841 -5390.225879 -5881.964662 -6615.051755 -7030.255163
-6630.917725 -5332.513518 -3541.182248 -1889.826661 -824.942935 -358.162997
-160.911519 103.143341 -365.736393 -325.791421 -157.962797 -281.632460
-1110.953853 -2694.476932 -4603.602389 -6182.740155 -6976.954976 -7010.003901
-6710.955037 -6563.931384 -6750.967568 -7030.519417 -6898.104041 -5887.544262
-3824.369639 -927.328384 2238.753642 4911.298887 6343.161572 6047.213911
4002.779213 720.225801 -2908.452566 -5939.591441 -7742.767861 -8222.503473
-7792.857160 -7130.146137 -6830.985707 -7130.146137 -7792.857160 -8222.503473
-7742.767861 -5939.591441 -2908.452566 720.225801 4002.779213 6047.213911
6343.161572 4911.298887 2238.753642 -927.328384 -3824.369639 -5887.544262
-6898.104041 -7030.519417 -6750.967568 -6563.931384 -6710.955037 -7010.003901
-6976.954976 -6182.740155 -4603.602389 -2694.476932 -1110.953853 -281.632460
-157.962797 -325.791421 -365.736393 -1150.013234 -846.825241 -321.761690
-34.704303 -458.436803 -1708.617592 -3415.124367 -4954.950659 -5869.302149
-6141.220887 -6131.748993 -6246.835026 -6601.524923 -6919.229393 -6705.993246
-5550.970569 -3360.303863 -423.642845 2670.342414 5202.740832 6525.486434
6260.289447 4444.490408 1551.961837 -1654.758014 -4400.785829 -6180.700990
-6910.577829 -6886.591523 -6589.020475 -6435.526056 -6589.020475 -6886.591523
-6910.577829 -6180.700990 -4400.785829 -1654.758014 1551.961837 4444.490408
6260.289447 6525.486434 5202.740832 2670.342414 -423.642845 -3360.303863
-5550.970569 -6705.993246 -6919.229393 -6601.524923 -6246.835026 -6131.748993
-6141.220887 -5869.302149 -4954.950659 -3415.124367 -1708.617592 -458.436803
-34.704303 -321.761690 -846.825241 -1150.013234 -1970.887560 -1506.149050
-730.410111 -90.100587 -75.842810 -862.293591 -2162.185293 -3423.711898
-4215.467289 -4495.142494 -4565.248427 -4775.820794 -5219.608139 -5641.298815
-5598.081392 -4732.440986 -2977.864849 -605.955623 1865.217703 3833.301861
4789.890091 4479.762675 2998.397736 775.752185 -1573.492264 -3480.830036
-4626.388868 -5015.141230 -4905.427819 -4648.876133 -4527.995885 -4648.876133
-4905.427819 -5015.141230 -4626.388868 -3480.830036 -1573.492264 775.752185
2998.397736 4479.762675 4789.890091 3833.301861 1865.217703 -605.955623
-2977.864849 -4732.440986 -5598.081392 -5641.298815 -5219.608139 -4775.820794
-4565.248427 -4495.142494 -4215.467289 -3423.711898 -2162.185293 -862.293591
-75.842810 -90.100587 -730.410111 -1506.149050 -1970.887560 -2467.025155
-1943.450724 -1078.712217 -257.241765 59.178085 -336.682934 -1237.436775
-2171.690512 -2743.088644 -2887.161017 -2857.828398 -2981.231708 -3385.482047
-3902.867864 -4185.628536 -3924.317065 -3020.703165 -1637.481193 -135.890777
1049.640670 1558.202350 1235.590652 206.793618 -1160.492013 -2405.924389
-3172.912736 -3344.826384 -3050.990029 -2560.023210 -2143.343465 -1983.723424
-2143.343465 -2560.023210 -3050.990029 -3344.826384 -3172.912736 -2405.924389
-1160.492013 206.793618 1235.590652 1558.202350 1049.640670 -135.890777
-1637.481193 -3020.703165 -3924.317065 -4185.628536 -3902.867864 -3385.482047
-2981.231708 -2857.828398 -2887.161017 -2743.088644 -2171.690512 -1237.436775
-336.682934 59.178085 -257.241765 -1078.712217 -1943.450724 -2467.025155
-2444.788946 -1938.684874 -1152.731359 -377.350476 -3.059052 -231.628941
-909.853409 -1631.951351 -2027.412854 -2004.988844 -1776.314980 -1669.046056
-1891.245534 -2412.798917 -3013.429430 -3427.864937 -3484.652768 -3178.010772
-2665.205738 -2202.099614 -2031.858097 -2259.929873 -2778.120144 -3298.726578
-3499.762873 -3199.780691 -2449.552496 -1485.733308 -594.375173 10.082602
220.924348 10.082602 -594.375173 -1485.733308 -2449.552496 -3199.780691
-3499.762873 -3298.726578 -2778.120144 -2259.929873 -2031.858097 -2202.099614
-2665.205738 -3178.010772 -3484.652768 -3427.864937 -3013.429430 -2412.798917
-1891.245534 -1669.046056 -1776.314980 -2004.988844 -2027.412854 -1631.951351
-909.853409 -231.628941 -3.059052 -377.350476 -1152.731359 -1938.684874
-2444.788946 -2014.563549 -1593.479174 -1028.920804 -503.071912 -305.236865
-595.561029 -1244.256117 -1892.928500 -2191.322669 -2024.095403 -1567.358309
-1159.480976 -1099.625032 -1505.975154 -2290.931763 -3228.664130 -4061.353764
-4603.189682 -4812.339883 -4798.171628 -4743.253180 -4769.019570 -4830.244324
-4724.887136 -4228.659104 -3262.417706 -1966.670637 -629.687743 465.684158
1153.261376 1383.471357 1153.261376 465.684158 -629.687743 -1966.670637
-3262.417706 -4228.659104 -4724.887136 -4830.244324 -4769.019570 -4743.253180
-4798.171628 -4812.339883 -4603.189682 -4061.353764 -3228.664130 -2290.931763
-1505.975154 -1099.625032 -1159.480976 -1567.358309 -2024.095403 -2191.322669
-1892.928500 -1244.256117 -595.561029 -305.236865 -503.071912 -1028.920804
-1593.479174 -2014.563549 -1524.677615 -1280.868989 -1042.025444 -880.540368
-971.735644 -1413.480775 -2083.373056 -2670.755226 -2863.674548 -2547.157772
-1875.734620 -1190.251718 -851.433681 -1087.403417 -1912.479367 -3129.057936
-4404.966869 -5407.007492 -5942.896721 -6035.407554 -5870.705593 -5642.351089
-5398.943207 -5014.131373 -4306.333831 -3211.952318 -1870.134751 -554.471704
481.044165 1108.993092 1314.618772 1108.993092 481.044165 -554.471704
-1870.134751 -3211.952318 -4306.333831 -5014.131373 -5398.943207 -5642.351089
-5870.705593 -6035.407554 -5942.896721 -5407.007492 -4404.966869 -3129.057936
-1912.479367 -1087.403417 -851.433681 -1190.251718 -1875.734620 -2547.157772
-2863.674548 -2670.755226 -2083.373056 -1413.480775 -971.735644 -880.540368
-1042.025444 -1280.868989 -1524.677615 -1351.343032 -1407.146882 -1551.452122
-1753.730215 -2081.276990 -2571.682297 -3118.000237 -3483.662263 -3439.950688
-2918.677063 -2074.500241 -1229.289652 -743.469186 -877.331405 -1686.748341
-2983.789635 -4389.620598 -5483.597183 -5993.790499 -5920.793930 -5503.663508
-5038.555744 -4675.312103 -4342.004064 -3848.244316 -3073.499437 -2082.898468
-1086.216744 -296.253416 179.743957 334.222022 179.743957 -296.253416
-1086.216744 -2082.898468 -3073.499437 -3848.244316 -4342.004064 -4675.312103
-5038.555744 -5503.663508 -5920.793930 -5993.790499 -5483.597183 -4389.620598
-2983.789635 -1686.748341 -877.331405 -743.469186 -1229.289652 -2074.500241
-2918.677063 -3439.950688 -3483.662263 -3118.000237 -2571.682297 -2081.276990
-1753.730215 -1551.452122 -1407.146882 -1351.343032 -1684.772701 -2150.610030
-2676.686939 -3145.585704 -3539.893581 -3858.374639 -4034.218836 -3943.047443
-3491.454848 -2707.529713 -1766.357020 -942.771875 -524.199313 -714.033047
-1542.900038 -2815.950543 -4144.202508 -5088.091145 -5365.805376 -5003.387693
-4311.160894 -3683.096699 -3351.894138 -3273.563929 -3215.835978 -2964.572054
-2479.188987 -1890.483566 -1377.939798 -1054.273694 -947.196014 -1054.273694
-1377.939798 -1890.483566 -2479.188987 -2964.572054 -3215.835978 -3273.563929
-3351.894138 -3683.096699 -4311.160894 -5003.387693 -5365.805376 -5088.091145
-4144.202508 -2815.950543 -1542.900038 -714.033047 -524.199313 -942.771875
-1766.357020 -2707.529713 -3491.454848 -3943.047443 -4034.218836 -3858.374639
-3539.893581 -3145.585704 -2676.686939 -2150.610030 -1684.772701 -2426.651808
-3334.919492 -4175.435892 -4772.433322 -5059.302832 -5024.464632 -4662.188008
-3981.708728 -3051.413601 -2019.936555 -1088.400343 -458.264111 -288.209438
-660.886004 -1539.540026 -2723.048825 -3855.173702 -4540.469373 -4539.581606
-3923.071712 -3054.659810 -2385.200019 -2187.060023 -2414.702571 -2783.598227
-2991.634802 -2908.371747 -2607.418868 -2259.910653 -2008.585127 -1919.908875
-2008.585127 -2259.910653 -2607.418868 -2908.371747 -2991.634802 -2783.598227
-2414.702571 -2187.060023 -2385.200019 -3054.659810 -3923.071712 -4539.581606
-4540.469373 -3855.173702 -2723.048825 -1539.540026 -660.886004 -288.209438
-458.264111 -1088.400343 -2019.936555 -3051.413601 -3981.708728 -4662.188008
-5024.464632 -5059.302832 -4772.433322 -4175.435892 -3334.919492 -2426.651808
-3231.600617 -4494.233950 -5528.386358 -6140.550466 -6253.090302 -5863.770147
-5024.464632 -3858.374639 -2571.682297 -1413.480775 -595.561029 -231.628941
-336.682934 -862.293591 -1708.617592 -2694.476932 -3541.182248 -3944.807580
-3736.234994 -3021.981196 -2173.015857 -1629.599600 -1641.313416 -2127.449261
-2756.924087 -3178.513484 -3226.159802 -2966.351056 -2595.345725 -2301.139921
-2192.466210 -2301.139921 -2595.345725 -2966.351056 -3226.159802 -3178.513484
-2756.924087 -2127.449261 -1641.313416 -1629.599600 -2173.015857 -3021.981196
-3736.234994 -3944.807580 -3541.182248 -2694.476932 -1708.617592 -862.293591
-336.682934 -231.628941 -595.561029 -1413.480775 -2571.682297 -3858.374639
-5024.464632 -5863.770147 -6253.090302 -6140.550466 -5528.386358 -4494.233950
-3231.600617 -3657.815003 -5081.683428 -6170.579211 -6757.541043 -6782.770862
-6253.090302 -5242.525011 -3924.404333 -2569.266367 -1466.998915 -811.807304
-637.367915 -850.148298 -1318.296459 -1926.274308 -2553.816937 -3032.711737
-3172.692829 -2878.902316 -2270.690363 -1673.295939 -1444.215837 -1742.504085
-2415.796431 -3097.134155 -3439.375765 -3312.993617 -2838.669298 -2268.509263
-1835.842736 -1677.831542 -1835.842736 -2268.509263 -2838.669298 -3312.993617
-3439.375765 -3097.134155 -2415.796431 -1742.504085 -1444.215837 -1673.295939
-2270.690363 -2878.902316 -3172.692829 -3032.711737 -2553.816937 -1926.274308
-1318.296459 -850.148298 -637.367915 -811.807304 -1466.998915 -2569.266367
-3924.404333 -5242.525011 -6253.090302 -6782.770862 -6757.541043 -6170.579211
-5081.683428 -3657.815003 -3365.251972 -4719.379874 -5748.001826 -6344.597313
-6477.115251 -6140.550466 -5374.993878 -4318.629904 -3212.927154 -2317.831622
-1788.330612 -1612.769673 -1663.192000 -1805.886233 -1969.357252 -2120.118076
-2199.621442 -2119.483707 -1846.210176 -1495.279424 -1316.321423 -1537.968950
-2178.436013 -2982.405840 -3554.366806 -3598.035570 -3085.186426 -2241.712505
-1390.725719 -791.710903 -579.795619 -791.710903 -1390.725719 -2241.712505
-3085.186426 -3598.035570 -3554.366806 -2982.405840 -2178.436013 -1537.968950
-1316.321423 -1495.279424 -1846.210176 -2119.483707 -2199.621442 -2120.118076
-1969.357252 -1805.886233 -1663.192000 -1612.769673 -1788.330612 -2317.831622
-3212.927154 -4318.629904 -5374.993878 -6140.550466 -6477.115251 -6344.597313
-5748.001826 -4719.379874 -3365.251972 -2290.120658 -3384.201657 -4285.467941
-4959.185015 -5389.569858 -5528.386358 -5329.376045 -4825.607386 -4158.191396
-3511.490206 -3004.892342 -2637.556744 -2332.094676 -2026.991487 -1724.645511
-1456.693030 -1222.541008 -988.309729 -763.102366 -668.566556 -898.004624
-1558.493115 -2517.220692 -3401.685004 -3789.202578 -3459.134717 -2520.060745
-1324.325597 -254.788826 442.979745 679.953335 442.979745 -254.788826
-1324.325597 -2520.060745 -3459.134717 -3789.202578 -3401.685004 -2517.220692
-1558.493115 -898.004624 -668.566556 -763.102366 -988.309729 -1222.541008
-1456.693030 -1724.645511 -2026.991487 -2332.094676 -2637.556744 -3004.892342
-3511.490206 -4158.191396 -4825.607386 -5329.376045 -5528.386358 -5389.569858
-4959.185015 -4285.467941 -3384.201657 -2290.120658 -714.897828 -1445.288956
-2194.320530 -2984.948329 -3791.124268 -4494.233950 -4935.951822 -5019.096171
-4765.657765 -4285.826288 -3696.745115 -3069.505758 -2440.887968 -1852.003609
-1351.978034 -957.514387 -627.572135 -311.857219 -49.526248 -13.556127
-415.139918 -1306.672818 -2441.755195 -3339.836223 -3547.694022 -2917.597055
-1691.683166 -332.509117 756.281920 1398.798786 1602.674017 1398.798786
756.281920 -332.509117 -1691.683166 -2917.597055 -3547.694022 -3339.836223
-2441.755195 -1306.672818 -415.139918 -13.556127 -49.526248 -311.857219
-627.572135 -957.514387 -1351.978034 -1852.003609 -2440.887968 -3069.505758
-3696.745115 -4285.826288 -4765.657765 -5019.096171 -4935.951822 -4494.233950
-3791.124268 -2984.948329 -2194.320530 -1445.288956 -714.897828 830.979396
484.273094 -105.661706 -988.128482 -2097.066576 -3231.600617 -4130.686720
-4592.006082 -4553.462037 -4093.943993 -3376.902591 -2589.962267 -1905.317601
-1443.401708 -1223.966091 -1135.707783 -984.808497 -635.988293 -160.115822
150.267512 -38.137709 -823.180498 -1911.627206 -2740.298499 -2819.107322
-2049.515307 -774.217307 476.112148 1328.935701 1733.313863 1837.492599
1733.313863 1328.935701 476.112148 -774.217307 -2049.515307 -2819.107322
-2740.298499 -1911.627206 -823.180498 -38.137709 150.267512 -160.115822
-635.988293 -984.808497 -1135.707783 -1223.966091 -1443.401708 -1905.317601
-2589.962267 -3376.902591 -4093.943993 -4553.462037 -4592.006082 -4130.686720
-3231.600617 -2097.066576 -988.128482 -105.661706 484.273094 830.979396
-599.136755 -844.451941 -1136.578968 -1527.378204 -1994.186672 -2426.651808
-2691.172811 -2720.275426 -2552.665276 -2294.789412 -2043.041291 -1832.378884
-1640.566052 -1420.544094 -1118.091619 -671.098738 -29.334811 780.167615
1584.207403 2080.592155 1988.043219 1257.185608 181.808176 -709.991584
-944.281807 -376.153970 747.488538 1975.316328 2932.516628 3478.023652
3646.278402 3478.023652 2932.516628 1975.316328 747.488538 -376.153970
-944.281807 -709.991584 181.808176 1257.185608 1988.043219 2080.592155
1584.207403 780.167615 -29.334811 -671.098738 -1118.091619 -1420.544094
-1640.566052 -1832.378884 -2043.041291 -2294.789412 -2552.665276 -2720.275426
-2691.172811 -2426.651808 -1994.186672 -1527.378204 -1136.578968 -844.451941
-599.136755 -2412.811774 -2877.595080 -3113.340153 -3225.660480 -3300.903317
-3334.919492 -3265.221955 -3061.897857 -2782.744524 -2538.243108 -2400.548512
-2341.807672 -2254.665928 -2029.000232 -1614.153277 -1025.939950 -322.984883
397.926486 981.259487 1220.513559 945.968606 164.361496 -860.281357
-1685.866784 -1916.095292 -1424.548684 -415.394793 721.804226 1643.979965
2194.809963 2371.172926 2194.809963 1643.979965 721.804226 -415.394793
-1424.548684 -1916.095292 -1685.866784 -860.281357 164.361496 945.968606
1220.513559 981.259487 397.926486 -322.984883 -1025.939950 -1614.153277
-2029.000232 -2254.665928 -2341.807672 -2400.548512 -2538.243108 -2782.744524
-3061.897857 -3265.221955 -3334.919492 -3300.903317 -3225.660480 -3113.340153
-2877.595080 -2412.811774 -4172.264619 -4858.675615 -5073.768959 -4937.944597
-4610.505008 -4175.435892 -3643.554918 -3039.982141 -2470.676143 -2091.341868
-2002.382040 -2166.229691 -2421.427602 -2578.446001 -2515.467408 -2209.144342
-1708.645695 -1109.058317 -553.968877 -233.319521 -322.306545 -865.098498
-1688.375806 -2441.529042 -2771.336319 -2521.039253 -1809.079803 -933.071345
-183.961938 281.944243 434.937139 281.944243 -183.961938 -933.071345
-1809.079803 -2521.039253 -2771.336319 -2441.529042 -1688.375806 -865.098498
-322.306545 -233.319521 -553.968877 -1109.058317 -1708.645695 -2209.144342
-2515.467408 -2578.446001 -2421.427602 -2166.229691 -2002.382040 -2091.341868
-2470.676143 -3039.982141 -3643.554918 -4175.435892 -4610.505008 -4937.944597
-5073.768959 -4858.675615 -4172.264619 -5208.796496 -6062.895029 -6313.932844
-6065.995891 -5508.282140 -4772.433322 -3907.991791 -2965.785242 -2081.235091
-1460.313218 -1271.390566 -1536.314306 -2111.225952 -2763.878773 -3276.876480
-3506.563466 -3391.163869 -2951.706360 -2311.042276 -1697.466658 -1377.921495
-1521.329643 -2076.957872 -2773.972860 -3267.813092 -3339.475747 -3005.188242
-2466.011255 -1956.855538 -1624.276215 -1512.610461 -1624.276215 -1956.855538
-2466.011255 -3005.188242 -3339.475747 -3267.813092 -2773.972860 -2076.957872
-1521.329643 -1377.921495 -1697.466658 -2311.042276 -2951.706360 -3391.163869
-3506.563466 -3276.876480 -2763.878773 -2111.225952 -1536.314306 -1271.390566
-1460.313218 -2081.235091 -2965.785242 -3907.991791 -4772.433322 -5508.282140
-6065.995891 -6313.932844 -6062.895029 -5208.796496 -5154.004269 -6058.900564
-6386.982972 -6215.574511 -5729.676113 -5059.302832 -4230.527012 -3248.552693
-2211.829777 -1338.887508 -878.335191 -976.094727 -1599.308643 -2554.971216
-3565.805111 -4348.020952 -4674.397217 -4439.221672 -3722.268043 -2802.126191
-2064.287747 -1818.184062 -2127.405515 -2776.514214 -3409.572146 -3745.722074
-3719.410316 -3460.390866 -3160.557731 -2952.082317 -2880.892851 -2952.082317
-3160.557731 -3460.390866 -3719.410316 -3745.722074 -3409.572146 -2776.514214
-2127.405515 -1818.184062 -2064.287747 -2802.126191 -3722.268043 -4439.221672
-4674.397217 -4348.020952 -3565.805111 -2554.971216 -1599.308643 -976.094727
-878.335191 -1338.887508 -2211.829777 -3248.552693 -4230.527012 -5059.302832
-5729.676113 -6215.574511 -6386.982972 -6058.900564 -5154.004269 -4130.686720
-4935.951822 -5329.376045 -5374.993878 -5242.525011 -5024.464632 -4662.188008
-4034.218836 -3118.000237 -2083.373056 -1244.256117 -909.853409 -1237.436775
-2162.185293 -3415.124367 -4603.602389 -5332.513518 -5348.527015 -4663.259747
-3580.639847 -2575.670229 -2061.699602 -2178.267486 -2740.077325 -3382.286688
-3795.074144 -3880.845453 -3741.989457 -3547.945656 -3412.131218 -3366.867478
-3412.131218 -3547.945656 -3741.989457 -3880.845453 -3795.074144 -3382.286688
-2740.077325 -2178.267486 -2061.699602 -2575.670229 -3580.639847 -4663.259747
-5348.527015 -5332.513518 -4603.602389 -3415.124367 -2162.185293 -1237.436775
-909.853409 -1244.256117 -2083.373056 -3118.000237 -4034.218836 -4662.188008
-5024.464632 -5242.525011 -5374.993878 -5329.376045 -4935.951822 -4130.686720
-2691.172811 -3265.221955 -3643.554918 -3907.991791 -4230.527012 -4662.188008
-5030.637507 -5037.549747 -4479.912292 -3426.667092 -2227.217425 -1354.666684
-1185.991370 -1833.826555 -3093.769179 -4515.482697 -5572.419647 -5878.128459
-5363.965129 -4320.181974 -3252.212742 -2613.258129 -2569.793713 -2950.041103
-3402.140686 -3638.441189 -3588.646377 -3372.757899 -3155.673334 -3025.837218
-2986.756465 -3025.837218 -3155.673334 -3372.757899 -3588.646377 -3638.441189
-3402.140686 -2950.041103 -2569.793713 -2613.258129 -3252.212742 -4320.181974
-5363.965129 -5878.128459 -5572.419647 -4515.482697 -3093.769179 -1833.826555
-1185.991370 -1354.666684 -2227.217425 -3426.667092 -4479.912292 -5037.549747
-5030.637507 -4662.188008 -4230.527012 -3907.991791 -3643.554918 -3265.221955
-2691.172811 -1551.842585 -1825.900269 -2055.206572 -2376.801061 -3005.330226
-3981.708728 -5037.549747 -5702.619649 -5587.516353 -4643.145072 -3225.124054
-1932.298543 -1324.993017 -1674.474732 -2852.285360 -4392.491381 -5694.704333
-6287.049905 -6035.180387 -5188.373294 -4224.139549 -3571.081547 -3378.624818
-3480.581346 -3564.904990 -3412.524259 -3026.496683 -2575.110315 -2229.307922
-2048.241991 -1997.676299 -2048.241991 -2229.307922 -2575.110315 -3026.496683
-3412.524259 -3564.904990 -3480.581346 -3378.624818 -3571.081547 -4224.139549
-5188.373294 -6035.180387 -6287.049905 -5694.704333 -4392.491381 -2852.285360
-1674.474732 -1324.993017 -1932.298543 -3225.124054 -4643.145072 -5587.516353
-5702.619649 -5037.549747 -3981.708728 -3005.330226 -2376.801061 -2055.206572
-1825.900269 -1551.842585 -1254.922428 -1231.433793 -1164.099818 -1278.679570
-1880.399097 -3051.413601 -4479.912292 -5577.435268 -5815.242736 -5049.330656
-3622.842920 -2195.908819 -1420.745384 -1644.943455 -2778.226279 -4360.500269
-5783.302409 -6563.567004 -6547.636033 -5945.164614 -5170.637134 -4581.906279
-4279.196058 -4094.812912 -3769.235259 -3171.014537 -2391.042842 -1653.122742
-1137.718376 -878.229095 -806.526046 -878.229095 -1137.718376 -1653.122742
-2391.042842 -3171.014537 -3769.235259 -4094.812912 -4279.196058 -4581.906279
-5170.637134 -5945.164614 -6547.636033 -6563.567004 -5783.302409 -4360.500269
-2778.226279 -1644.943455 -1420.745384 -2195.908819 -3622.842920 -5049.330656
-5815.242736 -5577.435268 -4479.912292 -3051.413601 -1880.399097 -1278.679570
-1164.099818 -1231.433793 -1254.922428 -1910.726745 -1635.309664 -1159.449174
-820.793235 -1051.689407 -2019.936555 -3426.667092 -4635.779604 -5052.006283
-4484.121191 -3256.495071 -2020.178023 -1405.507397 -1724.034308 -2859.038104
-4362.388461 -5682.925248 -6414.191232 -6453.935396 -6004.570918 -5415.046844
-4953.473792 -4652.236606 -4328.513951 -3760.927865 -2884.546223 -1852.823260
-926.274310 -292.404242 27.473530 117.069611 27.473530 -292.404242
-926.274310 -1852.823260 -2884.546223 -3760.927865 -4328.513951 -4652.236606
-4953.473792 -5415.046844 -6004.570918 -6453.935396 -6414.191232 -5682.925248
-4362.388461 -2859.038104 -1724.034308 -1405.507397 -2020.178023 -3256.495071
-4484.121191 -5052.006283 -4635.779604 -3426.667092 -2019.936555 -1051.689407
-820.793235 -1159.449174 -1635.309664 -1910.726745 -3142.398729 -2666.947028
-1751.394952 -854.404025 -544.768528 -1088.400343 -2227.217425 -3328.140449
-3792.763878 -3431.125428 -2552.090598 -1742.987515 -1516.085327 -2048.365404
-3137.220680 -4347.911923 -5241.646378 -5569.012950 -5354.101186 -4843.767950
-4348.741146 -4057.437432 -3931.257821 -3752.739507 -3298.089132 -2510.814215
-1547.094914 -663.846252 -48.183077 269.782081 360.797968 269.782081
-48.183077 -663.846252 -1547.094914 -2510.814215 -3298.089132 -3752.739507
-3931.257821 -4057.437432 -4348.741146 -4843.767950 -5354.101186 -5569.012950
-5241.646378 -4347.911923 -3137.220680 -2048.365404 -1516.085327 -1742.987515
-2552.090598 -3431.125428 -3792.763878 -3328.140449 -2227.217425 -1088.400343
-544.768528 -854.404025 -1751.394952 -2666.947028 -3142.398729 -4272.348934
-3643.250067 -2367.266282 -1015.421835 -267.665105 -458.264111 -1354.666684
-2337.941762 -2838.940419 -2702.190495 -2231.884638 -1928.940328 -2139.487174
-2854.838197 -3755.681567 -4422.112702 -4558.389073 -4119.790941 -3309.155490
-2468.232087 -1914.984071 -1793.467921 -2008.996804 -2292.399453 -2364.825680
-2101.459390 -1585.115620 -1020.268309 -585.534045 -344.528466 -272.234463
-344.528466 -585.534045 -1020.268309 -1585.115620 -2101.459390 -2364.825680
-2292.399453 -2008.996804 -1793.467921 -1914.984071 -2468.232087 -3309.155490
-4119.790941 -4558.389073 -4422.112702 -3755.681567 -2854.838197 -2139.487174
-1928.940328 -2231.884638 -2702.190495 -2838.940419 -2337.941762 -1354.666684
-458.264111 -267.665105 -1015.421835 -2367.266282 -3643.250067 -4272.348934
-4669.709787 -3951.517606 -2507.921917 -992.041906 -138.733916 -288.209438
-1185.991370 -2206.415591 -2813.330962 -2903.001204 -2793.969036 -2915.425645
-3457.460664 -4232.732785 -4808.721248 -4778.431470 -3982.475355 -2575.876595
-947.814238 436.718083 1205.573931 1208.740605 565.907249 -395.717944
-1295.808395 -1870.868169 -2063.876269 -1989.670177 -1820.233325 -1683.079997
-1633.529432 -1683.079997 -1820.233325 -1989.670177 -2063.876269 -1870.868169
-1295.808395 -395.717944 565.907249 1208.740605 1205.573931 436.718083
-947.814238 -2575.876595 -3982.475355 -4778.431470 -4808.721248 -4232.732785
-3457.460664 -2915.425645 -2793.969036 -2903.001204 -2813.330962 -2206.415591
-1185.991370 -288.209438 -138.733916 -992.041906 -2507.921917 -3951.517606
-4669.709787 -4076.370327 -3385.711954 -2046.306544 -741.431728 -187.741745
-660.886004 -1833.826555 -3048.335160 -3796.310002 -4037.036923 -4130.447312
-4477.787337 -5168.736802 -5889.673473 -6123.181310 -5464.881377 -3845.749553
-1560.779044 857.934294 2827.889417 3890.668362 3841.201568 2787.142201
1109.107567 -682.610354 -2142.114792 -3038.800179 -3392.493273 -3394.061113
-3277.878870 -3218.312024 -3277.878870 -3394.061113 -3392.493273 -3038.800179
-2142.114792 -682.610354 1109.107567 2787.142201 3841.201568 3890.668362
2827.889417 857.934294 -1560.779044 -3845.749553 -5464.881377 -6123.181310
-5889.673473 -5168.736802 -4477.787337 -4130.447312 -4037.036923 -3796.310002
-3048.335160 -1833.826555 -660.886004 -187.741745 -741.431728 -2046.306544
-3385.711954 -4076.370327 -2722.224593 -2229.977750 -1272.029578 -496.661399
-532.577617 -1539.540026 -3093.769179 -4501.291054 -5289.286882 -5494.649695
-5547.970616 -5875.161832 -6537.898548 -7166.848262 -7197.280994 -6209.909062
-4156.055860 -1376.562007 1532.937258 3909.554922 5201.267161 5116.832834
3724.539538 1451.337521 -1052.350158 -3148.216461 -4440.788260 -4890.247401
-4761.861810 -4456.070226 -4310.812173 -4456.070226 -4761.861810 -4890.247401
-4440.788260 -3148.216461 -1052.350158 1451.337521 3724.539538 5116.832834
5201.267161 3909.554922 1532.937258 -1376.562007 -4156.055860 -6209.909062
-7197.280994 -7166.848262 -6537.898548 -5875.161832 -5547.970616 -5494.649695
-5289.286882 -4501.291054 -3093.769179 -1539.540026 -532.577617 -496.661399
-1272.029578 -2229.977750 -2722.224593 -1159.450171 -1038.767042 -652.688233
-553.325572 -1234.011240 -2723.048825 -4515.482697 -5911.702924 -6500.736173
-6414.920471 -6175.200473 -6268.804020 -6786.181429 -7362.277734 -7418.800352
-6505.785171 -4528.855400 -1782.099790 1160.230302 3607.343708 4930.414266
4748.166600 3083.595825 409.750636 -2484.547592 -4786.278923 -5978.253383
-6026.639327 -5345.365172 -4566.711469 -4236.233748 -4566.711469 -5345.365172
-6026.639327 -5978.253383 -4786.278923 -2484.547592 409.750636 3083.595825
4748.166600 4930.414266 3607.343708 1160.230302 -1782.099790 -4528.855400
-6505.785171 -7418.800352 -7362.277734 -6786.181429 -6268.804020 -6175.200473
-6414.920471 -6500.736173 -5911.702924 -4515.482697 -2723.048825 -1234.011240
-553.325572 -652.688233 -1038.767042 -1159.450171 73.580850 -267.495022
-485.758570 -999.264192 -2150.634881 -3855.173702 -5572.419647 -6648.975093
-6771.993605 -6181.780204 -5487.961124 -5241.578193 -5580.412404 -6173.710349
-6452.757217 -5934.140249 -4442.787123 -2169.092206 393.877349 2574.816573
3699.272273 3316.157463 1417.703030 -1470.192153 -4430.103610 -6508.357490
-7123.065447 -6314.611640 -4708.984496 -3217.032573 -2618.428829 -3217.032573
-4708.984496 -6314.611640 -7123.065447 -6508.357490 -4430.103610 -1470.192153
1417.703030 3316.157463 3699.272273 2574.816573 393.877349 -2169.092206
-4442.787123 -5934.140249 -6452.757217 -6173.710349 -5580.412404 -5241.578193
-5487.961124 -6181.780204 -6771.993605 -6648.975093 -5572.419647 -3855.173702
-2150.634881 -999.264192 -485.758570 -267.495022 73.580850 734.864585
-10.568728 -697.228479 -1605.748477 -2941.127151 -4540.469373 -5878.128459
-6395.791768 -5907.203154 -4758.946103 -3622.889137 -3079.720564 -3290.827455
-3955.551549 -4526.510841 -4502.782396 -3636.808401 -2009.590903 -13.688770
1728.049868 2528.940652 1899.532113 -177.564286 -3121.752567 -5909.522070
-7489.543412 -7265.114133 -5390.142333 -2719.739095 -439.187606 450.493408
-439.187606 -2719.739095 -5390.142333 -7265.114133 -7489.543412 -5909.522070
-3121.752567 -177.564286 1899.532113 2528.940652 1728.049868 -13.688770
-2009.590903 -3636.808401 -4502.782396 -4526.510841 -3955.551549 -3290.827455
-3079.720564 -3622.889137 -4758.946103 -5907.203154 -6395.791768 -5878.128459
-4540.469373 -2941.127151 -1605.748477 -697.228479 -10.568728 734.864585
929.849234 -19.123512 -930.833536 -1976.239516 -3249.950464 -4539.581606
-5363.965129 -5284.023084 -4247.909053 -2691.076369 -1304.915396 -643.122580
-839.153395 -1594.149456 -2385.824444 -2727.136351 -2341.709101 -1237.849666
277.484251 1640.981370 2182.542536 1403.510485 -712.549603 -3549.478621
-6022.836612 -7035.813275 -6009.485020 -3203.440974 349.177013 3263.860003
4384.390250 3263.860003 349.177013 -3203.440974 -6009.485020 -7035.813275
-6022.836612 -3549.478621 -712.549603 1403.510485 2182.542536 1640.981370
277.484251 -1237.849666 -2341.709101 -2727.136351 -2385.824444 -1594.149456
-839.153395 -643.122580 -1304.915396 -2691.076369 -4247.909053 -5284.023084
-5363.965129 -4539.581606 -3249.950464 -1976.239516 -930.833536 -19.123512
929.849234 928.175803 41.193452 -847.237272 -1841.312578 -2950.819624
-3923.071712 -4320.181974 -3815.314585 -2477.038039 -802.866350 540.094923
1081.743968 771.464002 -59.943395 -917.101612 -1364.665019 -1155.728144
-279.892558 1013.440634 2225.377477 2728.192980 2035.464613 123.869078
-2401.816303 -4468.790606 -4999.757588 -3452.924751 -143.876817 3829.223139
7022.963615 8241.173568 7022.963615 3829.223139 -143.876817 -3452.924751
-4999.757588 -4468.790606 -2401.816303 123.869078 2035.464613 2728.192980
2225.377477 1013.440634 -279.892558 -1155.728144 -1364.665019 -917.101612
-59.943395 771.464002 1081.743968 540.094923 -802.866350 -2477.038039
-3815.314585 -4320.181974 -3923.071712 -2950.819624 -1841.312578 -847.237272
41.193452 928.175803 911.850611 306.570845 -394.324900 -1267.471825
-2254.157290 -3054.659810 -3252.212742 -2604.369068 -1272.175922 213.583179
1243.487135 1469.348730 959.226837 95.921544 -659.428772 -959.117521
-637.467600 289.069054 1608.981671 2899.372931 3603.637073 3265.851970
1837.302711 -152.270965 -1732.085528 -1921.057671 -232.977715 3026.308338
6834.599945 9861.482956 11010.810098 9861.482956 6834.599945 3026.308338
-232.977715 -1921.057671 -1732.085528 -152.270965 1837.302711 3265.851970
3603.637073 2899.372931 1608.981671 289.069054 -637.467600 -959.117521
-659.428772 95.921544 959.226837 1469.348730 1243.487135 213.583179
-1272.175922 -2604.369068 -3252.212742 -3054.659810 -2254.157290 -1267.471825
-394.324900 306.570845 911.850611 852.327016 621.680820 156.440181
-616.312486 -1580.787149 -2385.200019 -2613.258129 -2076.157097 -994.109802
98.444634 672.325715 515.499479 -180.559311 -987.886842 -1499.478532
-1485.922595 -895.867690 204.652313 1640.985399 3088.975050 4097.786395
4265.521509 3507.105042 2222.395504 1195.789681 1234.441042 2740.927712
5468.719120 8594.192142 11055.770135 11986.696170 11055.770135 8594.192142
5468.719120 2740.927712 1234.441042 1195.789681 2222.395504 3507.105042
4265.521509 4097.786395 3088.975050 1640.985399 204.652313 -895.867690
-1485.922595 -1499.478532 -987.886842 -180.559311 515.499479 672.325715
98.444634 -994.109802 -2076.157097 -2613.258129 -2385.200019 -1580.787149
-616.312486 156.440181 621.680820 852.327016 592.167008 689.348085
420.854542 -290.376171 -1288.989332 -2187.060023 -2569.793713 -2281.763625
-1566.354593 -925.132664 -786.548142 -1231.082720 -1971.006016 -2571.578956
-2716.401137 -2320.043917 -1457.356909 -242.199822 1202.679279 2679.519901
3878.945087 4485.234628 4389.171849 3840.382582 3385.627443 3596.579851
4752.956214 6678.494423 8814.847846 10468.008721 11087.927059 10468.008721
8814.847846 6678.494423 4752.956214 3596.579851 3385.627443 3840.382582
4389.171849 4485.234628 3878.945087 2679.519901 1202.679279 -242.199822
-1457.356909 -2320.043917 -2716.401137 -2571.578956 -1971.006016 -1231.082720
-786.548142 -925.132664 -1566.354593 -2281.763625 -2569.793713 -2187.060023
-1288.989332 -290.376171 420.854542 689.348085 592.167008 38.969738
326.150807 184.795565 -464.509205 -1457.716362 -2414.702571 -2950.041103
-2933.432590 -2589.808737 -2337.692917 -2477.945672 -2975.187068 -3498.967281
-3674.568538 -3327.734809 -2537.349892 -1496.335542 -344.277486 871.100407
2099.984376 3200.270553 3976.811425 4333.342695 4393.704269 4464.467068
4851.101445 5667.403375 6776.121488 7881.414302 8680.304852 8969.467929
8680.304852 7881.414302 6776.121488 5667.403375 4851.101445 4464.467068
4393.704269 4333.342695 3976.811425 3200.270553 2099.984376 871.100407
-344.277486 -1496.335542 -2537.349892 -3327.734809 -3674.568538 -3498.967281
-2975.187068 -2477.945672 -2337.692917 -2589.808737 -2933.432590 -2950.041103
-2414.702571 -1457.716362 -464.509205 184.795565 326.150807 38.969738
-699.210741 -379.728281 -453.443956 -996.730430 -1877.220240 -2783.598227
-3402.140686 -3622.929178 -3602.581658 -3614.115670 -3798.646965 -4028.972319
-4004.615683 -3496.730358 -2531.870070 -1364.162653 -276.677140 604.441369
1332.447755 2013.667776 2679.119083 3277.822121 3774.371254 4224.788117
4737.025797 5354.379944 5988.757519 6482.360361 6742.192086 6813.168720
6815.903713 6813.168720 6742.192086 6482.360361 5988.757519 5354.379944
4737.025797 4224.788117 3774.371254 3277.822121 2679.119083 2013.667776
1332.447755 604.441369 -276.677140 -1364.162653 -2531.870070 -3496.730358
-4004.615683 -4028.972319 -3798.646965 -3614.115670 -3602.581658 -3622.929178
-3402.140686 -2783.598227 -1877.220240 -996.730430 -453.443956 -379.728281
-699.210741 -1345.502760 -1117.797779 -1166.856420 -1558.909942 -2229.609542
-2991.634802 -3638.441189 -4069.172169 -4318.094980 -4450.770704 -4422.664483
-4049.165002 -3142.501166 -1709.571167 -30.485327 1469.810246 2465.186986
2896.399215 2945.477658 2870.179002 2857.773387 3002.993187 3369.003152
4009.707352 4898.820518 5848.106390 6547.401891 6753.127857 6487.631760
6061.017388 5860.800220 6061.017388 6487.631760 6753.127857 6547.401891
5848.106390 4898.820518 4009.707352 3369.003152 3002.993187 2857.773387
2870.179002 2945.477658 2896.399215 2465.186986 1469.810246 -30.485327
-1709.571167 -3142.501166 -4049.165002 -4422.664483 -4450.770704 -4318.094980
-4069.172169 -3638.441189 -2991.634802 -2229.609542 -1558.909942 -1166.856420
-1117.797779 -1345.502760 -1623.773417 -1558.288627 -1622.807255 -1864.186855
-2304.386623 -2908.371747 -3588.646377 -4232.568102 -4706.030185 -4825.029817
-4353.690924 -3094.307963 -1049.696337 1464.149900 3881.606428 5629.491537
6397.834427 6253.504382 5534.622163 4637.814781 3873.147255 3458.647646
3568.478133 4302.608487 5562.308333 6971.016582 7996.218867 8259.008523
7812.946985 7142.136603 6831.958325 7142.136603 7812.946985 8259.008523
7996.218867 6971.016582 5562.308333 4302.608487 3568.478133 3458.647646
3873.147255 4637.814781 5534.622163 6253.504382 6397.834427 5629.491537
3881.606428 1464.149900 -1049.696337 -3094.307963 -4353.690924 -4825.029817
-4706.030185 -4232.568102 -3588.646377 -2908.371747 -2304.386623 -1864.186855
-1622.807255 -1558.288627 -1623.773417 -1437.840156 -1555.233743 -1678.034585
-1824.043602 -2096.814630 -2607.418868 -3372.757899 -4245.101812 -4899.759278
-4897.168663 -3830.857482 -1534.604527 1747.279807 5356.354114 8442.867842
10321.940906 10754.214650 9979.106646 8508.211360 6859.972543 5428.271743
4516.937968 4397.100927 5233.422137 6897.472621 8868.733838 10412.578884
10994.611166 10640.979232 9933.193754 9590.419941 9933.193754 10640.979232
10994.611166 10412.578884 8868.733838 6897.472621 5233.422137 4397.100927
4516.937968 5428.271743 6859.972543 8508.211360 9979.106646 10754.214650
10321.940906 8442.867842 5356.354114 1747.279807 -1534.604527 -3830.857482
-4897.168663 -4899.759278 -4245.101812 -3372.757899 -2607.418868 -2096.814630
-1824.043602 -1678.034585 -1555.233743 -1437.840156 -937.310773 -1218.679904
-1429.637287 -1554.170276 -1756.174546 -2259.910653 -3155.673334 -4247.460653
-5033.555206 -4854.767403 -3175.886513 110.058335 4516.557409 9068.838219
12674.212109 14576.624043 14635.172876 13271.884522 11164.192039 8929.309196
7010.419514 5758.880609 5513.294862 6495.818375 8569.606821 11111.636675
13224.883571 14232.953726 14110.160133 13483.480579 13154.554489 13483.480579
14110.160133 14232.953726 13224.883571 11111.636675 8569.606821 6495.818375
5513.294862 5758.880609 7010.419514 8929.309196 11164.192039 13271.884522
14635.172876 14576.624043 12674.212109 9068.838219 4516.557409 110.058335
-3175.886513 -4854.767403 -5033.555206 -4247.460653 -3155.673334 -2259.910653
-1756.174546 -1554.170276 -1429.637287 -1218.679904 -937.310773 -433.746770
-828.755950 -1121.466540 -1267.886323 -1466.063799 -2008.585127 -3025.837218
-4279.909672 -5143.554927 -4810.189095 -2667.215581 1336.119761 6532.555169
11722.606188 15649.615627 17521.100471 17281.106347 15492.644769 12955.156730
10351.937122 8150.199287 6721.080508 6439.584203 7564.444182 9957.457354
12933.271328 15489.222103 16850.208065 16945.474082 16418.887430 16115.963662
16418.887430 16945.474082 16850.208065 15489.222103 12933.271328 9957.457354
7564.444182 6439.584203 6721.080508 8150.199287 10351.937122 12955.156730
15492.644769 17281.106347 17521.100471 15649.615627 11722.606188 6532.555169
1336.119761 -2667.215581 -4810.189095 -5143.554927 -4279.909672 -3025.837218
-2008.585127 -1466.063799 -1267.886323 -1121.466540 -828.755950 -433.746770
-225.464576 -661.205354 -987.368998 -1149.029027 -1354.877380 -1919.908875
-2986.756465 -4300.935983 -5189.815793 -4795.043058 -2478.575816 1787.401986
7268.556720 12683.947840 16718.985519 18570.452451 18215.842538 16271.346193
13581.546882 10853.194353 8560.453261 7079.207695 6795.474724 7980.175757
10495.035739 13633.630987 16356.589358 17853.541879 18036.298424 17552.580888
17261.584560 17552.580888 18036.298424 17853.541879 16356.589358 13633.630987
10495.035739 7980.175757 6795.474724 7079.207695 8560.453261 10853.194353
13581.546882 16271.346193 18215.842538 18570.452451 16718.985519 12683.947840
7268.556720 1787.401986 -2478.575816 -4795.043058 -5189.815793 -4300.935983
-2986.756465 -1919.908875 -1354.877380 -1149.029027 -987.368998 -661.205354
-225.464576 -433.746770 -828.755950 -1121.466540 -1267.886323 -1466.063799
-2008.585127 -3025.837218 -4279.909672 -5143.554927 -4810.189095 -2667.215581
1336.119761 6532.555169 11722.606188 15649.615627 17521.100471 17281.106347
15492.644769 12955.156730 10351.937122 8150.199287 6721.080508 6439.584203
7564.444182 9957.457354 12933.271328 15489.222103 16850.208065 16945.474082
16418.887430 16115.963662 16418.887430 16945.474082 16850.208065 15489.222103
12933.271328 9957.457354 7564.444182 6439.584203 6721.080508 8150.199287
10351.937122 12955.156730 15492.644769 17281.106347 17521.100471 15649.615627
11722.606188 6532.555169 1336.119761 -2667.215581 -4810.189095 -5143.554927
-4279.909672 -3025.837218 -2008.585127 -1466.063799 -1267.886323 -1121.466540
-828.755950 -433.746770 -937.310773 -1218.679904 -1429.637287 -1554.170276
-1756.174546 -2259.910653 -3155.673334 -4247.460653 -5033.555206 -4854.767403
-3175.886513 110.058335 4516.557409 9068.838219 12674.212109 14576.624043
14635.172876 13271.884522 11164.192039 8929.309196 7010.419514 5758.880609
5513.294862 6495.818375 8569.606821 11111.636675 13224.883571 14232.953726
14110.160133 13483.480579 13154.554489 13483.480579 14110.160133 14232.953726
13224.883571 11111.636675 8569.606821 6495.818375 5513.294862 5758.880609
7010.419514 8929.309196 11164.192039 13271.884522 14635.172876 14576.624043
12674.212109 9068.838219 4516.557409 110.058335 -3175.886513 -4854.767403
-5033.555206 -4247.460653 -3155.673334 -2259.910653 -1756.174546 -1554.170276
-1429.637287 -1218.679904 -937.310773 -1437.840156 -1555.233743 -1678.034585
-1824.043602 -2096.814630 -2607.418868 -3372.757899 -4245.101812 -4899.759278
-4897.168663 -3830.857482 -1534.604527 1747.279807 5356.354114 8442.867842
10321.940906 10754.214650 9979.106646 8508.211360 6859.972543 5428.271743
4516.937968 4397.100927 5233.422137 6897.472621 8868.733838 10412.578884
10994.611166 10640.979232 9933.193754 9590.419941 9933.193754 10640.979232
10994.611166 10412.578884 8868.733838 6897.472621 5233.422137 4397.100927
4516.937968 5428.271743 6859.972543 8508.211360 9979.106646 10754.214650
10321.940906 8442.867842 5356.354114 1747.279807 -1534.604527 -3830.857482
-4897.168663 -4899.759278 -4245.101812 -3372.757899 -2607.418868 -2096.814630
-1824.043602 -1678.034585 -1555.233743 -1437.840156 -1623.773417 -1558.288627
-1622.807255 -1864.186855 -2304.386623 -2908.371747 -3588.646377 -4232.568102
-4706.030185 -4825.029817 -4353.690924 -3094.307963 -1049.696337 1464.149900
3881.606428 5629.491537 6397.834427 6253.504382 5534.622163 4637.814781
3873.147255 3458.647646 3568.478133 4302.608487 5562.308333 6971.016582
7996.218867 8259.008523 7812.946985 7142.136603 6831.958325 7142.136603
7812.946985 8259.008523 7996.218867 6971.016582 5562.308333 4302.608487
3568.478133 3458.647646 3873.147255 4637.814781 5534.622163 6253.504382
6397.834427 5629.491537 3881.606428 1464.149900 -1049.696337 -3094.307963
-4353.690924 -4825.029817 -4706.030185 -4232.568102 -3588.646377 -2908.371747
-2304.386623 -1864.186855 -1622.807255 -1558.288627 -1623.773417 -1345.502760
-1117.797779 -1166.856420 -1558.909942 -2229.609542 -2991.634802 -3638.441189
-4069.172169 -4318.094980 -4450.770704 -4422.664483 -4049.165002 -3142.501166
-1709.571167 -30.485327 1469.810246 2465.186986 2896.399215 2945.477658
2870.179002 2857.773387 3002.993187 3369.003152 4009.707352 4898.820518
5848.106390 6547.401891 6753.127857 6487.631760 6061.017388 5860.800220
6061.017388 6487.631760 6753.127857 6547.401891 5848.106390 4898.820518
4009.707352 3369.003152 3002.993187 2857.773387 2870.179002 2945.477658
2896.399215 2465.186986 1469.810246 -30.485327 -1709.571167 -3142.501166
-4049.165002 -4422.664483 -4450.770704 -4318.094980 -4069.172169 -3638.441189
-2991.634802 -2229.609542 -1558.909942 -1166.856420 -1117.797779 -1345.502760
-699.210741 -379.728281 -453.443956 -996.730430 -1877.220240 -2783.598227
-3402.140686 -3622.929178 -3602.581658 -3614.115670 -3798.646965 -4028.972319
-4004.615683 -3496.730358 -2531.870070 -1364.162653 -276.677140 604.441369
1332.447755 2013.667776 2679.119083 3277.822121 3774.371254 4224.788117
4737.025797 5354.379944 5988.757519 6482.360361 6742.192086 6813.168720
6815.903713 6813.168720 6742.192086 6482.360361 5988.757519 5354.379944
4737.025797 4224.788117 3774.371254 3277.822121 2679.119083 2013.667776
1332.447755 604.441369 -276.677140 -1364.162653 -2531.870070 -3496.730358
-4004.615683 -4028.972319 -3798.646965 -3614.115670 -3602.581658 -3622.929178
-3402.140686 -2783.598227 -1877.220240 -996.730430 -453.443956 -379.728281
-699.210741 38.969738 326.150807 184.795565 -464.509205 -1457.716362
-2414.702571 -2950.041103 -2933.432590 -2589.808737 -2337.692917 -2477.945672
-2975.187068 -3498.967281 -3674.568538 -3327.734809 -2537.349892 -1496.335542
-344.277486 871.100407 2099.984376 3200.270553 3976.811425 4333.342695
4393.704269 4464.467068 4851.101445 5667.403375 6776.121488 7881.414302
8680.304852 8969.467929 8680.304852 7881.414302 6776.121488 5667.403375
4851.101445 4464.467068 4393.704269 4333.342695 3976.811425 3200.270553
2099.984376 871.100407 -344.277486 -1496.335542 -2537.349892 -3327.734809
-3674.568538 -3498.967281 -2975.187068 -2477.945672 -2337.692917 -2589.808737
-2933.432590 -2950.041103 -2414.702571 -1457.716362 -464.509205 184.795565
326.150807 38.969738 592.167008 689.348085 420.854542 -290.376171
-1288.989332 -2187.060023 -2569.793713 -2281.763625 -1566.354593 -925.132664
-786.548142 -1231.082720 -1971.006016 -2571.578956 -2716.401137 -2320.043917
-1457.356909 -242.199822 1202.679279 2679.519901 3878.945087 4485.234628
4389.171849 3840.382582 3385.627443 3596.579851 4752.956214 6678.494423
8814.847846 10468.008721 11087.927059 10468.008721 8814.847846 6678.494423
4752.956214 3596.579851 3385.627443 3840.382582 4389.171849 4485.234628
3878.945087 2679.519901 1202.679279 -242.199822 -1457.356909 -2320.043917
-2716.401137 -2571.578956 -1971.006016 -1231.082720 -786.548142 -925.132664
-1566.354593 -2281.763625 -2569.793713 -2187.060023 -1288.989332 -290.376171
420.854542 689.348085 592.167008 852.327016 621.680820 156.440181
-616.312486 -1580.787149 -2385.200019 -2613.258129 -2076.157097 -994.109802
98.444634 672.325715 515.499479 -180.559311 -987.886842 -1499.478532
-1485.922595 -895.867690 204.652313 1640.985399 3088.975050 4097.786395
4265.521509 3507.105042 2222.395504 1195.789681 1234.441042 2740.927712
5468.719120 8594.192142 11055.770135 11986.696170 11055.770135 8594.192142
5468.719120 2740.927712 1234.441042 1195.789681 2222.395504 3507.105042
4265.521509 4097.786395 3088.975050 1640.985399 204.652313 -895.867690
-1485.922595 -1499.478532 -987.886842 -180.559311 515.499479 672.325715
98.444634 -994.109802 -2076.157097 -2613.258129 -2385.200019 -1580.787149
-616.312486 156.440181 621.680820 852.327016 911.850611 306.570845
-394.324900 -1267.471825 -2254.157290 -3054.659810 -3252.212742 -2604.369068
-1272.175922 213.583179 1243.487135 1469.348730 959.226837 95.921544
-659.428772 -959.117521 -637.467600 289.069054 1608.981671 2899.372931
3603.637073 3265.851970 1837.302711 -152.270965 -1732.085528 -1921.057671
-232.977715 3026.308338 6834.599945 9861.482956 11010.810098 9861.482956
6834.599945 3026.308338 -232.977715 -1921.057671 -1732.085528 -152.270965
1837.302711 3265.851970 3603.637073 2899.372931 1608.981671 289.069054
-637.467600 -959.117521 -659.428772 95.921544 959.226837 1469.348730
1243.487135 213.583179 -1272.175922 -2604.369068 -3252.212742 -3054.659810
-2254.157290 -1267.471825 -394.324900 306.570845 911.850611 928.175803
41.193452 -847.237272 -1841.312578 -2950.819624 -3923.071712 -4320.181974
-3815.314585 -2477.038039 -802.866350 540.094923 1081.743968 771.464002
-59.943395 -917.101612 -1364.665019 -1155.728144 -279.892558 1013.440634
2225.377477 2728.192980 2035.464613 123.869078 -2401.816303 -4468.790606
-4999.757588 -3452.924751 -143.876817 3829.223139 7022.963615 8241.173568
7022.963615 3829.223139 -143.876817 -3452.924751 -4999.757588 -4468.790606
-2401.816303 123.869078 2035.464613 2728.192980 2225.377477 1013.440634
-279.892558 -1155.728144 -1364.665019 -917.101612 -59.943395 771.464002
1081.743968 540.094923 -802.866350 -2477.038039 -3815.314585 -4320.181974
-3923.071712 -2950.819624 -1841.312578 -847.237272 41.193452 928.175803
929.849234 -19.123512 -930.833536 -1976.239516 -3249.950464 -4539.581606
-5363.965129 -5284.023084 -4247.909053 -2691.076369 -1304.915396 -643.122580
-839.153395 -1594.149456 -2385.824444 -2727.136351 -2341.709101 -1237.849666
277.484251 1640.981370 2182.542536 1403.510485 -712.549603 -3549.478621
-6022.836612 -7035.813275 -6009.485020 -3203.440974 349.177013 3263.860003
4384.390250 3263.860003 349.177013 -3203.440974 -6009.485020 -7035.813275
-6022.836612 -3549.478621 -712.549603 1403.510485 2182.542536 1640.981370
277.484251 -1237.849666 -2341.709101 -2727.136351 -2385.824444 -1594.149456
-839.153395 -643.122580 -1304.915396 -2691.076369 -4247.909053 -5284.023084
-5363.965129 -4539.581606 -3249.950464 -1976.239516 -930.833536 -19.123512
929.849234 734.864585 -10.568728 -697.228479 -1605.748477 -2941.127151
-4540.469373 -5878.128459 -6395.791768 -5907.203154 -4758.946103 -3622.889137
-3079.720564 -3290.827455 -3955.551549 -4526.510841 -4502.782396 -3636.808401
-2009.590903 -13.688770 1728.049868 2528.940652 1899.532113 -177.564286
-3121.752567 -5909.522070 -7489.543412 -7265.114133 -5390.142333 -2719.739095
-439.187606 450.493408 -439.187606 -2719.739095 -5390.142333 -7265.114133
-7489.543412 -5909.522070 -3121.752567 -177.564286 1899.532113 2528.940652
1728.049868 -13.688770 -2009.590903 -3636.808401 -4502.782396 -4526.510841
-3955.551549 -3290.827455 -3079.720564 -3622.889137 -4758.946103 -5907.203154
-6395.791768 -5878.128459 -4540.469373 -2941.127151 -1605.748477 -697.228479
-10.568728 734.864585 73.580850 -267.495022 -485.758570 -999.264192
-2150.634881 -3855.173702 -5572.419647 -6648.975093 -6771.993605 -6181.780204
-5487.961124 -5241.578193 -5580.412404 -6173.710349 -6452.757217 -5934.140249
-4442.787123 -2169.092206 393.877349 2574.816573 3699.272273 3316.157463
1417.703030 -1470.192153 -4430.103610 -6508.357490 -7123.065447 -6314.611640
-4708.984496 -3217.032573 -2618.428829 -3217.032573 -4708.984496 -6314.611640
-7123.065447 -6508.357490 -4430.103610 -1470.192153 1417.703030 3316.157463
3699.272273 2574.816573 393.877349 -2169.092206 -4442.787123 -5934.140249
-6452.757217 -6173.710349 -5580.412404 -5241.578193 -5487.961124 -6181.780204
-6771.993605 -6648.975093 -5572.419647 -3855.173702 -2150.634881 -999.264192
-485.758570 -267.495022 73.580850 -1159.450171 -1038.767042 -652.688233
-553.325572 -1234.011240 -2723.048825 -4515.482697 -5911.702924 -6500.736173
-6414.920471 -6175.200473 -6268.804020 -6786.181429 -7362.277734 -7418.800352
-6505.785171 -4528.855400 -1782.099790 1160.230302 3607.343708 4930.414266
4748.166600 3083.595825 409.750636 -2484.547592 -4786.278923 -5978.253383
-6026.639327 -5345.365172 -4566.711469 -4236.233748 -4566.711469 -5345.365172
-6026.639327 -5978.253383 -4786.278923 -2484.547592 409.750636 3083.595825
4748.166600 4930.414266 3607.343708 1160.230302 -1782.099790 -4528.855400
-6505.785171 -7418.800352 -7362.277734 -6786.181429 -6268.804020 -6175.200473
-6414.920471 -6500.736173 -5911.702924 -4515.482697 -2723.048825 -1234.011240
-553.325572 -652.688233 -1038.767042 -1159.450171 -2722.224593 -2229.977750
-1272.029578 -496.661399 -532.577617 -1539.540026 -3093.769179 -4501.291054
-5289.286882 -5494.649695 -5547.970616 -5875.161832 -6537.898548 -7166.848262
-7197.280994 -6209.909062 -4156.055860 -1376.562007 1532.937258 3909.554922
5201.267161 5116.832834 3724.539538 1451.337521 -1052.350158 -3148.216461
-4440.788260 -4890.247401 -4761.861810 -4456.070226 -4310.812173 -4456.070226
-4761.861810 -4890.247401 -4440.788260 -3148.216461 -1052.350158 1451.337521
3724.539538 5116.832834 5201.267161 3909.554922 1532.937258 -1376.562007
-4156.055860 -6209.909062 -7197.280994 -7166.848262 -6537.898548 -5875.161832
-5547.970616 -5494.649695 -5289.286882 -4501.291054 -3093.769179 -1539.540026
-532.577617 -496.661399 -1272.029578 -2229.977750 -2722.224593 -4076.370327
-3385.711954 -2046.306544 -741.431728 -187.741745 -660.886004 -1833.826555
-3048.335160 -3796.310002 -4037.036923 -4130.447312 -4477.787337 -5168.736802
-5889.673473 -6123.181310 -5464.881377 -3845.749553 -1560.779044 857.934294
2827.889417 3890.668362 3841.201568 2787.142201 1109.107567 -682.610354
-2142.114792 -3038.800179 -3392.493273 -3394.061113 -3277.878870 -3218.312024
-3277.878870 -3394.061113 -3392.493273 -3038.800179 -2142.114792 -682.610354
1109.107567 2787.142201 3841.201568 3890.668362 2827.889417 857.934294
-1560.779044 -3845.749553 -5464.881377 -6123.181310 -5889.673473 -5168.736802
-4477.787337 -4130.447312 -4037.036923 -3796.310002 -3048.335160 -1833.826555
-660.886004 -187.741745 -741.431728 -2046.306544 -3385.711954 -4076.370327
-4669.709787 -3951.517606 -2507.921917 -992.041906 -138.733916 -288.209438
-1185.991370 -2206.415591 -2813.330962 -2903.001204 -2793.969036 -2915.425645
-3457.460664 -4232.732785 -4808.721248 -4778.431470 -3982.475355 -2575.876595
-947.814238 436.718083 1205.573931 1208.740605 565.907249 -395.717944
-1295.808395 -1870.868169 -2063.876269 -1989.670177 -1820.233325 -1683.079997
-1633.529432 -1683.079997 -1820.233325 -1989.670177 -2063.876269 -1870.868169
-1295.808395 -395.717944 565.907249 1208.740605 1205.573931 436.718083
-947.814238 -2575.876595 -3982.475355 -4778.431470 -4808.721248 -4232.732785
-3457.460664 -2915.425645 -2793.969036 -2903.001204 -2813.330962 -2206.415591
-1185.991370 -288.209438 -138.733916 -992.041906 -2507.921917 -3951.517606
-4669.709787 -4272.348934 -3643.250067 -2367.266282 -1015.421835 -267.665105
-458.264111 -1354.666684 -2337.941762 -2838.940419 -2702.190495 -2231.884638
-1928.940328 -2139.487174 -2854.838197 -3755.681567 -4422.112702 -4558.389073
-4119.790941 -3309.155490 -2468.232087 -1914.984071 -1793.467921 -2008.996804
-2292.399453 -2364.825680 -2101.459390 -1585.115620 -1020.268309 -585.534045
-344.528466 -272.234463 -344.528466 -585.534045 -1020.268309 -1585.115620
-2101.459390 -2364.825680 -2292.399453 -2008.996804 -1793.467921 -1914.984071
-2468.232087 -3309.155490 -4119.790941 -4558.389073 -4422.112702 -3755.681567
-2854.838197 -2139.487174 -1928.940328 -2231.884638 -2702.190495 -2838.940419
-2337.941762 -1354.666684 -458.264111 -267.665105 -1015.421835 -2367.266282
-3643.250067 -4272.348934 -3142.398729 -2666.947028 -1751.394952 -854.404025
-544.768528 -1088.400343 -2227.217425 -3328.140449 -3792.763878 -3431.125428
-2552.090598 -1742.987515 -1516.085327 -2048.365404 -3137.220680 -4347.911923
-5241.646378 -5569.012950 -5354.101186 -4843.767950 -4348.741146 -4057.437432
-3931.257821 -3752.739507 -3298.089132 -2510.814215 -1547.094914 -663.846252
-48.183077 269.782081 360.797968 269.782081 -48.183077 -663.846252
-1547.094914 -2510.814215 -3298.089132 -3752.739507 -3931.257821 -4057.437432
-4348.741146 -4843.767950 -5354.101186 -5569.012950 -5241.646378 -4347.911923
-3137.220680 -2048.365404 -1516.085327 -1742.987515 -2552.090598 -3431.125428
-3792.763878 -3328.140449 -2227.217425 -1088.400343 -544.768528 -854.404025
-1751.394952 -2666.947028 -3142.398729 -1910.726745 -1635.309664 -1159.449174
-820.793235 -1051.689407 -2019.936555 -3426.667092 -4635.779604 -5052.006283
-4484.121191 -3256.495071 -2020.178023 -1405.507397 -1724.034308 -2859.038104
-4362.388461 -5682.925248 -6414.191232 -6453.935396 -6004.570918 -5415.046844
-4953.473792 -4652.236606 -4328.513951 -3760.927865 -2884.546223 -1852.823260
-926.274310 -292.404242 27.473530 117.069611 27.473530 -292.404242
-926.274310 -1852.823260 -2884.546223 -3760.927865 -4328.513951 -4652.236606
-4953.473792 -5415.046844 -6004.570918 -6453.935396 -6414.191232 -5682.925248
-4362.388461 -2859.038104 -1724.034308 -1405.507397 -2020.178023 -3256.495071
-4484.121191 -5052.006283 -4635.779604 -3426.667092 -2019.936555 -1051.689407
-820.793235 -1159.449174 -1635.309664 -1910.726745 -1254.922428 -1231.433793
-1164.099818 -1278.679570 -1880.399097 -3051.413601 -4479.912292 -5577.435268
-5815.242736 -5049.330656 -3622.842920 -2195.908819 -1420.745384 -1644.943455
-2778.226279 -4360.500269 -5783.302409 -6563.567004 -6547.636033 -5945.164614
-5170.637134 -4581.906279 -4279.196058 -4094.812912 -3769.235259 -3171.014537
-2391.042842 -1653.122742 -1137.718376 -878.229095 -806.526046 -878.229095
-1137.718376 -1653.122742 -2391.042842 -3171.014537 -3769.235259 -4094.812912
-4279.196058 -4581.906279 -5170.637134 -5945.164614 -6547.636033 -6563.567004
-5783.302409 -4360.500269 -2778.226279 -1644.943455 -1420.745384 -2195.908819
-3622.842920 -5049.330656 -5815.242736 -5577.435268 -4479.912292 -3051.413601
-1880.399097 -1278.679570 -1164.099818 -1231.433793 -1254.922428 -1551.842585
-1825.900269 -2055.206572 -2376.801061 -3005.330226 -3981.708728 -5037.549747
-5702.619649 -5587.516353 -4643.145072 -3225.124054 -1932.298543 -1324.993017
-1674.474732 -2852.285360 -4392.491381 -5694.704333 -6287.049905 -6035.180387
-5188.373294 -4224.139549 -3571.081547 -3378.624818 -3480.581346 -3564.904990
-3412.524259 -3026.496683 -2575.110315 -2229.307922 -2048.241991 -1997.676299
-2048.241991 -2229.307922 -2575.110315 -3026.496683 -3412.524259 -3564.904990
-3480.581346 -3378.624818 -3571.081547 -4224.139549 -5188.373294 -6035.180387
-6287.049905 -5694.704333 -4392.491381 -2852.285360 -1674.474732 -1324.993017
-1932.298543 -3225.124054 -4643.145072 -5587.516353 -5702.619649 -5037.549747
-3981.708728 -3005.330226 -2376.801061 -2055.206572 -1825.900269 -1551.842585
-2691.172811 -3265.221955 -3643.554918 -3907.991791 -4230.527012 -4662.188008
-5030.637507 -5037.549747 -4479.912292 -3426.667092 -2227.217425 -1354.666684
-1185.991370 -1833.826555 -3093.769179 -4515.482697 -5572.419647 -5878.128459
-5363.965129 -4320.181974 -3252.212742 -2613.258129 -2569.793713 -2950.041103
-3402.140686 -3638.441189 -3588.646377 -3372.757899 -3155.673334 -3025.837218
-2986.756465 -3025.837218 -3155.673334 -3372.757899 -3588.646377 -3638.441189
-3402.140686 -2950.041103 -2569.793713 -2613.258129 -3252.212742 -4320.181974
-5363.965129 -5878.128459 -5572.419647 -4515.482697 -3093.769179 -1833.826555
-1185.991370 -1354.666684 -2227.217425 -3426.667092 -4479.912292 -5037.549747
-5030.637507 -4662.188008 -4230.527012 -3907.991791 -3643.554918 -3265.221955
-2691.172811 -4130.686720 -4935.951822 -5329.376045 -5374.993878 -5242.525011
-5024.464632 -4662.188008 -4034.218836 -3118.000237 -2083.373056 -1244.256117
-909.853409 -1237.436775 -2162.185293 -3415.124367 -4603.602389 -5332.513518
-5348.527015 -4663.259747 -3580.639847 -2575.670229 -2061.699602 -2178.267486
-2740.077325 -3382.286688 -3795.074144 -3880.845453 -3741.989457 -3547.945656
-3412.131218 -3366.867478 -3412.131218 -3547.945656 -3741.989457 -3880.845453
-3795.074144 -3382.286688 -2740.077325 -2178.267486 -2061.699602 -2575.670229
-3580.639847 -4663.259747 -5348.527015 -5332.513518 -4603.602389 -3415.124367
-2162.185293 -1237.436775 -909.853409 -1244.256117 -2083.373056 -3118.000237
-4034.218836 -4662.188008 -5024.464632 -5242.525011 -5374.993878 -5329.376045
-4935.951822 -4130.686720 -5154.004269 -6058.900564 -6386.982972 -6215.574511
-5729.676113 -5059.302832 -4230.527012 -3248.552693 -2211.829777 -1338.887508
-878.335191 -976.094727 -1599.308643 -2554.971216 -3565.805111 -4348.020952
-4674.397217 -4439.221672 -3722.268043 -2802.126191 -2064.287747 -1818.184062
-2127.405515 -2776.514214 -3409.572146 -3745.722074 -3719.410316 -3460.390866
-3160.557731 -2952.082317 -2880.892851 -2952.082317 -3160.557731 -3460.390866
-3719.410316 -3745.722074 -3409.572146 -2776.514214 -2127.405515 -1818.184062
-2064.287747 -2802.126191 -3722.268043 -4439.221672 -4674.397217 -4348.020952
-3565.805111 -2554.971216 -1599.308643 -976.094727 -878.335191 -1338.887508
-2211.829777 -3248.552693 -4230.527012 -5059.302832 -5729.676113 -6215.574511
-6386.982972 -6058.900564 -5154.004269 -5208.796496 -6062.895029 -6313.932844
-6065.995891 -5508.282140 -4772.433322 -3907.991791 -2965.785242 -2081.235091
-1460.313218 -1271.390566 -1536.314306 -2111.225952 -2763.878773 -3276.876480
-3506.563466 -3391.163869 -2951.706360 -2311.042276 -1697.466658 -1377.921495
-1521.329643 -2076.957872 -2773.972860 -3267.813092 -3339.475747 -3005.188242
-2466.011255 -1956.855538 -1624.276215 -1512.610461 -1624.276215 -1956.855538
-2466.011255 -3005.188242 -3339.475747 -3267.813092 -2773.972860 -2076.957872
-1521.329643 -1377.921495 -1697.466658 -2311.042276 -2951.706360 -3391.163869
-3506.563466 -3276.876480 -2763.878773 -2111.225952 -1536.314306 -1271.390566
-1460.313218 -2081.235091 -2965.785242 -3907.991791 -4772.433322 -5508.282140
-6065.995891 -6313.932844 -6062.895029 -5208.796496 -4172.264619 -4858.675615
-5073.768959 -4937.944597 -4610.505008 -4175.435892 -3643.554918 -3039.982141
-2470.676143 -2091.341868 -2002.382040 -2166.229691 -2421.427602 -2578.446001
-2515.467408 -2209.144342 -1708.645695 -1109.058317 -553.968877 -233.319521
-322.306545 -865.098498 -1688.375806 -2441.529042 -2771.336319 -2521.039253
-1809.079803 -933.071345 -183.961938 281.944243 434.937139 281.944243
-183.961938 -933.071345 -1809.079803 -2521.039253 -2771.336319 -2441.529042
-1688.375806 -865.098498 -322.306545 -233.319521 -553.968877 -1109.058317
-1708.645695 -2209.144342 -2515.467408 -2578.446001 -2421.427602 -2166.229691
-2002.382040 -2091.341868 -2470.676143 -3039.982141 -3643.554918 -4175.435892
-4610.505008 -4937.944597 -5073.768959 -4858.675615 -4172.264619 -2412.811774
-2877.595080 -3113.340153 -3225.660480 -3300.903317 -3334.919492 -3265.221955
-3061.897857 -2782.744524 -2538.243108 -2400.548512 -2341.807672 -2254.665928
-2029.000232 -1614.153277 -1025.939950 -322.984883 397.926486 981.259487
1220.513559 945.968606 164.361496 -860.281357 -1685.866784 -1916.095292
-1424.548684 -415.394793 721.804226 1643.979965 2194.809963 2371.172926
2194.809963 1643.979965 721.804226 -415.394793 -1424.548684 -1916.095292
-1685.866784 -860.281357 164.361496 945.968606 1220.513559 981.259487
397.926486 -322.984883 -1025.939950 -1614.153277 -2029.000232 -2254.665928
-2341.807672 -2400.548512 -2538.243108 -2782.744524 -3061.897857 -3265.221955
-3334.919492 -3300.903317 -3225.660480 -3113.340153 -2877.595080 -2412.811774
-599.136755 -844.451941 -1136.578968 -1527.378204 -1994.186672 -2426.651808
-2691.172811 -2720.275426 -2552.665276 -2294.789412 -2043.041291 -1832.378884
-1640.566052 -1420.544094 -1118.091619 -671.098738 -29.334811 780.167615
1584.207403 2080.592155 1988.043219 1257.185608 181.808176 -709.991584
-944.281807 -376.153970 747.488538 1975.316328 2932.516628 3478.023652
3646.278402 3478.023652 2932.516628 1975.316328 747.488538 -376.153970
-944.281807 -709.991584 181.808176 1257.185608 1988.043219 2080.592155
1584.207403 780.167615 -29.334811 -671.098738 -1118.091619 -1420.544094
-1640.566052 -1832.378884 -2043.041291 -2294.789412 -2552.665276 -2720.275426
-2691.172811 -2426.651808 -1994.186672 -1527.378204 -1136.578968 -844.451941
-599.136755 -1876.944425 -1962.303738 -1897.171381 -1799.945361 -1739.192054
-1684.772701 -1551.842585 -1296.376765 -977.652207 -732.359616 -679.880562
-832.903898 -1077.561370 -1228.502734 -1113.474232 -639.490085 173.795976
1183.890024 2139.505988 2741.753768 2764.137297 2189.791632 1276.189315
475.041601 225.824820 738.944194 1902.915612 3365.003430 4713.462531
5632.939948 5955.468869 5632.939948 4713.462531 3365.003430 1902.915612
738.944194 225.824820 475.041601 1276.189315 2189.791632 2764.137297
2741.753768 2139.505988 1183.890024 173.795976 -639.490085 -1113.474232
-1228.502734 -1077.561370 -832.903898 -679.880562 -732.359616 -977.652207
-1296.376765 -1551.842585 -1684.772701 -1739.192054 -1799.945361 -1897.171381
-1962.303738 -1876.944425 -3680.445213 -3836.918573 -3542.780095 -3032.823215
-2537.962180 -2150.610030 -1825.900269 -1493.666289 -1169.872601 -968.386163
-1007.495792 -1295.507485 -1691.161402 -1967.079410 -1924.822147 -1485.302302
-715.401269 198.239271 1001.868924 1445.127607 1371.131269 804.506090
-17.659261 -720.503231 -957.043002 -575.500286 316.593229 1428.254140
2438.079223 3116.007492 3351.424161 3116.007492 2438.079223 1428.254140
316.593229 -575.500286 -957.043002 -720.503231 -17.659261 804.506090
1371.131269 1445.127607 1001.868924 198.239271 -715.401269 -1485.302302
-1924.822147 -1967.079410 -1691.161402 -1295.507485 -1007.495792 -968.386163
-1169.872601 -1493.666289 -1825.900269 -2150.610030 -2537.962180 -3032.823215
-3542.780095 -3836.918573 -3680.445213 -5418.459391 -5680.237391 -5227.800402
-4365.322366 -3448.071658 -2676.686939 -2055.206572 -1510.345093 -1044.026192
-781.177781 -878.080515 -1377.229564 -2131.869347 -2857.440315 -3266.782864
-3196.860083 -2663.157840 -1839.069084 -991.823907 -399.209775 -256.234767
-590.970423 -1233.208759 -1875.963673 -2217.999395 -2110.646515 -1616.547978
-946.910708 -332.608631 74.223517 213.525111 74.223517 -332.608631
-946.910708 -1616.547978 -2110.646515 -2217.999395 -1875.963673 -1233.208759
-590.970423 -256.234767 -399.209775 -991.823907 -1839.069084 -2663.157840
-3196.860083 -3266.782864 -2857.440315 -2131.869347 -1377.229564 -878.080515
-781.177781 -1044.026192 -1510.345093 -2055.206572 -2676.686939 -3448.071658
-4365.322366 -5227.800402 -5680.237391 -5418.459391 -6345.092800 -6714.246671
-6228.394162 -5214.730785 -4098.892820 -3145.585704 -2376.801061 -1694.380090
-1073.438048 -654.385289 -662.860594 -1232.347274 -2272.942568 -3479.496493
-4462.829618 -4913.689699 -4714.502118 -3967.389067 -2950.005589 -2020.184904
-1489.375159 -1500.396024 -1966.642374 -2619.251499 -3149.960227 -3368.128073
-3273.692776 -3008.149600 -2736.809347 -2558.783537 -2499.724826 -2558.783537
-2736.809347 -3008.149600 -3273.692776 -3368.128073 -3149.960227 -2619.251499
-1966.642374 -1500.396024 -1489.375159 -2020.184904 -2950.005589 -3967.389067
-4714.502118 -4913.689699 -4462.829618 -3479.496493 -2272.942568 -1232.347274
-662.860594 -654.385289 -1073.438048 -1694.380090 -2376.801061 -3145.585704
-4098.892820 -5214.730785 -6228.394162 -6714.246671 -6345.092800 -6023.816776
-6458.590558 -6076.029037 -5196.245842 -4261.943252 -3539.893581 -3005.330226
-2470.681606 -1828.678465 -1205.847630 -911.375860 -1230.982170 -2221.341597
-3640.057537 -5039.857003 -5957.544690 -6098.411184 -5445.144814 -4261.816042
-2993.579650 -2091.013225 -1824.612040 -2178.865481 -2889.420409 -3606.224190
-4081.585353 -4265.355101 -4261.626836 -4206.036474 -4171.355855 -4162.742286
-4171.355855 -4206.036474 -4261.626836 -4265.355101 -4081.585353 -3606.224190
-2889.420409 -2178.865481 -1824.612040 -2091.013225 -2993.579650 -4261.816042
-5445.144814 -6098.411184 -5957.544690 -5039.857003 -3640.057537 -2221.341597
-1230.982170 -911.375860 -1205.847630 -1828.678465 -2470.681606 -3005.330226
-3539.893581 -4261.943252 -5196.245842 -6076.029037 -6458.590558 -6023.816776
-4592.006082 -5019.096171 -4825.607386 -4318.629904 -3924.404333 -3858.374639
-3981.708728 -3943.047443 -3483.662263 -2670.755226 -1892.928500 -1631.951351
-2171.690512 -3423.711898 -4954.950659 -6182.740155 -6630.917725 -6133.328586
-4903.483828 -3440.293475 -2304.643179 -1867.323974 -2157.751500 -2897.451220
-3692.674219 -4257.910678 -4527.952356 -4607.314164 -4629.791086 -4654.670350
-4668.763787 -4654.670350 -4629.791086 -4607.314164 -4527.952356 -4257.910678
-3692.674219 -2897.451220 -2157.751500 -1867.323974 -2304.643179 -3440.293475
-4903.483828 -6133.328586 -6630.917725 -6182.740155 -4954.950659 -3423.711898
-2171.690512 -1631.951351 -1892.928500 -2670.755226 -3483.662263 -3943.047443
-3981.708728 -3858.374639 -3924.404333 -4318.629904 -4825.607386 -5019.096171
-4592.006082 -2720.275426 -3061.897857 -3039.982141 -2965.785242 -3248.552693
-4034.218836 -5037.549747 -5702.619649 -5577.435268 -4635.779604 -3328.140449
-2337.941762 -2206.415591 -3048.335160 -4501.291054 -5911.702924 -6648.975093
-6395.791768 -5284.023084 -3815.314585 -2604.369068 -2076.157097 -2281.763625
-2933.432590 -3622.929178 -4069.172169 -4232.568102 -4245.101812 -4247.460653
-4279.909672 -4300.935983 -4279.909672 -4247.460653 -4245.101812 -4232.568102
-4069.172169 -3622.929178 -2933.432590 -2281.763625 -2076.157097 -2604.369068
-3815.314585 -5284.023084 -6395.791768 -6648.975093 -5911.702924 -4501.291054
-3048.335160 -2206.415591 -2337.941762 -3328.140449 -4635.779604 -5577.435268
-5702.619649 -5037.549747 -4034.218836 -3248.552693 -2965.785242 -3039.982141
-3061.897857 -2720.275426 -1296.376765 -1493.666289 -1510.345093 -1694.380090
-2470.681606 -3943.047443 -5702.619649 -7008.259758 -7227.001534 -6236.304147
-4524.332954 -2934.396282 -2221.595512 -2679.898482 -4027.119341 -5578.756989
-6599.422131 -6652.240311 -5782.095777 -4451.906746 -3272.640363 -2677.526731
-2725.312083 -3140.004731 -3541.701373 -3697.904659 -3623.745286 -3486.987987
-3427.156175 -3450.556218 -3474.597838 -3450.556218 -3427.156175 -3486.987987
-3623.745286 -3697.904659 -3541.701373 -3140.004731 -2725.312083 -2677.526731
-3272.640363 -4451.906746 -5782.095777 -6652.240311 -6599.422131 -5578.756989
-4027.119341 -2679.898482 -2221.595512 -2934.396282 -4524.332954 -6236.304147
-7227.001534 -7008.259758 -5702.619649 -3943.047443 -2470.681606 -1694.380090
-1510.345093 -1493.666289 -1296.376765 -996.515586 -1014.610587 -860.375987
-955.656308 -1792.423739 -3491.454848 -5587.516353 -7227.001534 -7659.554652
-6695.886397 -4836.334954 -3003.228015 -2056.652178 -2377.155494 -3724.354186
-5408.684930 -6656.965991 -6979.133375 -6363.575916 -5219.869737 -4114.216225
-3451.868132 -3290.440885 -3385.930655 -3419.452296 -3231.642788 -2898.012404
-2612.245984 -2498.542527 -2519.827320 -2549.297902 -2519.827320 -2498.542527
-2612.245984 -2898.012404 -3231.642788 -3419.452296 -3385.930655 -3290.440885
-3451.868132 -4114.216225 -5219.869737 -6363.575916 -6979.133375 -6656.965991
-5408.684930 -3724.354186 -2377.155494 -2056.652178 -3003.228015 -4836.334954
-6695.886397 -7659.554652 -7227.001534 -5587.516353 -3491.454848 -1792.423739
-955.656308 -860.375987 -1014.610587 -996.515586 -1954.275622 -1770.995531
-1237.354414 -880.154312 -1304.660378 -2707.529713 -4643.145072 -6236.304147
-6705.136993 -5840.175069 -4131.016973 -2482.752354 -1722.624983 -2193.291708
-3634.774611 -5371.898360 -6671.834849 -7081.705510 -6593.598434 -5577.856331
-4537.546626 -3826.396167 -3491.691428 -3326.756960 -3079.331424 -2655.463249
-2169.374766 -1817.429259 -1697.941532 -1736.547612 -1775.694007 -1736.547612
-1697.941532 -1817.429259 -2169.374766 -2655.463249 -3079.331424 -3326.756960
-3491.691428 -3826.396167 -4537.546626 -5577.856331 -6593.598434 -7081.705510
-6671.834849 -5371.898360 -3634.774611 -2193.291708 -1722.624983 -2482.752354
-4131.016973 -5840.175069 -6705.136993 -6236.304147 -4643.145072 -2707.529713
-1304.660378 -880.154312 -1237.354414 -1770.995531 -1954.275622 -3691.462512
-3288.382704 -2255.468752 -1239.863898 -977.570914 -1766.357020 -3225.124054
-4524.332954 -4922.690256 -4233.886527 -2920.715764 -1789.569621 -1515.501170
-2295.296960 -3797.730854 -5383.331063 -6435.417773 -6628.823930 -6027.935832
-4995.409046 -3973.729736 -3256.481226 -2871.935038 -2639.495571 -2350.251680
-1936.931100 -1508.397213 -1233.128035 -1180.418896 -1260.430577 -1313.071702
-1260.430577 -1180.418896 -1233.128035 -1508.397213 -1936.931100 -2350.251680
-2639.495571 -2871.935038 -3256.481226 -3973.729736 -4995.409046 -6027.935832
-6628.823930 -6435.417773 -5383.331063 -3797.730854 -2295.296960 -1515.501170
-1789.569621 -2920.715764 -4233.886527 -4922.690256 -4524.332954 -3225.124054
-1766.357020 -977.570914 -1239.863898 -2255.468752 -3288.382704 -3691.462512
-5352.928919 -4728.732010 -3230.215350 -1616.521559 -729.626425 -942.771875
-1932.298543 -2934.396282 -3284.954821 -2849.058155 -2058.980738 -1580.518092
-1872.924262 -2931.898842 -4334.409383 -5498.909149 -5977.567398 -5633.390424
-4652.420746 -3421.364779 -2340.029322 -1650.937053 -1362.289681 -1301.256331
-1261.921364 -1147.508590 -1007.799116 -953.538893 -1030.053793 -1164.179437
-1229.383991 -1164.179437 -1030.053793 -953.538893 -1007.799116 -1147.508590
-1261.921364 -1301.256331 -1362.289681 -1650.937053 -2340.029322 -3421.364779
-4652.420746 -5633.390424 -5977.567398 -5498.909149 -4334.409383 -2931.898842
-1872.924262 -1580.518092 -2058.980738 -2849.058155 -3284.954821 -2934.396282
-1932.298543 -942.771875 -729.626425 -1616.521559 -3230.215350 -4728.732010
-5352.928919 -6132.919784 -5339.151747 -3577.498626 -1682.559276 -538.024494
-524.199313 -1324.993017 -2221.595512 -2630.889724 -2484.031767 -2195.804640
-2298.422907 -3039.858237 -4222.272653 -5343.076257 -5892.269762 -5601.524824
-4529.414952 -2992.820671 -1419.680805 -193.035995 469.437500 567.701438
281.378757 -144.815081 -529.220753 -816.051733 -1040.417842 -1240.251478
-1398.435784 -1460.854198 -1398.435784 -1240.251478 -1040.417842 -816.051733
-529.220753 -144.815081 281.378757 567.701438 469.437500 -193.035995
-1419.680805 -2992.820671 -4529.414952 -5601.524824 -5892.269762 -5343.076257
-4222.272653 -3039.858237 -2298.422907 -2195.804640 -2484.031767 -2630.889724
-2221.595512 -1324.993017 -524.199313 -538.024494 -1682.559276 -3577.498626
-5339.151747 -6132.919784 -5669.037507 -4841.733936 -3141.212295 -1415.585372
-504.828470 -714.033047 -1674.474732 -2679.898482 -3219.780950 -3302.065310
-3352.516261 -3815.744123 -4786.103135 -5926.620324 -6686.827476 -6624.316231
-5614.020725 -3861.635828 -1780.502402 163.348086 1577.585540 2233.612015
2118.570866 1427.222547 477.105524 -424.454152 -1091.387173 -1488.750235
-1681.762031 -1757.974391 -1776.920121 -1757.974391 -1681.762031 -1488.750235
-1091.387173 -424.454152 477.105524 1427.222547 2118.570866 2233.612015
1577.585540 163.348086 -1780.502402 -3861.635828 -5614.020725 -6624.316231
-6686.827476 -5926.620324 -4786.103135 -3815.744123 -3352.516261 -3302.065310
-3219.780950 -2679.898482 -1674.474732 -714.033047 -504.828470 -1415.585372
-3141.212295 -4841.733936 -5669.037507 -4187.472623 -3538.385885 -2245.397611
-1095.560373 -805.316640 -1542.900038 -2852.285360 -4027.119341 -4630.651027
-4761.680924 -4891.149844 -5436.033834 -6414.842619 -7422.425207 -7894.158222
-7434.030773 -5992.287722 -3838.471183 -1420.873821 774.675919 2326.726140
2963.188909 2640.540940 1577.553788 191.032394 -1064.095779 -1874.070206
-2167.480122 -2092.354846 -1900.094695 -1808.003595 -1900.094695 -2092.354846
-2167.480122 -1874.070206 -1064.095779 191.032394 1577.553788 2640.540940
2963.188909 2326.726140 774.675919 -1420.873821 -3838.471183 -5992.287722
-7434.030773 -7894.158222 -7422.425207 -6414.842619 -5436.033834 -4891.149844
-4761.680924 -4630.651027 -4027.119341 -2852.285360 -1542.900038 -805.316640
-1095.560373 -2245.397611 -3538.385885 -4187.472623 -2325.324087 -2077.166380
-1442.422503 -1080.457574 -1534.031061 -2815.950543 -4392.491381 -5578.756989
-6030.879203 -5954.379181 -5890.006007 -6272.306795 -7106.529894 -7977.194432
-8329.196618 -7785.259770 -6300.324640 -4124.789342 -1680.986574 546.575160
2096.374855 2634.389063 2082.990692 701.563515 -971.389067 -2326.974845
-2947.705399 -2778.241050 -2115.496976 -1435.494825 -1154.487228 -1435.494825
-2115.496976 -2778.241050 -2947.705399 -2326.974845 -971.389067 701.563515
2082.990692 2634.389063 2096.374855 546.575160 -1680.986574 -4124.789342
-6300.324640 -7785.259770 -8329.196618 -7977.194432 -7106.529894 -6272.306795
-5890.006007 -5954.379181 -6030.879203 -5578.756989 -4392.491381 -2815.950543
-1534.031061 -1080.457574 -1442.422503 -2077.166380 -2325.324087 -753.024737
-1043.168879 -1135.287100 -1522.772686 -2565.162573 -4144.202508 -5694.704333
-6599.422131 -6636.050888 -6125.943345 -5681.928656 -5767.263754 -6398.716595
-7177.620612 -7568.415532 -7192.692554 -5964.743478 -4064.430587 -1851.895582
202.021697 1592.524159 1922.027903 1090.399560 -580.705517 -2414.865214
-3654.577226 -3810.695294 -2893.823769 -1401.194248 -73.033252 452.728787
-73.033252 -1401.194248 -2893.823769 -3810.695294 -3654.577226 -2414.865214
-580.705517 1090.399560 1922.027903 1592.524159 202.021697 -1851.895582
-4064.430587 -5964.743478 -7192.692554 -7568.415532 -7177.620612 -6398.716595
-5767.263754 -5681.928656 -6125.943345 -6636.050888 -6599.422131 -5694.704333
-4144.202508 -2565.162573 -1522.772686 -1135.287100 -1043.168879 -753.024737
161.273604 -645.453930 -1337.065949 -2241.277575 -3559.145748 -5088.091145
-6287.049905 -6652.240311 -6104.458962 -5075.535618 -4227.935264 -4029.266684
-4492.518715 -5230.975580 -5728.022830 -5601.031829 -4716.526336 -3176.451208
-1275.207815 530.351382 1694.647451 1766.174048 637.621405 -1294.909981
-3218.502921 -4245.633533 -3843.742965 -2112.788890 242.685510 2228.021308
2999.123399 2228.021308 242.685510 -2112.788890 -3843.742965 -4245.633533
-3218.502921 -1294.909981 637.621405 1766.174048 1694.647451 530.351382
-1275.207815 -3176.451208 -4716.526336 -5601.031829 -5728.022830 -5230.975580
-4492.518715 -4029.266684 -4227.935264 -5075.535618 -6104.458962 -6652.240311
-6287.049905 -5088.091145 -3559.145748 -2241.277575 -1337.065949 -645.453930
161.273604 449.966007 -689.448687 -1723.053346 -2846.433618 -4142.467493
-5365.805376 -6035.180387 -5782.095777 -4672.070427 -3227.129425 -2121.843321
-1783.467587 -2181.469806 -2916.352879 -3485.586456 -3515.942832 -2851.500899
-1543.355736 160.969504 1814.117472 2838.695610 2742.898293 1417.222267
-681.928214 -2638.304260 -3472.761406 -2630.589991 -286.224258 2702.657282
5162.794210 6109.776382 5162.794210 2702.657282 -286.224258 -2630.589991
-3472.761406 -2638.304260 -681.928214 1417.222267 2742.898293 2838.695610
1814.117472 160.969504 -1543.355736 -2851.500899 -3515.942832 -3485.586456
-2916.352879 -2181.469806 -1783.467587 -2121.843321 -3227.129425 -4672.070427
-5782.095777 -6035.180387 -5365.805376 -4142.467493 -2846.433618 -1723.053346
-689.448687 449.966007 388.377347 -812.503779 -1911.105465 -3020.193178
-4140.811421 -5003.387693 -5188.373294 -4451.906746 -2984.114468 -1368.247911
-253.176300 17.723509 -440.675568 -1189.910214 -1739.843139 -1750.984288
-1085.736614 215.949501 1931.734852 3626.954634 4712.192203 4671.284777
3382.823212 1318.460638 -571.418996 -1279.149771 -248.752561 2315.443645
5508.369219 8111.203503 9109.191099 8111.203503 5508.369219 2315.443645
-248.752561 -1279.149771 -571.418996 1318.460638 3382.823212 4671.284777
4712.192203 3626.954634 1931.734852 215.949501 -1085.736614 -1750.984288
-1739.843139 -1189.910214 -440.675568 17.723509 -253.176300 -1368.247911
-2984.114468 -4451.906746 -5188.373294 -5003.387693 -4140.811421 -3020.193178
-1911.105465 -812.503779 388.377347 235.426603 -780.590914 -1744.730065
-2732.600126 -3686.873178 -4311.160894 -4224.139549 -3272.640363 -1736.587780
-229.115347 655.095540 683.385425 77.405904 -674.778553 -1104.188826
-934.203747 -85.315192 1381.041715 3258.832896 5145.548901 6474.483268
6728.736976 5761.366868 3998.696769 2334.048771 1720.498696 2684.515373
5040.768615 7959.246436 10330.739252 11238.512298 10330.739252 7959.246436
5040.768615 2684.515373 1720.498696 2334.048771 3998.696769 5761.366868
6728.736976 6474.483268 5145.548901 3258.832896 1381.041715 -85.315192
-934.203747 -1104.188826 -674.778553 77.405904 683.385425 655.095540
-229.115347 -1736.587780 -3272.640363 -4224.139549 -4311.160894 -3686.873178
-2732.600126 -1744.730065 -780.590914 235.426603 68.964876 -628.732316
-1373.943653 -2235.985017 -3115.123013 -3683.096699 -3571.081547 -2677.526731
-1330.801752 -140.236241 374.329306 97.956380 -645.890181 -1335.009616
-1546.451796 -1097.624557 3.178708 1656.622276 3680.666006 5738.756376
7334.669489 7988.257459 7528.479504 6289.234560 5022.645957 4540.536718
5293.870867 7141.175496 9422.649526 11269.452618 11974.637068 11269.452618
9422.649526 7141.175496 5293.870867 4540.536718 5022.645957 6289.234560
7528.479504 7988.257459 7334.669489 5738.756376 3680.666006 1656.622276
3.178708 -1097.624557 -1546.451796 -1335.009616 -645.890181 97.956380
374.329306 -140.236241 -1330.801752 -2677.526731 -3571.081547 -3683.096699
-3115.123013 -2235.985017 -1373.943653 -628.732316 68.964876 -192.932319
-573.336556 -1102.429438 -1859.729232 -2724.856215 -3351.894138 -3378.624818
-2725.312083 -1723.866411 -937.574606 -789.498428 -1283.812168 -2027.249573
-2507.879923 -2391.516065 -1621.100807 -309.005226 1407.834413 3389.649680
5402.509523 7070.712497 8000.428214 8025.528151 7379.178861 6624.815036
6364.784616 6917.996372 8171.860715 9673.263683 10863.951232 11313.645962
10863.951232 9673.263683 8171.860715 6917.996372 6364.784616 6624.815036
7379.178861 8025.528151 8000.428214 7070.712497 5402.509523 3389.649680
1407.834413 -309.005226 -1621.100807 -2391.516065 -2507.879923 -2027.249573
-1283.812168 -789.498428 -937.574606 -1723.866411 -2725.312083 -3378.624818
-3351.894138 -2724.856215 -1859.729232 -1102.429438 -573.336556 -192.932319
-647.095504 -802.513865 -1146.733679 -1778.872494 -2594.744894 -3273.563929
-3480.581346 -3140.004731 -2536.742664 -2131.656323 -2221.028800 -2713.281273
-3200.040616 -3249.357075 -2672.259128 -1564.277731 -141.001073 1439.632286
3102.031118 4741.061202 6137.583396 7032.261876 7315.155228 7154.361381
6927.437332 6994.014982 7486.664845 8271.378437 9075.137111 9650.187132
9855.558899 9650.187132 9075.137111 8271.378437 7486.664845 6994.014982
6927.437332 7154.361381 7315.155228 7032.261876 6137.583396 4741.061202
3102.031118 1439.632286 -141.001073 -1564.277731 -2672.259128 -3249.357075
-3200.040616 -2713.281273 -2221.028800 -2131.656323 -2536.742664 -3140.004731
-3480.581346 -3273.563929 -2594.744894 -1778.872494 -1146.733679 -802.513865
-647.095504 -1277.531866 -1321.118717 -1495.720436 -1928.456348 -2579.963395
-3215.835978 -3564.904990 -3541.701373 -3326.425111 -3210.088131 -3327.802624
-3515.560240 -3422.403356 -2782.494941 -1612.028592 -172.726916 1240.902876
2485.735538 3574.589640 4539.901523 5327.494194 5839.653148 6074.063074
6194.686987 6436.845324 6922.084779 7558.824320 8126.917897 8465.497215
8584.617549 8602.102752 8584.617549 8465.497215 8126.917897 7558.824320
6922.084779 6436.845324 6194.686987 6074.063074 5839.653148 5327.494194
4539.901523 3574.589640 2485.735538 1240.902876 -172.726916 -1612.028592
-2782.494941 -3422.403356 -3515.560240 -3327.802624 -3210.088131 -3326.425111
-3541.701373 -3564.904990 -3215.835978 -2579.963395 -1928.456348 -1495.720436
-1321.118717 -1277.531866 -1942.417400 -1954.095767 -1952.305883 -2099.905870
-2467.913214 -2964.572054 -3412.524259 -3697.904659 -3836.462776 -3885.120317
-3792.397172 -3357.582684 -2370.157035 -818.684942 1025.987550 2744.532452
4014.800070 4765.284220 5126.474959 5262.022757 5260.136191 5176.666448
5143.019685 5374.397080 6022.701204 7003.275503 7987.839054 8616.324916
8764.377101 8626.692556 8528.720718 8626.692556 8764.377101 8616.324916
7987.839054 7003.275503 6022.701204 5374.397080 5143.019685 5176.666448
5260.136191 5262.022757 5126.474959 4765.284220 4014.800070 2744.532452
1025.987550 -818.684942 -2370.157035 -3357.582684 -3792.397172 -3885.120317
-3836.462776 -3697.904659 -3412.524259 -2964.572054 -2467.913214 -2099.905870
-1952.305883 -1954.095767 -1942.417400 -2465.777909 -2476.332120 -2291.741071
-2113.874919 -2149.756090 -2479.188987 -3026.496683 -3623.745286 -4073.703755
-4157.951296 -3635.830938 -2317.313275 -211.000749 2369.591033 4873.614902
6756.326400 7738.085429 7888.013266 7487.141205 6816.011420 6060.813772
5389.096337 5054.342569 5348.883185 6389.329474 7927.694333 9412.432251
10318.300713 10501.944976 10277.612412 10127.305672 10277.612412 10501.944976
10318.300713 9412.432251 7927.694333 6389.329474 5348.883185 5054.342569
5389.096337 6060.813772 6816.011420 7487.141205 7888.013266 7738.085429
6756.326400 4873.614902 2369.591033 -211.000749 -2317.313275 -3635.830938
-4157.951296 -4073.703755 -3623.745286 -3026.496683 -2479.188987 -2149.756090
-2113.874919 -2291.741071 -2476.332120 -2465.777909 -2747.680673 -2754.299426
-2403.219423 -1931.327422 -1679.026173 -1890.483566 -2575.110315 -3486.987987
-4195.438533 -4204.274369 -3108.250356 -775.006461 2517.082074 6099.710908
9150.245251 11044.773528 11612.090663 11119.427319 10023.077704 8703.331371
7395.167157 6320.019854 5812.733120 6235.258053 7694.080064 9819.391825
11870.445888 13164.147902 13513.762221 13308.982974 13147.276391 13308.982974
13513.762221 13164.147902 11870.445888 9819.391825 7694.080064 6235.258053
5812.733120 6320.019854 7395.167157 8703.331371 10023.077704 11119.427319
11612.090663 11044.773528 9150.245251 6099.710908 2517.082074 -775.006461
-3108.250356 -4204.274369 -4195.438533 -3486.987987 -2575.110315 -1890.483566
-1679.026173 -1931.327422 -2403.219423 -2754.299426 -2747.680673 -2811.778045
-2803.398140 -2327.276748 -1645.510948 -1204.919623 -1377.939798 -2229.307922
-3427.156175 -4327.706929 -4198.352074 -2513.242429 775.823965 5123.343217
9536.103306 12964.183115 14748.199975 14857.195033 13771.740954 12121.057075
10364.901205 8749.620488 7501.859830 6991.485945 7623.875861 9501.745825
12169.829342 14745.548531 16420.668478 16966.535981 16821.990566 16667.267286
16821.990566 16966.535981 16420.668478 14745.548531 12169.829342 9501.745825
7623.875861 6991.485945 7501.859830 8749.620488 10364.901205 12121.057075
13771.740954 14857.195033 14748.199975 12964.183115 9536.103306 5123.343217
775.823965 -2513.242429 -4198.352074 -4327.706929 -3427.156175 -2229.307922
-1377.939798 -1204.919623 -1645.510948 -2327.276748 -2803.398140 -2811.778045
-2769.800015 -2744.187835 -2195.262729 -1399.039360 -868.479509 -1054.273694
-2048.241991 -3450.556218 -4467.677893 -4209.239008 -2078.983222 1896.883159
6974.718182 11931.652507 15566.882961 17212.729106 16956.240171 15444.239415
13435.502171 11442.553655 9706.152207 8436.765917 8009.492998 8848.007304
11051.023915 14111.541900 17059.731206 19008.980078 19703.475517 19612.147371
19466.944071 19612.147371 19703.475517 19008.980078 17059.731206 14111.541900
11051.023915 8848.007304 8009.492998 8436.765917 9706.152207 11442.553655
13435.502171 15444.239415 16956.240171 17212.729106 15566.882961 11931.652507
6974.718182 1896.883159 -2078.983222 -4209.239008 -4467.677893 -3450.556218
-2048.241991 -1054.273694 -868.479509 -1399.039360 -2195.262729 -2744.187835
-2769.800015 -2739.484572 -2706.419635 -2134.321447 -1303.454590 -748.892878
-947.196014 -1997.676299 -3474.597838 -4530.481683 -4219.696355 -1923.281570
2302.923841 7641.943806 12787.851794 16487.005517 18071.690936 17675.006008
16006.731537 13873.967267 11807.928699 10045.106588 8786.638283 8405.912941
9330.719487 11657.708587 14862.382718 17945.520350 19994.058580 20743.125373
20672.130627 20530.871317 20672.130627 20743.125373 19994.058580 17945.520350
14862.382718 11657.708587 9330.719487 8405.912941 8786.638283 10045.106588
11807.928699 13873.967267 16006.731537 17675.006008 18071.690936 16487.005517
12787.851794 7641.943806 2302.923841 -1923.281570 -4219.696355 -4530.481683
-3474.597838 -1997.676299 -947.196014 -748.892878 -1303.454590 -2134.321447
-2706.419635 -2739.484572 -2769.800015 -2744.187835 -2195.262729 -1399.039360
-868.479509 -1054.273694 -2048.241991 -3450.556218 -4467.677893 -4209.239008
-2078.983222 1896.883159 6974.718182 11931.652507 15566.882961 17212.729106
16956.240171 15444.239415 13435.502171 11442.553655 9706.152207 8436.765917
8009.492998 8848.007304 11051.023915 14111.541900 17059.731206 19008.980078
19703.475517 19612.147371 19466.944071 19612.147371 19703.475517 19008.980078
17059.731206 14111.541900 11051.023915 8848.007304 8009.492998 8436.765917
9706.152207 11442.553655 13435.502171 15444.239415 16956.240171 17212.729106
15566.882961 11931.652507 6974.718182 1896.883159 -2078.983222 -4209.239008
-4467.677893 -3450.556218 -2048.241991 -1054.273694 -868.479509 -1399.039360
-2195.262729 -2744.187835 -2769.800015 -2811.778045 -2803.398140 -2327.276748
-1645.510948 -1204.919623 -1377.939798 -2229.307922 -3427.156175 -4327.706929
-4198.352074 -2513.242429 775.823965 5123.343217 9536.103306 12964.183115
14748.199975 14857.195033 13771.740954 12121.057075 10364.901205 8749.620488
7501.859830 6991.485945 7623.875861 9501.745825 12169.829342 14745.548531
16420.668478 16966.535981 16821.990566 16667.267286 16821.990566 16966.535981
16420.668478 14745.548531 12169.829342 9501.745825 7623.875861 6991.485945
7501.859830 8749.620488 10364.901205 12121.057075 13771.740954 14857.195033
14748.199975 12964.183115 9536.103306 5123.343217 775.823965 -2513.242429
-4198.352074 -4327.706929 -3427.156175 -2229.307922 -1377.939798 -1204.919623
-1645.510948 -2327.276748 -2803.398140 -2811.778045 -2747.680673 -2754.299426
-2403.219423 -1931.327422 -1679.026173 -1890.483566 -2575.110315 -3486.987987
-4195.438533 -4204.274369 -3108.250356 -775.006461 2517.082074 6099.710908
9150.245251 11044.773528 11612.090663 11119.427319 10023.077704 8703.331371
7395.167157 6320.019854 5812.733120 6235.258053 7694.080064 9819.391825
11870.445888 13164.147902 13513.762221 13308.982974 13147.276391 13308.982974
13513.762221 13164.147902 11870.445888 9819.391825 7694.080064 6235.258053
5812.733120 6320.019854 7395.167157 8703.331371 10023.077704 11119.427319
11612.090663 11044.773528 9150.245251 6099.710908 2517.082074 -775.006461
-3108.250356 -4204.274369 -4195.438533 -3486.987987 -2575.110315 -1890.483566
-1679.026173 -1931.327422 -2403.219423 -2754.299426 -2747.680673 -2465.777909
-2476.332120 -2291.741071 -2113.874919 -2149.756090 -2479.188987 -3026.496683
-3623.745286 -4073.703755 -4157.951296 -3635.830938 -2317.313275 -211.000749
2369.591033 4873.614902 6756.326400 7738.085429 7888.013266 7487.141205
6816.011420 6060.813772 5389.096337 5054.342569 5348.883185 6389.329474
7927.694333 9412.432251 10318.300713 10501.944976 10277.612412 10127.305672
10277.612412 10501.944976 10318.300713 9412.432251 7927.694333 6389.329474
5348.883185 5054.342569 5389.096337 6060.813772 6816.011420 7487.141205
7888.013266 7738.085429 6756.326400 4873.614902 2369.591033 -211.000749
-2317.313275 -3635.830938 -4157.951296 -4073.703755 -3623.745286 -3026.496683
-2479.188987 -2149.756090 -2113.874919 -2291.741071 -2476.332120 -2465.777909
-1942.417400 -1954.095767 -1952.305883 -2099.905870 -2467.913214 -2964.572054
-3412.524259 -3697.904659 -3836.462776 -3885.120317 -3792.397172 -3357.582684
-2370.157035 -818.684942 1025.987550 2744.532452 4014.800070 4765.284220
5126.474959 5262.022757 5260.136191 5176.666448 5143.019685 5374.397080
6022.701204 7003.275503 7987.839054 8616.324916 8764.377101 8626.692556
8528.720718 8626.692556 8764.377101 8616.324916 7987.839054 7003.275503
6022.701204 5374.397080 5143.019685 5176.666448 5260.136191 5262.022757
5126.474959 4765.284220 4014.800070 2744.532452 1025.987550 -818.684942
-2370.157035 -3357.582684 -3792.397172 -3885.120317 -3836.462776 -3697.904659
-3412.524259 -2964.572054 -2467.913214 -2099.905870 -1952.305883 -1954.095767
-1942.417400 -1277.531866 -1321.118717 -1495.720436 -1928.456348 -2579.963395
-3215.835978 -3564.904990 -3541.701373 -3326.425111 -3210.088131 -3327.802624
-3515.560240 -3422.403356 -2782.494941 -1612.028592 -172.726916 1240.902876
2485.735538 3574.589640 4539.901523 5327.494194 5839.653148 6074.063074
6194.686987 6436.845324 6922.084779 7558.824320 8126.917897 8465.497215
8584.617549 8602.102752 8584.617549 8465.497215 8126.917897 7558.824320
6922.084779 6436.845324 6194.686987 6074.063074 5839.653148 5327.494194
4539.901523 3574.589640 2485.735538 1240.902876 -172.726916 -1612.028592
-2782.494941 -3422.403356 -3515.560240 -3327.802624 -3210.088131 -3326.425111
-3541.701373 -3564.904990 -3215.835978 -2579.963395 -1928.456348 -1495.720436
-1321.118717 -1277.531866 -647.095504 -802.513865 -1146.733679 -1778.872494
-2594.744894 -3273.563929 -3480.581346 -3140.004731 -2536.742664 -2131.656323
-2221.028800 -2713.281273 -3200.040616 -3249.357075 -2672.259128 -1564.277731
-141.001073 1439.632286 3102.031118 4741.061202 6137.583396 7032.261876
7315.155228 7154.361381 6927.437332 6994.014982 7486.664845 8271.378437
9075.137111 9650.187132 9855.558899 9650.187132 9075.137111 8271.378437
7486.664845 6994.014982 6927.437332 7154.361381 7315.155228 7032.261876
6137.583396 4741.061202 3102.031118 1439.632286 -141.001073 -1564.277731
-2672.259128 -3249.357075 -3200.040616 -2713.281273 -2221.028800 -2131.656323
-2536.742664 -3140.004731 -3480.581346 -3273.563929 -2594.744894 -1778.872494
-1146.733679 -802.513865 -647.095504 -192.932319 -573.336556 -1102.429438
-1859.729232 -2724.856215 -3351.894138 -3378.624818 -2725.312083 -1723.866411
-937.574606 -789.498428 -1283.812168 -2027.249573 -2507.879923 -2391.516065
-1621.100807 -309.005226 1407.834413 3389.649680 5402.509523 7070.712497
8000.428214 8025.528151 7379.178861 6624.815036 6364.784616 6917.996372
8171.860715 9673.263683 10863.951232 11313.645962 10863.951232 9673.263683
8171.860715 6917.996372 6364.784616 6624.815036 7379.178861 8025.528151
8000.428214 7070.712497 5402.509523 3389.649680 1407.834413 -309.005226
-1621.100807 -2391.516065 -2507.879923 -2027.249573 -1283.812168 -789.498428
-937.574606 -1723.866411 -2725.312083 -3378.624818 -3351.894138 -2724.856215
-1859.729232 -1102.429438 -573.336556 -192.932319 68.964876 -628.732316
-1373.943653 -2235.985017 -3115.123013 -3683.096699 -3571.081547 -2677.526731
-1330.801752 -140.236241 374.329306 97.956380 -645.890181 -1335.009616
-1546.451796 -1097.624557 3.178708 1656.622276 3680.666006 5738.756376
7334.669489 7988.257459 7528.479504 6289.234560 5022.645957 4540.536718
5293.870867 7141.175496 9422.649526 11269.452618 11974.637068 11269.452618
9422.649526 7141.175496 5293.870867 4540.536718 5022.645957 6289.234560
7528.479504 7988.257459 7334.669489 5738.756376 3680.666006 1656.622276
3.178708 -1097.624557 -1546.451796 -1335.009616 -645.890181 97.956380
374.329306 -140.236241 -1330.801752 -2677.526731 -3571.081547 -3683.096699
-3115.123013 -2235.985017 -1373.943653 -628.732316 68.964876 235.426603
-780.590914 -1744.730065 -2732.600126 -3686.873178 -4311.160894 -4224.139549
-3272.640363 -1736.587780 -229.115347 655.095540 683.385425 77.405904
-674.778553 -1104.188826 -934.203747 -85.315192 1381.041715 3258.832896
5145.548901 6474.483268 6728.736976 5761.366868 3998.696769 2334.048771
1720.498696 2684.515373 5040.768615 7959.246436 10330.739252 11238.512298
10330.739252 7959.246436 5040.768615 2684.515373 1720.498696 2334.048771
3998.696769 5761.366868 6728.736976 6474.483268 5145.548901 3258.832896
1381.041715 -85.315192 -934.203747 -1104.188826 -674.778553 77.405904
683.385425 655.095540 -229.115347 -1736.587780 -3272.640363 -4224.139549
-4311.160894 -3686.873178 -2732.600126 -1744.730065 -780.590914 235.426603
388.377347 -812.503779 -1911.105465 -3020.193178 -4140.811421 -5003.387693
-5188.373294 -4451.906746 -2984.114468 -1368.247911 -253.176300 17.723509
-440.675568 -1189.910214 -1739.843139 -1750.984288 -1085.736614 215.949501
1931.734852 3626.954634 4712.192203 4671.284777 3382.823212 1318.460638
-571.418996 -1279.149771 -248.752561 2315.443645 5508.369219 8111.203503
9109.191099 8111.203503 5508.369219 2315.443645 -248.752561 -1279.149771
-571.418996 1318.460638 3382.823212 4671.284777 4712.192203 3626.954634
1931.734852 215.949501 -1085.736614 -1750.984288 -1739.843139 -1189.910214
-440.675568 17.723509 -253.176300 -1368.247911 -2984.114468 -4451.906746
-5188.373294 -5003.387693 -4140.811421 -3020.193178 -1911.105465 -812.503779
388.377347 449.966007 -689.448687 -1723.053346 -2846.433618 -4142.467493
-5365.805376 -6035.180387 -5782.095777 -4672.070427 -3227.129425 -2121.843321
-1783.467587 -2181.469806 -2916.352879 -3485.586456 -3515.942832 -2851.500899
-1543.355736 160.969504 1814.117472 2838.695610 2742.898293 1417.222267
-681.928214 -2638.304260 -3472.761406 -2630.589991 -286.224258 2702.657282
5162.794210 6109.776382 5162.794210 2702.657282 -286.224258 -2630.589991
-3472.761406 -2638.304260 -681.928214 1417.222267 2742.898293 2838.695610
1814.117472 160.969504 -1543.355736 -2851.500899 -3515.942832 -3485.586456
-2916.352879 -2181.469806 -1783.467587 -2121.843321 -3227.129425 -4672.070427
-5782.095777 -6035.180387 -5365.805376 -4142.467493 -2846.433618 -1723.053346
-689.448687 449.966007 161.273604 -645.453930 -1337.065949 -2241.277575
-3559.145748 -5088.091145 -6287.049905 -6652.240311 -6104.458962 -5075.535618
-4227.935264 -4029.266684 -4492.518715 -5230.975580 -5728.022830 -5601.031829
-4716.526336 -3176.451208 -1275.207815 530.351382 1694.647451 1766.174048
637.621405 -1294.909981 -3218.502921 -4245.633533 -3843.742965 -2112.788890
242.685510 2228.021308 2999.123399 2228.021308 242.685510 -2112.788890
-3843.742965 -4245.633533 -3218.502921 -1294.909981 637.621405 1766.174048
1694.647451 530.351382 -1275.207815 -3176.451208 -4716.526336 -5601.031829
-5728.022830 -5230.975580 -4492.518715 -4029.266684 -4227.935264 -5075.535618
-6104.458962 -6652.240311 -6287.049905 -5088.091145 -3559.145748 -2241.277575
-1337.065949 -645.453930 161.273604 -753.024737 -1043.168879 -1135.287100
-1522.772686 -2565.162573 -4144.202508 -5694.704333 -6599.422131 -6636.050888
-6125.943345 -5681.928656 -5767.263754 -6398.716595 -7177.620612 -7568.415532
-7192.692554 -5964.743478 -4064.430587 -1851.895582 202.021697 1592.524159
1922.027903 1090.399560 -580.705517 -2414.865214 -3654.577226 -3810.695294
-2893.823769 -1401.194248 -73.033252 452.728787 -73.033252 -1401.194248
-2893.823769 -3810.695294 -3654.577226 -2414.865214 -580.705517 1090.399560
1922.027903 1592.524159 202.021697 -1851.895582 -4064.430587 -5964.743478
-7192.692554 -7568.415532 -7177.620612 -6398.716595 -5767.263754 -5681.928656
-6125.943345 -6636.050888 -6599.422131 -5694.704333 -4144.202508 -2565.162573
-1522.772686 -1135.287100 -1043.168879 -753.024737 -2325.324087 -2077.166380
-1442.422503 -1080.457574 -1534.031061 -2815.950543 -4392.491381 -5578.756989
-6030.879203 -5954.379181 -5890.006007 -6272.306795 -7106.529894 -7977.194432
-8329.196618 -7785.259770 -6300.324640 -4124.789342 -1680.986574 546.575160
2096.374855 2634.389063 2082.990692 701.563515 -971.389067 -2326.974845
-2947.705399 -2778.241050 -2115.496976 -1435.494825 -1154.487228 -1435.494825
-2115.496976 -2778.241050 -2947.705399 -2326.974845 -971.389067 701.563515
2082.990692 2634.389063 2096.374855 546.575160 -1680.986574 -4124.789342
-6300.324640 -7785.259770 -8329.196618 -7977.194432 -7106.529894 -6272.306795
-5890.006007 -5954.379181 -6030.879203 -5578.756989 -4392.491381 -2815.950543
-1534.031061 -1080.457574 -1442.422503 -2077.166380 -2325.324087 -4187.472623
-3538.385885 -2245.397611 -1095.560373 -805.316640 -1542.900038 -2852.285360
-4027.119341 -4630.651027 -4761.680924 -4891.149844 -5436.033834 -6414.842619
-7422.425207 -7894.158222 -7434.030773 -5992.287722 -3838.471183 -1420.873821
774.675919 2326.726140 2963.188909 2640.540940 1577.553788 191.032394
-1064.095779 -1874.070206 -2167.480122 -2092.354846 -1900.094695 -1808.003595
-1900.094695 -2092.354846 -2167.480122 -1874.070206 -1064.095779 191.032394
1577.553788 2640.540940 2963.188909 2326.726140 774.675919 -1420.873821
-3838.471183 -5992.287722 -7434.030773 -7894.158222 -7422.425207 -6414.842619
-5436.033834 -4891.149844 -4761.680924 -4630.651027 -4027.119341 -2852.285360
-1542.900038 -805.316640 -1095.560373 -2245.397611 -3538.385885 -4187.472623
-5669.037507 -4841.733936 -3141.212295 -1415.585372 -504.828470 -714.033047
-1674.474732 -2679.898482 -3219.780950 -3302.065310 -3352.516261 -3815.744123
-4786.103135 -5926.620324 -6686.827476 -6624.316231 -5614.020725 -3861.635828
-1780.502402 163.348086 1577.585540 2233.612015 2118.570866 1427.222547
477.105524 -424.454152 -1091.387173 -1488.750235 -1681.762031 -1757.974391
-1776.920121 -1757.974391 -1681.762031 -1488.750235 -1091.387173 -424.454152
477.105524 1427.222547 2118.570866 2233.612015 1577.585540 163.348086
-1780.502402 -3861.635828 -5614.020725 -6624.316231 -6686.827476 -5926.620324
-4786.103135 -3815.744123 -3352.516261 -3302.065310 -3219.780950 -2679.898482
-1674.474732 -714.033047 -504.828470 -1415.585372 -3141.212295 -4841.733936
-5669.037507 -6132.919784 -5339.151747 -3577.498626 -1682.559276 -538.024494
-524.199313 -1324.993017 -2221.595512 -2630.889724 -2484.031767 -2195.804640
-2298.422907 -3039.858237 -4222.272653 -5343.076257 -5892.269762 -5601.524824
-4529.414952 -2992.820671 -1419.680805 -193.035995 469.437500 567.701438
281.378757 -144.815081 -529.220753 -816.051733 -1040.417842 -1240.251478
-1398.435784 -1460.854198 -1398.435784 -1240.251478 -1040.417842 -816.051733
-529.220753 -144.815081 281.378757 567.701438 469.437500 -193.035995
-1419.680805 -2992.820671 -4529.414952 -5601.524824 -5892.269762 -5343.076257
-4222.272653 -3039.858237 -2298.422907 -2195.804640 -2484.031767 -2630.889724
-2221.595512 -1324.993017 -524.199313 -538.024494 -1682.559276 -3577.498626
-5339.151747 -6132.919784 -5352.928919 -4728.732010 -3230.215350 -1616.521559
-729.626425 -942.771875 -1932.298543 -2934.396282 -3284.954821 -2849.058155
-2058.980738 -1580.518092 -1872.924262 -2931.898842 -4334.409383 -5498.909149
-5977.567398 -5633.390424 -4652.420746 -3421.364779 -2340.029322 -1650.937053
-1362.289681 -1301.256331 -1261.921364 -1147.508590 -1007.799116 -953.538893
-1030.053793 -1164.179437 -1229.383991 -1164.179437 -1030.053793 -953.538893
-1007.799116 -1147.508590 -1261.921364 -1301.256331 -1362.289681 -1650.937053
-2340.029322 -3421.364779 -4652.420746 -5633.390424 -5977.567398 -5498.909149
-4334.409383 -2931.898842 -1872.924262 -1580.518092 -2058.980738 -2849.058155
-3284.954821 -2934.396282 -1932.298543 -942.771875 -729.626425 -1616.521559
-3230.215350 -4728.732010 -5352.928919 -3691.462512 -3288.382704 -2255.468752
-1239.863898 -977.570914 -1766.357020 -3225.124054 -4524.332954 -4922.690256
-4233.886527 -2920.715764 -1789.569621 -1515.501170 -2295.296960 -3797.730854
-5383.331063 -6435.417773 -6628.823930 -6027.935832 -4995.409046 -3973.729736
-3256.481226 -2871.935038 -2639.495571 -2350.251680 -1936.931100 -1508.397213
-1233.128035 -1180.418896 -1260.430577 -1313.071702 -1260.430577 -1180.418896
-1233.128035 -1508.397213 -1936.931100 -2350.251680 -2639.495571 -2871.935038
-3256.481226 -3973.729736 -4995.409046 -6027.935832 -6628.823930 -6435.417773
-5383.331063 -3797.730854 -2295.296960 -1515.501170 -1789.569621 -2920.715764
-4233.886527 -4922.690256 -4524.332954 -3225.124054 -1766.357020 -977.570914
-1239.863898 -2255.468752 -3288.382704 -3691.462512 -1954.275622 -1770.995531
-1237.354414 -880.154312 -1304.660378 -2707.529713 -4643.145072 -6236.304147
-6705.136993 -5840.175069 -4131.016973 -2482.752354 -1722.624983 -2193.291708
-3634.774611 -5371.898360 -6671.834849 -7081.705510 -6593.598434 -5577.856331
-4537.546626 -3826.396167 -3491.691428 -3326.756960 -3079.331424 -2655.463249
-2169.374766 -1817.429259 -1697.941532 -1736.547612 -1775.694007 -1736.547612
-1697.941532 -1817.429259 -2169.374766 -2655.463249 -3079.331424 -3326.756960
-3491.691428 -3826.396167 -4537.546626 -5577.856331 -6593.598434 -7081.705510
-6671.834849 -5371.898360 -3634.774611 -2193.291708 -1722.624983 -2482.752354
-4131.016973 -5840.175069 -6705.136993 -6236.304147 -4643.145072 -2707.529713
-1304.660378 -880.154312 -1237.354414 -1770.995531 -1954.275622 -996.515586
-1014.610587 -860.375987 -955.656308 -1792.423739 -3491.454848 -5587.516353
-7227.001534 -7659.554652 -6695.886397 -4836.334954 -3003.228015 -2056.652178
-2377.155494 -3724.354186 -5408.684930 -6656.965991 -6979.133375 -6363.575916
-5219.869737 -4114.216225 -3451.868132 -3290.440885 -3385.930655 -3419.452296
-3231.642788 -2898.012404 -2612.245984 -2498.542527 -2519.827320 -2549.297902
-2519.827320 -2498.542527 -2612.245984 -2898.012404 -3231.642788 -3419.452296
-3385.930655 -3290.440885 -3451.868132 -4114.216225 -5219.869737 -6363.575916
-6979.133375 -6656.965991 -5408.684930 -3724.354186 -2377.155494 -2056.652178
-3003.228015 -4836.334954 -6695.886397 -7659.554652 -7227.001534 -5587.516353
-3491.454848 -1792.423739 -955.656308 -860.375987 -1014.610587 -996.515586
-1296.376765 -1493.666289 -1510.345093 -1694.380090 -2470.681606 -3943.047443
-5702.619649 -7008.259758 -7227.001534 -6236.304147 -4524.332954 -2934.396282
-2221.595512 -2679.898482 -4027.119341 -5578.756989 -6599.422131 -6652.240311
-5782.095777 -4451.906746 -3272.640363 -2677.526731 -2725.312083 -3140.004731
-3541.701373 -3697.904659 -3623.745286 -3486.987987 -3427.156175 -3450.556218
-3474.597838 -3450.556218 -3427.156175 -3486.987987 -3623.745286 -3697.904659
-3541.701373 -3140.004731 -2725.312083 -2677.526731 -3272.640363 -4451.906746
-5782.095777 -6652.240311 -6599.422131 -5578.756989 -4027.119341 -2679.898482
-2221.595512 -2934.396282 -4524.332954 -6236.304147 -7227.001534 -7008.259758
-5702.619649 -3943.047443 -2470.681606 -1694.380090 -1510.345093 -1493.666289
-1296.376765 -2720.275426 -3061.897857 -3039.982141 -2965.785242 -3248.552693
-4034.218836 -5037.549747 -5702.619649 -5577.435268 -4635.779604 -3328.140449
-2337.941762 -2206.415591 -3048.335160 -4501.291054 -5911.702924 -6648.975093
-6395.791768 -5284.023084 -3815.314585 -2604.369068 -2076.157097 -2281.763625
-2933.432590 -3622.929178 -4069.172169 -4232.568102 -4245.101812 -4247.460653
-4279.909672 -4300.935983 -4279.909672 -4247.460653 -4245.101812 -4232.568102
-4069.172169 -3622.929178 -2933.432590 -2281.763625 -2076.157097 -2604.369068
-3815.314585 -5284.023084 -6395.791768 -6648.975093 -5911.702924 -4501.291054
-3048.335160 -2206.415591 -2337.941762 -3328.140449 -4635.779604 -5577.435268
-5702.619649 -5037.549747 -4034.218836 -3248.552693 -2965.785242 -3039.982141
-3061.897857 -2720.275426 -4592.006082 -5019.096171 -4825.607386 -4318.629904
-3924.404333 -3858.374639 -3981.708728 -3943.047443 -3483.662263 -2670.755226
-1892.928500 -1631.951351 -2171.690512 -3423.711898 -4954.950659 -6182.740155
-6630.917725 -6133.328586 -4903.483828 -3440.293475 -2304.643179 -1867.323974
-2157.751500 -2897.451220 -3692.674219 -4257.910678 -4527.952356 -4607.314164
-4629.791086 -4654.670350 -4668.763787 -4654.670350 -4629.791086 -4607.314164
-4527.952356 -4257.910678 -3692.674219 -2897.451220 -2157.751500 -1867.323974
-2304.643179 -3440.293475 -4903.483828 -6133.328586 -6630.917725 -6182.740155
-4954.950659 -3423.711898 -2171.690512 -1631.951351 -1892.928500 -2670.755226
-3483.662263 -3943.047443 -3981.708728 -3858.374639 -3924.404333 -4318.629904
-4825.607386 -5019.096171 -4592.006082 -6023.816776 -6458.590558 -6076.029037
-5196.245842 -4261.943252 -3539.893581 -3005.330226 -2470.681606 -1828.678465
-1205.847630 -911.375860 -1230.982170 -2221.341597 -3640.057537 -5039.857003
-5957.544690 -6098.411184 -5445.144814 -4261.816042 -2993.579650 -2091.013225
-1824.612040 -2178.865481 -2889.420409 -3606.224190 -4081.585353 -4265.355101
-4261.626836 -4206.036474 -4171.355855 -4162.742286 -4171.355855 -4206.036474
-4261.626836 -4265.355101 -4081.585353 -3606.224190 -2889.420409 -2178.865481
-1824.612040 -2091.013225 -2993.579650 -4261.816042 -5445.144814 -6098.411184
-5957.544690 -5039.857003 -3640.057537 -2221.341597 -1230.982170 -911.375860
-1205.847630 -1828.678465 -2470.681606 -3005.330226 -3539.893581 -4261.943252
-5196.245842 -6076.029037 -6458.590558 -6023.816776 -6345.092800 -6714.246671
-6228.394162 -5214.730785 -4098.892820 -3145.585704 -2376.801061 -1694.380090
-1073.438048 -654.385289 -662.860594 -1232.347274 -2272.942568 -3479.496493
-4462.829618 -4913.689699 -4714.502118 -3967.389067 -2950.005589 -2020.184904
-1489.375159 -1500.396024 -1966.642374 -2619.251499 -3149.960227 -3368.128073
-3273.692776 -3008.149600 -2736.809347 -2558.783537 -2499.724826 -2558.783537
-2736.809347 -3008.149600 -3273.692776 -3368.128073 -3149.960227 -2619.251499
-1966.642374 -1500.396024 -1489.375159 -2020.184904 -2950.005589 -3967.389067
-4714.502118 -4913.689699 -4462.829618 -3479.496493 -2272.942568 -1232.347274
-662.860594 -654.385289 -1073.438048 -1694.380090 -2376.801061 -3145.585704
-4098.892820 -5214.730785 -6228.394162 -6714.246671 -6345.092800 -5418.459391
-5680.237391 -5227.800402 -4365.322366 -3448.071658 -2676.686939 -2055.206572
-1510.345093 -1044.026192 -781.177781 -878.080515 -1377.229564 -2131.869347
-2857.440315 -3266.782864 -3196.860083 -2663.157840 -1839.069084 -991.823907
-399.209775 -256.234767 -590.970423 -1233.208759 -1875.963673 -2217.999395
-2110.646515 -1616.547978 -946.910708 -332.608631 74.223517 213.525111
74.223517 -332.608631 -946.910708 -1616.547978 -2110.646515 -2217.999395
-1875.963673 -1233.208759 -590.970423 -256.234767 -399.209775 -991.823907
-1839.069084 -2663.157840 -3196.860083 -3266.782864 -2857.440315 -2131.869347
-1377.229564 -878.080515 -781.177781 -1044.026192 -1510.345093 -2055.206572
-2676.686939 -3448.071658 -4365.322366 -5227.800402 -5680.237391 -5418.459391
-3680.445213 -3836.918573 -3542.780095 -3032.823215 -2537.962180 -2150.610030
-1825.900269 -1493.666289 -1169.872601 -968.386163 -1007.495792 -1295.507485
-1691.161402 -1967.079410 -1924.822147 -1485.302302 -715.401269 198.239271
1001.868924 1445.127607 1371.131269 804.506090 -17.659261 -720.503231
-957.043002 -575.500286 316.593229 1428.254140 2438.079223 3116.007492
3351.424161 3116.007492 2438.079223 1428.254140 316.593229 -575.500286
-957.043002 -720.503231 -17.659261 804.506090 1371.131269 1445.127607
1001.868924 198.239271 -715.401269 -1485.302302 -1924.822147 -1967.079410
-1691.161402 -1295.507485 -1007.495792 -968.386163 -1169.872601 -1493.666289
-1825.900269 -2150.610030 -2537.962180 -3032.823215 -3542.780095 -3836.918573
-3680.445213 -1876.944425 -1962.303738 -1897.171381 -1799.945361 -1739.192054
-1684.772701 -1551.842585 -1296.376765 -977.652207 -732.359616 -679.880562
-832.903898 -1077.561370 -1228.502734 -1113.474232 -639.490085 173.795976
1183.890024 2139.505988 2741.753768 2764.137297 2189.791632 1276.189315
475.041601 225.824820 738.944194 1902.915612 3365.003430 4713.462531
5632.939948 5955.468869 5632.939948 4713.462531 3365.003430 1902.915612
738.944194 225.824820 475.041601 1276.189315 2189.791632 2764.137297
2741.753768 2139.505988 1183.890024 173.795976 -639.490085 -1113.474232
-1228.502734 -1077.561370 -832.903898 -679.880562 -732.359616 -977.652207
-1296.376765 -1551.842585 -1684.772701 -1739.192054 -1799.945361 -1897.171381
-1962.303738 -1876.944425 -2481.651446 -2403.763818 -2060.054655 -1681.387672
-1444.006489 -1351.343032 -1254.922428 -996.515586 -559.687995 -110.584359
107.257511 -52.123912 -519.543182 -1032.205641 -1275.295086 -1048.086558
-357.830245 595.016822 1510.767476 2107.810747 2221.086507 1862.697747
1234.154949 678.605186 571.453485 1176.456515 2523.415489 4366.215794
6247.702225 7649.274073 8167.049683 7649.274073 6247.702225 4366.215794
2523.415489 1176.456515 571.453485 678.605186 1234.154949 1862.697747
2221.086507 2107.810747 1510.767476 595.016822 -357.830245 -1048.086558
-1275.295086 -1032.205641 -519.543182 -52.123912 107.257511 -110.584359
-559.687995 -996.515586 -1254.922428 -1351.343032 -1444.006489 -1681.387672
-2060.054655 -2403.763818 -2481.651446 -4005.582259 -3923.708009 -3274.969484
-2434.055098 -1766.147397 -1407.146882 -1231.433793 -1014.610587 -653.544311
-270.041674 -122.142522 -397.604839 -1049.392016 -1792.893271 -2260.739777
-2204.221410 -1614.907211 -710.541799 181.456001 765.736151 883.300191
554.967357 -32.436097 -587.369564 -810.242164 -501.473919 357.089107
1583.512654 2851.537014 3799.419476 4149.830461 3799.419476 2851.537014
1583.512654 357.089107 -501.473919 -810.242164 -587.369564 -32.436097
554.967357 883.300191 765.736151 181.456001 -710.541799 -1614.907211
-2204.221410 -2260.739777 -1792.893271 -1049.392016 -397.604839 -122.142522
-270.041674 -653.544311 -1014.610587 -1231.433793 -1407.146882 -1766.147397
-2434.055098 -3274.969484 -3923.708009 -4005.582259 -5573.362653 -5543.914302
-4663.195916 -3398.661366 -2271.810553 -1551.452122 -1164.099818 -860.375987
-486.365612 -142.250548 -111.808262 -628.358403 -1661.843532 -2884.093902
-3830.747287 -4143.313654 -3738.604343 -2822.046747 -1766.674541 -943.645103
-586.982274 -733.023091 -1235.282892 -1835.765622 -2265.965332 -2344.443886
-2036.429021 -1454.174763 -803.320951 -303.727513 -117.530011 -303.727513
-803.320951 -1454.174763 -2036.429021 -2344.443886 -2265.965332 -1835.765622
-1235.282892 -733.023091 -586.982274 -943.645103 -1766.674541 -2822.046747
-3738.604343 -4143.313654 -3830.747287 -2884.093902 -1661.843532 -628.358403
-111.808262 -142.250548 -486.365612 -860.375987 -1164.099818 -1551.452122
-2271.810553 -3398.661366 -4663.195916 -5543.914302 -5573.362653 -6426.192806
-6484.176341 -5518.946542 -4036.942478 -2660.459540 -1753.730215 -1278.679570
-955.656308 -577.161226 -221.936422 -210.931488 -851.310921 -2168.360632
-3819.994090 -5246.672950 -5949.644705 -5724.665461 -4731.734142 -3392.571499
-2194.448665 -1501.177793 -1442.833880 -1909.651192 -2635.189439 -3325.081359
-3773.928606 -3922.166740 -3838.296288 -3652.601964 -3488.716685 -3425.466655
-3488.716685 -3652.601964 -3838.296288 -3922.166740 -3773.928606 -3325.081359
-2635.189439 -1909.651192 -1442.833880 -1501.177793 -2194.448665 -3392.571499
-4731.734142 -5724.665461 -5949.644705 -5246.672950 -3819.994090 -2168.360632
-851.310921 -210.931488 -221.936422 -577.161226 -955.656308 -1278.679570
-1753.730215 -2660.459540 -4036.942478 -5518.946542 -6484.176341 -6426.192806
-6061.713965 -6210.038967 -5347.338815 -3977.565951 -2758.633709 -2081.276990
-1880.399097 -1792.423739 -1514.123129 -1081.211610 -863.133536 -1290.476498
-2520.993230 -4277.464709 -5956.876752 -6929.453138 -6843.477712 -5775.187325
-4169.367468 -2626.245764 -1648.988193 -1463.716791 -1978.161457 -2879.134179
-3806.889383 -4512.786210 -4925.107665 -5109.257766 -5173.570833 -5194.419696
-5200.030034 -5194.419696 -5173.570833 -5109.257766 -4925.107665 -4512.786210
-3806.889383 -2879.134179 -1978.161457 -1463.716791 -1648.988193 -2626.245764
-4169.367468 -5775.187325 -6843.477712 -6929.453138 -5956.876752 -4277.464709
-2520.993230 -1290.476498 -863.133536 -1081.211610 -1514.123129 -1792.423739
-1880.399097 -2081.276990 -2758.633709 -3977.565951 -5347.338815 -6210.038967
-6061.713965 -4553.462037 -4765.657765 -4158.191396 -3212.927154 -2569.266367
-2571.682297 -3051.413601 -3491.454848 -3439.950688 -2863.674548 -2191.322669
-2027.412854 -2743.088644 -4215.467289 -5869.302149 -6976.954976 -7030.255163
-5982.633500 -4252.864011 -2511.843531 -1373.228322 -1141.034111 -1727.526830
-2763.179131 -3820.142179 -4615.853787 -5089.463519 -5335.766729 -5475.043179
-5564.098283 -5597.811926 -5564.098283 -5475.043179 -5335.766729 -5089.463519
-4615.853787 -3820.142179 -2763.179131 -1727.526830 -1141.034111 -1373.228322
-2511.843531 -4252.864011 -5982.633500 -7030.255163 -6976.954976 -5869.302149
-4215.467289 -2743.088644 -2027.412854 -2191.322669 -2863.674548 -3439.950688
-3491.454848 -3051.413601 -2571.682297 -2569.266367 -3212.927154 -4158.191396
-4765.657765 -4553.462037 -2552.665276 -2782.744524 -2470.676143 -2081.235091
-2211.829777 -3118.000237 -4479.912292 -5587.516353 -5815.242736 -5052.006283
-3792.763878 -2838.940419 -2813.330962 -3796.310002 -5289.286882 -6500.736173
-6771.993605 -5907.203154 -4247.909053 -2477.038039 -1272.175922 -994.109802
-1566.354593 -2589.808737 -3602.581658 -4318.094980 -4706.030185 -4899.759278
-5033.555206 -5143.554927 -5189.815793 -5143.554927 -5033.555206 -4899.759278
-4706.030185 -4318.094980 -3602.581658 -2589.808737 -1566.354593 -994.109802
-1272.175922 -2477.038039 -4247.909053 -5907.203154 -6771.993605 -6500.736173
-5289.286882 -3796.310002 -2813.330962 -2838.940419 -3792.763878 -5052.006283
-5815.242736 -5587.516353 -4479.912292 -3118.000237 -2211.829777 -2081.235091
-2470.676143 -2782.744524 -2552.665276 -977.652207 -1169.872601 -1044.026192
-1073.438048 -1828.678465 -3483.662263 -5577.435268 -7227.001534 -7659.554652
-6705.136993 -4922.690256 -3284.954821 -2630.889724 -3219.780950 -4630.651027
-6030.879203 -6636.050888 -6104.458962 -4672.070427 -2984.114468 -1736.587780
-1330.801752 -1723.866411 -2536.742664 -3326.425111 -3836.462776 -4073.703755
-4195.438533 -4327.706929 -4467.677893 -4530.481683 -4467.677893 -4327.706929
-4195.438533 -4073.703755 -3836.462776 -3326.425111 -2536.742664 -1723.866411
-1330.801752 -1736.587780 -2984.114468 -4672.070427 -6104.458962 -6636.050888
-6030.879203 -4630.651027 -3219.780950 -2630.889724 -3284.954821 -4922.690256
-6705.136993 -7659.554652 -7227.001534 -5577.435268 -3483.662263 -1828.678465
-1073.438048 -1044.026192 -1169.872601 -977.652207 -559.687995 -653.544311
-486.365612 -577.161226 -1514.123129 -3439.950688 -5815.242736 -7659.554652
-8125.483133 -7025.104994 -4965.293990 -3014.868336 -2122.289428 -2632.875045
-4161.448757 -5851.255384 -6842.815298 -6692.813011 -5540.590766 -3967.160048
-2650.525844 -2017.676766 -2081.095286 -2529.749213 -2986.682785 -3247.759575
-3347.806111 -3439.814315 -3613.614002 -3811.758313 -3900.479027 -3811.758313
-3613.614002 -3439.814315 -3347.806111 -3247.759575 -2986.682785 -2529.749213
-2081.095286 -2017.676766 -2650.525844 -3967.160048 -5540.590766 -6692.813011
-6842.815298 -5851.255384 -4161.448757 -2632.875045 -2122.289428 -3014.868336
-4965.293990 -7025.104994 -8125.483133 -7659.554652 -5815.242736 -3439.950688
-1514.123129 -577.161226 -486.365612 -653.544311 -559.687995 -1479.904116
-1412.614066 -947.877805 -686.889023 -1285.648924 -2918.677063 -5049.330656
-6695.886397 -7025.104994 -5875.966074 -3874.216226 -2080.957185 -1411.810451
-2174.979164 -3965.686484 -5928.044987 -7204.563101 -7329.743934 -6388.154219
-4892.415270 -3474.572835 -2567.820674 -2247.147390 -2296.495518 -2428.886612
-2493.994751 -2532.430336 -2663.047530 -2921.215126 -3195.503631 -3314.118940
-3195.503631 -2921.215126 -2663.047530 -2532.430336 -2493.994751 -2428.886612
-2296.495518 -2247.147390 -2567.820674 -3474.572835 -4892.415270 -6388.154219
-7329.743934 -7204.563101 -5928.044987 -3965.686484 -2174.979164 -1411.810451
-2080.957185 -3874.216226 -5875.966074 -7025.104994 -6695.886397 -5049.330656
-2918.677063 -1285.648924 -686.889023 -947.877805 -1412.614066 -1479.904116
-3282.330340 -2998.071861 -2061.049979 -1177.715690 -1100.536035 -2074.500241
-3622.842920 -4836.334954 -4965.293990 -3906.661904 -2270.922930 -1013.133117
-888.395963 -2064.127896 -4079.617750 -6120.310803 -7419.811519 -7580.933365
-6687.143166 -5189.757896 -3653.153870 -2493.563267 -1840.009278 -1573.942424
-1496.308277 -1492.796732 -1580.490416 -1819.928961 -2188.257111 -2537.619889
-2682.139005 -2537.619889 -2188.257111 -1819.928961 -1580.490416 -1492.796732
-1496.308277 -1573.942424 -1840.009278 -2493.563267 -3653.153870 -5189.757896
-6687.143166 -7580.933365 -7419.811519 -6120.310803 -4079.617750 -2064.127896
-888.395963 -1013.133117 -2270.922930 -3906.661904 -4965.293990 -4836.334954
-3622.842920 -2074.500241 -1100.536035 -1177.715690 -2061.049979 -2998.071861
-3282.330340 -5108.840483 -4582.940535 -3163.732468 -1661.709156 -914.648373
-1229.289652 -2195.908819 -3003.228015 -3014.868336 -2196.129129 -1115.574849
-560.733902 -1054.197320 -2574.189135 -4603.707630 -6417.941925 -7416.030758
-7337.463959 -6303.706620 -4710.886446 -3041.647981 -1677.653862 -788.941037
-342.465300 -207.915952 -278.400594 -518.148192 -913.988036 -1392.828594
-1797.455061 -1957.120758 -1797.455061 -1392.828594 -913.988036 -518.148192
-278.400594 -207.915952 -342.465300 -788.941037 -1677.653862 -3041.647981
-4710.886446 -6303.706620 -7337.463959 -7416.030758 -6417.941925 -4603.707630
-2574.189135 -1054.197320 -560.733902 -1115.574849 -2196.129129 -3014.868336
-3003.228015 -2195.908819 -1229.289652 -914.648373 -1661.709156 -3163.732468
-4582.940535 -5108.840483 -6134.096204 -5407.584872 -3682.271956 -1841.577740
-756.800468 -743.469186 -1420.745384 -2056.652178 -2122.289428 -1647.356998
-1150.148247 -1240.862203 -2207.676758 -3853.761053 -5636.250812 -6958.218549
-7417.974724 -6912.326493 -5607.838347 -3844.814981 -2022.171898 -485.206542
560.770993 1078.677205 1156.282832 923.483291 491.371375 -49.638539
-594.343223 -1007.642237 -1163.012780 -1007.642237 -594.343223 -49.638539
491.371375 923.483291 1156.282832 1078.677205 560.770993 -485.206542
-2022.171898 -3844.814981 -5607.838347 -6912.326493 -7417.974724 -6958.218549
-5636.250812 -3853.761053 -2207.676758 -1240.862203 -1150.148247 -1647.356998
-2122.289428 -2056.652178 -1420.745384 -743.469186 -756.800468 -1841.577740
-3682.271956 -5407.584872 -6134.096204 -5966.773183 -5169.975266 -3449.450173
-1703.601573 -761.735803 -877.331405 -1644.943455 -2377.155494 -2632.875045
-2500.591114 -2460.798184 -2980.990173 -4168.083006 -5707.412927 -7071.712209
-7803.575446 -7683.028471 -6733.133207 -5141.516390 -3188.545498 -1202.943138
489.811112 1645.894454 2175.105436 2153.241141 1761.577922 1197.507185
615.807747 121.847785 -209.722982 -326.866716 -209.722982 121.847785
615.807747 1197.507185 1761.577922 2153.241141 2175.105436 1645.894454
489.811112 -1202.943138 -3188.545498 -5141.516390 -6733.133207 -7683.028471
-7803.575446 -7071.712209 -5707.412927 -4168.083006 -2980.990173 -2460.798184
-2500.591114 -2632.875045 -2377.155494 -1644.943455 -877.331405 -761.735803
-1703.601573 -3449.450173 -5169.975266 -5966.773183 -4798.931423 -4137.743530
-2762.836856 -1515.874946 -1111.574129 -1686.748341 -2778.226279 -3724.354186
-4161.448757 -4238.662098 -4423.931698 -5096.936660 -6257.917585 -7542.274434
-8470.108437 -8705.246564 -8152.985731 -6899.699716 -5116.839327 -3026.576920
-915.876014 882.118642 2082.164927 2567.141503 2440.297116 1962.426998
1416.474933 990.245442 739.756752 629.331892 601.099354 629.331892
739.756752 990.245442 1416.474933 1962.426998 2440.297116 2567.141503
2082.164927 882.118642 -915.876014 -3026.576920 -5116.839327 -6899.699716
-8152.985731 -8705.246564 -8470.108437 -7542.274434 -6257.917585 -5096.936660
-4423.931698 -4238.662098 -4161.448757 -3724.354186 -2778.226279 -1686.748341
-1111.574129 -1515.874946 -2762.836856 -4137.743530 -4798.931423 -3233.257402
-2928.505961 -2152.883744 -1625.603089 -1900.976615 -2983.789635 -4360.500269
-5408.684930 -5851.255384 -5907.371377 -6056.112856 -6636.347273 -7602.971839
-8591.127350 -9178.908207 -9113.752479 -8358.266374 -6999.362488 -5165.710436
-3037.607861 -898.599306 883.690876 1990.734236 2320.045511 2053.270841
1561.057159 1203.946046 1159.325201 1373.004284 1641.898595 1759.743104
1641.898595 1373.004284 1159.325201 1203.946046 1561.057159 2053.270841
2320.045511 1990.734236 883.690876 -898.599306 -3037.607861 -5165.710436
-6999.362488 -8358.266374 -9113.752479 -9178.908207 -8591.127350 -7602.971839
-6636.347273 -6056.112856 -5907.371377 -5851.255384 -5408.684930 -4360.500269
-2983.789635 -1900.976615 -1625.603089 -2152.883744 -2928.505961 -3233.257402
-1912.894879 -2114.372139 -2023.994881 -2197.624490 -3020.447629 -4389.620598
-5783.302409 -6656.965991 -6842.815298 -6639.777176 -6548.227356 -6886.921766
-7592.797129 -8317.865298 -8687.882889 -8493.721594 -7702.992638 -6366.779785
-4570.277871 -2484.053686 -428.650642 1175.546586 1996.835818 1997.625156
1491.558649 988.021452 916.300364 1403.667248 2234.238198 2992.768148
3296.545698 2992.768148 2234.238198 1403.667248 916.300364 988.021452
1491.558649 1997.625156 1996.835818 1175.546586 -428.650642 -2484.053686
-4570.277871 -6366.779785 -7702.992638 -8493.721594 -8687.882889 -8317.865298
-7592.797129 -6886.921766 -6548.227356 -6639.777176 -6842.815298 -6656.965991
-5783.302409 -4389.620598 -3020.447629 -2197.624490 -2023.994881 -2114.372139
-1912.894879 -1191.499553 -1911.624784 -2414.759395 -3086.616496 -4164.959098
-5483.597183 -6563.567004 -6979.133375 -6692.813011 -6086.188958 -5674.802816
-5750.218007 -6224.198933 -6752.788901 -6986.369424 -6729.755957 -5932.464288
-4607.376036 -2819.498605 -768.342014 1155.433990 2470.143355 2851.927319
2366.560039 1494.646118 899.517652 1072.480312 2072.870311 3508.392360
4747.228057 5233.070324 4747.228057 3508.392360 2072.870311 1072.480312
899.517652 1494.646118 2366.560039 2851.927319 2470.143355 1155.433990
-768.342014 -2819.498605 -4607.376036 -5932.464288 -6729.755957 -6986.369424
-6752.788901 -6224.198933 -5750.218007 -5674.802816 -6086.188958 -6692.813011
-6979.133375 -6563.567004 -5483.597183 -4164.959098 -3086.616496 -2414.759395
-1911.624784 -1191.499553 -1033.259374 -2140.441893 -3028.571001 -3936.403740
-4988.743662 -5993.790499 -6547.636033 -6363.575916 -5540.590766 -4536.545798
-3866.406713 -3772.228530 -4113.858994 -4523.139979 -4650.641044 -4301.665281
-3411.060633 -1974.193512 -66.626628 2054.600183 3912.979083 4965.311550
4903.773079 3902.203886 2601.702098 1805.263710 2057.768982 3363.258531
5192.214477 6751.451840 7359.619759 6751.451840 5192.214477 3363.258531
2057.768982 1805.263710 2601.702098 3902.203886 4903.773079 4965.311550
3912.979083 2054.600183 -66.626628 -1974.193512 -3411.060633 -4301.665281
-4650.641044 -4523.139979 -4113.858994 -3772.228530 -3866.406713 -4536.545798
-5540.590766 -6363.575916 -6547.636033 -5993.790499 -4988.743662 -3936.403740
-3028.571001 -2140.441893 -1033.259374 -1161.852807 -2439.998556 -3483.815206
-4424.450087 -5304.227060 -5920.793930 -5945.164614 -5219.869737 -3967.160048
-2707.327030 -1938.605412 -1832.174936 -2169.747863 -2533.809986 -2560.293270
-2057.409640 -964.164657 715.997974 2878.136982 5204.633626 7143.576152
8100.426785 7775.662349 6415.774431 4766.278336 3716.901574 3846.499105
5138.019113 7010.326874 8618.236602 9246.386614 8618.236602 7010.326874
5138.019113 3846.499105 3716.901574 4766.278336 6415.774431 7775.662349
8100.426785 7143.576152 5204.633626 2878.136982 715.997974 -964.164657
-2057.409640 -2560.293270 -2533.809986 -2169.747863 -1832.174936 -1938.605412
-2707.327030 -3967.160048 -5219.869737 -5945.164614 -5920.793930 -5304.227060
-4424.450087 -3483.815206 -2439.998556 -1161.852807 -1312.621276 -2552.887543
-3580.886626 -4461.068030 -5174.326058 -5503.663508 -5170.637134 -4114.216225
-2650.525844 -1341.871394 -656.517340 -683.759721 -1116.365915 -1480.594669
-1401.457730 -707.286803 634.131928 2593.339925 5038.969015 7620.517085
9750.648562 10810.632736 10498.572923 9075.714095 7302.134384 6068.813527
5948.988414 6936.747346 8498.837148 9868.956692 10407.405716 9868.956692
8498.837148 6936.747346 5948.988414 6068.813527 7302.134384 9075.714095
10498.572923 10810.632736 9750.648562 7620.517085 5038.969015 2593.339925
634.131928 -707.286803 -1401.457730 -1480.594669 -1116.365915 -683.759721
-656.517340 -1341.871394 -2650.525844 -4114.216225 -5170.637134 -5503.663508
-5174.326058 -4461.068030 -3580.886626 -2552.887543 -1312.621276 -1401.172749
-2473.612673 -3395.725747 -4200.401322 -4826.549710 -5038.555744 -4581.906279
-3451.868132 -2017.676766 -853.003831 -380.487498 -606.274528 -1144.471815
-1484.748837 -1268.557818 -375.483729 1171.966932 3310.442296 5902.962982
8615.725263 10888.934748 12128.538314 12037.407817 10844.338436 9234.706241
8004.416777 7660.568283 8213.551421 9249.592176 10188.532479 10560.425945
10188.532479 9249.592176 8213.551421 7660.568283 8004.416777 9234.706241
10844.338436 12037.407817 12128.538314 10888.934748 8615.725263 5902.962982
3310.442296 1171.966932 -375.483729 -1268.557818 -1484.748837 -1144.471815
-606.274528 -380.487498 -853.003831 -2017.676766 -3451.868132 -4581.906279
-5038.555744 -4826.549710 -4200.401322 -3395.725747 -2473.612673 -1401.172749
-1518.009616 -2387.033467 -3163.321903 -3879.026417 -4462.181656 -4675.312103
-4279.196058 -3290.440885 -2081.095286 -1189.018318 -964.740856 -1334.536956
-1864.571144 -2055.177228 -1614.291022 -513.723029 1145.910766 3267.522091
5735.741618 8286.340937 10455.568750 11738.616897 11879.917862 11067.415937
9857.885142 8873.035908 8482.651931 8680.127554 9186.507038 9657.114100
9842.933160 9657.114100 9186.507038 8680.127554 8482.651931 8873.035908
9857.885142 11067.415937 11879.917862 11738.616897 10455.568750 8286.340937
5735.741618 3267.522091 1145.910766 -513.723029 -1614.291022 -2055.177228
-1864.571144 -1334.536956 -964.740856 -1189.018318 -2081.095286 -3290.440885
-4279.196058 -4675.312103 -4462.181656 -3879.026417 -3163.321903 -2387.033467
-1518.009616 -1800.105790 -2486.023616 -3074.955462 -3629.800579 -4117.165553
-4342.004064 -4094.812912 -3385.930655 -2529.749213 -1962.543908 -1923.557626
-2265.822623 -2556.995416 -2378.530416 -1569.187607 -232.792097 1440.529529
3330.585464 5369.007705 7398.961492 9103.614295 10127.777765 10314.573763
9845.965295 9147.567687 8625.915518 8449.790893 8533.651271 8692.735545
8803.162911 8838.081654 8803.162911 8692.735545 8533.651271 8449.790893
8625.915518 9147.567687 9845.965295 10314.573763 10127.777765 9103.614295
7398.961492 5369.007705 3330.585464 1440.529529 -232.792097 -1569.187607
-2378.530416 -2556.995416 -2265.822623 -1923.557626 -1962.543908 -2529.749213
-3385.930655 -4094.812912 -4342.004064 -4117.165553 -3629.800579 -3074.955462
-2486.023616 -1800.105790 -2303.549688 -2825.099861 -3153.719228 -3416.519978
-3679.162918 -3848.244316 -3769.235259 -3419.452296 -2986.682785 -2729.489947
-2733.941384 -2796.097717 -2552.204757 -1749.593991 -422.003121 1172.476345
2769.153797 4254.832024 5632.595145 6866.770961 7801.801300 8262.182981
8239.418261 7965.392051 7772.998702 7855.277540 8141.630331 8402.812320
8478.752855 8410.235935 8358.392492 8410.235935 8478.752855 8402.812320
8141.630331 7855.277540 7772.998702 7965.392051 8239.418261 8262.182981
7801.801300 6866.770961 5632.595145 4254.832024 2769.153797 1172.476345
-422.003121 -1749.593991 -2552.204757 -2796.097717 -2733.941384 -2729.489947
-2986.682785 -3419.452296 -3769.235259 -3848.244316 -3679.162918 -3416.519978
-3153.719228 -2825.099861 -2303.549688 -2966.269264 -3304.812109 -3280.864803
-3115.785089 -3027.329995 -3073.499437 -3171.014537 -3231.642788 -3247.759575
-3231.924416 -3090.028901 -2595.117972 -1532.193685 100.257341 2025.815379
3840.855322 5256.779403 6223.955206 6846.359417 7202.080188 7269.606528
7035.569784 6653.006062 6446.656414 6708.270399 7450.205951 8358.763862
9020.724857 9238.970173 9156.738303 9078.551777 9156.738303 9238.970173
9020.724857 8358.763862 7450.205951 6708.270399 6446.656414 6653.006062
7035.569784 7269.606528 7202.080188 6846.359417 6223.955206 5256.779403
3840.855322 2025.815379 100.257341 -1532.193685 -2595.117972 -3090.028901
-3231.924416 -3247.759575 -3231.642788 -3171.014537 -3073.499437 -3027.329995
-3115.785089 -3280.864803 -3304.812109 -2966.269264 -3659.191106 -3764.295198
-3317.361646 -2651.634968 -2163.861142 -2082.898468 -2391.042842 -2898.012404
-3347.806111 -3467.268067 -2983.844586 -1698.351098 376.655347 2924.679055
5407.945124 7317.736826 8419.939975 8803.836408 8709.298957 8309.437902
7660.114738 6849.088520 6157.126051 6008.471140 6691.533923 8083.192237
9655.001204 10808.281555 11280.078997 11274.657882 11204.837177 11274.657882
11280.078997 10808.281555 9655.001204 8083.192237 6691.533923 6008.471140
6157.126051 6849.088520 7660.114738 8309.437902 8709.298957 8803.836408
8419.939975 7317.736826 5407.945124 2924.679055 376.655347 -1698.351098
-2983.844586 -3467.268067 -3347.806111 -2898.012404 -2391.042842 -2082.898468
-2163.861142 -2651.634968 -3317.361646 -3764.295198 -3659.191106 -4262.111958
-4088.879145 -3209.334552 -2067.564310 -1231.992108 -1086.216744 -1653.122742
-2612.245984 -3439.814315 -3579.560262 -2611.387422 -415.728357 2715.239723
6120.150210 9015.346648 10843.669160 11502.781938 11287.699707 10602.931137
9695.520359 8636.669156 7537.283264 6741.787581 6745.755697 7847.418319
9830.494243 12000.386316 13605.756098 14324.143606 14405.607839 14350.594198
14405.607839 14324.143606 13605.756098 12000.386316 9830.494243 7847.418319
6745.755697 6741.787581 7537.283264 8636.669156 9695.520359 10602.931137
11287.699707 11502.781938 10843.669160 9015.346648 6120.150210 2715.239723
-415.728357 -2611.387422 -3579.560262 -3439.814315 -2612.245984 -1653.122742
-1086.216744 -1231.992108 -2067.564310 -3209.334552 -4088.879145 -4262.111958
-4706.129835 -4257.027702 -3009.212531 -1498.111223 -427.909826 -296.253416
-1137.718376 -2498.542527 -3613.614002 -3689.918607 -2206.870949 847.560016
4903.879432 8986.477860 12112.724922 13725.252236 13891.594183 13134.228681
12024.419493 10863.108635 9694.177061 8592.448826 7905.597104 8159.955989
9659.310892 12127.582514 14758.404650 16697.265033 17586.847612 17720.486392
17671.338304 17720.486392 17586.847612 16697.265033 14758.404650 12127.582514
9659.310892 8159.955989 7905.597104 8592.448826 9694.177061 10863.108635
12024.419493 13134.228681 13891.594183 13725.252236 12112.724922 8986.477860
4903.879432 847.560016 -2206.870949 -3689.918607 -3613.614002 -2498.542527
-1137.718376 -296.253416 -427.909826 -1498.111223 -3009.212531 -4257.027702
-4706.129835 -4970.543111 -4316.450220 -2824.869782 -1090.160716 99.215065
179.743957 -878.229095 -2519.827320 -3811.758313 -3805.226432 -1925.707523
1746.179282 6434.917571 10943.522078 14160.801013 15549.605314 15320.515252
14175.702355 12813.264217 11567.816368 10446.445620 9472.511268 8969.393022
9466.432022 11266.106426 14058.575315 16975.503939 19107.180728 20083.787158
20234.014906 20182.455280 20234.014906 20083.787158 19107.180728 16975.503939
14058.575315 11266.106426 9466.432022 8969.393022 9472.511268 10446.445620
11567.816368 12813.264217 14175.702355 15320.515252 15549.605314 14160.801013
10943.522078 6434.917571 1746.179282 -1925.707523 -3805.226432 -3811.758313
-2519.827320 -878.229095 179.743957 99.215065 -1090.160716 -2824.869782
-4316.450220 -4970.543111 -5057.575431 -4327.618246 -2751.270454 -943.094577
280.238151 334.222022 -806.526046 -2549.297902 -3900.479027 -3857.125076
-1828.375034 2068.603137 6981.977350 11634.834606 14871.642715 16166.195612
15784.929550 14498.464119 13052.527771 11793.329168 10711.704619 9807.832678
9391.458976 9989.401058 11902.371473 14809.510243 17822.943362 20016.226189
21017.467571 21169.386077 21115.511795 21169.386077 21017.467571 20016.226189
17822.943362 14809.510243 11902.371473 9989.401058 9391.458976 9807.832678
10711.704619 11793.329168 13052.527771 14498.464119 15784.929550 16166.195612
14871.642715 11634.834606 6981.977350 2068.603137 -1828.375034 -3857.125076
[truncated: 2,476,627 more chars]
