# Supplementary material for: The Ammann–Kramer–Neri tiling model of a P-ZnMgEr Bergman-type quasicrystal based on in-house X-ray diffraction
Source: Acta Crystallogr B Struct Sci Cryst Eng Mater. 2026 Feb 10;82(Pt 2):175–85. doi: 10.1107/S205252062600003X (PMC13058901; doi:10.1107/S205252062600003X)
Supplement: Supplementary file 5 [file b-82-00175-sup5.txt]

BEGIN_BLOCK_DATAGRID_3D
VERTEX_OD
BEGIN_DATAGRID_3D_CENTER_OD
61 61 61
-15.000000 -15.000000 -15.000000
30.000000 0.000000 0.000000
0.000000 30.000000 0.000000
0.000000 0.000000 30.000000
-7784.619352 -6435.464307 -4580.301295 -3063.519372 -2332.458639 -2334.544892
-2754.040908 -3315.539933 -3897.794111 -4437.390404 -4811.152139 -4871.642610
-4607.138750 -4228.115954 -4030.613861 -4114.541598 -4216.056724 -3853.651213
-2719.206835 -1006.108991 616.601389 1399.751801 992.620995 -351.416000
-1977.633923 -3259.320426 -3924.919176 -4082.193946 -4004.243228 -3904.669394
-3867.244855 -3904.669394 -4004.243228 -4082.193946 -3924.919176 -3259.320426
-1977.633923 -351.416000 992.620995 1399.751801 616.601389 -1006.108991
-2719.206835 -3853.651213 -4216.056724 -4114.541598 -4030.613861 -4228.115954
-4607.138750 -4871.642610 -4811.152139 -4437.390404 -3897.794111 -3315.539933
-2754.040908 -2334.544892 -2332.458639 -3063.519372 -4580.301295 -6435.464307
-7784.619352 -6435.464307 -5109.353663 -3484.787740 -2383.948128 -2134.174687
-2525.059600 -3127.209098 -3649.950808 -4049.576371 -4374.820513 -4580.001013
-4527.116266 -4167.200649 -3680.542707 -3379.764652 -3419.679665 -3578.780346
-3354.548455 -2350.351709 -658.220088 1088.967095 2070.806993 1789.800639
368.242405 -1564.634259 -3277.887968 -4328.020225 -4690.563277 -4624.670710
-4443.327205 -4359.367047 -4443.327205 -4624.670710 -4690.563277 -4328.020225
-3277.887968 -1564.634259 368.242405 1789.800639 2070.806993 1088.967095
-658.220088 -2350.351709 -3354.548455 -3578.780346 -3419.679665 -3379.764652
-3680.542707 -4167.200649 -4527.116266 -4580.001013 -4374.820513 -4049.576371
-3649.950808 -3127.209098 -2525.059600 -2134.174687 -2383.948128 -3484.787740
-5109.353663 -6435.464307 -4580.301295 -3485.902528 -2448.497761 -2086.388614
-2455.122962 -3124.808367 -3592.563816 -3661.194622 -3488.100710 -3326.413965
-3247.073733 -3110.678750 -2788.292032 -2376.740413 -2158.715996 -2314.775329
-2657.169514 -2670.070431 -1881.646663 -288.587436 1522.398272 2684.824743
2583.704021 1228.110626 -783.304577 -2644.467675 -3783.345420 -4086.322579
-3829.786337 -3441.996961 -3269.743401 -3441.996961 -3829.786337 -4086.322579
-3783.345420 -2644.467675 -783.304577 1228.110626 2583.704021 2684.824743
1522.398272 -288.587436 -1881.646663 -2670.070431 -2657.169514 -2314.775329
-2158.715996 -2376.740413 -2788.292032 -3110.678750 -3247.073733 -3326.413965
-3488.100710 -3661.194622 -3592.563816 -3124.808367 -2455.122962 -2086.388614
-2448.497761 -3485.902528 -4580.301295 -3063.519372 -2208.937108 -1805.170596
-2168.605900 -3028.956897 -3755.397768 -3847.144139 -3288.287535 -2492.760041
-1920.616868 -1717.767358 -1683.168154 -1553.857545 -1308.832183 -1189.002649
-1409.730342 -1844.592746 -2005.159913 -1386.007562 87.115531 1882.046680
3129.442383 3158.559075 1917.205508 -9.531792 -1766.167209 -2707.154264
-2688.417834 -2043.858794 -1332.204193 -1033.355605 -1332.204193 -2043.858794
-2688.417834 -2707.154264 -1766.167209 -9.531792 1917.205508 3158.559075
3129.442383 1882.046680 87.115531 -1386.007562 -2005.159913 -1844.592746
-1409.730342 -1189.002649 -1308.832183 -1553.857545 -1683.168154 -1717.767358
-1920.616868 -2492.760041 -3288.287535 -3847.144139 -3755.397768 -3028.956897
-2168.605900 -1805.170596 -2208.937108 -3063.519372 -2332.458639 -1655.002507
-1753.513794 -2627.315412 -3716.502190 -4269.701853 -3875.271891 -2747.334313
-1541.672361 -855.382212 -817.954380 -1091.196515 -1239.860461 -1123.986734
-966.148662 -1052.731027 -1362.679991 -1484.362751 -925.287579 432.321885
2118.783119 3308.518239 3343.713124 2171.102037 386.112898 -1127.333840
-1700.719637 -1210.858483 -77.632175 1009.005025 1449.054855 1009.005025
-77.632175 -1210.858483 -1700.719637 -1127.333840 386.112898 2171.102037
3343.713124 3308.518239 2118.783119 432.321885 -925.287579 -1484.362751
-1362.679991 -1052.731027 -966.148662 -1123.986734 -1239.860461 -1091.196515
-817.954380 -855.382212 -1541.672361 -2747.334313 -3875.271891 -4269.701853
-3716.502190 -2627.315412 -1753.513794 -1655.002507 -2332.458639 -2334.544892
-1857.579342 -2338.583423 -3497.345242 -4572.102376 -4793.437538 -3909.541623
-2370.772520 -1015.720862 -484.899902 -806.716687 -1462.220085 -1847.423038
-1737.324009 -1376.797766 -1156.173177 -1184.668097 -1150.656724 -597.467666
622.133203 2107.995819 3110.777345 3032.507817 1858.118482 205.291346
-1033.160750 -1202.064253 -228.378070 1376.967164 2811.289420 3379.648008
2811.289420 1376.967164 -228.378070 -1202.064253 -1033.160750 205.291346
1858.118482 3032.507817 3110.777345 2107.995819 622.133203 -597.467666
-1150.656724 -1184.668097 -1156.173177 -1376.797766 -1737.324009 -1847.423038
-1462.220085 -806.716687 -484.899902 -1015.720862 -2370.772520 -3909.541623
-4793.437538 -4572.102376 -3497.345242 -2338.583423 -1857.579342 -2334.544892
-2754.040908 -2626.997880 -3464.782265 -4770.302167 -5681.742739 -5501.037483
-4171.179797 -2347.761378 -978.299016 -672.898275 -1323.167191 -2245.060346
-2717.518184 -2487.013330 -1855.122146 -1319.616702 -1102.359998 -970.289534
-489.092515 522.953711 1738.738458 2492.503121 2255.232884 1053.089219
-483.211450 -1471.160127 -1286.959807 88.685572 2070.757336 3775.162076
4441.888349 3775.162076 2070.757336 88.685572 -1286.959807 -1471.160127
-483.211450 1053.089219 2255.232884 2492.503121 1738.738458 522.953711
-489.092515 -970.289534 -1102.359998 -1319.616702 -1855.122146 -2487.013330
-2717.518184 -2245.060346 -1323.167191 -672.898275 -978.299016 -2347.761378
-4171.179797 -5501.037483 -5681.742739 -4770.302167 -3464.782265 -2626.997880
-2754.040908 -3315.539933 -3693.486738 -4876.611495 -6232.038581 -6897.280055
-6306.630885 -4591.654498 -2551.554445 -1167.968469 -978.974732 -1755.468500
-2713.512719 -3095.781188 -2678.813871 -1834.937030 -1140.168656 -875.790852
-833.849592 -565.392262 160.940201 1087.299425 1614.629924 1258.294903
58.428716 -1365.220976 -2154.418472 -1715.305099 -64.439283 2168.759272
4051.172593 4782.494869 4051.172593 2168.759272 -64.439283 -1715.305099
-2154.418472 -1365.220976 58.428716 1258.294903 1614.629924 1087.299425
160.940201 -565.392262 -833.849592 -875.790852 -1140.168656 -1834.937030
-2678.813871 -3095.781188 -2713.512719 -1755.468500 -978.974732 -1167.968469
-2551.554445 -4591.654498 -6306.630885 -6897.280055 -6232.038581 -4876.611495
-3693.486738 -3315.539933 -3897.794111 -4752.612463 -6130.977158 -7370.618514
-7706.005319 -6738.790510 -4747.860528 -2589.196793 -1199.626196 -1018.350055
-1732.404198 -2535.397676 -2711.060012 -2108.626762 -1166.450553 -496.863669
-383.631187 -593.169756 -630.070799 -204.483590 482.243756 867.881292
472.957155 -685.771769 -2022.952977 -2706.245348 -2152.009545 -380.182430
1968.857159 3938.484878 4702.633699 3938.484878 1968.857159 -380.182430
-2152.009545 -2706.245348 -2022.952977 -685.771769 472.957155 867.881292
482.243756 -204.483590 -630.070799 -593.169756 -383.631187 -496.863669
-1166.450553 -2108.626762 -2711.060012 -2535.397676 -1732.404198 -1018.350055
-1199.626196 -2589.196793 -4747.860528 -6738.790510 -7706.005319 -7370.618514
-6130.977158 -4752.612463 -3897.794111 -4437.390404 -5458.268250 -6671.341169
-7514.467805 -7414.145747 -6155.371279 -4100.631032 -2059.312816 -835.091082
-732.999903 -1377.747899 -1992.819738 -1950.634028 -1192.421641 -211.235525
372.383282 299.856340 -152.923522 -440.594316 -222.850795 337.041972
685.809995 316.186961 -806.690680 -2143.459663 -2875.703052 -2397.899964
-693.613627 1619.212765 3580.055430 4344.555502 3580.055430 1619.212765
-693.613627 -2397.899964 -2875.703052 -2143.459663 -806.690680 316.186961
685.809995 337.041972 -222.850795 -440.594316 -152.923522 299.856340
372.383282 -211.235525 -1192.421641 -1950.634028 -1992.819738 -1377.747899
-732.999903 -835.091082 -2059.312816 -4100.631032 -6155.371279 -7414.145747
-7514.467805 -6671.341169 -5458.268250 -4437.390404 -4811.152139 -5495.770058
-6073.652844 -6208.535045 -5595.160181 -4200.095877 -2398.503725 -851.492748
-141.736040 -393.197512 -1161.935517 -1715.359164 -1526.548998 -628.630557
437.484272 1044.349203 946.516509 438.891063 90.893745 272.045886
841.360644 1240.205313 918.295934 -223.243736 -1692.264414 -2667.958086
-2490.618375 -1068.783006 1035.212978 2877.761869 3605.375388 2877.761869
1035.212978 -1068.783006 -2490.618375 -2667.958086 -1692.264414 -223.243736
918.295934 1240.205313 841.360644 272.045886 90.893745 438.891063
946.516509 1044.349203 437.484272 -628.630557 -1526.548998 -1715.359164
-1161.935517 -393.197512 -141.736040 -851.492748 -2398.503725 -4200.095877
-5595.160181 -6208.535045 -6073.652844 -5495.770058 -4811.152139 -4871.642610
-4771.871785 -4363.315928 -3612.311861 -2511.174392 -1184.379207 41.596648
725.962128 565.607115 -347.527958 -1484.793698 -2148.131229 -1900.259905
-855.243308 399.733340 1214.033996 1321.271787 993.518993 788.674609
1085.619135 1761.360072 2255.307315 1976.502251 760.249926 -950.391476
-2326.906952 -2638.361200 -1691.046206 39.196404 1652.647628 2304.410718
1652.647628 39.196404 -1691.046206 -2638.361200 -2326.906952 -950.391476
760.249926 1976.502251 2255.307315 1761.360072 1085.619135 788.674609
993.518993 1321.271787 1214.033996 399.733340 -855.243308 -1900.259905
-2148.131229 -1484.793698 -347.527958 565.607115 725.962128 41.596648
-1184.379207 -2511.174392 -3612.311861 -4363.315928 -4771.871785 -4871.642610
-4607.138750 -3576.718647 -2154.576404 -599.061770 838.791220 1923.318905
2412.155992 2099.364185 957.678419 -715.772627 -2312.851996 -3163.062176
-2901.949857 -1707.426856 -206.707959 915.501624 1346.231918 1304.420178
1314.150532 1757.885621 2541.195259 3119.903408 2876.647852 1582.650090
-379.181178 -2188.612061 -3053.051328 -2671.342397 -1412.173045 -102.788867
444.945957 -102.788867 -1412.173045 -2671.342397 -3053.051328 -2188.612061
-379.181178 1582.650090 2876.647852 3119.903408 2541.195259 1757.885621
1314.150532 1304.420178 1346.231918 915.501624 -206.707959 -1707.426856
-2901.949857 -3163.062176 -2312.851996 -715.772627 957.678419 2099.364185
2412.155992 1923.318905 838.791220 -599.061770 -2154.576404 -3576.718647
-4607.138750 -4228.115954 -2511.521879 -415.243665 1613.950659 3169.973553
3967.092912 3845.596898 2779.160106 936.256000 -1253.337482 -3145.489584
-4106.944537 -3830.675646 -2532.464112 -856.067195 493.185221 1158.179723
1300.884406 1409.517181 1877.452708 2658.299493 3251.045994 3034.579529
1722.276069 -379.197512 -2491.238879 -3795.829170 -3907.427689 -3088.991954
-2079.131001 -1636.815669 -2079.131001 -3088.991954 -3907.427689 -3795.829170
-2491.238879 -379.197512 1722.276069 3034.579529 3251.045994 2658.299493
1877.452708 1409.517181 1300.884406 1158.179723 493.185221 -856.067195
-2532.464112 -3830.675646 -4106.944537 -3145.489584 -1253.337482 936.256000
2779.160106 3845.596898 3967.092912 3169.973553 1613.950659 -415.243665
-2511.521879 -4228.115954 -4030.613861 -2138.377922 74.974019 2136.848706
3623.746906 4258.642408 3926.946264 2670.970005 717.383402 -1489.059868
-3338.440755 -4253.404754 -3963.929409 -2682.362270 -1023.039537 327.279985
993.440365 1092.685428 1081.094859 1367.947935 1970.239453 2457.730275
2236.910935 982.925578 -1079.383653 -3246.328161 -4724.448549 -5092.072994
-4537.864248 -3722.865574 -3351.819326 -3722.865574 -4537.864248 -5092.072994
-4724.448549 -3246.328161 -1079.383653 982.925578 2236.910935 2457.730275
1970.239453 1367.947935 1081.094859 1092.685428 993.440365 327.279985
-1023.039537 -2682.362270 -3963.929409 -4253.404754 -3338.440755 -1489.059868
717.383402 2670.970005 3926.946264 4258.642408 3623.746906 2136.848706
74.974019 -2138.377922 -4030.613861 -4114.541598 -2572.392592 -775.376579
942.554883 2268.376385 2974.418315 2932.672759 2124.851430 686.804050
-1042.417756 -2552.220354 -3328.255166 -3101.323377 -2021.802351 -613.224932
505.350360 968.061915 850.832778 564.117627 517.562547 790.215624
1044.094485 752.414237 -408.591633 -2276.915056 -4237.376137 -5564.831723
-5860.675325 -5295.842637 -4495.395217 -4133.118670 -4495.395217 -5295.842637
-5860.675325 -5564.831723 -4237.376137 -2276.915056 -408.591633 752.414237
1044.094485 790.215624 517.562547 564.117627 850.832778 968.061915
505.350360 -613.224932 -2021.802351 -3101.323377 -3328.255166 -2552.220354
-1042.417756 686.804050 2124.851430 2932.672759 2974.418315 2268.376385
942.554883 -775.376579 -2572.392592 -4114.541598 -4216.056724 -3350.337751
-2294.891229 -1130.292812 23.747841 1005.244725 1617.219119 1677.692306
1121.197559 100.134817 -1005.546444 -1726.233411 -1740.456619 -1069.715631
-86.414366 696.099140 928.459543 622.598239 102.001795 -264.511473
-357.326169 -412.405514 -851.314303 -1945.543305 -3554.305562 -5137.138546
-6057.807139 -5989.172369 -5145.444568 -4172.379549 -3751.876906 -4172.379549
-5145.444568 -5989.172369 -6057.807139 -5137.138546 -3554.305562 -1945.543305
-851.314303 -412.405514 -357.326169 -264.511473 102.001795 622.598239
928.459543 696.099140 -86.414366 -1069.715631 -1740.456619 -1726.233411
-1005.546444 100.134817 1121.197559 1677.692306 1617.219119 1005.244725
23.747841 -1130.292812 -2294.891229 -3350.337751 -4216.056724 -3853.651213
-3733.031972 -3499.578402 -2939.616612 -1954.905237 -645.180367 692.551863
1666.458476 1967.326601 1539.417482 640.656038 -266.865643 -754.486226
-658.480841 -158.928216 350.566618 520.070448 254.754626 -264.193927
-759.921674 -1104.234441 -1435.584314 -2048.140848 -3121.591895 -4494.019930
-5669.371146 -6092.441833 -5524.684984 -4259.618875 -3005.904685 -2486.950923
-3005.904685 -4259.618875 -5524.684984 -6092.441833 -5669.371146 -4494.019930
-3121.591895 -2048.140848 -1435.584314 -1104.234441 -759.921674 -264.193927
254.754626 520.070448 350.566618 -158.928216 -658.480841 -754.486226
-266.865643 640.656038 1539.417482 1967.326601 1666.458476 692.551863
-645.180367 -1954.905237 -2939.616612 -3499.578402 -3733.031972 -3853.651213
-2719.206835 -3250.883896 -3764.115205 -3777.355738 -3000.182579 -1484.467860
374.518764 1990.998559 2836.625544 2676.293544 1677.056581 326.355782
-808.115490 -1352.827635 -1285.778070 -890.404969 -544.309470 -486.100404
-714.458209 -1076.000740 -1457.330544 -1915.258899 -2624.963720 -3673.262057
-4864.371336 -5723.361719 -5748.382019 -4766.364521 -3138.272697 -1635.297348
-1027.412756 -1635.297348 -3138.272697 -4766.364521 -5748.382019 -5723.361719
-4864.371336 -3673.262057 -2624.963720 -1915.258899 -1457.330544 -1076.000740
-714.458209 -486.100404 -544.309470 -890.404969 -1285.778070 -1352.827635
-808.115490 326.355782 1677.056581 2676.293544 2836.625544 1990.998559
374.518764 -1484.467860 -3000.182579 -3777.355738 -3764.115205 -3250.883896
-2719.206835 -1006.108991 -2078.520502 -3220.090400 -3751.027313 -3247.865421
-1734.965953 320.988376 2200.837091 3226.050454 3036.703530 1738.328564
-150.731900 -1934.658423 -3050.490014 -3299.094701 -2878.359347 -2211.222324
-1684.724725 -1468.662129 -1519.537593 -1734.958758 -2108.104605 -2735.394453
-3659.508133 -4686.572147 -5368.023024 -5225.709822 -4097.608659 -2350.787661
-767.118305 -130.187580 -767.118305 -2350.787661 -4097.608659 -5225.709822
-5368.023024 -4686.572147 -3659.508133 -2735.394453 -2108.104605 -1734.958758
-1519.537593 -1468.662129 -1684.724725 -2211.222324 -2878.359347 -3299.094701
-3050.490014 -1934.658423 -150.731900 1738.328564 3036.703530 3226.050454
2200.837091 320.988376 -1734.965953 -3247.865421 -3751.027313 -3220.090400
-2078.520502 -1006.108991 616.601389 -934.720350 -2586.468260 -3549.437215
-3344.921573 -1997.656769 -10.991389 1841.920122 2819.979513 2499.315173
939.725166 -1337.056834 -3562.510989 -5048.023919 -5471.824796 -4977.538023
-4032.192566 -3135.676878 -2568.763666 -2335.132930 -2305.689373 -2417.904336
-2744.937070 -3368.403824 -4173.356081 -4776.925479 -4710.821812 -3762.893279
-2219.744055 -789.174858 -208.303620 -789.174858 -2219.744055 -3762.893279
-4710.821812 -4776.925479 -4173.356081 -3368.403824 -2744.937070 -2417.904336
-2305.689373 -2335.132930 -2568.763666 -3135.676878 -4032.192566 -4977.538023
-5471.824796 -5048.023919 -3562.510989 -1337.056834 939.725166 2499.315173
2819.979513 1841.920122 -10.991389 -1997.656769 -3344.921573 -3549.437215
-2586.468260 -934.720350 616.601389 1399.751801 -574.313554 -2579.473802
-3810.122582 -3819.724438 -2672.494094 -881.365987 804.779496 1673.545771
1300.225056 -291.643978 -2622.764507 -4934.611646 -6504.290233 -6959.842209
-6423.953587 -5392.638881 -4418.617187 -3805.480806 -3514.942556 -3330.920640
-3125.246203 -2991.754425 -3131.619661 -3594.739652 -4122.560349 -4267.281047
-3727.627429 -2637.252836 -1550.091166 -1096.200680 -1550.091166 -2637.252836
-3727.627429 -4267.281047 -4122.560349 -3594.739652 -3131.619661 -2991.754425
-3125.246203 -3330.920640 -3514.942556 -3805.480806 -4418.617187 -5392.638881
-6423.953587 -6959.842209 -6504.290233 -4934.611646 -2622.764507 -291.643978
1300.225056 1673.545771 804.779496 -881.365987 -2672.494094 -3819.724438
-3810.122582 -2579.473802 -574.313554 1399.751801 992.620995 -1263.691289
-3374.196248 -4605.559095 -4632.382567 -3607.299712 -2039.475392 -585.141818
162.431348 -152.027131 -1522.769182 -3554.278434 -5582.483462 -6945.966525
-7296.843209 -6767.698293 -5865.360535 -5137.723724 -4833.159674 -4794.907148
-4663.848078 -4222.509098 -3596.908745 -3147.787598 -3144.012507 -3501.448006
-3822.647342 -3718.264283 -3143.789116 -2460.768676 -2158.523877 -2460.768676
-3143.789116 -3718.264283 -3822.647342 -3501.448006 -3144.012507 -3147.787598
-3596.908745 -4222.509098 -4663.848078 -4794.907148 -4833.159674 -5137.723724
-5865.360535 -6767.698293 -7296.843209 -6945.966525 -5582.483462 -3554.278434
-1522.769182 -152.027131 162.431348 -585.141818 -2039.475392 -3607.299712
-4632.382567 -4605.559095 -3374.196248 -1263.691289 992.620995 -351.416000
-2636.645640 -4529.191318 -5442.849675 -5251.275046 -4244.390209 -2924.316556
-1798.331355 -1255.167182 -1504.417369 -2525.147654 -4029.182286 -5513.780985
-6457.695998 -6594.865478 -6086.472128 -5432.402503 -5138.717995 -5361.161315
-5796.316288 -5921.301752 -5409.338626 -4396.642444 -3385.036785 -2857.424331
-2919.148251 -3255.096019 -3425.283669 -3237.294011 -2877.143891 -2699.167000
-2877.143891 -3237.294011 -3425.283669 -3255.096019 -2919.148251 -2857.424331
-3385.036785 -4396.642444 -5409.338626 -5921.301752 -5796.316288 -5361.161315
-5138.717995 -5432.402503 -6086.472128 -6594.865478 -6457.695998 -5513.780985
-4029.182286 -2525.147654 -1504.417369 -1255.167182 -1798.331355 -2924.316556
-4244.390209 -5251.275046 -5442.849675 -4529.191318 -2636.645640 -351.416000
-1977.633923 -4010.718440 -5393.317719 -5733.997358 -5155.623080 -4119.342577
-3119.596492 -2473.531024 -2297.190151 -2588.332737 -3276.286926 -4190.508117
-5033.463280 -5472.740548 -5349.523986 -4846.311546 -4430.337032 -4548.451655
-5273.932752 -6191.337850 -6648.906126 -6216.796385 -5005.725518 -3593.241670
-2612.131130 -2325.114059 -2512.913952 -2735.284835 -2716.718422 -2524.806891
-2415.465612 -2524.806891 -2716.718422 -2735.284835 -2512.913952 -2325.114059
-2612.131130 -3593.241670 -5005.725518 -6216.796385 -6648.906126 -6191.337850
-5273.932752 -4548.451655 -4430.337032 -4846.311546 -5349.523986 -5472.740548
-5033.463280 -4190.508117 -3276.286926 -2588.332737 -2297.190151 -2473.531024
-3119.596492 -4119.342577 -5155.623080 -5733.997358 -5393.317719 -4010.718440
-1977.633923 -3259.320426 -4878.923864 -5625.416371 -5310.672703 -4315.889508
-3280.737971 -2689.187969 -2648.693672 -2969.558638 -3405.788556 -3823.555714
-4181.853332 -4414.261639 -4393.226360 -4053.660168 -3557.505968 -3294.568573
-3640.076624 -4625.883762 -5808.703890 -6495.980627 -6200.589126 -4985.631215
-3424.596396 -2202.022912 -1666.638384 -1677.242990 -1827.559488 -1822.288004
-1674.881274 -1587.681768 -1674.881274 -1822.288004 -1827.559488 -1677.242990
-1666.638384 -2202.022912 -3424.596396 -4985.631215 -6200.589126 -6495.980627
-5808.703890 -4625.883762 -3640.076624 -3294.568573 -3557.505968 -4053.660168
-4393.226360 -4414.261639 -4181.853332 -3823.555714 -3405.788556 -2969.558638
-2648.693672 -2689.187969 -3280.737971 -4315.889508 -5310.672703 -5625.416371
-4878.923864 -3259.320426 -3924.919176 -5184.148716 -5397.016298 -4547.217173
-3241.376165 -2276.704005 -2122.022890 -2682.675244 -3476.905496 -4032.098248
-4172.205038 -4007.905386 -3716.855151 -3364.902245 -2936.032026 -2503.335559
-2316.986513 -2661.225456 -3571.657596 -4676.868397 -5357.293087 -5145.787631
-4065.354564 -2624.760317 -1464.623543 -933.240796 -921.830378 -1059.538949
-1064.650870 -938.563684 -861.920992 -938.563684 -1064.650870 -1059.538949
-921.830378 -933.240796 -1464.623543 -2624.760317 -4065.354564 -5145.787631
-5357.293087 -4676.868397 -3571.657596 -2661.225456 -2316.986513 -2503.335559
-2936.032026 -3364.902245 -3716.855151 -4007.905386 -4172.205038 -4032.098248
-3476.905496 -2682.675244 -2122.022890 -2276.704005 -3241.376165 -4547.217173
-5397.016298 -5184.148716 -3924.919176 -4082.193946 -5206.618191 -5151.093835
-4014.176187 -2567.127443 -1724.731700 -1937.338721 -2941.252259 -4018.003603
-4526.670377 -4294.331905 -3606.523367 -2881.864069 -2349.135553 -1986.906705
-1712.688101 -1579.690279 -1758.645791 -2317.723824 -3033.355918 -3455.362842
-3215.475249 -2327.776965 -1212.174211 -402.746834 -176.002074 -401.546187
-718.470052 -857.537329 -819.163006 -773.693917 -819.163006 -857.537329
-718.470052 -401.546187 -176.002074 -402.746834 -1212.174211 -2327.776965
-3215.475249 -3455.362842 -3033.355918 -2317.723824 -1758.645791 -1579.690279
-1712.688101 -1986.906705 -2349.135553 -2881.864069 -3606.523367 -4294.331905
-4526.670377 -4018.003603 -2941.252259 -1937.338721 -1724.731700 -2567.127443
-4014.176187 -5151.093835 -5206.618191 -4082.193946 -4004.243228 -5233.116398
-5177.413596 -3992.359523 -2547.865880 -1832.042581 -2277.492573 -3500.011325
-4620.662421 -4902.128673 -4215.476836 -3022.020024 -1951.883993 -1355.238801
-1166.873516 -1120.154639 -1053.068747 -1015.298804 -1114.011759 -1297.107685
-1322.201996 -962.555860 -255.225994 459.375471 769.091994 501.477342
-155.156292 -820.480738 -1220.124148 -1346.279776 -1357.562621 -1346.279776
-1220.124148 -820.480738 -155.156292 501.477342 769.091994 459.375471
-255.225994 -962.555860 -1322.201996 -1297.107685 -1114.011759 -1015.298804
-1053.068747 -1120.154639 -1166.873516 -1355.238801 -1951.883993 -3022.020024
-4215.476836 -4902.128673 -4620.662421 -3500.011325 -2277.492573 -1832.042581
-2547.865880 -3992.359523 -5177.413596 -5233.116398 -4004.243228 -3904.669394
-5329.047218 -5396.687963 -4280.490964 -2896.722053 -2270.130001 -2820.702102
-4095.087811 -5127.607183 -5141.088128 -4059.177692 -2477.458820 -1173.672685
-572.329267 -559.658158 -718.976262 -718.519284 -512.092290 -235.505728
28.769811 354.249984 844.359276 1429.178954 1819.520239 1696.303469
975.532494 -96.035014 -1108.572321 -1772.154203 -2065.328051 -2134.090816
-2065.328051 -1772.154203 -1108.572321 -96.035014 975.532494 1696.303469
1819.520239 1429.178954 844.359276 354.249984 28.769811 -235.505728
-512.092290 -718.519284 -718.976262 -559.658158 -572.329267 -1173.672685
-2477.458820 -4059.177692 -5141.088128 -5127.607183 -4095.087811 -2820.702102
-2270.130001 -2896.722053 -4280.490964 -5396.687963 -5329.047218 -3904.669394
-3867.244855 -5385.673702 -5520.908459 -4448.251039 -3096.632870 -2501.416771
-3078.058539 -4351.097525 -5328.325901 -5223.374206 -3982.990210 -2253.381147
-865.570829 -269.052269 -329.390317 -572.030049 -600.520578 -331.903548
87.787401 525.370984 989.612537 1535.223507 2077.218611 2343.645482
2049.885265 1146.306120 -96.091873 -1253.752123 -2028.582791 -2392.363500
-2485.436069 -2392.363500 -2028.582791 -1253.752123 -96.091873 1146.306120
2049.885265 2343.645482 2077.218611 1535.223507 989.612537 525.370984
87.787401 -331.903548 -600.520578 -572.030049 -329.390317 -269.052269
-865.570829 -2253.381147 -3982.990210 -5223.374206 -5328.325901 -4351.097525
-3078.058539 -2501.416771 -3096.632870 -4448.251039 -5520.908459 -5385.673702
-3867.244855 -3904.669394 -5329.047218 -5396.687963 -4280.490964 -2896.722053
-2270.130001 -2820.702102 -4095.087811 -5127.607183 -5141.088128 -4059.177692
-2477.458820 -1173.672685 -572.329267 -559.658158 -718.976262 -718.519284
-512.092290 -235.505728 28.769811 354.249984 844.359276 1429.178954
1819.520239 1696.303469 975.532494 -96.035014 -1108.572321 -1772.154203
-2065.328051 -2134.090816 -2065.328051 -1772.154203 -1108.572321 -96.035014
975.532494 1696.303469 1819.520239 1429.178954 844.359276 354.249984
28.769811 -235.505728 -512.092290 -718.519284 -718.976262 -559.658158
-572.329267 -1173.672685 -2477.458820 -4059.177692 -5141.088128 -5127.607183
-4095.087811 -2820.702102 -2270.130001 -2896.722053 -4280.490964 -5396.687963
-5329.047218 -3904.669394 -4004.243228 -5233.116398 -5177.413596 -3992.359523
-2547.865880 -1832.042581 -2277.492573 -3500.011325 -4620.662421 -4902.128673
-4215.476836 -3022.020024 -1951.883993 -1355.238801 -1166.873516 -1120.154639
-1053.068747 -1015.298804 -1114.011759 -1297.107685 -1322.201996 -962.555860
-255.225994 459.375471 769.091994 501.477342 -155.156292 -820.480738
-1220.124148 -1346.279776 -1357.562621 -1346.279776 -1220.124148 -820.480738
-155.156292 501.477342 769.091994 459.375471 -255.225994 -962.555860
-1322.201996 -1297.107685 -1114.011759 -1015.298804 -1053.068747 -1120.154639
-1166.873516 -1355.238801 -1951.883993 -3022.020024 -4215.476836 -4902.128673
-4620.662421 -3500.011325 -2277.492573 -1832.042581 -2547.865880 -3992.359523
-5177.413596 -5233.116398 -4004.243228 -4082.193946 -5206.618191 -5151.093835
-4014.176187 -2567.127443 -1724.731700 -1937.338721 -2941.252259 -4018.003603
-4526.670377 -4294.331905 -3606.523367 -2881.864069 -2349.135553 -1986.906705
-1712.688101 -1579.690279 -1758.645791 -2317.723824 -3033.355918 -3455.362842
-3215.475249 -2327.776965 -1212.174211 -402.746834 -176.002074 -401.546187
-718.470052 -857.537329 -819.163006 -773.693917 -819.163006 -857.537329
-718.470052 -401.546187 -176.002074 -402.746834 -1212.174211 -2327.776965
-3215.475249 -3455.362842 -3033.355918 -2317.723824 -1758.645791 -1579.690279
-1712.688101 -1986.906705 -2349.135553 -2881.864069 -3606.523367 -4294.331905
-4526.670377 -4018.003603 -2941.252259 -1937.338721 -1724.731700 -2567.127443
-4014.176187 -5151.093835 -5206.618191 -4082.193946 -3924.919176 -5184.148716
-5397.016298 -4547.217173 -3241.376165 -2276.704005 -2122.022890 -2682.675244
-3476.905496 -4032.098248 -4172.205038 -4007.905386 -3716.855151 -3364.902245
-2936.032026 -2503.335559 -2316.986513 -2661.225456 -3571.657596 -4676.868397
-5357.293087 -5145.787631 -4065.354564 -2624.760317 -1464.623543 -933.240796
-921.830378 -1059.538949 -1064.650870 -938.563684 -861.920992 -938.563684
-1064.650870 -1059.538949 -921.830378 -933.240796 -1464.623543 -2624.760317
-4065.354564 -5145.787631 -5357.293087 -4676.868397 -3571.657596 -2661.225456
-2316.986513 -2503.335559 -2936.032026 -3364.902245 -3716.855151 -4007.905386
-4172.205038 -4032.098248 -3476.905496 -2682.675244 -2122.022890 -2276.704005
-3241.376165 -4547.217173 -5397.016298 -5184.148716 -3924.919176 -3259.320426
-4878.923864 -5625.416371 -5310.672703 -4315.889508 -3280.737971 -2689.187969
-2648.693672 -2969.558638 -3405.788556 -3823.555714 -4181.853332 -4414.261639
-4393.226360 -4053.660168 -3557.505968 -3294.568573 -3640.076624 -4625.883762
-5808.703890 -6495.980627 -6200.589126 -4985.631215 -3424.596396 -2202.022912
-1666.638384 -1677.242990 -1827.559488 -1822.288004 -1674.881274 -1587.681768
-1674.881274 -1822.288004 -1827.559488 -1677.242990 -1666.638384 -2202.022912
-3424.596396 -4985.631215 -6200.589126 -6495.980627 -5808.703890 -4625.883762
-3640.076624 -3294.568573 -3557.505968 -4053.660168 -4393.226360 -4414.261639
-4181.853332 -3823.555714 -3405.788556 -2969.558638 -2648.693672 -2689.187969
-3280.737971 -4315.889508 -5310.672703 -5625.416371 -4878.923864 -3259.320426
-1977.633923 -4010.718440 -5393.317719 -5733.997358 -5155.623080 -4119.342577
-3119.596492 -2473.531024 -2297.190151 -2588.332737 -3276.286926 -4190.508117
-5033.463280 -5472.740548 -5349.523986 -4846.311546 -4430.337032 -4548.451655
-5273.932752 -6191.337850 -6648.906126 -6216.796385 -5005.725518 -3593.241670
-2612.131130 -2325.114059 -2512.913952 -2735.284835 -2716.718422 -2524.806891
-2415.465612 -2524.806891 -2716.718422 -2735.284835 -2512.913952 -2325.114059
-2612.131130 -3593.241670 -5005.725518 -6216.796385 -6648.906126 -6191.337850
-5273.932752 -4548.451655 -4430.337032 -4846.311546 -5349.523986 -5472.740548
-5033.463280 -4190.508117 -3276.286926 -2588.332737 -2297.190151 -2473.531024
-3119.596492 -4119.342577 -5155.623080 -5733.997358 -5393.317719 -4010.718440
-1977.633923 -351.416000 -2636.645640 -4529.191318 -5442.849675 -5251.275046
-4244.390209 -2924.316556 -1798.331355 -1255.167182 -1504.417369 -2525.147654
-4029.182286 -5513.780985 -6457.695998 -6594.865478 -6086.472128 -5432.402503
-5138.717995 -5361.161315 -5796.316288 -5921.301752 -5409.338626 -4396.642444
-3385.036785 -2857.424331 -2919.148251 -3255.096019 -3425.283669 -3237.294011
-2877.143891 -2699.167000 -2877.143891 -3237.294011 -3425.283669 -3255.096019
-2919.148251 -2857.424331 -3385.036785 -4396.642444 -5409.338626 -5921.301752
-5796.316288 -5361.161315 -5138.717995 -5432.402503 -6086.472128 -6594.865478
-6457.695998 -5513.780985 -4029.182286 -2525.147654 -1504.417369 -1255.167182
-1798.331355 -2924.316556 -4244.390209 -5251.275046 -5442.849675 -4529.191318
-2636.645640 -351.416000 992.620995 -1263.691289 -3374.196248 -4605.559095
-4632.382567 -3607.299712 -2039.475392 -585.141818 162.431348 -152.027131
-1522.769182 -3554.278434 -5582.483462 -6945.966525 -7296.843209 -6767.698293
-5865.360535 -5137.723724 -4833.159674 -4794.907148 -4663.848078 -4222.509098
-3596.908745 -3147.787598 -3144.012507 -3501.448006 -3822.647342 -3718.264283
-3143.789116 -2460.768676 -2158.523877 -2460.768676 -3143.789116 -3718.264283
-3822.647342 -3501.448006 -3144.012507 -3147.787598 -3596.908745 -4222.509098
-4663.848078 -4794.907148 -4833.159674 -5137.723724 -5865.360535 -6767.698293
-7296.843209 -6945.966525 -5582.483462 -3554.278434 -1522.769182 -152.027131
162.431348 -585.141818 -2039.475392 -3607.299712 -4632.382567 -4605.559095
-3374.196248 -1263.691289 992.620995 1399.751801 -574.313554 -2579.473802
-3810.122582 -3819.724438 -2672.494094 -881.365987 804.779496 1673.545771
1300.225056 -291.643978 -2622.764507 -4934.611646 -6504.290233 -6959.842209
-6423.953587 -5392.638881 -4418.617187 -3805.480806 -3514.942556 -3330.920640
-3125.246203 -2991.754425 -3131.619661 -3594.739652 -4122.560349 -4267.281047
-3727.627429 -2637.252836 -1550.091166 -1096.200680 -1550.091166 -2637.252836
-3727.627429 -4267.281047 -4122.560349 -3594.739652 -3131.619661 -2991.754425
-3125.246203 -3330.920640 -3514.942556 -3805.480806 -4418.617187 -5392.638881
-6423.953587 -6959.842209 -6504.290233 -4934.611646 -2622.764507 -291.643978
1300.225056 1673.545771 804.779496 -881.365987 -2672.494094 -3819.724438
-3810.122582 -2579.473802 -574.313554 1399.751801 616.601389 -934.720350
-2586.468260 -3549.437215 -3344.921573 -1997.656769 -10.991389 1841.920122
2819.979513 2499.315173 939.725166 -1337.056834 -3562.510989 -5048.023919
-5471.824796 -4977.538023 -4032.192566 -3135.676878 -2568.763666 -2335.132930
-2305.689373 -2417.904336 -2744.937070 -3368.403824 -4173.356081 -4776.925479
-4710.821812 -3762.893279 -2219.744055 -789.174858 -208.303620 -789.174858
-2219.744055 -3762.893279 -4710.821812 -4776.925479 -4173.356081 -3368.403824
-2744.937070 -2417.904336 -2305.689373 -2335.132930 -2568.763666 -3135.676878
-4032.192566 -4977.538023 -5471.824796 -5048.023919 -3562.510989 -1337.056834
939.725166 2499.315173 2819.979513 1841.920122 -10.991389 -1997.656769
-3344.921573 -3549.437215 -2586.468260 -934.720350 616.601389 -1006.108991
-2078.520502 -3220.090400 -3751.027313 -3247.865421 -1734.965953 320.988376
2200.837091 3226.050454 3036.703530 1738.328564 -150.731900 -1934.658423
-3050.490014 -3299.094701 -2878.359347 -2211.222324 -1684.724725 -1468.662129
-1519.537593 -1734.958758 -2108.104605 -2735.394453 -3659.508133 -4686.572147
-5368.023024 -5225.709822 -4097.608659 -2350.787661 -767.118305 -130.187580
-767.118305 -2350.787661 -4097.608659 -5225.709822 -5368.023024 -4686.572147
-3659.508133 -2735.394453 -2108.104605 -1734.958758 -1519.537593 -1468.662129
-1684.724725 -2211.222324 -2878.359347 -3299.094701 -3050.490014 -1934.658423
-150.731900 1738.328564 3036.703530 3226.050454 2200.837091 320.988376
-1734.965953 -3247.865421 -3751.027313 -3220.090400 -2078.520502 -1006.108991
-2719.206835 -3250.883896 -3764.115205 -3777.355738 -3000.182579 -1484.467860
374.518764 1990.998559 2836.625544 2676.293544 1677.056581 326.355782
-808.115490 -1352.827635 -1285.778070 -890.404969 -544.309470 -486.100404
-714.458209 -1076.000740 -1457.330544 -1915.258899 -2624.963720 -3673.262057
-4864.371336 -5723.361719 -5748.382019 -4766.364521 -3138.272697 -1635.297348
-1027.412756 -1635.297348 -3138.272697 -4766.364521 -5748.382019 -5723.361719
-4864.371336 -3673.262057 -2624.963720 -1915.258899 -1457.330544 -1076.000740
-714.458209 -486.100404 -544.309470 -890.404969 -1285.778070 -1352.827635
-808.115490 326.355782 1677.056581 2676.293544 2836.625544 1990.998559
374.518764 -1484.467860 -3000.182579 -3777.355738 -3764.115205 -3250.883896
-2719.206835 -3853.651213 -3733.031972 -3499.578402 -2939.616612 -1954.905237
-645.180367 692.551863 1666.458476 1967.326601 1539.417482 640.656038
-266.865643 -754.486226 -658.480841 -158.928216 350.566618 520.070448
254.754626 -264.193927 -759.921674 -1104.234441 -1435.584314 -2048.140848
-3121.591895 -4494.019930 -5669.371146 -6092.441833 -5524.684984 -4259.618875
-3005.904685 -2486.950923 -3005.904685 -4259.618875 -5524.684984 -6092.441833
-5669.371146 -4494.019930 -3121.591895 -2048.140848 -1435.584314 -1104.234441
-759.921674 -264.193927 254.754626 520.070448 350.566618 -158.928216
-658.480841 -754.486226 -266.865643 640.656038 1539.417482 1967.326601
1666.458476 692.551863 -645.180367 -1954.905237 -2939.616612 -3499.578402
-3733.031972 -3853.651213 -4216.056724 -3350.337751 -2294.891229 -1130.292812
23.747841 1005.244725 1617.219119 1677.692306 1121.197559 100.134817
-1005.546444 -1726.233411 -1740.456619 -1069.715631 -86.414366 696.099140
928.459543 622.598239 102.001795 -264.511473 -357.326169 -412.405514
-851.314303 -1945.543305 -3554.305562 -5137.138546 -6057.807139 -5989.172369
-5145.444568 -4172.379549 -3751.876906 -4172.379549 -5145.444568 -5989.172369
-6057.807139 -5137.138546 -3554.305562 -1945.543305 -851.314303 -412.405514
-357.326169 -264.511473 102.001795 622.598239 928.459543 696.099140
-86.414366 -1069.715631 -1740.456619 -1726.233411 -1005.546444 100.134817
1121.197559 1677.692306 1617.219119 1005.244725 23.747841 -1130.292812
-2294.891229 -3350.337751 -4216.056724 -4114.541598 -2572.392592 -775.376579
942.554883 2268.376385 2974.418315 2932.672759 2124.851430 686.804050
-1042.417756 -2552.220354 -3328.255166 -3101.323377 -2021.802351 -613.224932
505.350360 968.061915 850.832778 564.117627 517.562547 790.215624
1044.094485 752.414237 -408.591633 -2276.915056 -4237.376137 -5564.831723
-5860.675325 -5295.842637 -4495.395217 -4133.118670 -4495.395217 -5295.842637
-5860.675325 -5564.831723 -4237.376137 -2276.915056 -408.591633 752.414237
1044.094485 790.215624 517.562547 564.117627 850.832778 968.061915
505.350360 -613.224932 -2021.802351 -3101.323377 -3328.255166 -2552.220354
-1042.417756 686.804050 2124.851430 2932.672759 2974.418315 2268.376385
942.554883 -775.376579 -2572.392592 -4114.541598 -4030.613861 -2138.377922
74.974019 2136.848706 3623.746906 4258.642408 3926.946264 2670.970005
717.383402 -1489.059868 -3338.440755 -4253.404754 -3963.929409 -2682.362270
-1023.039537 327.279985 993.440365 1092.685428 1081.094859 1367.947935
1970.239453 2457.730275 2236.910935 982.925578 -1079.383653 -3246.328161
-4724.448549 -5092.072994 -4537.864248 -3722.865574 -3351.819326 -3722.865574
-4537.864248 -5092.072994 -4724.448549 -3246.328161 -1079.383653 982.925578
2236.910935 2457.730275 1970.239453 1367.947935 1081.094859 1092.685428
993.440365 327.279985 -1023.039537 -2682.362270 -3963.929409 -4253.404754
-3338.440755 -1489.059868 717.383402 2670.970005 3926.946264 4258.642408
3623.746906 2136.848706 74.974019 -2138.377922 -4030.613861 -4228.115954
-2511.521879 -415.243665 1613.950659 3169.973553 3967.092912 3845.596898
2779.160106 936.256000 -1253.337482 -3145.489584 -4106.944537 -3830.675646
-2532.464112 -856.067195 493.185221 1158.179723 1300.884406 1409.517181
1877.452708 2658.299493 3251.045994 3034.579529 1722.276069 -379.197512
-2491.238879 -3795.829170 -3907.427689 -3088.991954 -2079.131001 -1636.815669
-2079.131001 -3088.991954 -3907.427689 -3795.829170 -2491.238879 -379.197512
1722.276069 3034.579529 3251.045994 2658.299493 1877.452708 1409.517181
1300.884406 1158.179723 493.185221 -856.067195 -2532.464112 -3830.675646
-4106.944537 -3145.489584 -1253.337482 936.256000 2779.160106 3845.596898
3967.092912 3169.973553 1613.950659 -415.243665 -2511.521879 -4228.115954
-4607.138750 -3576.718647 -2154.576404 -599.061770 838.791220 1923.318905
2412.155992 2099.364185 957.678419 -715.772627 -2312.851996 -3163.062176
-2901.949857 -1707.426856 -206.707959 915.501624 1346.231918 1304.420178
1314.150532 1757.885621 2541.195259 3119.903408 2876.647852 1582.650090
-379.181178 -2188.612061 -3053.051328 -2671.342397 -1412.173045 -102.788867
444.945957 -102.788867 -1412.173045 -2671.342397 -3053.051328 -2188.612061
-379.181178 1582.650090 2876.647852 3119.903408 2541.195259 1757.885621
1314.150532 1304.420178 1346.231918 915.501624 -206.707959 -1707.426856
-2901.949857 -3163.062176 -2312.851996 -715.772627 957.678419 2099.364185
2412.155992 1923.318905 838.791220 -599.061770 -2154.576404 -3576.718647
-4607.138750 -4871.642610 -4771.871785 -4363.315928 -3612.311861 -2511.174392
-1184.379207 41.596648 725.962128 565.607115 -347.527958 -1484.793698
-2148.131229 -1900.259905 -855.243308 399.733340 1214.033996 1321.271787
993.518993 788.674609 1085.619135 1761.360072 2255.307315 1976.502251
760.249926 -950.391476 -2326.906952 -2638.361200 -1691.046206 39.196404
1652.647628 2304.410718 1652.647628 39.196404 -1691.046206 -2638.361200
-2326.906952 -950.391476 760.249926 1976.502251 2255.307315 1761.360072
1085.619135 788.674609 993.518993 1321.271787 1214.033996 399.733340
-855.243308 -1900.259905 -2148.131229 -1484.793698 -347.527958 565.607115
725.962128 41.596648 -1184.379207 -2511.174392 -3612.311861 -4363.315928
-4771.871785 -4871.642610 -4811.152139 -5495.770058 -6073.652844 -6208.535045
-5595.160181 -4200.095877 -2398.503725 -851.492748 -141.736040 -393.197512
-1161.935517 -1715.359164 -1526.548998 -628.630557 437.484272 1044.349203
946.516509 438.891063 90.893745 272.045886 841.360644 1240.205313
918.295934 -223.243736 -1692.264414 -2667.958086 -2490.618375 -1068.783006
1035.212978 2877.761869 3605.375388 2877.761869 1035.212978 -1068.783006
-2490.618375 -2667.958086 -1692.264414 -223.243736 918.295934 1240.205313
841.360644 272.045886 90.893745 438.891063 946.516509 1044.349203
437.484272 -628.630557 -1526.548998 -1715.359164 -1161.935517 -393.197512
-141.736040 -851.492748 -2398.503725 -4200.095877 -5595.160181 -6208.535045
-6073.652844 -5495.770058 -4811.152139 -4437.390404 -5458.268250 -6671.341169
-7514.467805 -7414.145747 -6155.371279 -4100.631032 -2059.312816 -835.091082
-732.999903 -1377.747899 -1992.819738 -1950.634028 -1192.421641 -211.235525
372.383282 299.856340 -152.923522 -440.594316 -222.850795 337.041972
685.809995 316.186961 -806.690680 -2143.459663 -2875.703052 -2397.899964
-693.613627 1619.212765 3580.055430 4344.555502 3580.055430 1619.212765
-693.613627 -2397.899964 -2875.703052 -2143.459663 -806.690680 316.186961
685.809995 337.041972 -222.850795 -440.594316 -152.923522 299.856340
372.383282 -211.235525 -1192.421641 -1950.634028 -1992.819738 -1377.747899
-732.999903 -835.091082 -2059.312816 -4100.631032 -6155.371279 -7414.145747
-7514.467805 -6671.341169 -5458.268250 -4437.390404 -3897.794111 -4752.612463
-6130.977158 -7370.618514 -7706.005319 -6738.790510 -4747.860528 -2589.196793
-1199.626196 -1018.350055 -1732.404198 -2535.397676 -2711.060012 -2108.626762
-1166.450553 -496.863669 -383.631187 -593.169756 -630.070799 -204.483590
482.243756 867.881292 472.957155 -685.771769 -2022.952977 -2706.245348
-2152.009545 -380.182430 1968.857159 3938.484878 4702.633699 3938.484878
1968.857159 -380.182430 -2152.009545 -2706.245348 -2022.952977 -685.771769
472.957155 867.881292 482.243756 -204.483590 -630.070799 -593.169756
-383.631187 -496.863669 -1166.450553 -2108.626762 -2711.060012 -2535.397676
-1732.404198 -1018.350055 -1199.626196 -2589.196793 -4747.860528 -6738.790510
-7706.005319 -7370.618514 -6130.977158 -4752.612463 -3897.794111 -3315.539933
-3693.486738 -4876.611495 -6232.038581 -6897.280055 -6306.630885 -4591.654498
-2551.554445 -1167.968469 -978.974732 -1755.468500 -2713.512719 -3095.781188
-2678.813871 -1834.937030 -1140.168656 -875.790852 -833.849592 -565.392262
160.940201 1087.299425 1614.629924 1258.294903 58.428716 -1365.220976
-2154.418472 -1715.305099 -64.439283 2168.759272 4051.172593 4782.494869
4051.172593 2168.759272 -64.439283 -1715.305099 -2154.418472 -1365.220976
58.428716 1258.294903 1614.629924 1087.299425 160.940201 -565.392262
-833.849592 -875.790852 -1140.168656 -1834.937030 -2678.813871 -3095.781188
-2713.512719 -1755.468500 -978.974732 -1167.968469 -2551.554445 -4591.654498
-6306.630885 -6897.280055 -6232.038581 -4876.611495 -3693.486738 -3315.539933
-2754.040908 -2626.997880 -3464.782265 -4770.302167 -5681.742739 -5501.037483
-4171.179797 -2347.761378 -978.299016 -672.898275 -1323.167191 -2245.060346
-2717.518184 -2487.013330 -1855.122146 -1319.616702 -1102.359998 -970.289534
-489.092515 522.953711 1738.738458 2492.503121 2255.232884 1053.089219
-483.211450 -1471.160127 -1286.959807 88.685572 2070.757336 3775.162076
4441.888349 3775.162076 2070.757336 88.685572 -1286.959807 -1471.160127
-483.211450 1053.089219 2255.232884 2492.503121 1738.738458 522.953711
-489.092515 -970.289534 -1102.359998 -1319.616702 -1855.122146 -2487.013330
-2717.518184 -2245.060346 -1323.167191 -672.898275 -978.299016 -2347.761378
-4171.179797 -5501.037483 -5681.742739 -4770.302167 -3464.782265 -2626.997880
-2754.040908 -2334.544892 -1857.579342 -2338.583423 -3497.345242 -4572.102376
-4793.437538 -3909.541623 -2370.772520 -1015.720862 -484.899902 -806.716687
-1462.220085 -1847.423038 -1737.324009 -1376.797766 -1156.173177 -1184.668097
-1150.656724 -597.467666 622.133203 2107.995819 3110.777345 3032.507817
1858.118482 205.291346 -1033.160750 -1202.064253 -228.378070 1376.967164
2811.289420 3379.648008 2811.289420 1376.967164 -228.378070 -1202.064253
-1033.160750 205.291346 1858.118482 3032.507817 3110.777345 2107.995819
622.133203 -597.467666 -1150.656724 -1184.668097 -1156.173177 -1376.797766
-1737.324009 -1847.423038 -1462.220085 -806.716687 -484.899902 -1015.720862
-2370.772520 -3909.541623 -4793.437538 -4572.102376 -3497.345242 -2338.583423
-1857.579342 -2334.544892 -2332.458639 -1655.002507 -1753.513794 -2627.315412
-3716.502190 -4269.701853 -3875.271891 -2747.334313 -1541.672361 -855.382212
-817.954380 -1091.196515 -1239.860461 -1123.986734 -966.148662 -1052.731027
-1362.679991 -1484.362751 -925.287579 432.321885 2118.783119 3308.518239
3343.713124 2171.102037 386.112898 -1127.333840 -1700.719637 -1210.858483
-77.632175 1009.005025 1449.054855 1009.005025 -77.632175 -1210.858483
-1700.719637 -1127.333840 386.112898 2171.102037 3343.713124 3308.518239
2118.783119 432.321885 -925.287579 -1484.362751 -1362.679991 -1052.731027
-966.148662 -1123.986734 -1239.860461 -1091.196515 -817.954380 -855.382212
-1541.672361 -2747.334313 -3875.271891 -4269.701853 -3716.502190 -2627.315412
-1753.513794 -1655.002507 -2332.458639 -3063.519372 -2208.937108 -1805.170596
-2168.605900 -3028.956897 -3755.397768 -3847.144139 -3288.287535 -2492.760041
-1920.616868 -1717.767358 -1683.168154 -1553.857545 -1308.832183 -1189.002649
-1409.730342 -1844.592746 -2005.159913 -1386.007562 87.115531 1882.046680
3129.442383 3158.559075 1917.205508 -9.531792 -1766.167209 -2707.154264
-2688.417834 -2043.858794 -1332.204193 -1033.355605 -1332.204193 -2043.858794
-2688.417834 -2707.154264 -1766.167209 -9.531792 1917.205508 3158.559075
3129.442383 1882.046680 87.115531 -1386.007562 -2005.159913 -1844.592746
-1409.730342 -1189.002649 -1308.832183 -1553.857545 -1683.168154 -1717.767358
-1920.616868 -2492.760041 -3288.287535 -3847.144139 -3755.397768 -3028.956897
-2168.605900 -1805.170596 -2208.937108 -3063.519372 -4580.301295 -3485.902528
-2448.497761 -2086.388614 -2455.122962 -3124.808367 -3592.563816 -3661.194622
-3488.100710 -3326.413965 -3247.073733 -3110.678750 -2788.292032 -2376.740413
-2158.715996 -2314.775329 -2657.169514 -2670.070431 -1881.646663 -288.587436
1522.398272 2684.824743 2583.704021 1228.110626 -783.304577 -2644.467675
-3783.345420 -4086.322579 -3829.786337 -3441.996961 -3269.743401 -3441.996961
-3829.786337 -4086.322579 -3783.345420 -2644.467675 -783.304577 1228.110626
2583.704021 2684.824743 1522.398272 -288.587436 -1881.646663 -2670.070431
-2657.169514 -2314.775329 -2158.715996 -2376.740413 -2788.292032 -3110.678750
-3247.073733 -3326.413965 -3488.100710 -3661.194622 -3592.563816 -3124.808367
-2455.122962 -2086.388614 -2448.497761 -3485.902528 -4580.301295 -6435.464307
-5109.353663 -3484.787740 -2383.948128 -2134.174687 -2525.059600 -3127.209098
-3649.950808 -4049.576371 -4374.820513 -4580.001013 -4527.116266 -4167.200649
-3680.542707 -3379.764652 -3419.679665 -3578.780346 -3354.548455 -2350.351709
-658.220088 1088.967095 2070.806993 1789.800639 368.242405 -1564.634259
-3277.887968 -4328.020225 -4690.563277 -4624.670710 -4443.327205 -4359.367047
-4443.327205 -4624.670710 -4690.563277 -4328.020225 -3277.887968 -1564.634259
368.242405 1789.800639 2070.806993 1088.967095 -658.220088 -2350.351709
-3354.548455 -3578.780346 -3419.679665 -3379.764652 -3680.542707 -4167.200649
-4527.116266 -4580.001013 -4374.820513 -4049.576371 -3649.950808 -3127.209098
-2525.059600 -2134.174687 -2383.948128 -3484.787740 -5109.353663 -6435.464307
-7784.619352 -6435.464307 -4580.301295 -3063.519372 -2332.458639 -2334.544892
-2754.040908 -3315.539933 -3897.794111 -4437.390404 -4811.152139 -4871.642610
-4607.138750 -4228.115954 -4030.613861 -4114.541598 -4216.056724 -3853.651213
-2719.206835 -1006.108991 616.601389 1399.751801 992.620995 -351.416000
-1977.633923 -3259.320426 -3924.919176 -4082.193946 -4004.243228 -3904.669394
-3867.244855 -3904.669394 -4004.243228 -4082.193946 -3924.919176 -3259.320426
-1977.633923 -351.416000 992.620995 1399.751801 616.601389 -1006.108991
-2719.206835 -3853.651213 -4216.056724 -4114.541598 -4030.613861 -4228.115954
-4607.138750 -4871.642610 -4811.152139 -4437.390404 -3897.794111 -3315.539933
-2754.040908 -2334.544892 -2332.458639 -3063.519372 -4580.301295 -6435.464307
-7784.619352 -6435.464307 -5109.353663 -3485.902528 -2208.937108 -1655.002507
-1857.579342 -2626.997880 -3693.486738 -4752.612463 -5458.268250 -5495.770058
-4771.871785 -3576.718647 -2511.521879 -2138.377922 -2572.392592 -3350.337751
-3733.031972 -3250.883896 -2078.520502 -934.720350 -574.313554 -1263.691289
-2636.645640 -4010.718440 -4878.923864 -5184.148716 -5206.618191 -5233.116398
-5329.047218 -5385.673702 -5329.047218 -5233.116398 -5206.618191 -5184.148716
-4878.923864 -4010.718440 -2636.645640 -1263.691289 -574.313554 -934.720350
-2078.520502 -3250.883896 -3733.031972 -3350.337751 -2572.392592 -2138.377922
-2511.521879 -3576.718647 -4771.871785 -5495.770058 -5458.268250 -4752.612463
-3693.486738 -2626.997880 -1857.579342 -1655.002507 -2208.937108 -3485.902528
-5109.353663 -6435.464307 -5109.353663 -3903.823784 -2644.327419 -1919.709007
-1953.684791 -2593.530924 -3519.120174 -4449.135718 -5185.994432 -5545.085489
-5340.859810 -4520.390649 -3330.672059 -2300.883269 -1950.089134 -2396.651860
-3195.794166 -3596.483776 -3074.367074 -1746.319749 -334.722459 308.490030
-234.447591 -1707.252365 -3408.639518 -4674.358292 -5238.536475 -5252.967043
-5042.908308 -4856.272923 -4789.240653 -4856.272923 -5042.908308 -5252.967043
-5238.536475 -4674.358292 -3408.639518 -1707.252365 -234.447591 308.490030
-334.722459 -1746.319749 -3074.367074 -3596.483776 -3195.794166 -2396.651860
-1950.089134 -2300.883269 -3330.672059 -4520.390649 -5340.859810 -5545.085489
-5185.994432 -4449.135718 -3519.120174 -2593.530924 -1953.684791 -1919.709007
-2644.327419 -3903.823784 -5109.353663 -3484.787740 -2644.327419 -2092.166013
-2193.112524 -2882.921317 -3775.704188 -4471.771926 -4795.033131 -4785.491450
-4518.603899 -3980.337920 -3144.609270 -2162.829020 -1423.796733 -1340.478873
-1991.492467 -2933.578168 -3409.523167 -2857.440555 -1351.710332 377.691052
1389.255171 1124.484473 -267.983854 -2081.184619 -3520.255733 -4140.999083
-3989.415167 -3437.474881 -2911.198180 -2702.883899 -2911.198180 -3437.474881
-3989.415167 -4140.999083 -3520.255733 -2081.184619 -267.983854 1124.484473
1389.255171 377.691052 -1351.710332 -2857.440555 -3409.523167 -2933.578168
-1991.492467 -1340.478873 -1423.796733 -2162.829020 -3144.609270 -3980.337920
-4518.603899 -4785.491450 -4795.033131 -4471.771926 -3775.704188 -2882.921317
-2193.112524 -2092.166013 -2644.327419 -3484.787740 -2383.948128 -1919.709007
-2077.462224 -2919.223076 -4061.360493 -4921.234895 -5104.368553 -4628.687086
-3822.942575 -3018.856589 -2325.997726 -1679.810884 -1078.907555 -736.587173
-949.338417 -1767.333767 -2776.888827 -3251.817612 -2626.671157 -948.929344
1056.913532 2398.565663 2423.200895 1200.850230 -561.567797 -1977.615400
-2476.825827 -2037.506169 -1085.461788 -204.117574 146.372211 -204.117574
-1085.461788 -2037.506169 -2476.825827 -1977.615400 -561.567797 1200.850230
2423.200895 2398.565663 1056.913532 -948.929344 -2626.671157 -3251.817612
-2776.888827 -1767.333767 -949.338417 -736.587173 -1078.907555 -1679.810884
-2325.997726 -3018.856589 -3822.942575 -4628.687086 -5104.368553 -4921.234895
-4061.360493 -2919.223076 -2077.462224 -1919.709007 -2383.948128 -2134.174687
-1953.684791 -2629.316014 -3926.283363 -5199.339924 -5764.090272 -5322.454767
-4129.294655 -2774.834569 -1762.093192 -1219.561326 -960.973879 -794.423987
-766.171821 -1096.138940 -1860.327733 -2731.264997 -3064.336079 -2324.939796
-539.723886 1601.959499 3115.711070 3318.882118 2243.105646 591.233567
-703.291405 -1002.099715 -253.753833 1065.028285 2251.089363 2720.567503
2251.089363 1065.028285 -253.753833 -1002.099715 -703.291405 591.233567
2243.105646 3318.882118 3115.711070 1601.959499 -539.723886 -2324.939796
-3064.336079 -2731.264997 -1860.327733 -1096.138940 -766.171821 -794.423987
-960.973879 -1219.561326 -1762.093192 -2774.834569 -4129.294655 -5322.454767
-5764.090272 -5199.339924 -3926.283363 -2629.316014 -1953.684791 -2134.174687
-2525.059600 -2593.530924 -3601.794011 -5075.151001 -6209.990308 -6329.978559
-5301.944259 -3613.236365 -2039.804084 -1142.917710 -967.450908 -1150.524594
-1313.282536 -1382.630997 -1568.198043 -2035.386027 -2593.371955 -2713.096989
-1904.833505 -162.574060 1899.797844 3365.953872 3581.737735 2571.011282
1020.859037 -134.671673 -242.620070 750.294967 2330.983685 3724.225273
4273.046074 3724.225273 2330.983685 750.294967 -242.620070 -134.671673
1020.859037 2571.011282 3581.737735 3365.953872 1899.797844 -162.574060
-1904.833505 -2713.096989 -2593.371955 -2035.386027 -1568.198043 -1382.630997
-1313.282536 -1150.524594 -967.450908 -1142.917710 -2039.804084 -3613.236365
-5301.944259 -6329.978559 -6209.990308 -5075.151001 -3601.794011 -2593.530924
-2525.059600 -3127.209098 -3519.120174 -4775.481899 -6258.851635 -7115.552862
-6765.328791 -5267.391552 -3298.547252 -1730.774453 -1091.021412 -1285.709565
-1776.553298 -2045.936358 -1970.112649 -1810.547383 -1862.422764 -2088.723110
-2075.145242 -1362.021952 117.753366 1866.585417 3081.470314 3171.264382
2160.470572 697.479135 -326.441748 -284.388048 863.948738 2589.432756
4089.535626 4678.207044 4089.535626 2589.432756 863.948738 -284.388048
-326.441748 697.479135 2160.470572 3171.264382 3081.470314 1866.585417
117.753366 -1362.021952 -2075.145242 -2088.723110 -1862.422764 -1810.547383
-1970.112649 -2045.936358 -1776.553298 -1285.709565 -1091.021412 -1730.774453
-3298.547252 -5267.391552 -6765.328791 -7115.552862 -6258.851635 -4775.481899
-3519.120174 -3127.209098 -3649.950808 -4449.135718 -5903.847420 -7301.195348
-7832.754852 -7065.972518 -5236.237598 -3139.308159 -1659.015656 -1234.038704
-1632.983547 -2192.660815 -2330.381857 -1937.151559 -1363.017551 -1037.782177
-1060.297917 -1102.177382 -701.797225 301.127793 1554.912198 2391.737272
2290.458050 1264.177503 -105.089049 -1000.892673 -844.426877 389.785063
2175.517136 3713.343438 4315.236489 3713.343438 2175.517136 389.785063
-844.426877 -1000.892673 -105.089049 1264.177503 2290.458050 2391.737272
1554.912198 301.127793 -701.797225 -1102.177382 -1060.297917 -1037.782177
-1363.017551 -1937.151559 -2330.381857 -2192.660815 -1632.983547 -1234.038704
-1659.015656 -3139.308159 -5236.237598 -7065.972518 -7832.754852 -7301.195348
-5903.847420 -4449.135718 -3649.950808 -4049.576371 -5185.994432 -6686.295938
-7862.824416 -8035.106008 -6938.199677 -4933.829408 -2848.735927 -1501.753696
-1215.884807 -1652.398785 -2090.270569 -1950.588702 -1181.676661 -229.094653
363.303489 393.363018 135.527626 79.059870 495.545075 1188.674725
1624.433110 1338.630091 311.920615 -961.022266 -1750.849112 -1526.206937
-265.063937 1524.980981 3061.336826 3662.471583 3061.336826 1524.980981
-265.063937 -1526.206937 -1750.849112 -961.022266 311.920615 1338.630091
1624.433110 1188.674725 495.545075 79.059870 135.527626 393.363018
363.303489 -229.094653 -1181.676661 -1950.588702 -2090.270569 -1652.398785
-1215.884807 -1501.753696 -2848.735927 -4933.829408 -6938.199677 -8035.106008
-7862.824416 -6686.295938 -5185.994432 -4049.576371 -4374.820513 -5545.085489
-6772.559355 -7504.981456 -7260.883805 -5941.784413 -3968.588120 -2105.238085
-1033.065889 -937.719845 -1400.479566 -1692.364934 -1278.875584 -178.367614
1082.215506 1871.554519 1907.747068 1423.830857 938.244616 827.398929
1037.424832 1149.000730 732.146475 -284.391408 -1500.702882 -2265.221739
-2071.621092 -876.222235 849.195389 2344.301483 2932.045756 2344.301483
849.195389 -876.222235 -2071.621092 -2265.221739 -1500.702882 -284.391408
732.146475 1149.000730 1037.424832 827.398929 938.244616 1423.830857
1907.747068 1871.554519 1082.215506 -178.367614 -1278.875584 -1692.364934
-1400.479566 -937.719845 -1033.065889 -2105.238085 -3968.588120 -5941.784413
-7260.883805 -7504.981456 -6772.559355 -5545.085489 -4374.820513 -4580.001013
-5340.859810 -5906.535953 -5955.411628 -5252.916312 -3850.667799 -2161.984013
-806.194110 -266.314321 -568.521984 -1223.943503 -1515.201679 -960.152181
364.293305 1873.241031 2868.600767 2995.307919 2434.999852 1713.365073
1283.917054 1205.473243 1143.743876 677.192428 -332.268972 -1576.473685
-2458.919159 -2462.681317 -1486.647783 57.717657 1441.990390 1993.588622
1441.990390 57.717657 -1486.647783 -2462.681317 -2458.919159 -1576.473685
-332.268972 677.192428 1143.743876 1205.473243 1283.917054 1713.365073
2434.999852 2995.307919 2868.600767 1873.241031 364.293305 -960.152181
-1515.201679 -1223.943503 -568.521984 -266.314321 -806.194110 -2161.984013
-3850.667799 -5252.916312 -5955.411628 -5906.535953 -5340.859810 -4580.001013
-4527.116266 -4520.390649 -4168.446125 -3422.929541 -2300.258133 -970.991033
208.763173 810.814203 578.584917 -347.118763 -1410.574445 -1906.051111
-1391.349132 22.181313 1718.310438 2949.770137 3289.441037 2851.539771
2140.452924 1651.898473 1521.331997 1466.470354 1048.753616 50.678157
-1306.739558 -2460.054495 -2847.713767 -2274.417626 -1060.760288 116.536978
599.047710 116.536978 -1060.760288 -2274.417626 -2847.713767 -2460.054495
-1306.739558 50.678157 1048.753616 1466.470354 1521.331997 1651.898473
2140.452924 2851.539771 3289.441037 2949.770137 1718.310438 22.181313
-1391.349132 -1906.051111 -1410.574445 -347.118763 578.584917 810.814203
208.763173 -970.991033 -2300.258133 -3422.929541 -4168.446125 -4520.390649
-4527.116266 -4167.200649 -3330.672059 -2108.589592 -688.022917 716.816241
1860.628031 2463.371698 2279.044529 1250.658344 -343.248309 -1898.303892
-2720.869544 -2392.050629 -1029.791690 749.157641 2173.861417 2758.688950
2548.338874 2008.470178 1648.598449 1648.468340 1748.867133 1474.063470
518.077742 -983.551058 -2489.767192 -3376.798455 -3332.878963 -2563.643597
-1672.068202 -1286.785191 -1672.068202 -2563.643597 -3332.878963 -3376.798455
-2489.767192 -983.551058 518.077742 1474.063470 1748.867133 1648.468340
1648.598449 2008.470178 2548.338874 2758.688950 2173.861417 749.157641
-1029.791690 -2392.050629 -2720.869544 -1898.303892 -343.248309 1250.658344
2279.044529 2463.371698 1860.628031 716.816241 -688.022917 -2108.589592
-3330.672059 -4167.200649 -3680.542707 -2300.883269 -571.344025 1200.471911
2704.689348 3669.951503 3874.139622 3184.631938 1657.385426 -364.595764
-2271.062641 -3391.208572 -3315.578096 -2139.106097 -440.979422 1023.723578
1743.274151 1709.604545 1346.664393 1158.993241 1346.827337 1656.802129
1570.998471 699.167240 -903.398527 -2718.478047 -4066.571520 -4526.583273
-4190.921358 -3583.744252 -3296.409361 -3583.744252 -4190.921358 -4526.583273
-4066.571520 -2718.478047 -903.398527 699.167240 1570.998471 1656.802129
1346.827337 1158.993241 1346.664393 1709.604545 1743.274151 1023.723578
-440.979422 -2139.106097 -3315.578096 -3391.208572 -2271.062641 -364.595764
1657.385426 3184.631938 3874.139622 3669.951503 2704.689348 1200.471911
-571.344025 -2300.883269 -3680.542707 -3379.764652 -1950.089134 -231.272757
1502.864135 2967.305283 3904.545034 4101.091915 3427.993235 1930.420774
-82.355618 -2048.730284 -3333.927073 -3521.830732 -2650.365959 -1217.100211
85.278016 757.647672 759.459232 470.712967 373.539904 672.288573
1119.539651 1175.900463 397.633954 -1218.100967 -3177.433483 -4772.432105
-5514.993784 -5425.976639 -4980.662348 -4748.903777 -4980.662348 -5425.976639
-5514.993784 -4772.432105 -3177.433483 -1218.100967 397.633954 1175.900463
1119.539651 672.288573 373.539904 470.712967 759.459232 757.647672
85.278016 -1217.100211 -2650.365959 -3521.830732 -3333.927073 -2048.730284
-82.355618 1930.420774 3427.993235 4101.091915 3904.545034 2967.305283
1502.864135 -231.272757 -1950.089134 -3379.764652 -3419.679665 -2396.651860
-1135.647412 263.423572 1641.307230 2775.491408 3399.304244 3274.316049
2316.619069 715.348457 -1056.392377 -2398.927994 -2862.600573 -2389.102104
-1352.271873 -345.588943 166.801539 112.596008 -191.773560 -313.184590
-55.959474 355.906765 409.902320 -329.981841 -1878.598908 -3758.322610
-5268.836956 -5923.017288 -5747.835326 -5236.161306 -4979.076197 -5236.161306
-5747.835326 -5923.017288 -5268.836956 -3758.322610 -1878.598908 -329.981841
409.902320 355.906765 -55.959474 -313.184590 -191.773560 112.596008
166.801539 -345.588943 -1352.271873 -2389.102104 -2862.600573 -2398.927994
-1056.392377 715.348457 2316.619069 3274.316049 3399.304244 2775.491408
1641.307230 263.423572 -1135.647412 -2396.651860 -3419.679665 -3578.780346
-3195.794166 -2616.714555 -1684.340385 -377.345410 1118.894779 2435.154645
3146.675728 2968.590734 1927.385619 401.949431 -1019.796808 -1816.895652
-1796.459081 -1179.708569 -448.560738 -40.966038 -90.625444 -386.446450
-580.703162 -497.095681 -308.594441 -438.735386 -1240.280536 -2680.766843
-4280.155855 -5376.232918 -5552.595748 -4929.377262 -4097.325505 -3723.776193
-4097.325505 -4929.377262 -5552.595748 -5376.232918 -4280.155855 -2680.766843
-1240.280536 -438.735386 -308.594441 -497.095681 -580.703162 -386.446450
-90.625444 -40.966038 -448.560738 -1179.708569 -1796.459081 -1816.895652
-1019.796808 401.949431 1927.385619 2968.590734 3146.675728 2435.154645
1118.894779 -377.345410 -1684.340385 -2616.714555 -3195.794166 -3578.780346
-3354.548455 -3596.483776 -3699.020758 -3235.500749 -2000.087274 -149.303918
1827.878515 3303.340146 3784.544104 3145.142757 1695.694228 47.770007
-1171.297527 -1609.261945 -1327.886400 -712.281530 -208.972794 -60.295129
-207.435344 -419.831124 -545.315221 -680.008249 -1109.342468 -2046.624223
-3368.015549 -4574.084647 -5056.137800 -4510.931790 -3208.102990 -1890.721975
-1341.081501 -1890.721975 -3208.102990 -4510.931790 -5056.137800 -4574.084647
-3368.015549 -2046.624223 -1109.342468 -680.008249 -545.315221 -419.831124
-207.435344 -60.295129 -208.972794 -712.281530 -1327.886400 -1609.261945
-1171.297527 47.770007 1695.694228 3145.142757 3784.544104 3303.340146
1827.878515 -149.303918 -2000.087274 -3235.500749 -3699.020758 -3596.483776
-3354.548455 -2350.351709 -3074.367074 -3746.429149 -3714.817514 -2623.358358
-608.703765 1740.202971 3632.704429 4417.316488 3859.908655 2237.894104
210.122714 -1478.191324 -2317.695377 -2228.383195 -1530.208272 -717.083478
-175.255292 -20.061533 -142.560593 -405.475786 -813.942863 -1504.829385
-2549.031803 -3734.012292 -4544.257291 -4424.298995 -3179.074660 -1219.954252
565.276666 1284.578417 565.276666 -1219.954252 -3179.074660 -4424.298995
-4544.257291 -3734.012292 -2549.031803 -1504.829385 -813.942863 -405.475786
-142.560593 -20.061533 -175.255292 -717.083478 -1530.208272 -2228.383195
-2317.695377 -1478.191324 210.122714 2237.894104 3859.908655 4417.316488
3632.704429 1740.202971 -608.703765 -2623.358358 -3714.817514 -3746.429149
-3074.367074 -2350.351709 -658.220088 -1746.319749 -2882.516099 -3264.487513
-2440.375299 -533.533217 1812.206833 3720.046737 4456.559168 3732.845870
1812.986859 -605.644526 -2686.872898 -3800.179475 -3762.146348 -2861.299275
-1658.644143 -681.397704 -192.436646 -165.516832 -448.125406 -953.654865
-1706.886943 -2699.024874 -3692.132993 -4190.551995 -3683.633156 -2032.723511
287.267470 2323.780461 3133.461343 2323.780461 287.267470 -2032.723511
-3683.633156 -4190.551995 -3692.132993 -2699.024874 -1706.886943 -953.654865
-448.125406 -165.516832 -192.436646 -681.397704 -1658.644143 -2861.299275
-3762.146348 -3800.179475 -2686.872898 -605.644526 1812.986859 3732.845870
4456.559168 3720.046737 1812.206833 -533.533217 -2440.375299 -3264.487513
-2882.516099 -1746.319749 -658.220088 1088.967095 -334.722459 -1869.834601
-2645.877620 -2178.657312 -587.357060 1479.500813 3143.369726 3668.500539
2754.441096 647.478507 -1959.984485 -4204.513403 -5399.358762 -5308.976111
-4216.435019 -2741.370844 -1506.018715 -846.532456 -740.846094 -971.135974
-1364.407829 -1900.345708 -2598.157626 -3302.125573 -3600.903227 -3023.248177
-1411.639053 815.706356 2767.945620 3544.607615 2767.945620 815.706356
-1411.639053 -3023.248177 -3600.903227 -3302.125573 -2598.157626 -1900.345708
-1364.407829 -971.135974 -740.846094 -846.532456 -1506.018715 -2741.370844
-4216.435019 -5308.976111 -5399.358762 -4204.513403 -1959.984485 647.478507
2754.441096 3668.500539 3143.369726 1479.500813 -587.357060 -2178.657312
-2645.877620 -1869.834601 -334.722459 1088.967095 2070.806993 308.490030
-1542.350038 -2623.269369 -2485.370823 -1262.510957 430.481264 1786.961055
2139.519608 1210.031032 -790.260746 -3234.661483 -5314.904616 -6367.016388
-6157.956442 -4981.544861 -3487.611131 -2323.943744 -1805.446152 -1822.279186
-2034.113564 -2183.299458 -2269.069801 -2445.402555 -2748.750272 -2923.560665
-2543.441665 -1368.380223 351.222353 1907.741137 2536.104915 1907.741137
351.222353 -1368.380223 -2543.441665 -2923.560665 -2748.750272 -2445.402555
-2269.069801 -2183.299458 -2034.113564 -1822.279186 -1805.446152 -2323.943744
-3487.611131 -4981.544861 -6157.956442 -6367.016388 -5314.904616 -3234.661483
-790.260746 1210.031032 2139.519608 1786.961055 430.481264 -1262.510957
-2485.370823 -2623.269369 -1542.350038 308.490030 2070.806993 1789.800639
-234.447591 -2223.457760 -3406.064276 -3437.321182 -2495.626794 -1141.324588
-51.627148 237.218438 -495.022068 -2082.268205 -4016.975256 -5623.155654
-6333.445306 -5964.310714 -4827.397542 -3569.399257 -2800.408323 -2738.623635
-3119.080476 -3437.611005 -3347.377766 -2899.639158 -2441.495125 -2266.115429
-2322.289446 -2243.851346 -1684.708720 -673.086976 332.078399 753.604361
332.078399 -673.086976 -1684.708720 -2243.851346 -2322.289446 -2266.115429
-2441.495125 -2899.639158 -3347.377766 -3437.611005 -3119.080476 -2738.623635
-2800.408323 -3569.399257 -4827.397542 -5964.310714 -6333.445306 -5623.155654
-4016.975256 -2082.268205 -495.022068 237.218438 -51.627148 -1141.324588
-2495.626794 -3437.321182 -3406.064276 -2223.457760 -234.447591 1789.800639
368.242405 -1707.252365 -3554.705942 -4556.041715 -4531.370374 -3736.471391
-2669.073959 -1833.211308 -1576.489724 -2018.353300 -3030.516306 -4256.069950
-5206.152904 -5462.441515 -4918.400791 -3897.788962 -3013.717567 -2801.696207
-3356.429798 -4247.022811 -4804.865934 -4592.716484 -3705.184345 -2668.424881
-2021.621655 -1918.959908 -2069.084106 -2042.158548 -1665.500083 -1163.573938
-932.289521 -1163.573938 -1665.500083 -2042.158548 -2069.084106 -1918.959908
-2021.621655 -2668.424881 -3705.184345 -4592.716484 -4804.865934 -4247.022811
-3356.429798 -2801.696207 -3013.717567 -3897.788962 -4918.400791 -5462.441515
-5206.152904 -4256.069950 -3030.516306 -2018.353300 -1576.489724 -1833.211308
-2669.073959 -3736.471391 -4531.370374 -4556.041715 -3554.705942 -1707.252365
368.242405 -1564.634259 -3408.639518 -4820.946816 -5382.668505 -5118.704159
-4384.529361 -3611.059779 -3097.959755 -2957.890925 -3168.669658 -3623.089834
-4127.480998 -4409.456672 -4222.705167 -3535.852411 -2657.802183 -2135.598374
-2419.412848 -3507.282558 -4858.280583 -5694.099854 -5506.197618 -4398.605340
-3000.668826 -2013.672331 -1743.222948 -1971.291047 -2233.437332 -2234.366489
-2043.252913 -1931.309203 -2043.252913 -2234.366489 -2233.437332 -1971.291047
-1743.222948 -2013.672331 -3000.668826 -4398.605340 -5506.197618 -5694.099854
-4858.280583 -3507.282558 -2419.412848 -2135.598374 -2657.802183 -3535.852411
-4222.705167 -4409.456672 -4127.480998 -3623.089834 -3168.669658 -2957.890925
-3097.959755 -3611.059779 -4384.529361 -5118.704159 -5382.668505 -4820.946816
-3408.639518 -1564.634259 -3277.887968 -4674.358292 -5474.263008 -5472.646893
-4905.614054 -4229.631133 -3803.392244 -3707.412345 -3797.634616 -3890.719977
-3893.620535 -3783.531910 -3515.269206 -3009.290303 -2276.060637 -1556.395920
-1287.305181 -1833.663196 -3157.837338 -4714.296583 -5719.018295 -5642.964177
-4568.746994 -3127.901491 -2058.098665 -1721.015027 -1944.291567 -2273.643934
-2383.790903 -2290.899712 -2218.076027 -2290.899712 -2383.790903 -2273.643934
-1944.291567 -1721.015027 -2058.098665 -3127.901491 -4568.746994 -5642.964177
-5719.018295 -4714.296583 -3157.837338 -1833.663196 -1287.305181 -1556.395920
-2276.060637 -3009.290303 -3515.269206 -3783.531910 -3893.620535 -3890.719977
-3797.634616 -3707.412345 -3803.392244 -4229.631133 -4905.614054 -5472.646893
-5474.263008 -4674.358292 -3277.887968 -4328.020225 -5238.536475 -5444.361786
-4933.849611 -4125.903516 -3557.595056 -3510.074639 -3851.904842 -4195.647711
-4211.994290 -3837.436108 -3232.031190 -2577.077607 -1934.376977 -1301.709260
-781.540489 -646.152242 -1171.278519 -2348.151185 -3743.839411 -4692.334669
-4719.691121 -3880.258520 -2722.983573 -1899.371781 -1720.633096 -2010.064764
-2340.800806 -2423.910357 -2304.316407 -2221.011007 -2304.316407 -2423.910357
-2340.800806 -2010.064764 -1720.633096 -1899.371781 -2722.983573 -3880.258520
-4719.691121 -4692.334669 -3743.839411 -2348.151185 -1171.278519 -646.152242
-781.540489 -1301.709260 -1934.376977 -2577.077607 -3232.031190 -3837.436108
-4211.994290 -4195.647711 -3851.904842 -3510.074639 -3557.595056 -4125.903516
-4933.849611 -5444.361786 -5238.536475 -4328.020225 -4690.563277 -5252.967043
-5048.208913 -4210.886939 -3291.316792 -2874.850688 -3165.153756 -3849.014671
-4341.711440 -4212.725950 -3458.722929 -2432.815751 -1530.358379 -919.403491
-531.167309 -269.051386 -194.111182 -484.250779 -1202.099484 -2113.168891
-2768.634332 -2822.635549 -2318.677090 -1680.695873 -1393.904796 -1636.931243
-2175.462644 -2598.428861 -2676.194382 -2520.711277 -2419.648314 -2520.711277
-2676.194382 -2598.428861 -2175.462644 -1636.931243 -1393.904796 -1680.695873
-2318.677090 -2822.635549 -2768.634332 -2113.168891 -1202.099484 -484.250779
-194.111182 -269.051386 -531.167309 -919.403491 -1530.358379 -2432.815751
-3458.722929 -4212.725950 -4341.711440 -3849.014671 -3165.153756 -2874.850688
-3291.316792 -4210.886939 -5048.208913 -5252.967043 -4690.563277 -4624.670710
-5042.908308 -4657.246633 -3693.279602 -2777.856792 -2514.657182 -3040.020791
-3905.940325 -4393.527812 -4023.318659 -2874.429266 -1482.553370 -425.623516
57.842550 131.497867 108.562735 147.801552 169.750088 30.730818
-255.732999 -491.213820 -492.730082 -316.721141 -265.666735 -641.257443
-1459.630195 -2398.091289 -3039.032009 -3201.386082 -3062.452891 -2960.682019
-3062.452891 -3201.386082 -3039.032009 -2398.091289 -1459.630195 -641.257443
-265.666735 -316.721141 -492.730082 -491.213820 -255.732999 30.730818
169.750088 147.801552 108.562735 131.497867 57.842550 -425.623516
-1482.553370 -2874.429266 -4023.318659 -4393.527812 -3905.940325 -3040.020791
-2514.657182 -2777.856792 -3693.279602 -4657.246633 -5042.908308 -4624.670710
-4443.327205 -4856.272923 -4443.136142 -3474.059885 -2610.283805 -2456.808004
-3103.978197 -4023.027292 -4422.251984 -3809.428937 -2337.201811 -675.953737
471.010511 826.193750 635.517263 381.775794 392.919594 665.790430
995.615737 1225.094516 1354.209222 1429.760476 1372.833499 965.244251
44.462372 -1274.970955 -2591.386455 -3469.520364 -3754.521918 -3665.927112
-3576.639003 -3665.927112 -3754.521918 -3469.520364 -2591.386455 -1274.970955
44.462372 965.244251 1372.833499 1429.760476 1354.209222 1225.094516
995.615737 665.790430 392.919594 381.775794 635.517263 826.193750
471.010511 -675.953737 -2337.201811 -3809.428937 -4422.251984 -4023.027292
-3103.978197 -2456.808004 -2610.283805 -3474.059885 -4443.136142 -4856.272923
-4443.327205 -4359.367047 -4789.240653 -4385.069455 -3429.584387 -2593.001636
-2478.765942 -3160.882451 -4083.978075 -4434.016709 -3718.231147 -2118.839089
-356.230692 821.357091 1124.105948 830.354616 487.217211 486.455587
853.975761 1362.581420 1790.937576 2063.670579 2174.580340 2033.973907
1453.404920 321.862445 -1196.341222 -2668.028372 -3648.899716 -3991.601021
-3929.668746 -3847.784639 -3929.668746 -3991.601021 -3648.899716 -2668.028372
-1196.341222 321.862445 1453.404920 2033.973907 2174.580340 2063.670579
1790.937576 1362.581420 853.975761 486.455587 487.217211 830.354616
1124.105948 821.357091 -356.230692 -2118.839089 -3718.231147 -4434.016709
-4083.978075 -3160.882451 -2478.765942 -2593.001636 -3429.584387 -4385.069455
-4789.240653 -4359.367047 -4443.327205 -4856.272923 -4443.136142 -3474.059885
-2610.283805 -2456.808004 -3103.978197 -4023.027292 -4422.251984 -3809.428937
-2337.201811 -675.953737 471.010511 826.193750 635.517263 381.775794
392.919594 665.790430 995.615737 1225.094516 1354.209222 1429.760476
1372.833499 965.244251 44.462372 -1274.970955 -2591.386455 -3469.520364
-3754.521918 -3665.927112 -3576.639003 -3665.927112 -3754.521918 -3469.520364
-2591.386455 -1274.970955 44.462372 965.244251 1372.833499 1429.760476
1354.209222 1225.094516 995.615737 665.790430 392.919594 381.775794
635.517263 826.193750 471.010511 -675.953737 -2337.201811 -3809.428937
-4422.251984 -4023.027292 -3103.978197 -2456.808004 -2610.283805 -3474.059885
-4443.136142 -4856.272923 -4443.327205 -4624.670710 -5042.908308 -4657.246633
-3693.279602 -2777.856792 -2514.657182 -3040.020791 -3905.940325 -4393.527812
-4023.318659 -2874.429266 -1482.553370 -425.623516 57.842550 131.497867
108.562735 147.801552 169.750088 30.730818 -255.732999 -491.213820
-492.730082 -316.721141 -265.666735 -641.257443 -1459.630195 -2398.091289
-3039.032009 -3201.386082 -3062.452891 -2960.682019 -3062.452891 -3201.386082
-3039.032009 -2398.091289 -1459.630195 -641.257443 -265.666735 -316.721141
-492.730082 -491.213820 -255.732999 30.730818 169.750088 147.801552
108.562735 131.497867 57.842550 -425.623516 -1482.553370 -2874.429266
-4023.318659 -4393.527812 -3905.940325 -3040.020791 -2514.657182 -2777.856792
-3693.279602 -4657.246633 -5042.908308 -4624.670710 -4690.563277 -5252.967043
-5048.208913 -4210.886939 -3291.316792 -2874.850688 -3165.153756 -3849.014671
-4341.711440 -4212.725950 -3458.722929 -2432.815751 -1530.358379 -919.403491
-531.167309 -269.051386 -194.111182 -484.250779 -1202.099484 -2113.168891
-2768.634332 -2822.635549 -2318.677090 -1680.695873 -1393.904796 -1636.931243
-2175.462644 -2598.428861 -2676.194382 -2520.711277 -2419.648314 -2520.711277
-2676.194382 -2598.428861 -2175.462644 -1636.931243 -1393.904796 -1680.695873
-2318.677090 -2822.635549 -2768.634332 -2113.168891 -1202.099484 -484.250779
-194.111182 -269.051386 -531.167309 -919.403491 -1530.358379 -2432.815751
-3458.722929 -4212.725950 -4341.711440 -3849.014671 -3165.153756 -2874.850688
-3291.316792 -4210.886939 -5048.208913 -5252.967043 -4690.563277 -4328.020225
-5238.536475 -5444.361786 -4933.849611 -4125.903516 -3557.595056 -3510.074639
-3851.904842 -4195.647711 -4211.994290 -3837.436108 -3232.031190 -2577.077607
-1934.376977 -1301.709260 -781.540489 -646.152242 -1171.278519 -2348.151185
-3743.839411 -4692.334669 -4719.691121 -3880.258520 -2722.983573 -1899.371781
-1720.633096 -2010.064764 -2340.800806 -2423.910357 -2304.316407 -2221.011007
-2304.316407 -2423.910357 -2340.800806 -2010.064764 -1720.633096 -1899.371781
-2722.983573 -3880.258520 -4719.691121 -4692.334669 -3743.839411 -2348.151185
-1171.278519 -646.152242 -781.540489 -1301.709260 -1934.376977 -2577.077607
-3232.031190 -3837.436108 -4211.994290 -4195.647711 -3851.904842 -3510.074639
-3557.595056 -4125.903516 -4933.849611 -5444.361786 -5238.536475 -4328.020225
-3277.887968 -4674.358292 -5474.263008 -5472.646893 -4905.614054 -4229.631133
-3803.392244 -3707.412345 -3797.634616 -3890.719977 -3893.620535 -3783.531910
-3515.269206 -3009.290303 -2276.060637 -1556.395920 -1287.305181 -1833.663196
-3157.837338 -4714.296583 -5719.018295 -5642.964177 -4568.746994 -3127.901491
-2058.098665 -1721.015027 -1944.291567 -2273.643934 -2383.790903 -2290.899712
-2218.076027 -2290.899712 -2383.790903 -2273.643934 -1944.291567 -1721.015027
-2058.098665 -3127.901491 -4568.746994 -5642.964177 -5719.018295 -4714.296583
-3157.837338 -1833.663196 -1287.305181 -1556.395920 -2276.060637 -3009.290303
-3515.269206 -3783.531910 -3893.620535 -3890.719977 -3797.634616 -3707.412345
-3803.392244 -4229.631133 -4905.614054 -5472.646893 -5474.263008 -4674.358292
-3277.887968 -1564.634259 -3408.639518 -4820.946816 -5382.668505 -5118.704159
-4384.529361 -3611.059779 -3097.959755 -2957.890925 -3168.669658 -3623.089834
-4127.480998 -4409.456672 -4222.705167 -3535.852411 -2657.802183 -2135.598374
-2419.412848 -3507.282558 -4858.280583 -5694.099854 -5506.197618 -4398.605340
-3000.668826 -2013.672331 -1743.222948 -1971.291047 -2233.437332 -2234.366489
-2043.252913 -1931.309203 -2043.252913 -2234.366489 -2233.437332 -1971.291047
-1743.222948 -2013.672331 -3000.668826 -4398.605340 -5506.197618 -5694.099854
-4858.280583 -3507.282558 -2419.412848 -2135.598374 -2657.802183 -3535.852411
-4222.705167 -4409.456672 -4127.480998 -3623.089834 -3168.669658 -2957.890925
-3097.959755 -3611.059779 -4384.529361 -5118.704159 -5382.668505 -4820.946816
-3408.639518 -1564.634259 368.242405 -1707.252365 -3554.705942 -4556.041715
-4531.370374 -3736.471391 -2669.073959 -1833.211308 -1576.489724 -2018.353300
-3030.516306 -4256.069950 -5206.152904 -5462.441515 -4918.400791 -3897.788962
-3013.717567 -2801.696207 -3356.429798 -4247.022811 -4804.865934 -4592.716484
-3705.184345 -2668.424881 -2021.621655 -1918.959908 -2069.084106 -2042.158548
-1665.500083 -1163.573938 -932.289521 -1163.573938 -1665.500083 -2042.158548
-2069.084106 -1918.959908 -2021.621655 -2668.424881 -3705.184345 -4592.716484
-4804.865934 -4247.022811 -3356.429798 -2801.696207 -3013.717567 -3897.788962
-4918.400791 -5462.441515 -5206.152904 -4256.069950 -3030.516306 -2018.353300
-1576.489724 -1833.211308 -2669.073959 -3736.471391 -4531.370374 -4556.041715
-3554.705942 -1707.252365 368.242405 1789.800639 -234.447591 -2223.457760
-3406.064276 -3437.321182 -2495.626794 -1141.324588 -51.627148 237.218438
-495.022068 -2082.268205 -4016.975256 -5623.155654 -6333.445306 -5964.310714
-4827.397542 -3569.399257 -2800.408323 -2738.623635 -3119.080476 -3437.611005
-3347.377766 -2899.639158 -2441.495125 -2266.115429 -2322.289446 -2243.851346
-1684.708720 -673.086976 332.078399 753.604361 332.078399 -673.086976
-1684.708720 -2243.851346 -2322.289446 -2266.115429 -2441.495125 -2899.639158
-3347.377766 -3437.611005 -3119.080476 -2738.623635 -2800.408323 -3569.399257
-4827.397542 -5964.310714 -6333.445306 -5623.155654 -4016.975256 -2082.268205
-495.022068 237.218438 -51.627148 -1141.324588 -2495.626794 -3437.321182
-3406.064276 -2223.457760 -234.447591 1789.800639 2070.806993 308.490030
-1542.350038 -2623.269369 -2485.370823 -1262.510957 430.481264 1786.961055
2139.519608 1210.031032 -790.260746 -3234.661483 -5314.904616 -6367.016388
-6157.956442 -4981.544861 -3487.611131 -2323.943744 -1805.446152 -1822.279186
-2034.113564 -2183.299458 -2269.069801 -2445.402555 -2748.750272 -2923.560665
-2543.441665 -1368.380223 351.222353 1907.741137 2536.104915 1907.741137
351.222353 -1368.380223 -2543.441665 -2923.560665 -2748.750272 -2445.402555
-2269.069801 -2183.299458 -2034.113564 -1822.279186 -1805.446152 -2323.943744
-3487.611131 -4981.544861 -6157.956442 -6367.016388 -5314.904616 -3234.661483
-790.260746 1210.031032 2139.519608 1786.961055 430.481264 -1262.510957
-2485.370823 -2623.269369 -1542.350038 308.490030 2070.806993 1088.967095
-334.722459 -1869.834601 -2645.877620 -2178.657312 -587.357060 1479.500813
3143.369726 3668.500539 2754.441096 647.478507 -1959.984485 -4204.513403
-5399.358762 -5308.976111 -4216.435019 -2741.370844 -1506.018715 -846.532456
-740.846094 -971.135974 -1364.407829 -1900.345708 -2598.157626 -3302.125573
-3600.903227 -3023.248177 -1411.639053 815.706356 2767.945620 3544.607615
2767.945620 815.706356 -1411.639053 -3023.248177 -3600.903227 -3302.125573
-2598.157626 -1900.345708 -1364.407829 -971.135974 -740.846094 -846.532456
-1506.018715 -2741.370844 -4216.435019 -5308.976111 -5399.358762 -4204.513403
-1959.984485 647.478507 2754.441096 3668.500539 3143.369726 1479.500813
-587.357060 -2178.657312 -2645.877620 -1869.834601 -334.722459 1088.967095
-658.220088 -1746.319749 -2882.516099 -3264.487513 -2440.375299 -533.533217
1812.206833 3720.046737 4456.559168 3732.845870 1812.986859 -605.644526
-2686.872898 -3800.179475 -3762.146348 -2861.299275 -1658.644143 -681.397704
-192.436646 -165.516832 -448.125406 -953.654865 -1706.886943 -2699.024874
-3692.132993 -4190.551995 -3683.633156 -2032.723511 287.267470 2323.780461
3133.461343 2323.780461 287.267470 -2032.723511 -3683.633156 -4190.551995
-3692.132993 -2699.024874 -1706.886943 -953.654865 -448.125406 -165.516832
-192.436646 -681.397704 -1658.644143 -2861.299275 -3762.146348 -3800.179475
-2686.872898 -605.644526 1812.986859 3732.845870 4456.559168 3720.046737
1812.206833 -533.533217 -2440.375299 -3264.487513 -2882.516099 -1746.319749
-658.220088 -2350.351709 -3074.367074 -3746.429149 -3714.817514 -2623.358358
-608.703765 1740.202971 3632.704429 4417.316488 3859.908655 2237.894104
210.122714 -1478.191324 -2317.695377 -2228.383195 -1530.208272 -717.083478
-175.255292 -20.061533 -142.560593 -405.475786 -813.942863 -1504.829385
-2549.031803 -3734.012292 -4544.257291 -4424.298995 -3179.074660 -1219.954252
565.276666 1284.578417 565.276666 -1219.954252 -3179.074660 -4424.298995
-4544.257291 -3734.012292 -2549.031803 -1504.829385 -813.942863 -405.475786
-142.560593 -20.061533 -175.255292 -717.083478 -1530.208272 -2228.383195
-2317.695377 -1478.191324 210.122714 2237.894104 3859.908655 4417.316488
3632.704429 1740.202971 -608.703765 -2623.358358 -3714.817514 -3746.429149
-3074.367074 -2350.351709 -3354.548455 -3596.483776 -3699.020758 -3235.500749
-2000.087274 -149.303918 1827.878515 3303.340146 3784.544104 3145.142757
1695.694228 47.770007 -1171.297527 -1609.261945 -1327.886400 -712.281530
-208.972794 -60.295129 -207.435344 -419.831124 -545.315221 -680.008249
-1109.342468 -2046.624223 -3368.015549 -4574.084647 -5056.137800 -4510.931790
-3208.102990 -1890.721975 -1341.081501 -1890.721975 -3208.102990 -4510.931790
-5056.137800 -4574.084647 -3368.015549 -2046.624223 -1109.342468 -680.008249
-545.315221 -419.831124 -207.435344 -60.295129 -208.972794 -712.281530
-1327.886400 -1609.261945 -1171.297527 47.770007 1695.694228 3145.142757
3784.544104 3303.340146 1827.878515 -149.303918 -2000.087274 -3235.500749
-3699.020758 -3596.483776 -3354.548455 -3578.780346 -3195.794166 -2616.714555
-1684.340385 -377.345410 1118.894779 2435.154645 3146.675728 2968.590734
1927.385619 401.949431 -1019.796808 -1816.895652 -1796.459081 -1179.708569
-448.560738 -40.966038 -90.625444 -386.446450 -580.703162 -497.095681
-308.594441 -438.735386 -1240.280536 -2680.766843 -4280.155855 -5376.232918
-5552.595748 -4929.377262 -4097.325505 -3723.776193 -4097.325505 -4929.377262
-5552.595748 -5376.232918 -4280.155855 -2680.766843 -1240.280536 -438.735386
-308.594441 -497.095681 -580.703162 -386.446450 -90.625444 -40.966038
-448.560738 -1179.708569 -1796.459081 -1816.895652 -1019.796808 401.949431
1927.385619 2968.590734 3146.675728 2435.154645 1118.894779 -377.345410
-1684.340385 -2616.714555 -3195.794166 -3578.780346 -3419.679665 -2396.651860
-1135.647412 263.423572 1641.307230 2775.491408 3399.304244 3274.316049
2316.619069 715.348457 -1056.392377 -2398.927994 -2862.600573 -2389.102104
-1352.271873 -345.588943 166.801539 112.596008 -191.773560 -313.184590
-55.959474 355.906765 409.902320 -329.981841 -1878.598908 -3758.322610
-5268.836956 -5923.017288 -5747.835326 -5236.161306 -4979.076197 -5236.161306
-5747.835326 -5923.017288 -5268.836956 -3758.322610 -1878.598908 -329.981841
409.902320 355.906765 -55.959474 -313.184590 -191.773560 112.596008
166.801539 -345.588943 -1352.271873 -2389.102104 -2862.600573 -2398.927994
-1056.392377 715.348457 2316.619069 3274.316049 3399.304244 2775.491408
1641.307230 263.423572 -1135.647412 -2396.651860 -3419.679665 -3379.764652
-1950.089134 -231.272757 1502.864135 2967.305283 3904.545034 4101.091915
3427.993235 1930.420774 -82.355618 -2048.730284 -3333.927073 -3521.830732
-2650.365959 -1217.100211 85.278016 757.647672 759.459232 470.712967
373.539904 672.288573 1119.539651 1175.900463 397.633954 -1218.100967
-3177.433483 -4772.432105 -5514.993784 -5425.976639 -4980.662348 -4748.903777
-4980.662348 -5425.976639 -5514.993784 -4772.432105 -3177.433483 -1218.100967
397.633954 1175.900463 1119.539651 672.288573 373.539904 470.712967
759.459232 757.647672 85.278016 -1217.100211 -2650.365959 -3521.830732
-3333.927073 -2048.730284 -82.355618 1930.420774 3427.993235 4101.091915
3904.545034 2967.305283 1502.864135 -231.272757 -1950.089134 -3379.764652
-3680.542707 -2300.883269 -571.344025 1200.471911 2704.689348 3669.951503
3874.139622 3184.631938 1657.385426 -364.595764 -2271.062641 -3391.208572
-3315.578096 -2139.106097 -440.979422 1023.723578 1743.274151 1709.604545
1346.664393 1158.993241 1346.827337 1656.802129 1570.998471 699.167240
-903.398527 -2718.478047 -4066.571520 -4526.583273 -4190.921358 -3583.744252
-3296.409361 -3583.744252 -4190.921358 -4526.583273 -4066.571520 -2718.478047
-903.398527 699.167240 1570.998471 1656.802129 1346.827337 1158.993241
1346.664393 1709.604545 1743.274151 1023.723578 -440.979422 -2139.106097
-3315.578096 -3391.208572 -2271.062641 -364.595764 1657.385426 3184.631938
3874.139622 3669.951503 2704.689348 1200.471911 -571.344025 -2300.883269
-3680.542707 -4167.200649 -3330.672059 -2108.589592 -688.022917 716.816241
1860.628031 2463.371698 2279.044529 1250.658344 -343.248309 -1898.303892
-2720.869544 -2392.050629 -1029.791690 749.157641 2173.861417 2758.688950
2548.338874 2008.470178 1648.598449 1648.468340 1748.867133 1474.063470
518.077742 -983.551058 -2489.767192 -3376.798455 -3332.878963 -2563.643597
-1672.068202 -1286.785191 -1672.068202 -2563.643597 -3332.878963 -3376.798455
-2489.767192 -983.551058 518.077742 1474.063470 1748.867133 1648.468340
1648.598449 2008.470178 2548.338874 2758.688950 2173.861417 749.157641
-1029.791690 -2392.050629 -2720.869544 -1898.303892 -343.248309 1250.658344
2279.044529 2463.371698 1860.628031 716.816241 -688.022917 -2108.589592
-3330.672059 -4167.200649 -4527.116266 -4520.390649 -4168.446125 -3422.929541
-2300.258133 -970.991033 208.763173 810.814203 578.584917 -347.118763
-1410.574445 -1906.051111 -1391.349132 22.181313 1718.310438 2949.770137
3289.441037 2851.539771 2140.452924 1651.898473 1521.331997 1466.470354
1048.753616 50.678157 -1306.739558 -2460.054495 -2847.713767 -2274.417626
-1060.760288 116.536978 599.047710 116.536978 -1060.760288 -2274.417626
-2847.713767 -2460.054495 -1306.739558 50.678157 1048.753616 1466.470354
1521.331997 1651.898473 2140.452924 2851.539771 3289.441037 2949.770137
1718.310438 22.181313 -1391.349132 -1906.051111 -1410.574445 -347.118763
578.584917 810.814203 208.763173 -970.991033 -2300.258133 -3422.929541
-4168.446125 -4520.390649 -4527.116266 -4580.001013 -5340.859810 -5906.535953
-5955.411628 -5252.916312 -3850.667799 -2161.984013 -806.194110 -266.314321
-568.521984 -1223.943503 -1515.201679 -960.152181 364.293305 1873.241031
2868.600767 2995.307919 2434.999852 1713.365073 1283.917054 1205.473243
1143.743876 677.192428 -332.268972 -1576.473685 -2458.919159 -2462.681317
-1486.647783 57.717657 1441.990390 1993.588622 1441.990390 57.717657
-1486.647783 -2462.681317 -2458.919159 -1576.473685 -332.268972 677.192428
1143.743876 1205.473243 1283.917054 1713.365073 2434.999852 2995.307919
2868.600767 1873.241031 364.293305 -960.152181 -1515.201679 -1223.943503
-568.521984 -266.314321 -806.194110 -2161.984013 -3850.667799 -5252.916312
-5955.411628 -5906.535953 -5340.859810 -4580.001013 -4374.820513 -5545.085489
-6772.559355 -7504.981456 -7260.883805 -5941.784413 -3968.588120 -2105.238085
-1033.065889 -937.719845 -1400.479566 -1692.364934 -1278.875584 -178.367614
1082.215506 1871.554519 1907.747068 1423.830857 938.244616 827.398929
1037.424832 1149.000730 732.146475 -284.391408 -1500.702882 -2265.221739
-2071.621092 -876.222235 849.195389 2344.301483 2932.045756 2344.301483
849.195389 -876.222235 -2071.621092 -2265.221739 -1500.702882 -284.391408
732.146475 1149.000730 1037.424832 827.398929 938.244616 1423.830857
1907.747068 1871.554519 1082.215506 -178.367614 -1278.875584 -1692.364934
-1400.479566 -937.719845 -1033.065889 -2105.238085 -3968.588120 -5941.784413
-7260.883805 -7504.981456 -6772.559355 -5545.085489 -4374.820513 -4049.576371
-5185.994432 -6686.295938 -7862.824416 -8035.106008 -6938.199677 -4933.829408
-2848.735927 -1501.753696 -1215.884807 -1652.398785 -2090.270569 -1950.588702
-1181.676661 -229.094653 363.303489 393.363018 135.527626 79.059870
495.545075 1188.674725 1624.433110 1338.630091 311.920615 -961.022266
-1750.849112 -1526.206937 -265.063937 1524.980981 3061.336826 3662.471583
3061.336826 1524.980981 -265.063937 -1526.206937 -1750.849112 -961.022266
311.920615 1338.630091 1624.433110 1188.674725 495.545075 79.059870
135.527626 393.363018 363.303489 -229.094653 -1181.676661 -1950.588702
-2090.270569 -1652.398785 -1215.884807 -1501.753696 -2848.735927 -4933.829408
-6938.199677 -8035.106008 -7862.824416 -6686.295938 -5185.994432 -4049.576371
-3649.950808 -4449.135718 -5903.847420 -7301.195348 -7832.754852 -7065.972518
-5236.237598 -3139.308159 -1659.015656 -1234.038704 -1632.983547 -2192.660815
-2330.381857 -1937.151559 -1363.017551 -1037.782177 -1060.297917 -1102.177382
-701.797225 301.127793 1554.912198 2391.737272 2290.458050 1264.177503
-105.089049 -1000.892673 -844.426877 389.785063 2175.517136 3713.343438
4315.236489 3713.343438 2175.517136 389.785063 -844.426877 -1000.892673
-105.089049 1264.177503 2290.458050 2391.737272 1554.912198 301.127793
-701.797225 -1102.177382 -1060.297917 -1037.782177 -1363.017551 -1937.151559
-2330.381857 -2192.660815 -1632.983547 -1234.038704 -1659.015656 -3139.308159
-5236.237598 -7065.972518 -7832.754852 -7301.195348 -5903.847420 -4449.135718
-3649.950808 -3127.209098 -3519.120174 -4775.481899 -6258.851635 -7115.552862
-6765.328791 -5267.391552 -3298.547252 -1730.774453 -1091.021412 -1285.709565
-1776.553298 -2045.936358 -1970.112649 -1810.547383 -1862.422764 -2088.723110
-2075.145242 -1362.021952 117.753366 1866.585417 3081.470314 3171.264382
2160.470572 697.479135 -326.441748 -284.388048 863.948738 2589.432756
4089.535626 4678.207044 4089.535626 2589.432756 863.948738 -284.388048
-326.441748 697.479135 2160.470572 3171.264382 3081.470314 1866.585417
117.753366 -1362.021952 -2075.145242 -2088.723110 -1862.422764 -1810.547383
-1970.112649 -2045.936358 -1776.553298 -1285.709565 -1091.021412 -1730.774453
-3298.547252 -5267.391552 -6765.328791 -7115.552862 -6258.851635 -4775.481899
-3519.120174 -3127.209098 -2525.059600 -2593.530924 -3601.794011 -5075.151001
-6209.990308 -6329.978559 -5301.944259 -3613.236365 -2039.804084 -1142.917710
-967.450908 -1150.524594 -1313.282536 -1382.630997 -1568.198043 -2035.386027
-2593.371955 -2713.096989 -1904.833505 -162.574060 1899.797844 3365.953872
3581.737735 2571.011282 1020.859037 -134.671673 -242.620070 750.294967
2330.983685 3724.225273 4273.046074 3724.225273 2330.983685 750.294967
-242.620070 -134.671673 1020.859037 2571.011282 3581.737735 3365.953872
1899.797844 -162.574060 -1904.833505 -2713.096989 -2593.371955 -2035.386027
-1568.198043 -1382.630997 -1313.282536 -1150.524594 -967.450908 -1142.917710
-2039.804084 -3613.236365 -5301.944259 -6329.978559 -6209.990308 -5075.151001
-3601.794011 -2593.530924 -2525.059600 -2134.174687 -1953.684791 -2629.316014
-3926.283363 -5199.339924 -5764.090272 -5322.454767 -4129.294655 -2774.834569
-1762.093192 -1219.561326 -960.973879 -794.423987 -766.171821 -1096.138940
-1860.327733 -2731.264997 -3064.336079 -2324.939796 -539.723886 1601.959499
3115.711070 3318.882118 2243.105646 591.233567 -703.291405 -1002.099715
-253.753833 1065.028285 2251.089363 2720.567503 2251.089363 1065.028285
-253.753833 -1002.099715 -703.291405 591.233567 2243.105646 3318.882118
3115.711070 1601.959499 -539.723886 -2324.939796 -3064.336079 -2731.264997
-1860.327733 -1096.138940 -766.171821 -794.423987 -960.973879 -1219.561326
-1762.093192 -2774.834569 -4129.294655 -5322.454767 -5764.090272 -5199.339924
-3926.283363 -2629.316014 -1953.684791 -2134.174687 -2383.948128 -1919.709007
-2077.462224 -2919.223076 -4061.360493 -4921.234895 -5104.368553 -4628.687086
-3822.942575 -3018.856589 -2325.997726 -1679.810884 -1078.907555 -736.587173
-949.338417 -1767.333767 -2776.888827 -3251.817612 -2626.671157 -948.929344
1056.913532 2398.565663 2423.200895 1200.850230 -561.567797 -1977.615400
-2476.825827 -2037.506169 -1085.461788 -204.117574 146.372211 -204.117574
-1085.461788 -2037.506169 -2476.825827 -1977.615400 -561.567797 1200.850230
2423.200895 2398.565663 1056.913532 -948.929344 -2626.671157 -3251.817612
-2776.888827 -1767.333767 -949.338417 -736.587173 -1078.907555 -1679.810884
-2325.997726 -3018.856589 -3822.942575 -4628.687086 -5104.368553 -4921.234895
-4061.360493 -2919.223076 -2077.462224 -1919.709007 -2383.948128 -3484.787740
-2644.327419 -2092.166013 -2193.112524 -2882.921317 -3775.704188 -4471.771926
-4795.033131 -4785.491450 -4518.603899 -3980.337920 -3144.609270 -2162.829020
-1423.796733 -1340.478873 -1991.492467 -2933.578168 -3409.523167 -2857.440555
-1351.710332 377.691052 1389.255171 1124.484473 -267.983854 -2081.184619
-3520.255733 -4140.999083 -3989.415167 -3437.474881 -2911.198180 -2702.883899
-2911.198180 -3437.474881 -3989.415167 -4140.999083 -3520.255733 -2081.184619
-267.983854 1124.484473 1389.255171 377.691052 -1351.710332 -2857.440555
-3409.523167 -2933.578168 -1991.492467 -1340.478873 -1423.796733 -2162.829020
-3144.609270 -3980.337920 -4518.603899 -4785.491450 -4795.033131 -4471.771926
-3775.704188 -2882.921317 -2193.112524 -2092.166013 -2644.327419 -3484.787740
-5109.353663 -3903.823784 -2644.327419 -1919.709007 -1953.684791 -2593.530924
-3519.120174 -4449.135718 -5185.994432 -5545.085489 -5340.859810 -4520.390649
-3330.672059 -2300.883269 -1950.089134 -2396.651860 -3195.794166 -3596.483776
-3074.367074 -1746.319749 -334.722459 308.490030 -234.447591 -1707.252365
-3408.639518 -4674.358292 -5238.536475 -5252.967043 -5042.908308 -4856.272923
-4789.240653 -4856.272923 -5042.908308 -5252.967043 -5238.536475 -4674.358292
-3408.639518 -1707.252365 -234.447591 308.490030 -334.722459 -1746.319749
-3074.367074 -3596.483776 -3195.794166 -2396.651860 -1950.089134 -2300.883269
-3330.672059 -4520.390649 -5340.859810 -5545.085489 -5185.994432 -4449.135718
-3519.120174 -2593.530924 -1953.684791 -1919.709007 -2644.327419 -3903.823784
-5109.353663 -6435.464307 -5109.353663 -3485.902528 -2208.937108 -1655.002507
-1857.579342 -2626.997880 -3693.486738 -4752.612463 -5458.268250 -5495.770058
-4771.871785 -3576.718647 -2511.521879 -2138.377922 -2572.392592 -3350.337751
-3733.031972 -3250.883896 -2078.520502 -934.720350 -574.313554 -1263.691289
-2636.645640 -4010.718440 -4878.923864 -5184.148716 -5206.618191 -5233.116398
-5329.047218 -5385.673702 -5329.047218 -5233.116398 -5206.618191 -5184.148716
-4878.923864 -4010.718440 -2636.645640 -1263.691289 -574.313554 -934.720350
-2078.520502 -3250.883896 -3733.031972 -3350.337751 -2572.392592 -2138.377922
-2511.521879 -3576.718647 -4771.871785 -5495.770058 -5458.268250 -4752.612463
-3693.486738 -2626.997880 -1857.579342 -1655.002507 -2208.937108 -3485.902528
-5109.353663 -6435.464307 -4580.301295 -3484.787740 -2448.497761 -1805.170596
-1753.513794 -2338.583423 -3464.782265 -4876.611495 -6130.977158 -6671.341169
-6073.652844 -4363.315928 -2154.576404 -415.243665 74.974019 -775.376579
-2294.891229 -3499.578402 -3764.115205 -3220.090400 -2586.468260 -2579.473802
-3374.196248 -4529.191318 -5393.317719 -5625.416371 -5397.016298 -5151.093835
-5177.413596 -5396.687963 -5520.908459 -5396.687963 -5177.413596 -5151.093835
-5397.016298 -5625.416371 -5393.317719 -4529.191318 -3374.196248 -2579.473802
-2586.468260 -3220.090400 -3764.115205 -3499.578402 -2294.891229 -775.376579
74.974019 -415.243665 -2154.576404 -4363.315928 -6073.652844 -6671.341169
-6130.977158 -4876.611495 -3464.782265 -2338.583423 -1753.513794 -1805.170596
-2448.497761 -3484.787740 -4580.301295 -3485.902528 -2644.327419 -2092.166013
-2077.462224 -2629.316014 -3601.794011 -4775.481899 -5903.847420 -6686.295938
-6772.559355 -5906.535953 -4168.446125 -2108.589592 -571.344025 -231.272757
-1135.647412 -2616.714555 -3699.020758 -3746.429149 -2882.516099 -1869.834601
-1542.350038 -2223.457760 -3554.705942 -4820.946816 -5474.263008 -5444.361786
-5048.208913 -4657.246633 -4443.136142 -4385.069455 -4443.136142 -4657.246633
-5048.208913 -5444.361786 -5474.263008 -4820.946816 -3554.705942 -2223.457760
-1542.350038 -1869.834601 -2882.516099 -3746.429149 -3699.020758 -2616.714555
-1135.647412 -231.272757 -571.344025 -2108.589592 -4168.446125 -5906.535953
-6772.559355 -6686.295938 -5903.847420 -4775.481899 -3601.794011 -2629.316014
-2077.462224 -2092.166013 -2644.327419 -3485.902528 -2448.497761 -2092.166013
-2277.777148 -3038.322426 -4140.477299 -5230.475031 -6027.788716 -6407.818252
-6331.133626 -5738.891460 -4574.046674 -2949.184782 -1290.437662 -243.409386
-309.146714 -1445.475601 -2972.814312 -3934.659851 -3708.274635 -2432.805936
-927.582268 -146.346849 -558.945293 -1893.661039 -3385.598548 -4301.739403
-4349.843626 -3729.609823 -2888.186363 -2231.987475 -1991.002133 -2231.987475
-2888.186363 -3729.609823 -4349.843626 -4301.739403 -3385.598548 -1893.661039
-558.945293 -146.346849 -927.582268 -2432.805936 -3708.274635 -3934.659851
-2972.814312 -1445.475601 -309.146714 -243.409386 -1290.437662 -2949.184782
-4574.046674 -5738.891460 -6331.133626 -6407.818252 -6027.788716 -5230.475031
-4140.477299 -3038.322426 -2277.777148 -2092.166013 -2448.497761 -2086.388614
-2193.112524 -3038.322426 -4396.209273 -5772.190020 -6659.561872 -6802.437911
-6274.738351 -5332.051303 -4188.082532 -2928.085498 -1629.647185 -540.803812
-79.796737 -571.312656 -1901.112930 -3407.977147 -4188.157275 -3657.932201
-1977.638464 -3.849025 1226.964928 1133.353862 -89.208191 -1650.720360
-2683.510912 -2723.525453 -1874.794802 -640.311773 388.838951 782.645638
388.838951 -640.311773 -1874.794802 -2723.525453 -2683.510912 -1650.720360
-89.208191 1133.353862 1226.964928 -3.849025 -1977.638464 -3657.932201
-4188.157275 -3407.977147 -1901.112930 -571.312656 -79.796737 -540.803812
-1629.647185 -2928.085498 -4188.082532 -5332.051303 -6274.738351 -6802.437911
-6659.561872 -5772.190020 -4396.209273 -3038.322426 -2193.112524 -2086.388614
-2455.122962 -2882.921317 -4140.477299 -5772.311452 -7094.981886 -7544.912764
-6971.026327 -5671.518916 -4153.180806 -2806.112781 -1749.220106 -944.949057
-434.660840 -431.309638 -1138.573295 -2437.529846 -3747.797877 -4263.873546
-3459.572472 -1500.647839 768.062466 2294.164846 2441.243796 1346.632543
-206.710847 -1283.581296 -1313.243608 -328.618081 1144.351884 2403.728521
2892.683629 2403.728521 1144.351884 -328.618081 -1313.243608 -1283.581296
-206.710847 1346.632543 2441.243796 2294.164846 768.062466 -1500.647839
-3459.572472 -4263.873546 -3747.797877 -2437.529846 -1138.573295 -431.309638
-434.660840 -944.949057 -1749.220106 -2806.112781 -4153.180806 -5671.518916
-6971.026327 -7544.912764 -7094.981886 -5772.311452 -4140.477299 -2882.921317
-2455.122962 -3124.808367 -3775.704188 -5230.475031 -6870.984258 -7924.487391
-7865.444204 -6696.505730 -4918.081814 -3200.560617 -1991.648347 -1340.368635
-1042.083127 -942.677038 -1110.904598 -1714.105093 -2711.468261 -3667.122631
-3908.544477 -2966.919095 -976.223047 1298.089644 2866.140815 3096.177532
2081.454270 558.587413 -542.773536 -612.351777 365.858324 1881.077751
3200.087273 3716.711999 3200.087273 1881.077751 365.858324 -612.351777
-542.773536 558.587413 2081.454270 3096.177532 2866.140815 1298.089644
-976.223047 -2966.919095 -3908.544477 -3667.122631 -2711.468261 -1714.105093
-1110.904598 -942.677038 -1042.083127 -1340.368635 -1991.648347 -3200.560617
-4918.081814 -6696.505730 -7865.444204 -7924.487391 -6870.984258 -5230.475031
-3775.704188 -3124.808367 -3592.563816 -4471.771926 -6027.788716 -7556.302734
-8286.365541 -7793.916380 -6240.932576 -4273.734382 -2631.750177 -1726.917059
-1482.518228 -1526.098976 -1556.820736 -1575.801499 -1793.432571 -2310.775119
-2875.038398 -2956.088583 -2121.038152 -421.384995 1527.476137 2869.371720
3023.785634 2042.460221 572.648819 -529.667835 -673.475769 187.488943
1589.185993 2831.848783 3322.315576 2831.848783 1589.185993 187.488943
-673.475769 -529.667835 572.648819 2042.460221 3023.785634 2869.371720
1527.476137 -421.384995 -2121.038152 -2956.088583 -2875.038398 -2310.775119
-1793.432571 -1575.801499 -1556.820736 -1526.098976 -1482.518228 -1726.917059
-2631.750177 -4273.734382 -6240.932576 -7793.916380 -8286.365541 -7556.302734
-6027.788716 -4471.771926 -3592.563816 -3661.194622 -4795.033131 -6407.818252
-7786.756255 -8233.265089 -7449.814857 -5724.222988 -3773.821505 -2326.945522
-1709.992901 -1719.299943 -1857.279744 -1742.294883 -1373.446787 -1053.646100
-1053.747446 -1311.285661 -1426.532538 -971.500658 132.825883 1477.808707
2390.953396 2369.112554 1414.760731 47.833287 -1000.364225 -1199.286110
-486.415200 737.631120 1842.209455 2281.312958 1842.209455 737.631120
-486.415200 -1199.286110 -1000.364225 47.833287 1414.760731 2369.112554
2390.953396 1477.808707 132.825883 -971.500658 -1426.532538 -1311.285661
-1053.747446 -1053.646100 -1373.446787 -1742.294883 -1857.279744 -1719.299943
-1709.992901 -2326.945522 -3773.821505 -5724.222988 -7449.814857 -8233.265089
-7786.756255 -6407.818252 -4795.033131 -3661.194622 -3488.100710 -4785.491450
-6331.133626 -7485.942784 -7678.689971 -6736.075986 -5014.776095 -3223.076977
-2015.991633 -1617.411398 -1726.658468 -1777.457935 -1362.967345 -516.109696
355.471104 815.482492 748.295238 439.625347 334.141491 668.720867
1270.201310 1670.990877 1450.918871 551.456181 -657.675012 -1593.499533
-1801.735388 -1208.702503 -148.682018 822.722198 1211.505576 822.722198
-148.682018 -1208.702503 -1801.735388 -1593.499533 -657.675012 551.456181
1450.918871 1670.990877 1270.201310 668.720867 334.141491 439.625347
748.295238 815.482492 355.471104 -516.109696 -1362.967345 -1777.457935
-1726.658468 -1617.411398 -2015.991633 -3223.076977 -5014.776095 -6736.075986
-7678.689971 -7485.942784 -6331.133626 -4785.491450 -3488.100710 -3326.413965
-4518.603899 -5738.891460 -6504.421520 -6414.985983 -5406.706536 -3843.833632
-2352.939350 -1468.304588 -1306.995077 -1502.083953 -1459.541834 -773.797977
487.051674 1828.684158 2672.657446 2741.971934 2214.939890 1552.417501
1145.423533 1050.176438 994.290257 627.837420 -179.956801 -1213.167198
-2030.451411 -2241.061703 -1750.461110 -827.367153 36.492573 385.509434
36.492573 -827.367153 -1750.461110 -2241.061703 -2030.451411 -1213.167198
-179.956801 627.837420 994.290257 1050.176438 1145.423533 1552.417501
2214.939890 2741.971934 2672.657446 1828.684158 487.051674 -773.797977
-1459.541834 -1502.083953 -1306.995077 -1468.304588 -2352.939350 -3843.833632
-5406.706536 -6414.985983 -6504.421520 -5738.891460 -4518.603899 -3326.413965
-3247.073733 -3980.337920 -4574.046674 -4762.560942 -4341.109898 -3336.034911
-2070.767624 -1039.587137 -626.817014 -842.086710 -1269.310935 -1301.501442
-531.005982 963.360932 2636.457835 3800.001574 4032.656404 3402.873793
2367.938574 1441.017145 869.228846 537.211081 136.056873 -548.543587
-1443.044232 -2217.509648 -2508.453141 -2173.956885 -1410.326070 -656.282212
-345.297848 -656.282212 -1410.326070 -2173.956885 -2508.453141 -2217.509648
-1443.044232 -548.543587 136.056873 537.211081 869.228846 1441.017145
2367.938574 3402.873793 4032.656404 3800.001574 2636.457835 963.360932
-531.005982 -1301.501442 -1269.310935 -842.086710 -626.817014 -1039.587137
-2070.767624 -3336.034911 -4341.109898 -4762.560942 -4574.046674 -3980.337920
-3247.073733 -3110.678750 -3144.609270 -2949.184782 -2484.805583 -1731.479000
-783.230156 100.009661 568.740229 387.100248 -358.028734 -1211.451962
-1551.687280 -949.947131 539.418645 2363.799689 3765.076599 4202.805066
3637.697385 2499.341281 1375.936286 645.192273 289.981780 0.953296
-532.431360 -1360.729988 -2224.829409 -2741.803873 -2686.018558 -2164.561461
-1564.059915 -1304.212596 -1564.059915 -2164.561461 -2686.018558 -2741.803873
-2224.829409 -1360.729988 -532.431360 0.953296 289.981780 645.192273
1375.936286 2499.341281 3637.697385 4202.805066 3765.076599 2363.799689
539.418645 -949.947131 -1551.687280 -1211.451962 -358.028734 387.100248
568.740229 100.009661 -783.230156 -1731.479000 -2484.805583 -2949.184782
-3144.609270 -3110.678750 -2788.292032 -2162.829020 -1290.437662 -296.470638
708.559130 1588.264397 2136.141109 2111.558802 1383.313565 99.538295
-1263.288449 -2068.085909 -1846.822039 -596.469754 1167.590150 2666.971315
3284.061007 2890.965542 1875.050195 851.769199 262.024858 121.782777
78.964688 -282.067892 -1114.342240 -2190.571973 -3068.123206 -3408.019141
-3213.284415 -2815.414040 -2622.558465 -2815.414040 -3213.284415 -3408.019141
-3068.123206 -2190.571973 -1114.342240 -282.067892 78.964688 121.782777
262.024858 851.769199 1875.050195 2890.965542 3284.061007 2666.971315
1167.590150 -596.469754 -1846.822039 -2068.085909 -1263.288449 99.538295
1383.313565 2111.558802 2136.141109 1588.264397 708.559130 -296.470638
-1290.437662 -2162.829020 -2788.292032 -2376.740413 -1423.796733 -243.409386
992.942176 2131.366600 3016.221999 3452.917265 3230.052850 2238.643705
628.037760 -1134.595085 -2403.511368 -2661.896157 -1824.790926 -328.941611
1081.986618 1767.874174 1545.753588 757.096807 3.614359 -270.947616
-70.360029 186.312696 -12.716059 -892.654390 -2225.542468 -3489.154697
-4228.055828 -4349.732508 -4142.367894 -4011.414697 -4142.367894 -4349.732508
-4228.055828 -3489.154697 -2225.542468 -892.654390 -12.716059 186.312696
-70.360029 -270.947616 3.614359 757.096807 1545.753588 1767.874174
1081.986618 -328.941611 -1824.790926 -2661.896157 -2403.511368 -1134.595085
628.037760 2238.643705 3230.052850 3452.917265 3016.221999 2131.366600
992.942176 -243.409386 -1423.796733 -2376.740413 -2158.715996 -1340.478873
-309.146714 853.783826 2042.943520 3096.886729 3772.183044 3786.846680
2957.772232 1369.833878 -550.412822 -2156.564315 -2878.299051 -2532.548272
-1445.443787 -279.135430 352.118860 239.397505 -326.527420 -792.833587
-756.234972 -263.866158 210.199322 99.646081 -845.219081 -2368.165813
-3873.611719 -4825.495885 -5084.812837 -4941.123892 -4826.477432 -4941.123892
-5084.812837 -4825.495885 -3873.611719 -2368.165813 -845.219081 99.646081
210.199322 -263.866158 -756.234972 -792.833587 -326.527420 239.397505
352.118860 -279.135430 -1445.443787 -2532.548272 -2878.299051 -2156.564315
-550.412822 1369.833878 2957.772232 3786.846680 3772.183044 3096.886729
2042.943520 853.783826 -309.146714 -1340.478873 -2158.715996 -2314.775329
-1991.492467 -1445.475601 -563.409746 664.048026 2070.292343 3304.883238
3930.884499 3617.314960 2342.221125 479.305712 -1320.603062 -2426.061092
-2546.534285 -1882.200618 -991.811966 -444.339526 -471.514021 -852.924941
-1117.155471 -922.961606 -348.215192 131.052213 -30.146116 -1040.475080
-2590.848770 -4040.662706 -4843.639756 -4901.545126 -4583.476101 -4399.841505
-4583.476101 -4901.545126 -4843.639756 -4040.662706 -2590.848770 -1040.475080
-30.146116 131.052213 -348.215192 -922.961606 -1117.155471 -852.924941
-471.514021 -444.339526 -991.811966 -1882.200618 -2546.534285 -2426.061092
-1320.603062 479.305712 2342.221125 3617.314960 3930.884499 3304.883238
2070.292343 664.048026 -563.409746 -1445.475601 -1991.492467 -2314.775329
-2657.169514 -2933.578168 -2972.814312 -2424.871142 -1141.525708 698.819960
2607.146697 3954.722578 4240.439479 3335.940329 1578.896369 -355.726101
-1763.387913 -2244.458421 -1879.031251 -1133.875669 -551.742593 -416.525128
-613.779614 -780.960864 -638.455695 -253.549265 -26.816287 -392.858725
-1452.550097 -2826.482184 -3868.194120 -4102.860556 -3570.466340 -2806.201913
-2456.341322 -2806.201913 -3570.466340 -4102.860556 -3868.194120 -2826.482184
-1452.550097 -392.858725 -26.816287 -253.549265 -638.455695 -780.960864
-613.779614 -416.525128 -551.742593 -1133.875669 -1879.031251 -2244.458421
-1763.387913 -355.726101 1578.896369 3335.940329 4240.439479 3954.722578
2607.146697 698.819960 -1141.525708 -2424.871142 -2972.814312 -2933.578168
-2657.169514 -2670.070431 -3409.523167 -3934.659851 -3681.254819 -2375.890920
-211.433076 2194.697620 4045.524479 4704.264824 3975.322665 2195.717358
88.261876 -1562.087654 -2256.552923 -1980.545316 -1146.506629 -316.236573
128.756292 162.256174 26.361937 -40.857291 -45.455253 -244.540002
-898.653070 -1963.113963 -2988.549361 -3359.217377 -2730.762166 -1344.548153
45.977955 625.774221 45.977955 -1344.548153 -2730.762166 -3359.217377
-2988.549361 -1963.113963 -898.653070 -244.540002 -45.455253 -40.857291
26.361937 162.256174 128.756292 -316.236573 -1146.506629 -1980.545316
-2256.552923 -1562.087654 88.261876 2195.717358 3975.322665 4704.264824
4045.524479 2194.697620 -211.433076 -2375.890920 -3681.254819 -3934.659851
-3409.523167 -2670.070431 -1881.646663 -2857.440555 -3708.274635 -3719.171202
-2525.670766 -325.338925 2186.039104 4115.203907 4760.691255 3912.586625
1935.619114 -393.650218 -2221.382930 -2975.000255 -2582.225047 -1445.873034
-190.711186 673.019036 970.562393 841.667841 519.088744 96.666987
-514.471060 -1399.142872 -2386.578477 -2986.548449 -2638.019145 -1135.247192
1088.676893 3082.528214 3881.982674 3082.528214 1088.676893 -1135.247192
-2638.019145 -2986.548449 -2386.578477 -1399.142872 -514.471060 96.666987
519.088744 841.667841 970.562393 673.019036 -190.711186 -1445.873034
-2582.225047 -2975.000255 -2221.382930 -393.650218 1935.619114 3912.586625
4760.691255 4115.203907 2186.039104 -325.338925 -2525.670766 -3719.171202
-3708.274635 -2857.440555 -1881.646663 -288.587436 -1351.710332 -2432.805936
-2740.649043 -1857.602191 34.782983 2233.953446 3841.907628 4168.347458
3027.017538 808.827690 -1684.000208 -3567.901175 -4237.128605 -3599.981653
-2081.530470 -386.535243 854.039501 1353.313679 1202.714133 677.300663
-14.520804 -825.987580 -1738.417632 -2538.874179 -2756.140182 -1892.546385
168.312478 2892.991290 5234.795385 6158.963048 5234.795385 2892.991290
168.312478 -1892.546385 -2756.140182 -2538.874179 -1738.417632 -825.987580
-14.520804 677.300663 1202.714133 1353.313679 854.039501 -386.535243
-2081.530470 -3599.981653 -4237.128605 -3567.901175 -1684.000208 808.827690
3027.017538 4168.347458 3841.907628 2233.953446 34.782983 -1857.602191
-2740.649043 -2432.805936 -1351.710332 -288.587436 1522.398272 377.691052
-927.582268 -1592.070360 -1180.028700 163.560306 1797.513157 2900.838306
2851.149168 1495.428352 -784.355863 -3220.334724 -4961.588841 -5419.250111
-4513.749043 -2701.817565 -749.999240 640.004109 1145.193298 889.092958
240.716951 -484.016335 -1177.650157 -1840.237723 -2341.763605 -2308.265838
-1303.416203 785.542777 3467.221371 5752.676153 6652.491111 5752.676153
3467.221371 785.542777 -1303.416203 -2308.265838 -2341.763605 -1840.237723
-1177.650157 -484.016335 240.716951 889.092958 1145.193298 640.004109
-749.999240 -2701.817565 -4513.749043 -5419.250111 -4961.588841 -3220.334724
-784.355863 1495.428352 2851.149168 2900.838306 1797.513157 163.560306
-1180.028700 -1592.070360 -927.582268 377.691052 1522.398272 2684.824743
1389.255171 -146.346849 -1164.786540 -1247.530516 -495.567445 557.048294
1222.326138 978.487408 -304.550847 -2304.501654 -4359.564938 -5720.595585
-5864.916957 -4746.197119 -2842.662063 -940.295899 259.959408 487.439178
-20.818742 -757.833974 -1317.229035 -1612.039289 -1782.973477 -1902.647938
-1766.417903 -994.531392 605.149933 2718.576449 4559.111953 5291.612784
4559.111953 2718.576449 605.149933 -994.531392 -1766.417903 -1902.647938
-1782.973477 -1612.039289 -1317.229035 -757.833974 -20.818742 487.439178
259.959408 -940.295899 -2842.662063 -4746.197119 -5864.916957 -5720.595585
-4359.564938 -2304.501654 -304.550847 978.487408 1222.326138 557.048294
-495.567445 -1247.530516 -1164.786540 -146.346849 1389.255171 2684.824743
2583.704021 1124.484473 -558.945293 -1801.526854 -2241.677216 -1947.573939
-1327.661804 -905.966602 -1084.324571 -1979.268149 -3368.084839 -4752.881923
-5542.812405 -5319.338444 -4078.688641 -2299.313827 -739.458462 -36.117081
-342.577091 -1257.950627 -2116.675415 -2439.008840 -2209.775876 -1780.272592
-1491.174671 -1345.435965 -1017.121624 -190.762044 1068.560800 2253.405035
2741.128194 2253.405035 1068.560800 -190.762044 -1017.121624 -1345.435965
-1491.174671 -1780.272592 -2209.775876 -2439.008840 -2116.675415 -1257.950627
-342.577091 -36.117081 -739.458462 -2299.313827 -4078.688641 -5319.338444
-5542.812405 -4752.881923 -3368.084839 -1979.268149 -1084.324571 -905.966602
-1327.661804 -1947.573939 -2241.677216 -1801.526854 -558.945293 1124.484473
2583.704021 1228.110626 -267.983854 -1893.661039 -3120.900619 -3686.515718
-3649.673564 -3294.124754 -2963.989042 -2922.367948 -3265.302628 -3882.325721
-4468.382422 -4623.123232 -4051.508976 -2788.002371 -1283.571236 -229.208194
-163.547832 -1106.540155 -2498.913899 -3535.164025 -3680.017979 -2995.793207
-2035.357505 -1390.247393 -1256.358272 -1357.792951 -1264.736519 -810.781362
-243.046885 14.437934 -243.046885 -810.781362 -1264.736519 -1357.792951
-1256.358272 -1390.247393 -2035.357505 -2995.793207 -3680.017979 -3535.164025
-2498.913899 -1106.540155 -163.547832 -229.208194 -1283.571236 -2788.002371
-4051.508976 -4623.123232 -4468.382422 -3882.325721 -3265.302628 -2922.367948
-2963.989042 -3294.124754 -3649.673564 -3686.515718 -3120.900619 -1893.661039
-267.983854 1228.110626 -783.304577 -2081.184619 -3385.598548 -4342.246687
-4818.956124 -4888.908435 -4718.975124 -4464.122791 -4227.640543 -4063.471235
-3962.412664 -3815.083079 -3420.048441 -2604.884817 -1421.632960 -257.323894
297.104570 -193.848462 -1652.894757 -3429.098106 -4643.080493 -4733.129749
-3810.492706 -2551.181501 -1702.562455 -1583.776706 -1954.774081 -2318.287849
-2365.562933 -2182.007929 -2067.883577 -2182.007929 -2365.562933 -2318.287849
-1954.774081 -1583.776706 -1702.562455 -2551.181501 -3810.492706 -4733.129749
-4643.080493 -3429.098106 -1652.894757 -193.848462 297.104570 -257.323894
-1421.632960 -2604.884817 -3420.048441 -3815.083079 -3962.412664 -4063.471235
-4227.640543 -4464.122791 -4718.975124 -4888.908435 -4818.956124 -4342.246687
-3385.598548 -2081.184619 -783.304577 -2644.467675 -3520.255733 -4301.739403
-4826.358872 -5104.913536 -5234.848707 -5272.481090 -5180.458444 -4887.697987
-4385.642930 -3749.485729 -3056.821108 -2298.673501 -1407.845632 -417.089412
398.906544 583.428330 -206.318879 -1864.710543 -3759.133421 -5042.025283
-5175.091626 -4283.179331 -3055.391232 -2256.520322 -2221.517136 -2713.599996
-3220.495047 -3404.445316 -3318.899160 -3240.330191 -3318.899160 -3404.445316
-3220.495047 -2713.599996 -2221.517136 -2256.520322 -3055.391232 -4283.179331
-5175.091626 -5042.025283 -3759.133421 -1864.710543 -206.318879 583.428330
398.906544 -417.089412 -1407.845632 -2298.673501 -3056.821108 -3749.485729
-4385.642930 -4887.697987 -5180.458444 -5272.481090 -5234.848707 -5104.913536
-4826.358872 -4301.739403 -3520.255733 -2644.467675 -3783.345420 -4140.999083
-4349.843626 -4431.080373 -4525.117329 -4747.794287 -5049.179409 -5207.585293
-4981.245250 -4295.986974 -3304.601930 -2263.793943 -1344.272364 -557.363560
128.968120 606.902432 591.464878 -177.248516 -1636.944526 -3290.653010
-4440.811395 -4638.841894 -4004.885652 -3144.066078 -2704.933077 -2925.071216
-3522.712784 -4000.463691 -4080.084149 -3890.684135 -3769.762740 -3890.684135
-4080.084149 -4000.463691 -3522.712784 -2925.071216 -2704.933077 -3144.066078
-4004.885652 -4638.841894 -4440.811395 -3290.653010 -1636.944526 -177.248516
591.464878 606.902432 128.968120 -557.363560 -1344.272364 -2263.793943
-3304.601930 -4295.986974 -4981.245250 -5207.585293 -5049.179409 -4747.794287
-4525.117329 -4431.080373 -4349.843626 -4140.999083 -3783.345420 -4086.322579
-3989.415167 -3729.609823 -3479.967543 -3478.098478 -3842.719397 -4425.052968
-4842.499027 -4708.579256 -3900.769593 -2653.778291 -1395.975164 -460.224875
91.678177 394.816964 549.728095 471.715979 -20.412782 -955.752757
-2056.547060 -2865.640241 -3084.537527 -2832.798665 -2578.181451 -2766.517067
-3455.564585 -4271.373938 -4731.530659 -4655.481204 -4301.558045 -4112.444883
-4301.558045 -4655.481204 -4731.530659 -4271.373938 -3455.564585 -2766.517067
-2578.181451 -2832.798665 -3084.537527 -2865.640241 -2056.547060 -955.752757
-20.412782 471.715979 549.728095 394.816964 91.678177 -460.224875
-1395.975164 -2653.778291 -3900.769593 -4708.579256 -4842.499027 -4425.052968
-3842.719397 -3478.098478 -3479.967543 -3729.609823 -3989.415167 -4086.322579
-3829.786337 -3437.474881 -2888.186363 -2461.658343 -2454.774758 -2975.254451
-3791.642883 -4398.309809 -4305.291125 -3367.701026 -1903.697712 -494.091480
393.645110 670.421051 586.942075 455.193735 388.426226 278.272910
-6.910914 -427.263030 -790.621732 -972.207682 -1104.739882 -1516.834806
-2435.471560 -3715.097968 -4867.257257 -5408.963939 -5249.588426 -4774.422675
-4531.449326 -4774.422675 -5249.588426 -5408.963939 -4867.257257 -3715.097968
-2435.471560 -1516.834806 -1104.739882 -972.207682 -790.621732 -427.263030
-6.910914 278.272910 388.426226 455.193735 586.942075 670.421051
393.645110 -494.091480 -1903.697712 -3367.701026 -4305.291125 -4398.309809
-3791.642883 -2975.254451 -2454.774758 -2461.658343 -2888.186363 -3437.474881
-3829.786337 -3441.996961 -2911.198180 -2231.987475 -1744.486971 -1773.733886
-2412.963697 -3375.209242 -4078.775809 -3974.696358 -2914.492493 -1282.272645
232.401567 1070.846316 1132.124659 758.401252 421.580446 383.342441
589.772112 831.264089 965.516290 978.582753 855.263414 444.064966
-484.151175 -1991.412679 -3773.641992 -5247.123284 -5917.910805 -5752.882889
-5224.454590 -4954.262943 -5224.454590 -5752.882889 -5917.910805 -5247.123284
-3773.641992 -1991.412679 -484.151175 444.064966 855.263414 978.582753
965.516290 831.264089 589.772112 383.342441 421.580446 758.401252
1132.124659 1070.846316 232.401567 -1282.272645 -2914.492493 -3974.696358
-4078.775809 -3375.209242 -2412.963697 -1773.733886 -1744.486971 -2231.987475
-2911.198180 -3441.996961 -3269.743401 -2702.883899 -1991.002133 -1493.367919
-1542.751516 -2225.927495 -3236.329542 -3966.691719 -3849.327461 -2736.858229
-1038.792120 515.489004 1334.778223 1315.060002 833.303969 421.206356
395.826121 723.736553 1166.488032 1513.715732 1673.772266 1577.724303
1065.287642 -56.995141 -1790.165579 -3770.467376 -5377.134988 -6109.983960
-5954.991564 -5414.962984 -5137.548585 -5414.962984 -5954.991564 -6109.983960
-5377.134988 -3770.467376 -1790.165579 -56.995141 1065.287642 1577.724303
1673.772266 1513.715732 1166.488032 723.736553 395.826121 421.206356
833.303969 1315.060002 1334.778223 515.489004 -1038.792120 -2736.858229
-3849.327461 -3966.691719 -3236.329542 -2225.927495 -1542.751516 -1493.367919
-1991.002133 -2702.883899 -3269.743401 -3441.996961 -2911.198180 -2231.987475
-1744.486971 -1773.733886 -2412.963697 -3375.209242 -4078.775809 -3974.696358
-2914.492493 -1282.272645 232.401567 1070.846316 1132.124659 758.401252
421.580446 383.342441 589.772112 831.264089 965.516290 978.582753
855.263414 444.064966 -484.151175 -1991.412679 -3773.641992 -5247.123284
-5917.910805 -5752.882889 -5224.454590 -4954.262943 -5224.454590 -5752.882889
-5917.910805 -5247.123284 -3773.641992 -1991.412679 -484.151175 444.064966
855.263414 978.582753 965.516290 831.264089 589.772112 383.342441
421.580446 758.401252 1132.124659 1070.846316 232.401567 -1282.272645
-2914.492493 -3974.696358 -4078.775809 -3375.209242 -2412.963697 -1773.733886
-1744.486971 -2231.987475 -2911.198180 -3441.996961 -3829.786337 -3437.474881
-2888.186363 -2461.658343 -2454.774758 -2975.254451 -3791.642883 -4398.309809
-4305.291125 -3367.701026 -1903.697712 -494.091480 393.645110 670.421051
586.942075 455.193735 388.426226 278.272910 -6.910914 -427.263030
-790.621732 -972.207682 -1104.739882 -1516.834806 -2435.471560 -3715.097968
-4867.257257 -5408.963939 -5249.588426 -4774.422675 -4531.449326 -4774.422675
-5249.588426 -5408.963939 -4867.257257 -3715.097968 -2435.471560 -1516.834806
-1104.739882 -972.207682 -790.621732 -427.263030 -6.910914 278.272910
388.426226 455.193735 586.942075 670.421051 393.645110 -494.091480
-1903.697712 -3367.701026 -4305.291125 -4398.309809 -3791.642883 -2975.254451
-2454.774758 -2461.658343 -2888.186363 -3437.474881 -3829.786337 -4086.322579
-3989.415167 -3729.609823 -3479.967543 -3478.098478 -3842.719397 -4425.052968
-4842.499027 -4708.579256 -3900.769593 -2653.778291 -1395.975164 -460.224875
91.678177 394.816964 549.728095 471.715979 -20.412782 -955.752757
-2056.547060 -2865.640241 -3084.537527 -2832.798665 -2578.181451 -2766.517067
-3455.564585 -4271.373938 -4731.530659 -4655.481204 -4301.558045 -4112.444883
-4301.558045 -4655.481204 -4731.530659 -4271.373938 -3455.564585 -2766.517067
-2578.181451 -2832.798665 -3084.537527 -2865.640241 -2056.547060 -955.752757
-20.412782 471.715979 549.728095 394.816964 91.678177 -460.224875
-1395.975164 -2653.778291 -3900.769593 -4708.579256 -4842.499027 -4425.052968
-3842.719397 -3478.098478 -3479.967543 -3729.609823 -3989.415167 -4086.322579
-3783.345420 -4140.999083 -4349.843626 -4431.080373 -4525.117329 -4747.794287
-5049.179409 -5207.585293 -4981.245250 -4295.986974 -3304.601930 -2263.793943
-1344.272364 -557.363560 128.968120 606.902432 591.464878 -177.248516
-1636.944526 -3290.653010 -4440.811395 -4638.841894 -4004.885652 -3144.066078
-2704.933077 -2925.071216 -3522.712784 -4000.463691 -4080.084149 -3890.684135
-3769.762740 -3890.684135 -4080.084149 -4000.463691 -3522.712784 -2925.071216
-2704.933077 -3144.066078 -4004.885652 -4638.841894 -4440.811395 -3290.653010
-1636.944526 -177.248516 591.464878 606.902432 128.968120 -557.363560
-1344.272364 -2263.793943 -3304.601930 -4295.986974 -4981.245250 -5207.585293
-5049.179409 -4747.794287 -4525.117329 -4431.080373 -4349.843626 -4140.999083
-3783.345420 -2644.467675 -3520.255733 -4301.739403 -4826.358872 -5104.913536
-5234.848707 -5272.481090 -5180.458444 -4887.697987 -4385.642930 -3749.485729
-3056.821108 -2298.673501 -1407.845632 -417.089412 398.906544 583.428330
-206.318879 -1864.710543 -3759.133421 -5042.025283 -5175.091626 -4283.179331
-3055.391232 -2256.520322 -2221.517136 -2713.599996 -3220.495047 -3404.445316
-3318.899160 -3240.330191 -3318.899160 -3404.445316 -3220.495047 -2713.599996
-2221.517136 -2256.520322 -3055.391232 -4283.179331 -5175.091626 -5042.025283
-3759.133421 -1864.710543 -206.318879 583.428330 398.906544 -417.089412
-1407.845632 -2298.673501 -3056.821108 -3749.485729 -4385.642930 -4887.697987
-5180.458444 -5272.481090 -5234.848707 -5104.913536 -4826.358872 -4301.739403
-3520.255733 -2644.467675 -783.304577 -2081.184619 -3385.598548 -4342.246687
-4818.956124 -4888.908435 -4718.975124 -4464.122791 -4227.640543 -4063.471235
-3962.412664 -3815.083079 -3420.048441 -2604.884817 -1421.632960 -257.323894
297.104570 -193.848462 -1652.894757 -3429.098106 -4643.080493 -4733.129749
-3810.492706 -2551.181501 -1702.562455 -1583.776706 -1954.774081 -2318.287849
-2365.562933 -2182.007929 -2067.883577 -2182.007929 -2365.562933 -2318.287849
-1954.774081 -1583.776706 -1702.562455 -2551.181501 -3810.492706 -4733.129749
-4643.080493 -3429.098106 -1652.894757 -193.848462 297.104570 -257.323894
-1421.632960 -2604.884817 -3420.048441 -3815.083079 -3962.412664 -4063.471235
-4227.640543 -4464.122791 -4718.975124 -4888.908435 -4818.956124 -4342.246687
-3385.598548 -2081.184619 -783.304577 1228.110626 -267.983854 -1893.661039
-3120.900619 -3686.515718 -3649.673564 -3294.124754 -2963.989042 -2922.367948
-3265.302628 -3882.325721 -4468.382422 -4623.123232 -4051.508976 -2788.002371
-1283.571236 -229.208194 -163.547832 -1106.540155 -2498.913899 -3535.164025
-3680.017979 -2995.793207 -2035.357505 -1390.247393 -1256.358272 -1357.792951
-1264.736519 -810.781362 -243.046885 14.437934 -243.046885 -810.781362
-1264.736519 -1357.792951 -1256.358272 -1390.247393 -2035.357505 -2995.793207
-3680.017979 -3535.164025 -2498.913899 -1106.540155 -163.547832 -229.208194
-1283.571236 -2788.002371 -4051.508976 -4623.123232 -4468.382422 -3882.325721
-3265.302628 -2922.367948 -2963.989042 -3294.124754 -3649.673564 -3686.515718
-3120.900619 -1893.661039 -267.983854 1228.110626 2583.704021 1124.484473
-558.945293 -1801.526854 -2241.677216 -1947.573939 -1327.661804 -905.966602
-1084.324571 -1979.268149 -3368.084839 -4752.881923 -5542.812405 -5319.338444
-4078.688641 -2299.313827 -739.458462 -36.117081 -342.577091 -1257.950627
-2116.675415 -2439.008840 -2209.775876 -1780.272592 -1491.174671 -1345.435965
-1017.121624 -190.762044 1068.560800 2253.405035 2741.128194 2253.405035
1068.560800 -190.762044 -1017.121624 -1345.435965 -1491.174671 -1780.272592
-2209.775876 -2439.008840 -2116.675415 -1257.950627 -342.577091 -36.117081
-739.458462 -2299.313827 -4078.688641 -5319.338444 -5542.812405 -4752.881923
-3368.084839 -1979.268149 -1084.324571 -905.966602 -1327.661804 -1947.573939
-2241.677216 -1801.526854 -558.945293 1124.484473 2583.704021 2684.824743
1389.255171 -146.346849 -1164.786540 -1247.530516 -495.567445 557.048294
1222.326138 978.487408 -304.550847 -2304.501654 -4359.564938 -5720.595585
-5864.916957 -4746.197119 -2842.662063 -940.295899 259.959408 487.439178
-20.818742 -757.833974 -1317.229035 -1612.039289 -1782.973477 -1902.647938
-1766.417903 -994.531392 605.149933 2718.576449 4559.111953 5291.612784
4559.111953 2718.576449 605.149933 -994.531392 -1766.417903 -1902.647938
-1782.973477 -1612.039289 -1317.229035 -757.833974 -20.818742 487.439178
259.959408 -940.295899 -2842.662063 -4746.197119 -5864.916957 -5720.595585
-4359.564938 -2304.501654 -304.550847 978.487408 1222.326138 557.048294
-495.567445 -1247.530516 -1164.786540 -146.346849 1389.255171 2684.824743
1522.398272 377.691052 -927.582268 -1592.070360 -1180.028700 163.560306
1797.513157 2900.838306 2851.149168 1495.428352 -784.355863 -3220.334724
-4961.588841 -5419.250111 -4513.749043 -2701.817565 -749.999240 640.004109
1145.193298 889.092958 240.716951 -484.016335 -1177.650157 -1840.237723
-2341.763605 -2308.265838 -1303.416203 785.542777 3467.221371 5752.676153
6652.491111 5752.676153 3467.221371 785.542777 -1303.416203 -2308.265838
-2341.763605 -1840.237723 -1177.650157 -484.016335 240.716951 889.092958
1145.193298 640.004109 -749.999240 -2701.817565 -4513.749043 -5419.250111
-4961.588841 -3220.334724 -784.355863 1495.428352 2851.149168 2900.838306
1797.513157 163.560306 -1180.028700 -1592.070360 -927.582268 377.691052
1522.398272 -288.587436 -1351.710332 -2432.805936 -2740.649043 -1857.602191
34.782983 2233.953446 3841.907628 4168.347458 3027.017538 808.827690
-1684.000208 -3567.901175 -4237.128605 -3599.981653 -2081.530470 -386.535243
854.039501 1353.313679 1202.714133 677.300663 -14.520804 -825.987580
-1738.417632 -2538.874179 -2756.140182 -1892.546385 168.312478 2892.991290
5234.795385 6158.963048 5234.795385 2892.991290 168.312478 -1892.546385
-2756.140182 -2538.874179 -1738.417632 -825.987580 -14.520804 677.300663
1202.714133 1353.313679 854.039501 -386.535243 -2081.530470 -3599.981653
-4237.128605 -3567.901175 -1684.000208 808.827690 3027.017538 4168.347458
3841.907628 2233.953446 34.782983 -1857.602191 -2740.649043 -2432.805936
-1351.710332 -288.587436 -1881.646663 -2857.440555 -3708.274635 -3719.171202
-2525.670766 -325.338925 2186.039104 4115.203907 4760.691255 3912.586625
1935.619114 -393.650218 -2221.382930 -2975.000255 -2582.225047 -1445.873034
-190.711186 673.019036 970.562393 841.667841 519.088744 96.666987
-514.471060 -1399.142872 -2386.578477 -2986.548449 -2638.019145 -1135.247192
1088.676893 3082.528214 3881.982674 3082.528214 1088.676893 -1135.247192
-2638.019145 -2986.548449 -2386.578477 -1399.142872 -514.471060 96.666987
519.088744 841.667841 970.562393 673.019036 -190.711186 -1445.873034
-2582.225047 -2975.000255 -2221.382930 -393.650218 1935.619114 3912.586625
4760.691255 4115.203907 2186.039104 -325.338925 -2525.670766 -3719.171202
-3708.274635 -2857.440555 -1881.646663 -2670.070431 -3409.523167 -3934.659851
-3681.254819 -2375.890920 -211.433076 2194.697620 4045.524479 4704.264824
3975.322665 2195.717358 88.261876 -1562.087654 -2256.552923 -1980.545316
-1146.506629 -316.236573 128.756292 162.256174 26.361937 -40.857291
-45.455253 -244.540002 -898.653070 -1963.113963 -2988.549361 -3359.217377
-2730.762166 -1344.548153 45.977955 625.774221 45.977955 -1344.548153
-2730.762166 -3359.217377 -2988.549361 -1963.113963 -898.653070 -244.540002
-45.455253 -40.857291 26.361937 162.256174 128.756292 -316.236573
-1146.506629 -1980.545316 -2256.552923 -1562.087654 88.261876 2195.717358
3975.322665 4704.264824 4045.524479 2194.697620 -211.433076 -2375.890920
-3681.254819 -3934.659851 -3409.523167 -2670.070431 -2657.169514 -2933.578168
-2972.814312 -2424.871142 -1141.525708 698.819960 2607.146697 3954.722578
4240.439479 3335.940329 1578.896369 -355.726101 -1763.387913 -2244.458421
-1879.031251 -1133.875669 -551.742593 -416.525128 -613.779614 -780.960864
-638.455695 -253.549265 -26.816287 -392.858725 -1452.550097 -2826.482184
-3868.194120 -4102.860556 -3570.466340 -2806.201913 -2456.341322 -2806.201913
-3570.466340 -4102.860556 -3868.194120 -2826.482184 -1452.550097 -392.858725
-26.816287 -253.549265 -638.455695 -780.960864 -613.779614 -416.525128
-551.742593 -1133.875669 -1879.031251 -2244.458421 -1763.387913 -355.726101
1578.896369 3335.940329 4240.439479 3954.722578 2607.146697 698.819960
-1141.525708 -2424.871142 -2972.814312 -2933.578168 -2657.169514 -2314.775329
-1991.492467 -1445.475601 -563.409746 664.048026 2070.292343 3304.883238
3930.884499 3617.314960 2342.221125 479.305712 -1320.603062 -2426.061092
-2546.534285 -1882.200618 -991.811966 -444.339526 -471.514021 -852.924941
-1117.155471 -922.961606 -348.215192 131.052213 -30.146116 -1040.475080
-2590.848770 -4040.662706 -4843.639756 -4901.545126 -4583.476101 -4399.841505
-4583.476101 -4901.545126 -4843.639756 -4040.662706 -2590.848770 -1040.475080
-30.146116 131.052213 -348.215192 -922.961606 -1117.155471 -852.924941
-471.514021 -444.339526 -991.811966 -1882.200618 -2546.534285 -2426.061092
-1320.603062 479.305712 2342.221125 3617.314960 3930.884499 3304.883238
2070.292343 664.048026 -563.409746 -1445.475601 -1991.492467 -2314.775329
-2158.715996 -1340.478873 -309.146714 853.783826 2042.943520 3096.886729
3772.183044 3786.846680 2957.772232 1369.833878 -550.412822 -2156.564315
-2878.299051 -2532.548272 -1445.443787 -279.135430 352.118860 239.397505
-326.527420 -792.833587 -756.234972 -263.866158 210.199322 99.646081
-845.219081 -2368.165813 -3873.611719 -4825.495885 -5084.812837 -4941.123892
-4826.477432 -4941.123892 -5084.812837 -4825.495885 -3873.611719 -2368.165813
-845.219081 99.646081 210.199322 -263.866158 -756.234972 -792.833587
-326.527420 239.397505 352.118860 -279.135430 -1445.443787 -2532.548272
-2878.299051 -2156.564315 -550.412822 1369.833878 2957.772232 3786.846680
3772.183044 3096.886729 2042.943520 853.783826 -309.146714 -1340.478873
-2158.715996 -2376.740413 -1423.796733 -243.409386 992.942176 2131.366600
3016.221999 3452.917265 3230.052850 2238.643705 628.037760 -1134.595085
-2403.511368 -2661.896157 -1824.790926 -328.941611 1081.986618 1767.874174
1545.753588 757.096807 3.614359 -270.947616 -70.360029 186.312696
-12.716059 -892.654390 -2225.542468 -3489.154697 -4228.055828 -4349.732508
-4142.367894 -4011.414697 -4142.367894 -4349.732508 -4228.055828 -3489.154697
-2225.542468 -892.654390 -12.716059 186.312696 -70.360029 -270.947616
3.614359 757.096807 1545.753588 1767.874174 1081.986618 -328.941611
-1824.790926 -2661.896157 -2403.511368 -1134.595085 628.037760 2238.643705
3230.052850 3452.917265 3016.221999 2131.366600 992.942176 -243.409386
-1423.796733 -2376.740413 -2788.292032 -2162.829020 -1290.437662 -296.470638
708.559130 1588.264397 2136.141109 2111.558802 1383.313565 99.538295
-1263.288449 -2068.085909 -1846.822039 -596.469754 1167.590150 2666.971315
3284.061007 2890.965542 1875.050195 851.769199 262.024858 121.782777
78.964688 -282.067892 -1114.342240 -2190.571973 -3068.123206 -3408.019141
-3213.284415 -2815.414040 -2622.558465 -2815.414040 -3213.284415 -3408.019141
-3068.123206 -2190.571973 -1114.342240 -282.067892 78.964688 121.782777
262.024858 851.769199 1875.050195 2890.965542 3284.061007 2666.971315
1167.590150 -596.469754 -1846.822039 -2068.085909 -1263.288449 99.538295
1383.313565 2111.558802 2136.141109 1588.264397 708.559130 -296.470638
-1290.437662 -2162.829020 -2788.292032 -3110.678750 -3144.609270 -2949.184782
-2484.805583 -1731.479000 -783.230156 100.009661 568.740229 387.100248
-358.028734 -1211.451962 -1551.687280 -949.947131 539.418645 2363.799689
3765.076599 4202.805066 3637.697385 2499.341281 1375.936286 645.192273
289.981780 0.953296 -532.431360 -1360.729988 -2224.829409 -2741.803873
-2686.018558 -2164.561461 -1564.059915 -1304.212596 -1564.059915 -2164.561461
-2686.018558 -2741.803873 -2224.829409 -1360.729988 -532.431360 0.953296
289.981780 645.192273 1375.936286 2499.341281 3637.697385 4202.805066
3765.076599 2363.799689 539.418645 -949.947131 -1551.687280 -1211.451962
-358.028734 387.100248 568.740229 100.009661 -783.230156 -1731.479000
-2484.805583 -2949.184782 -3144.609270 -3110.678750 -3247.073733 -3980.337920
-4574.046674 -4762.560942 -4341.109898 -3336.034911 -2070.767624 -1039.587137
-626.817014 -842.086710 -1269.310935 -1301.501442 -531.005982 963.360932
2636.457835 3800.001574 4032.656404 3402.873793 2367.938574 1441.017145
869.228846 537.211081 136.056873 -548.543587 -1443.044232 -2217.509648
-2508.453141 -2173.956885 -1410.326070 -656.282212 -345.297848 -656.282212
-1410.326070 -2173.956885 -2508.453141 -2217.509648 -1443.044232 -548.543587
136.056873 537.211081 869.228846 1441.017145 2367.938574 3402.873793
4032.656404 3800.001574 2636.457835 963.360932 -531.005982 -1301.501442
-1269.310935 -842.086710 -626.817014 -1039.587137 -2070.767624 -3336.034911
-4341.109898 -4762.560942 -4574.046674 -3980.337920 -3247.073733 -3326.413965
-4518.603899 -5738.891460 -6504.421520 -6414.985983 -5406.706536 -3843.833632
-2352.939350 -1468.304588 -1306.995077 -1502.083953 -1459.541834 -773.797977
487.051674 1828.684158 2672.657446 2741.971934 2214.939890 1552.417501
1145.423533 1050.176438 994.290257 627.837420 -179.956801 -1213.167198
-2030.451411 -2241.061703 -1750.461110 -827.367153 36.492573 385.509434
36.492573 -827.367153 -1750.461110 -2241.061703 -2030.451411 -1213.167198
-179.956801 627.837420 994.290257 1050.176438 1145.423533 1552.417501
2214.939890 2741.971934 2672.657446 1828.684158 487.051674 -773.797977
-1459.541834 -1502.083953 -1306.995077 -1468.304588 -2352.939350 -3843.833632
-5406.706536 -6414.985983 -6504.421520 -5738.891460 -4518.603899 -3326.413965
-3488.100710 -4785.491450 -6331.133626 -7485.942784 -7678.689971 -6736.075986
-5014.776095 -3223.076977 -2015.991633 -1617.411398 -1726.658468 -1777.457935
-1362.967345 -516.109696 355.471104 815.482492 748.295238 439.625347
334.141491 668.720867 1270.201310 1670.990877 1450.918871 551.456181
-657.675012 -1593.499533 -1801.735388 -1208.702503 -148.682018 822.722198
1211.505576 822.722198 -148.682018 -1208.702503 -1801.735388 -1593.499533
-657.675012 551.456181 1450.918871 1670.990877 1270.201310 668.720867
334.141491 439.625347 748.295238 815.482492 355.471104 -516.109696
-1362.967345 -1777.457935 -1726.658468 -1617.411398 -2015.991633 -3223.076977
-5014.776095 -6736.075986 -7678.689971 -7485.942784 -6331.133626 -4785.491450
-3488.100710 -3661.194622 -4795.033131 -6407.818252 -7786.756255 -8233.265089
-7449.814857 -5724.222988 -3773.821505 -2326.945522 -1709.992901 -1719.299943
-1857.279744 -1742.294883 -1373.446787 -1053.646100 -1053.747446 -1311.285661
-1426.532538 -971.500658 132.825883 1477.808707 2390.953396 2369.112554
1414.760731 47.833287 -1000.364225 -1199.286110 -486.415200 737.631120
1842.209455 2281.312958 1842.209455 737.631120 -486.415200 -1199.286110
-1000.364225 47.833287 1414.760731 2369.112554 2390.953396 1477.808707
132.825883 -971.500658 -1426.532538 -1311.285661 -1053.747446 -1053.646100
-1373.446787 -1742.294883 -1857.279744 -1719.299943 -1709.992901 -2326.945522
-3773.821505 -5724.222988 -7449.814857 -8233.265089 -7786.756255 -6407.818252
-4795.033131 -3661.194622 -3592.563816 -4471.771926 -6027.788716 -7556.302734
-8286.365541 -7793.916380 -6240.932576 -4273.734382 -2631.750177 -1726.917059
-1482.518228 -1526.098976 -1556.820736 -1575.801499 -1793.432571 -2310.775119
-2875.038398 -2956.088583 -2121.038152 -421.384995 1527.476137 2869.371720
3023.785634 2042.460221 572.648819 -529.667835 -673.475769 187.488943
1589.185993 2831.848783 3322.315576 2831.848783 1589.185993 187.488943
-673.475769 -529.667835 572.648819 2042.460221 3023.785634 2869.371720
1527.476137 -421.384995 -2121.038152 -2956.088583 -2875.038398 -2310.775119
-1793.432571 -1575.801499 -1556.820736 -1526.098976 -1482.518228 -1726.917059
-2631.750177 -4273.734382 -6240.932576 -7793.916380 -8286.365541 -7556.302734
-6027.788716 -4471.771926 -3592.563816 -3124.808367 -3775.704188 -5230.475031
-6870.984258 -7924.487391 -7865.444204 -6696.505730 -4918.081814 -3200.560617
-1991.648347 -1340.368635 -1042.083127 -942.677038 -1110.904598 -1714.105093
-2711.468261 -3667.122631 -3908.544477 -2966.919095 -976.223047 1298.089644
2866.140815 3096.177532 2081.454270 558.587413 -542.773536 -612.351777
365.858324 1881.077751 3200.087273 3716.711999 3200.087273 1881.077751
365.858324 -612.351777 -542.773536 558.587413 2081.454270 3096.177532
2866.140815 1298.089644 -976.223047 -2966.919095 -3908.544477 -3667.122631
-2711.468261 -1714.105093 -1110.904598 -942.677038 -1042.083127 -1340.368635
-1991.648347 -3200.560617 -4918.081814 -6696.505730 -7865.444204 -7924.487391
-6870.984258 -5230.475031 -3775.704188 -3124.808367 -2455.122962 -2882.921317
-4140.477299 -5772.311452 -7094.981886 -7544.912764 -6971.026327 -5671.518916
-4153.180806 -2806.112781 -1749.220106 -944.949057 -434.660840 -431.309638
-1138.573295 -2437.529846 -3747.797877 -4263.873546 -3459.572472 -1500.647839
768.062466 2294.164846 2441.243796 1346.632543 -206.710847 -1283.581296
-1313.243608 -328.618081 1144.351884 2403.728521 2892.683629 2403.728521
1144.351884 -328.618081 -1313.243608 -1283.581296 -206.710847 1346.632543
2441.243796 2294.164846 768.062466 -1500.647839 -3459.572472 -4263.873546
-3747.797877 -2437.529846 -1138.573295 -431.309638 -434.660840 -944.949057
-1749.220106 -2806.112781 -4153.180806 -5671.518916 -6971.026327 -7544.912764
-7094.981886 -5772.311452 -4140.477299 -2882.921317 -2455.122962 -2086.388614
-2193.112524 -3038.322426 -4396.209273 -5772.190020 -6659.561872 -6802.437911
-6274.738351 -5332.051303 -4188.082532 -2928.085498 -1629.647185 -540.803812
-79.796737 -571.312656 -1901.112930 -3407.977147 -4188.157275 -3657.932201
-1977.638464 -3.849025 1226.964928 1133.353862 -89.208191 -1650.720360
-2683.510912 -2723.525453 -1874.794802 -640.311773 388.838951 782.645638
388.838951 -640.311773 -1874.794802 -2723.525453 -2683.510912 -1650.720360
-89.208191 1133.353862 1226.964928 -3.849025 -1977.638464 -3657.932201
-4188.157275 -3407.977147 -1901.112930 -571.312656 -79.796737 -540.803812
-1629.647185 -2928.085498 -4188.082532 -5332.051303 -6274.738351 -6802.437911
-6659.561872 -5772.190020 -4396.209273 -3038.322426 -2193.112524 -2086.388614
-2448.497761 -2092.166013 -2277.777148 -3038.322426 -4140.477299 -5230.475031
-6027.788716 -6407.818252 -6331.133626 -5738.891460 -4574.046674 -2949.184782
-1290.437662 -243.409386 -309.146714 -1445.475601 -2972.814312 -3934.659851
-3708.274635 -2432.805936 -927.582268 -146.346849 -558.945293 -1893.661039
-3385.598548 -4301.739403 -4349.843626 -3729.609823 -2888.186363 -2231.987475
-1991.002133 -2231.987475 -2888.186363 -3729.609823 -4349.843626 -4301.739403
-3385.598548 -1893.661039 -558.945293 -146.346849 -927.582268 -2432.805936
-3708.274635 -3934.659851 -2972.814312 -1445.475601 -309.146714 -243.409386
-1290.437662 -2949.184782 -4574.046674 -5738.891460 -6331.133626 -6407.818252
-6027.788716 -5230.475031 -4140.477299 -3038.322426 -2277.777148 -2092.166013
-2448.497761 -3485.902528 -2644.327419 -2092.166013 -2077.462224 -2629.316014
-3601.794011 -4775.481899 -5903.847420 -6686.295938 -6772.559355 -5906.535953
-4168.446125 -2108.589592 -571.344025 -231.272757 -1135.647412 -2616.714555
-3699.020758 -3746.429149 -2882.516099 -1869.834601 -1542.350038 -2223.457760
-3554.705942 -4820.946816 -5474.263008 -5444.361786 -5048.208913 -4657.246633
-4443.136142 -4385.069455 -4443.136142 -4657.246633 -5048.208913 -5444.361786
-5474.263008 -4820.946816 -3554.705942 -2223.457760 -1542.350038 -1869.834601
-2882.516099 -3746.429149 -3699.020758 -2616.714555 -1135.647412 -231.272757
-571.344025 -2108.589592 -4168.446125 -5906.535953 -6772.559355 -6686.295938
-5903.847420 -4775.481899 -3601.794011 -2629.316014 -2077.462224 -2092.166013
-2644.327419 -3485.902528 -4580.301295 -3484.787740 -2448.497761 -1805.170596
-1753.513794 -2338.583423 -3464.782265 -4876.611495 -6130.977158 -6671.341169
-6073.652844 -4363.315928 -2154.576404 -415.243665 74.974019 -775.376579
-2294.891229 -3499.578402 -3764.115205 -3220.090400 -2586.468260 -2579.473802
-3374.196248 -4529.191318 -5393.317719 -5625.416371 -5397.016298 -5151.093835
-5177.413596 -5396.687963 -5520.908459 -5396.687963 -5177.413596 -5151.093835
-5397.016298 -5625.416371 -5393.317719 -4529.191318 -3374.196248 -2579.473802
-2586.468260 -3220.090400 -3764.115205 -3499.578402 -2294.891229 -775.376579
74.974019 -415.243665 -2154.576404 -4363.315928 -6073.652844 -6671.341169
-6130.977158 -4876.611495 -3464.782265 -2338.583423 -1753.513794 -1805.170596
-2448.497761 -3484.787740 -4580.301295 -3063.519372 -2383.948128 -2086.388614
-2168.605900 -2627.315412 -3497.345242 -4770.302167 -6232.038581 -7370.618514
-7514.467805 -6208.535045 -3612.311861 -599.061770 1613.950659 2136.848706
942.554883 -1130.292812 -2939.616612 -3777.355738 -3751.027313 -3549.437215
-3810.122582 -4605.559095 -5442.849675 -5733.997358 -5310.672703 -4547.217173
-4014.176187 -3992.359523 -4280.490964 -4448.251039 -4280.490964 -3992.359523
-4014.176187 -4547.217173 -5310.672703 -5733.997358 -5442.849675 -4605.559095
-3810.122582 -3549.437215 -3751.027313 -3777.355738 -2939.616612 -1130.292812
942.554883 2136.848706 1613.950659 -599.061770 -3612.311861 -6208.535045
-7514.467805 -7370.618514 -6232.038581 -4770.302167 -3497.345242 -2627.315412
-2168.605900 -2086.388614 -2383.948128 -3063.519372 -2208.937108 -1919.709007
-2193.112524 -2919.223076 -3926.283363 -5075.151001 -6258.851635 -7301.195348
-7862.824416 -7504.981456 -5955.411628 -3422.929541 -688.022917 1200.471911
1502.864135 263.423572 -1684.340385 -3235.500749 -3714.817514 -3264.487513
-2645.877620 -2623.269369 -3406.064276 -4556.041715 -5382.668505 -5472.646893
-4933.849611 -4210.886939 -3693.279602 -3474.059885 -3429.584387 -3474.059885
-3693.279602 -4210.886939 -4933.849611 -5472.646893 -5382.668505 -4556.041715
-3406.064276 -2623.269369 -2645.877620 -3264.487513 -3714.817514 -3235.500749
-1684.340385 263.423572 1502.864135 1200.471911 -688.022917 -3422.929541
-5955.411628 -7504.981456 -7862.824416 -7301.195348 -6258.851635 -5075.151001
-3926.283363 -2919.223076 -2193.112524 -1919.709007 -2208.937108 -1805.170596
-2077.462224 -3038.322426 -4396.209273 -5772.311452 -6870.984258 -7556.302734
-7786.756255 -7485.942784 -6504.421520 -4762.560942 -2484.805583 -296.470638
992.942176 853.783826 -563.409746 -2424.871142 -3681.254819 -3719.171202
-2740.649043 -1592.070360 -1164.786540 -1801.526854 -3120.900619 -4342.246687
-4826.358872 -4431.080373 -3479.967543 -2461.658343 -1744.486971 -1493.367919
-1744.486971 -2461.658343 -3479.967543 -4431.080373 -4826.358872 -4342.246687
-3120.900619 -1801.526854 -1164.786540 -1592.070360 -2740.649043 -3719.171202
-3681.254819 -2424.871142 -563.409746 853.783826 992.942176 -296.470638
-2484.805583 -4762.560942 -6504.421520 -7485.942784 -7786.756255 -7556.302734
-6870.984258 -5772.311452 -4396.209273 -3038.322426 -2077.462224 -1805.170596
-2168.605900 -2919.223076 -4396.209273 -6123.145622 -7547.314586 -8283.492537
-8243.524877 -7574.749915 -6472.940936 -5041.398111 -3329.687335 -1514.067627
-20.867205 595.937110 8.576892 -1550.368538 -3277.986224 -4208.971999
-3807.363413 -2329.399550 -678.969312 163.579149 -250.090779 -1598.099332
-3048.730755 -3797.333325 -3503.137823 -2381.585577 -984.410451 113.212793
522.952695 113.212793 -984.410451 -2381.585577 -3503.137823 -3797.333325
-3048.730755 -1598.099332 -250.090779 163.579149 -678.969312 -2329.399550
-3807.363413 -4208.971999 -3277.986224 -1550.368538 8.576892 595.937110
-20.867205 -1514.067627 -3329.687335 -5041.398111 -6472.940936 -7574.749915
-8243.524877 -8283.492537 -7547.314586 -6123.145622 -4396.209273 -2919.223076
-2168.605900 -3028.956897 -4061.360493 -5772.190020 -7547.314586 -8735.424464
-8944.545244 -8191.635581 -6816.294296 -5229.168972 -3688.828471 -2274.334921
-1048.048904 -223.789408 -134.390340 -968.685264 -2481.000423 -3956.342956
-4546.630425 -3794.817130 -1978.441582 1.359670 1142.448090 935.402531
-360.902171 -1919.852204 -2856.237648 -2700.402899 -1573.259247 -33.530819
1238.016891 1724.674314 1238.016891 -33.530819 -1573.259247 -2700.402899
-2856.237648 -1919.852204 -360.902171 935.402531 1142.448090 1.359670
-1978.441582 -3794.817130 -4546.630425 -3956.342956 -2481.000423 -968.685264
-134.390340 -223.789408 -1048.048904 -2274.334921 -3688.828471 -5229.168972
-6816.294296 -8191.635581 -8944.545244 -8735.424464 -7547.314586 -5772.190020
-4061.360493 -3028.956897 -3755.397768 -4921.234895 -6659.561872 -8283.492537
-9121.488172 -8838.176918 -7575.250113 -5825.782611 -4127.190962 -2786.751794
-1827.006735 -1160.336361 -809.975481 -954.361786 -1730.173210 -2960.640819
-4077.697711 -4375.345318 -3460.601356 -1579.025581 450.357932 1683.703547
1599.049608 384.747958 -1202.185476 -2288.762427 -2349.983846 -1424.374577
-16.086864 1196.595556 1669.034760 1196.595556 -16.086864 -1424.374577
-2349.983846 -2288.762427 -1202.185476 384.747958 1599.049608 1683.703547
450.357932 -1579.025581 -3460.601356 -4375.345318 -4077.697711 -2960.640819
-1730.173210 -954.361786 -809.975481 -1160.336361 -1827.006735 -2786.751794
-4127.190962 -5825.782611 -7575.250113 -8838.176918 -9121.488172 -8283.492537
-6659.561872 -4921.234895 -3755.397768 -3847.144139 -5104.368553 -6802.437911
-8243.524877 -8793.094626 -8198.010276 -6703.719106 -4893.219211 -3346.415146
-2344.593723 -1814.479612 -1525.915877 -1360.279308 -1414.681624 -1851.121646
-2626.938212 -3362.087004 -3501.488110 -2688.377532 -1074.459781 685.244997
1781.608125 1721.880658 611.808735 -923.855554 -2109.529509 -2431.059071
-1857.418476 -789.328700 184.323760 571.636878 184.323760 -789.328700
-1857.418476 -2431.059071 -2109.529509 -923.855554 611.808735 1721.880658
1781.608125 685.244997 -1074.459781 -2688.377532 -3501.488110 -3362.087004
-2626.938212 -1851.121646 -1414.681624 -1360.279308 -1525.915877 -1814.479612
-2344.593723 -3346.415146 -4893.219211 -6703.719106 -8198.010276 -8793.094626
-8243.524877 -6802.437911 -5104.368553 -3847.144139 -3288.287535 -4628.687086
-6274.738351 -7574.749915 -7966.438951 -7271.366747 -5789.217112 -4122.332192
-2830.802782 -2139.067855 -1886.228698 -1738.874606 -1490.935751 -1212.939910
-1138.558959 -1393.343243 -1803.716943 -1962.798729 -1520.956266 -481.659725
731.800295 1504.786361 1403.380859 438.284585 -946.790217 -2136.843514
-2678.019526 -2484.686792 -1831.065712 -1170.582387 -898.965555 -1170.582387
-1831.065712 -2484.686792 -2678.019526 -2136.843514 -946.790217 438.284585
1403.380859 1504.786361 731.800295 -481.659725 -1520.956266 -1962.798729
-1803.716943 -1393.343243 -1138.558959 -1212.939910 -1490.935751 -1738.874606
-1886.228698 -2139.067855 -2830.802782 -4122.332192 -5789.217112 -7271.366747
-7966.438951 -7574.749915 -6274.738351 -4628.687086 -3288.287535 -2492.760041
-3822.942575 -5332.051303 -6472.940936 -6780.698741 -6129.151849 -4814.133188
-3393.582092 -2368.561957 -1906.206051 -1789.609633 -1626.001434 -1158.900711
-454.102182 173.238689 424.307661 262.966351 -49.293846 -154.092824
124.473550 634.229387 988.913688 828.977356 62.635095 -1072.207572
-2151.394886 -2806.025819 -2909.566886 -2613.480683 -2233.956033 -2067.705680
-2233.956033 -2613.480683 -2909.566886 -2806.025819 -2151.394886 -1072.207572
62.635095 828.977356 988.913688 634.229387 124.473550 -154.092824
-49.293846 262.966351 424.307661 173.238689 -454.102182 -1158.900711
-1626.001434 -1789.609633 -1906.206051 -2368.561957 -3393.582092 -4814.133188
-6129.151849 -6780.698741 -6472.940936 -5332.051303 -3822.942575 -2492.760041
-1920.616868 -3018.856589 -4188.082532 -5041.398111 -5233.109179 -4669.199553
-3594.525877 -2476.560869 -1736.095223 -1492.608336 -1501.038538 -1334.408217
-693.287862 372.560365 1486.021951 2190.016590 2243.023398 1757.534598
1096.117316 613.196305 429.880110 389.824927 206.883816 -314.505167
-1140.062263 -2030.326292 -2696.589584 -2976.383189 -2917.725923 -2728.859761
-2634.261683 -2728.859761 -2917.725923 -2976.383189 -2696.589584 -2030.326292
-1140.062263 -314.505167 206.883816 389.824927 429.880110 613.196305
1096.117316 1757.534598 2243.023398 2190.016590 1486.021951 372.560365
-693.287862 -1334.408217 -1501.038538 -1492.608336 -1736.095223 -2476.560869
-3594.525877 -4669.199553 -5233.109179 -5041.398111 -4188.082532 -3018.856589
-1920.616868 -1717.767358 -2325.997726 -2928.085498 -3329.687335 -3315.829957
-2813.938993 -1995.561629 -1219.478801 -822.664680 -886.985296 -1151.538384
-1156.159572 -541.081615 692.534818 2142.482991 3222.481424 3499.060112
2931.550910 1867.140943 807.979868 112.191783 -180.204147 -302.608681
-553.558445 -1078.826581 -1786.804577 -2436.754191 -2820.244006 -2900.893157
-2817.979787 -2761.610701 -2817.979787 -2900.893157 -2820.244006 -2436.754191
-1786.804577 -1078.826581 -553.558445 -302.608681 -180.204147 112.191783
807.979868 1867.140943 2931.550910 3499.060112 3222.481424 2142.482991
692.534818 -541.081615 -1156.159572 -1151.538384 -886.985296 -822.664680
-1219.478801 -1995.561629 -2813.938993 -3315.829957 -3329.687335 -2928.085498
-2325.997726 -1717.767358 -1683.168154 -1679.810884 -1629.647185 -1514.067627
-1235.545621 -739.885256 -134.460930 312.458703 327.355429 -148.770122
-842.305332 -1248.621300 -922.239393 221.061509 1797.322488 3133.477664
3635.408776 3118.425487 1893.627921 561.011850 -351.608220 -672.108900
-620.487426 -599.160666 -898.194768 -1518.570337 -2217.716884 -2717.792888
-2907.619998 -2889.751625 -2853.328449 -2889.751625 -2907.619998 -2717.792888
-2217.716884 -1518.570337 -898.194768 -599.160666 -620.487426 -672.108900
-351.608220 561.011850 1893.627921 3118.425487 3635.408776 3133.477664
1797.322488 221.061509 -922.239393 -1248.621300 -842.305332 -148.770122
327.355429 312.458703 -134.460930 -739.885256 -1235.545621 -1514.067627
-1629.647185 -1679.810884 -1683.168154 -1553.857545 -1078.907555 -540.803812
-20.867205 505.646565 1073.218118 1598.616080 1847.987432 1563.050453
680.615521 -519.136916 -1479.661698 -1653.703080 -845.220216 621.331370
2040.472497 2711.338996 2336.498361 1180.503701 -114.435267 -934.382040
-1055.429272 -731.053905 -466.338414 -653.194710 -1324.703800 -2184.892580
-2861.965586 -3175.145306 -3214.025923 -3191.390012 -3214.025923 -3175.145306
-2861.965586 -2184.892580 -1324.703800 -653.194710 -466.338414 -731.053905
-1055.429272 -934.382040 -114.435267 1180.503701 2336.498361 2711.338996
2040.472497 621.331370 -845.220216 -1653.703080 -1479.661698 -519.136916
680.615521 1563.050453 1847.987432 1598.616080 1073.218118 505.646565
-20.867205 -540.803812 -1078.907555 -1553.857545 -1308.832183 -736.587173
-79.796737 595.937110 1307.502389 2063.788257 2743.473483 3064.966198
2718.199160 1599.265527 -17.471405 -1526.693250 -2280.276177 -1961.793969
-805.022458 509.271411 1240.464987 1025.076933 81.071670 -958.681971
-1475.086080 -1265.407230 -649.720547 -219.467677 -417.927591 -1254.233202
-2342.582103 -3210.739397 -3626.228638 -3693.562370 -3672.346909 -3693.562370
-3626.228638 -3210.739397 -2342.582103 -1254.233202 -417.927591 -219.467677
-649.720547 -1265.407230 -1475.086080 -958.681971 81.071670 1025.076933
1240.464987 509.271411 -805.022458 -1961.793969 -2280.276177 -1526.693250
-17.471405 1599.265527 2718.199160 3064.966198 2743.473483 2063.788257
1307.502389 595.937110 -79.796737 -736.587173 -1308.832183 -1189.002649
-949.338417 -571.312656 8.576892 859.853836 1953.819427 3064.075453
3779.174737 3675.751258 2580.210951 752.514819 -1160.900724 -2425.218358
-2613.385651 -1855.520107 -765.023841 -65.117871 -144.044793 -830.370818
-1543.349194 -1719.131294 -1217.494682 -422.322647 33.835746 -281.745437
-1308.448976 -2561.630212 -3496.106670 -3875.310390 -3866.067109 -3807.465950
-3866.067109 -3875.310390 -3496.106670 -2561.630212 -1308.448976 -281.745437
33.835746 -422.322647 -1217.494682 -1719.131294 -1543.349194 -830.370818
-144.044793 -65.117871 -765.023841 -1855.520107 -2613.385651 -2425.218358
-1160.900724 752.514819 2580.210951 3675.751258 3779.174737 3064.075453
1953.819427 859.853836 8.576892 -571.312656 -949.338417 -1189.002649
-1409.730342 -1767.333767 -1901.112930 -1550.368538 -559.951358 988.509812
2715.230222 4028.871438 4365.897955 3482.455824 1633.110310 -496.227785
-2102.874003 -2673.426129 -2245.154521 -1352.518186 -677.349680 -618.119753
-1060.776010 -1508.341307 -1480.145509 -894.508858 -151.868604 149.429585
-343.386371 -1469.253376 -2666.159027 -3378.820655 -3445.218456 -3163.681033
-2997.426868 -3163.681033 -3445.218456 -3378.820655 -2666.159027 -1469.253376
-343.386371 149.429585 -151.868604 -894.508858 -1480.145509 -1508.341307
-1060.776010 -618.119753 -677.349680 -1352.518186 -2245.154521 -2673.426129
-2102.874003 -496.227785 1633.110310 3482.455824 4365.897955 4028.871438
2715.230222 988.509812 -559.951358 -1550.368538 -1901.112930 -1767.333767
-1409.730342 -1844.592746 -2776.888827 -3407.977147 -3277.986224 -2147.741331
-160.684973 2141.884998 3994.111646 4716.896500 4031.982453 2217.879974
7.008290 -1748.631719 -2482.946670 -2173.645268 -1300.176411 -519.990339
-260.098186 -486.231877 -801.943748 -802.648941 -420.898155 3.403440
-8.657734 -670.193267 -1710.368780 -2534.073085 -2655.491599 -2074.008746
-1290.241550 -934.937632 -1290.241550 -2074.008746 -2655.491599 -2534.073085
-1710.368780 -670.193267 -8.657734 3.403440 -420.898155 -802.648941
-801.943748 -486.231877 -260.098186 -519.990339 -1300.176411 -2173.645268
-2482.946670 -1748.631719 7.008290 2217.879974 4031.982453 4716.896500
3994.111646 2141.884998 -160.684973 -2147.741331 -3277.986224 -3407.977147
-2776.888827 -1844.592746 -2005.159913 -3251.817612 -4188.157275 -4208.971999
-3015.562307 -803.323149 1766.295369 3815.672817 4618.947616 3921.565660
2060.294214 -180.793552 -1921.178009 -2579.985061 -2120.878444 -1014.772485
61.784243 617.190370 585.004907 265.147785 21.302996 -30.946999
-98.134492 -480.743139 -1228.170555 -1978.166430 -2153.691001 -1401.618228
62.531128 1500.416495 2096.901238 1500.416495 62.531128 -1401.618228
-2153.691001 -1978.166430 -1228.170555 -480.743139 -98.134492 -30.946999
21.302996 265.147785 585.004907 617.190370 61.784243 -1014.772485
-2120.878444 -2579.985061 -1921.178009 -180.793552 2060.294214 3921.565660
4618.947616 3815.672817 1766.295369 -803.323149 -3015.562307 -4208.971999
-4188.157275 -3251.817612 -2005.159913 -1386.007562 -2626.671157 -3657.932201
-3807.363413 -2743.725143 -680.030298 1683.702825 3456.687554 3950.426004
2984.197354 966.362920 -1281.502231 -2879.864324 -3270.077823 -2443.567094
-907.290164 602.061068 1502.025512 1625.163006 1204.199287 612.179301
64.795216 -478.916278 -1141.938331 -1842.327666 -2174.122097 -1618.780705
28.885569 2351.659011 4406.954841 5227.924660 4406.954841 2351.659011
28.885569 -1618.780705 -2174.122097 -1842.327666 -1141.938331 -478.916278
64.795216 612.179301 1204.199287 1625.163006 1502.025512 602.061068
-907.290164 -2443.567094 -3270.077823 -2879.864324 -1281.502231 966.362920
2984.197354 3950.426004 3456.687554 1683.702825 -680.030298 -2743.725143
-3807.363413 -3657.932201 -2626.671157 -1386.007562 87.115531 -948.929344
-1977.638464 -2329.399550 -1655.316792 -134.298766 1591.743791 2718.827165
2660.869780 1325.200646 -835.080999 -3005.224354 -4347.992275 -4357.869854
-3077.837495 -1071.257758 852.346638 2025.597219 2212.384849 1630.971876
715.068118 -197.801963 -1009.438526 -1736.385515 -2254.651515 -2184.178111
-1083.039641 1150.664605 3991.453961 6401.680867 7348.816874 6401.680867
3991.453961 1150.664605 -1083.039641 -2184.178111 -2254.651515 -1736.385515
-1009.438526 -197.801963 715.068118 1630.971876 2212.384849 2025.597219
852.346638 -1071.257758 -3077.837495 -4357.869854 -4347.992275 -3005.224354
-835.080999 1325.200646 2660.869780 2718.827165 1591.743791 -134.298766
-1655.316792 -2329.399550 -1977.638464 -948.929344 87.115531 1882.046680
1056.913532 -3.849025 -678.969312 -604.211706 126.927680 1012.761944
1407.308598 852.113138 -686.999179 -2777.329903 -4679.825221 -5647.545436
-5248.517742 -3577.227508 -1241.293057 900.868945 2138.507338 2226.917142
1434.500061 296.731772 -737.917849 -1505.620483 -2034.663233 -2279.599011
-1960.749434 -708.047864 1564.615777 4366.984030 6720.103781 7641.747791
6720.103781 4366.984030 1564.615777 -708.047864 -1960.749434 -2279.599011
-2034.663233 -1505.620483 -737.917849 296.731772 1434.500061 2226.917142
2138.507338 900.868945 -1241.293057 -3577.227508 -5248.517742 -5647.545436
-4679.825221 -2777.329903 -686.999179 852.113138 1407.308598 1012.761944
126.927680 -604.211706 -678.969312 -3.849025 1056.913532 1882.046680
3129.442383 2398.565663 1226.964928 163.579149 -412.464144 -477.275920
-345.324640 -474.512960 -1207.648913 -2576.751101 -4249.193713 -5634.158560
-6117.914746 -5349.804528 -3456.231658 -1052.365445 1003.459790 2017.530309
1803.258321 736.168633 -523.448418 -1447.070543 -1891.489205 -2014.834761
-1958.795903 -1601.221168 -625.256190 1130.874467 3348.491560 5247.307174
5998.481488 5247.307174 3348.491560 1130.874467 -625.256190 -1601.221168
-1958.795903 -2014.834761 -1891.489205 -1447.070543 -523.448418 736.168633
1803.258321 2017.530309 1003.459790 -1052.365445 -3456.231658 -5349.804528
-6117.914746 -5634.158560 -4249.193713 -2576.751101 -1207.648913 -474.512960
-345.324640 -477.275920 -412.464144 163.579149 1226.964928 2398.565663
3129.442383 3158.559075 2423.200895 1133.353862 -250.090779 -1343.139643
-2001.392273 -2343.859422 -2643.928464 -3157.160458 -3966.075929 -4900.490124
-5569.706202 -5519.361651 -4476.140913 -2569.330053 -376.465899 1297.344421
1829.478866 1138.036747 -266.281586 -1599.649093 -2288.551878 -2272.146687
-1908.277021 -1580.157302 -1343.041254 -911.826711 6.485582 1337.221450
2567.820987 3071.425421 2567.820987 1337.221450 6.485582 -911.826711
-1343.041254 -1580.157302 -1908.277021 -2272.146687 -2288.551878 -1599.649093
-266.281586 1138.036747 1829.478866 1297.344421 -376.465899 -2569.330053
-4476.140913 -5519.361651 -5569.706202 -4900.490124 -3966.075929 -3157.160458
-2643.928464 -2343.859422 -2001.392273 -1343.139643 -250.090779 1133.353862
2423.200895 3158.559075 1917.205508 1200.850230 -89.208191 -1598.099332
-2959.427419 -3929.705021 -4451.658260 -4633.196442 -4664.096474 -4701.540212
-4761.492059 -4670.822609 -4139.309715 -2958.645806 -1231.492750 543.245142
1655.352917 1582.819503 356.117838 -1394.730522 -2793.717435 -3254.392919
-2816.261709 -2033.236741 -1508.098965 -1445.456662 -1572.521022 -1464.044366
-968.458469 -358.394215 -83.240575 -358.394215 -968.458469 -1464.044366
-1572.521022 -1445.456662 -1508.098965 -2033.236741 -2816.261709 -3254.392919
-2793.717435 -1394.730522 356.117838 1582.819503 1655.352917 543.245142
-1231.492750 -2958.645806 -4139.309715 -4670.822609 -4761.492059 -4701.540212
-4664.096474 -4633.196442 -4451.658260 -3929.705021 -2959.427419 -1598.099332
-89.208191 1200.850230 1917.205508 -9.531792 -561.567797 -1650.720360
-3048.730755 -4434.188352 -5496.471943 -6031.520342 -6000.316688 -5529.924091
-4842.340437 -4124.544271 -3407.176344 -2551.998532 -1399.330480 1.074091
1262.598521 1797.337291 1186.545687 -459.987239 -2454.444138 -3892.650949
-4208.746812 -3523.615405 -2518.299014 -1924.012998 -2021.632863 -2529.214064
-2931.119554 -2940.336403 -2696.030482 -2553.879243 -2696.030482 -2940.336403
-2931.119554 -2529.214064 -2021.632863 -1924.012998 -2518.299014 -3523.615405
-4208.746812 -3892.650949 -2454.444138 -459.987239 1186.545687 1797.337291
1262.598521 1.074091 -1399.330480 -2551.998532 -3407.176344 -4124.544271
-4842.340437 -5529.924091 -6000.316688 -6031.520342 -5496.471943 -4434.188352
-3048.730755 -1650.720360 -561.567797 -9.531792 -1766.167209 -1977.615400
-2683.510912 -3797.333325 -5062.948987 -6130.334019 -6675.480311 -6524.787283
-5731.900078 -4553.351292 -3310.532959 -2208.092424 -1240.283571 -279.357293
701.227795 1456.528606 1540.446796 624.130437 -1162.380784 -3166.400777
-4545.795502 -4798.300339 -4094.333020 -3142.034311 -2673.040753 -2943.387762
-3631.324505 -4183.755247 -4293.867546 -4101.981437 -3975.227689 -4101.981437
-4293.867546 -4183.755247 -3631.324505 -2943.387762 -2673.040753 -3142.034311
-4094.333020 -4798.300339 -4545.795502 -3166.400777 -1162.380784 624.130437
1540.446796 1456.528606 701.227795 -279.357293 -1240.283571 -2208.092424
-3310.532959 -4553.351292 -5731.900078 -6524.787283 -6675.480311 -6130.334019
-5062.948987 -3797.333325 -2683.510912 -1977.615400 -1766.167209 -2707.154264
-2476.825827 -2723.525453 -3503.137823 -4629.730423 -5729.597069 -6378.821554
-6279.214451 -5400.202636 -4002.698896 -2505.491117 -1257.044477 -365.210799
280.339258 802.407246 1123.411095 955.417143 43.603335 -1523.394027
-3224.810405 -4376.858628 -4592.424217 -4069.752121 -3453.786465 -3354.963799
-3903.137715 -4696.732028 -5179.277618 -5114.314977 -4751.651794 -4555.200536
-4751.651794 -5114.314977 -5179.277618 -4696.732028 -3903.137715 -3354.963799
-3453.786465 -4069.752121 -4592.424217 -4376.858628 -3224.810405 -1523.394027
43.603335 955.417143 1123.411095 802.407246 280.339258 -365.210799
-1257.044477 -2505.491117 -4002.698896 -5400.202636 -6279.214451 -6378.821554
-5729.597069 -4629.730423 -3503.137823 -2723.525453 -2476.825827 -2707.154264
-2688.417834 -2037.506169 -1874.794802 -2381.585577 -3431.793691 -4632.999063
-5477.696093 -5557.764717 -4759.103381 -3330.637271 -1762.450798 -522.225632
185.263469 463.811200 543.989793 529.648315 299.546133 -338.898103
-1380.914500 -2505.725151 -3258.995758 -3412.821547 -3189.167044 -3117.885210
-3610.868166 -4601.529105 -5571.653389 -5966.891825 -5659.259258 -5058.081232
-4764.287879 -5058.081232 -5659.259258 -5966.891825 -5571.653389 -4601.529105
-3610.868166 -3117.885210 -3189.167044 -3412.821547 -3258.995758 -2505.725151
-1380.914500 -338.898103 299.546133 529.648315 543.989793 463.811200
185.263469 -522.225632 -1762.450798 -3330.637271 -4759.103381 -5557.764717
-5477.696093 -4632.999063 -3431.793691 -2381.585577 -1874.794802 -2037.506169
-2688.417834 -2043.858794 -1085.461788 -640.311773 -984.410451 -2032.795462
-3375.352009 -4438.942213 -4728.881559 -4062.576386 -2675.246971 -1110.937467
67.141817 575.911433 519.170463 230.075058 -17.445936 -189.760674
-427.572480 -820.678340 -1261.469941 -1539.811816 -1598.950768 -1688.816265
-2218.923185 -3390.405013 -4925.836704 -6177.439975 -6582.268383 -6111.159663
-5323.833953 -4951.080581 -5323.833953 -6111.159663 -6582.268383 -6177.439975
-4925.836704 -3390.405013 -2218.923185 -1688.816265 -1598.950768 -1539.811816
-1261.469941 -820.678340 -427.572480 -189.760674 -17.445936 230.075058
519.170463 575.911433 67.141817 -1110.937467 -2675.246971 -4062.576386
-4728.881559 -4438.942213 -3375.352009 -2032.795462 -984.410451 -640.311773
-1085.461788 -2043.858794 -1332.204193 -204.117574 388.838951 113.212793
-968.126513 -2431.040191 -3659.718969 -4104.344460 -3538.720134 -2189.831641
-638.188752 488.504749 854.583674 566.068629 31.118540 -352.856881
-439.862238 -334.094359 -197.974927 -86.266608 23.872064 55.564268
-266.957772 -1265.889167 -2984.438502 -4984.170377 -6514.219127 -6996.396599
-6464.769183 -5580.780319 -5164.179594 -5580.780319 -6464.769183 -6996.396599
-6514.219127 -4984.170377 -2984.438502 -1265.889167 -266.957772 55.564268
23.872064 -86.266608 -197.974927 -334.094359 -439.862238 -352.856881
31.118540 566.068629 854.583674 488.504749 -638.188752 -2189.831641
-3538.720134 -4104.344460 -3659.718969 -2431.040191 -968.126513 113.212793
388.838951 -204.117574 -1332.204193 -1033.355605 146.372211 782.645638
522.952695 -576.524196 -2086.199403 -3375.394094 -3875.416446 -3345.294559
-2009.576809 -462.014643 646.588893 961.850356 590.943998 -30.328195
-459.172216 -508.253091 -268.373446 70.991085 394.485294 654.697518
724.069371 316.088604 -859.913974 -2788.866365 -4972.186763 -6619.569526
-7145.250461 -6604.348586 -5693.628984 -5264.030158 -5693.628984 -6604.348586
-7145.250461 -6619.569526 -4972.186763 -2788.866365 -859.913974 316.088604
724.069371 654.697518 394.485294 70.991085 -268.373446 -508.253091
-459.172216 -30.328195 590.943998 961.850356 646.588893 -462.014643
-2009.576809 -3345.294559 -3875.416446 -3375.394094 -2086.199403 -576.524196
522.952695 782.645638 146.372211 -1033.355605 -1332.204193 -204.117574
388.838951 113.212793 -968.126513 -2431.040191 -3659.718969 -4104.344460
-3538.720134 -2189.831641 -638.188752 488.504749 854.583674 566.068629
31.118540 -352.856881 -439.862238 -334.094359 -197.974927 -86.266608
23.872064 55.564268 -266.957772 -1265.889167 -2984.438502 -4984.170377
-6514.219127 -6996.396599 -6464.769183 -5580.780319 -5164.179594 -5580.780319
-6464.769183 -6996.396599 -6514.219127 -4984.170377 -2984.438502 -1265.889167
-266.957772 55.564268 23.872064 -86.266608 -197.974927 -334.094359
-439.862238 -352.856881 31.118540 566.068629 854.583674 488.504749
-638.188752 -2189.831641 -3538.720134 -4104.344460 -3659.718969 -2431.040191
-968.126513 113.212793 388.838951 -204.117574 -1332.204193 -2043.858794
-1085.461788 -640.311773 -984.410451 -2032.795462 -3375.352009 -4438.942213
-4728.881559 -4062.576386 -2675.246971 -1110.937467 67.141817 575.911433
519.170463 230.075058 -17.445936 -189.760674 -427.572480 -820.678340
-1261.469941 -1539.811816 -1598.950768 -1688.816265 -2218.923185 -3390.405013
-4925.836704 -6177.439975 -6582.268383 -6111.159663 -5323.833953 -4951.080581
-5323.833953 -6111.159663 -6582.268383 -6177.439975 -4925.836704 -3390.405013
-2218.923185 -1688.816265 -1598.950768 -1539.811816 -1261.469941 -820.678340
-427.572480 -189.760674 -17.445936 230.075058 519.170463 575.911433
67.141817 -1110.937467 -2675.246971 -4062.576386 -4728.881559 -4438.942213
-3375.352009 -2032.795462 -984.410451 -640.311773 -1085.461788 -2043.858794
-2688.417834 -2037.506169 -1874.794802 -2381.585577 -3431.793691 -4632.999063
-5477.696093 -5557.764717 -4759.103381 -3330.637271 -1762.450798 -522.225632
185.263469 463.811200 543.989793 529.648315 299.546133 -338.898103
-1380.914500 -2505.725151 -3258.995758 -3412.821547 -3189.167044 -3117.885210
-3610.868166 -4601.529105 -5571.653389 -5966.891825 -5659.259258 -5058.081232
-4764.287879 -5058.081232 -5659.259258 -5966.891825 -5571.653389 -4601.529105
-3610.868166 -3117.885210 -3189.167044 -3412.821547 -3258.995758 -2505.725151
-1380.914500 -338.898103 299.546133 529.648315 543.989793 463.811200
185.263469 -522.225632 -1762.450798 -3330.637271 -4759.103381 -5557.764717
-5477.696093 -4632.999063 -3431.793691 -2381.585577 -1874.794802 -2037.506169
-2688.417834 -2707.154264 -2476.825827 -2723.525453 -3503.137823 -4629.730423
-5729.597069 -6378.821554 -6279.214451 -5400.202636 -4002.698896 -2505.491117
-1257.044477 -365.210799 280.339258 802.407246 1123.411095 955.417143
43.603335 -1523.394027 -3224.810405 -4376.858628 -4592.424217 -4069.752121
-3453.786465 -3354.963799 -3903.137715 -4696.732028 -5179.277618 -5114.314977
-4751.651794 -4555.200536 -4751.651794 -5114.314977 -5179.277618 -4696.732028
-3903.137715 -3354.963799 -3453.786465 -4069.752121 -4592.424217 -4376.858628
-3224.810405 -1523.394027 43.603335 955.417143 1123.411095 802.407246
280.339258 -365.210799 -1257.044477 -2505.491117 -4002.698896 -5400.202636
-6279.214451 -6378.821554 -5729.597069 -4629.730423 -3503.137823 -2723.525453
-2476.825827 -2707.154264 -1766.167209 -1977.615400 -2683.510912 -3797.333325
-5062.948987 -6130.334019 -6675.480311 -6524.787283 -5731.900078 -4553.351292
-3310.532959 -2208.092424 -1240.283571 -279.357293 701.227795 1456.528606
1540.446796 624.130437 -1162.380784 -3166.400777 -4545.795502 -4798.300339
-4094.333020 -3142.034311 -2673.040753 -2943.387762 -3631.324505 -4183.755247
-4293.867546 -4101.981437 -3975.227689 -4101.981437 -4293.867546 -4183.755247
-3631.324505 -2943.387762 -2673.040753 -3142.034311 -4094.333020 -4798.300339
-4545.795502 -3166.400777 -1162.380784 624.130437 1540.446796 1456.528606
701.227795 -279.357293 -1240.283571 -2208.092424 -3310.532959 -4553.351292
-5731.900078 -6524.787283 -6675.480311 -6130.334019 -5062.948987 -3797.333325
-2683.510912 -1977.615400 -1766.167209 -9.531792 -561.567797 -1650.720360
-3048.730755 -4434.188352 -5496.471943 -6031.520342 -6000.316688 -5529.924091
-4842.340437 -4124.544271 -3407.176344 -2551.998532 -1399.330480 1.074091
1262.598521 1797.337291 1186.545687 -459.987239 -2454.444138 -3892.650949
-4208.746812 -3523.615405 -2518.299014 -1924.012998 -2021.632863 -2529.214064
-2931.119554 -2940.336403 -2696.030482 -2553.879243 -2696.030482 -2940.336403
-2931.119554 -2529.214064 -2021.632863 -1924.012998 -2518.299014 -3523.615405
-4208.746812 -3892.650949 -2454.444138 -459.987239 1186.545687 1797.337291
1262.598521 1.074091 -1399.330480 -2551.998532 -3407.176344 -4124.544271
-4842.340437 -5529.924091 -6000.316688 -6031.520342 -5496.471943 -4434.188352
-3048.730755 -1650.720360 -561.567797 -9.531792 1917.205508 1200.850230
-89.208191 -1598.099332 -2959.427419 -3929.705021 -4451.658260 -4633.196442
-4664.096474 -4701.540212 -4761.492059 -4670.822609 -4139.309715 -2958.645806
-1231.492750 543.245142 1655.352917 1582.819503 356.117838 -1394.730522
-2793.717435 -3254.392919 -2816.261709 -2033.236741 -1508.098965 -1445.456662
-1572.521022 -1464.044366 -968.458469 -358.394215 -83.240575 -358.394215
-968.458469 -1464.044366 -1572.521022 -1445.456662 -1508.098965 -2033.236741
-2816.261709 -3254.392919 -2793.717435 -1394.730522 356.117838 1582.819503
1655.352917 543.245142 -1231.492750 -2958.645806 -4139.309715 -4670.822609
-4761.492059 -4701.540212 -4664.096474 -4633.196442 -4451.658260 -3929.705021
-2959.427419 -1598.099332 -89.208191 1200.850230 1917.205508 3158.559075
2423.200895 1133.353862 -250.090779 -1343.139643 -2001.392273 -2343.859422
-2643.928464 -3157.160458 -3966.075929 -4900.490124 -5569.706202 -5519.361651
-4476.140913 -2569.330053 -376.465899 1297.344421 1829.478866 1138.036747
-266.281586 -1599.649093 -2288.551878 -2272.146687 -1908.277021 -1580.157302
-1343.041254 -911.826711 6.485582 1337.221450 2567.820987 3071.425421
2567.820987 1337.221450 6.485582 -911.826711 -1343.041254 -1580.157302
-1908.277021 -2272.146687 -2288.551878 -1599.649093 -266.281586 1138.036747
1829.478866 1297.344421 -376.465899 -2569.330053 -4476.140913 -5519.361651
-5569.706202 -4900.490124 -3966.075929 -3157.160458 -2643.928464 -2343.859422
-2001.392273 -1343.139643 -250.090779 1133.353862 2423.200895 3158.559075
3129.442383 2398.565663 1226.964928 163.579149 -412.464144 -477.275920
-345.324640 -474.512960 -1207.648913 -2576.751101 -4249.193713 -5634.158560
-6117.914746 -5349.804528 -3456.231658 -1052.365445 1003.459790 2017.530309
1803.258321 736.168633 -523.448418 -1447.070543 -1891.489205 -2014.834761
-1958.795903 -1601.221168 -625.256190 1130.874467 3348.491560 5247.307174
5998.481488 5247.307174 3348.491560 1130.874467 -625.256190 -1601.221168
-1958.795903 -2014.834761 -1891.489205 -1447.070543 -523.448418 736.168633
1803.258321 2017.530309 1003.459790 -1052.365445 -3456.231658 -5349.804528
-6117.914746 -5634.158560 -4249.193713 -2576.751101 -1207.648913 -474.512960
-345.324640 -477.275920 -412.464144 163.579149 1226.964928 2398.565663
3129.442383 1882.046680 1056.913532 -3.849025 -678.969312 -604.211706
126.927680 1012.761944 1407.308598 852.113138 -686.999179 -2777.329903
-4679.825221 -5647.545436 -5248.517742 -3577.227508 -1241.293057 900.868945
2138.507338 2226.917142 1434.500061 296.731772 -737.917849 -1505.620483
-2034.663233 -2279.599011 -1960.749434 -708.047864 1564.615777 4366.984030
6720.103781 7641.747791 6720.103781 4366.984030 1564.615777 -708.047864
-1960.749434 -2279.599011 -2034.663233 -1505.620483 -737.917849 296.731772
1434.500061 2226.917142 2138.507338 900.868945 -1241.293057 -3577.227508
-5248.517742 -5647.545436 -4679.825221 -2777.329903 -686.999179 852.113138
1407.308598 1012.761944 126.927680 -604.211706 -678.969312 -3.849025
1056.913532 1882.046680 87.115531 -948.929344 -1977.638464 -2329.399550
-1655.316792 -134.298766 1591.743791 2718.827165 2660.869780 1325.200646
-835.080999 -3005.224354 -4347.992275 -4357.869854 -3077.837495 -1071.257758
852.346638 2025.597219 2212.384849 1630.971876 715.068118 -197.801963
-1009.438526 -1736.385515 -2254.651515 -2184.178111 -1083.039641 1150.664605
3991.453961 6401.680867 7348.816874 6401.680867 3991.453961 1150.664605
-1083.039641 -2184.178111 -2254.651515 -1736.385515 -1009.438526 -197.801963
715.068118 1630.971876 2212.384849 2025.597219 852.346638 -1071.257758
-3077.837495 -4357.869854 -4347.992275 -3005.224354 -835.080999 1325.200646
2660.869780 2718.827165 1591.743791 -134.298766 -1655.316792 -2329.399550
-1977.638464 -948.929344 87.115531 -1386.007562 -2626.671157 -3657.932201
-3807.363413 -2743.725143 -680.030298 1683.702825 3456.687554 3950.426004
2984.197354 966.362920 -1281.502231 -2879.864324 -3270.077823 -2443.567094
-907.290164 602.061068 1502.025512 1625.163006 1204.199287 612.179301
64.795216 -478.916278 -1141.938331 -1842.327666 -2174.122097 -1618.780705
28.885569 2351.659011 4406.954841 5227.924660 4406.954841 2351.659011
28.885569 -1618.780705 -2174.122097 -1842.327666 -1141.938331 -478.916278
64.795216 612.179301 1204.199287 1625.163006 1502.025512 602.061068
-907.290164 -2443.567094 -3270.077823 -2879.864324 -1281.502231 966.362920
2984.197354 3950.426004 3456.687554 1683.702825 -680.030298 -2743.725143
-3807.363413 -3657.932201 -2626.671157 -1386.007562 -2005.159913 -3251.817612
-4188.157275 -4208.971999 -3015.562307 -803.323149 1766.295369 3815.672817
4618.947616 3921.565660 2060.294214 -180.793552 -1921.178009 -2579.985061
-2120.878444 -1014.772485 61.784243 617.190370 585.004907 265.147785
21.302996 -30.946999 -98.134492 -480.743139 -1228.170555 -1978.166430
-2153.691001 -1401.618228 62.531128 1500.416495 2096.901238 1500.416495
62.531128 -1401.618228 -2153.691001 -1978.166430 -1228.170555 -480.743139
-98.134492 -30.946999 21.302996 265.147785 585.004907 617.190370
61.784243 -1014.772485 -2120.878444 -2579.985061 -1921.178009 -180.793552
2060.294214 3921.565660 4618.947616 3815.672817 1766.295369 -803.323149
-3015.562307 -4208.971999 -4188.157275 -3251.817612 -2005.159913 -1844.592746
-2776.888827 -3407.977147 -3277.986224 -2147.741331 -160.684973 2141.884998
3994.111646 4716.896500 4031.982453 2217.879974 7.008290 -1748.631719
-2482.946670 -2173.645268 -1300.176411 -519.990339 -260.098186 -486.231877
-801.943748 -802.648941 -420.898155 3.403440 -8.657734 -670.193267
-1710.368780 -2534.073085 -2655.491599 -2074.008746 -1290.241550 -934.937632
-1290.241550 -2074.008746 -2655.491599 -2534.073085 -1710.368780 -670.193267
-8.657734 3.403440 -420.898155 -802.648941 -801.943748 -486.231877
-260.098186 -519.990339 -1300.176411 -2173.645268 -2482.946670 -1748.631719
7.008290 2217.879974 4031.982453 4716.896500 3994.111646 2141.884998
-160.684973 -2147.741331 -3277.986224 -3407.977147 -2776.888827 -1844.592746
-1409.730342 -1767.333767 -1901.112930 -1550.368538 -559.951358 988.509812
2715.230222 4028.871438 4365.897955 3482.455824 1633.110310 -496.227785
-2102.874003 -2673.426129 -2245.154521 -1352.518186 -677.349680 -618.119753
-1060.776010 -1508.341307 -1480.145509 -894.508858 -151.868604 149.429585
-343.386371 -1469.253376 -2666.159027 -3378.820655 -3445.218456 -3163.681033
-2997.426868 -3163.681033 -3445.218456 -3378.820655 -2666.159027 -1469.253376
-343.386371 149.429585 -151.868604 -894.508858 -1480.145509 -1508.341307
-1060.776010 -618.119753 -677.349680 -1352.518186 -2245.154521 -2673.426129
-2102.874003 -496.227785 1633.110310 3482.455824 4365.897955 4028.871438
2715.230222 988.509812 -559.951358 -1550.368538 -1901.112930 -1767.333767
-1409.730342 -1189.002649 -949.338417 -571.312656 8.576892 859.853836
1953.819427 3064.075453 3779.174737 3675.751258 2580.210951 752.514819
-1160.900724 -2425.218358 -2613.385651 -1855.520107 -765.023841 -65.117871
-144.044793 -830.370818 -1543.349194 -1719.131294 -1217.494682 -422.322647
33.835746 -281.745437 -1308.448976 -2561.630212 -3496.106670 -3875.310390
-3866.067109 -3807.465950 -3866.067109 -3875.310390 -3496.106670 -2561.630212
-1308.448976 -281.745437 33.835746 -422.322647 -1217.494682 -1719.131294
-1543.349194 -830.370818 -144.044793 -65.117871 -765.023841 -1855.520107
-2613.385651 -2425.218358 -1160.900724 752.514819 2580.210951 3675.751258
3779.174737 3064.075453 1953.819427 859.853836 8.576892 -571.312656
-949.338417 -1189.002649 -1308.832183 -736.587173 -79.796737 595.937110
1307.502389 2063.788257 2743.473483 3064.966198 2718.199160 1599.265527
-17.471405 -1526.693250 -2280.276177 -1961.793969 -805.022458 509.271411
1240.464987 1025.076933 81.071670 -958.681971 -1475.086080 -1265.407230
-649.720547 -219.467677 -417.927591 -1254.233202 -2342.582103 -3210.739397
-3626.228638 -3693.562370 -3672.346909 -3693.562370 -3626.228638 -3210.739397
-2342.582103 -1254.233202 -417.927591 -219.467677 -649.720547 -1265.407230
-1475.086080 -958.681971 81.071670 1025.076933 1240.464987 509.271411
-805.022458 -1961.793969 -2280.276177 -1526.693250 -17.471405 1599.265527
2718.199160 3064.966198 2743.473483 2063.788257 1307.502389 595.937110
-79.796737 -736.587173 -1308.832183 -1553.857545 -1078.907555 -540.803812
-20.867205 505.646565 1073.218118 1598.616080 1847.987432 1563.050453
680.615521 -519.136916 -1479.661698 -1653.703080 -845.220216 621.331370
2040.472497 2711.338996 2336.498361 1180.503701 -114.435267 -934.382040
-1055.429272 -731.053905 -466.338414 -653.194710 -1324.703800 -2184.892580
-2861.965586 -3175.145306 -3214.025923 -3191.390012 -3214.025923 -3175.145306
-2861.965586 -2184.892580 -1324.703800 -653.194710 -466.338414 -731.053905
-1055.429272 -934.382040 -114.435267 1180.503701 2336.498361 2711.338996
2040.472497 621.331370 -845.220216 -1653.703080 -1479.661698 -519.136916
680.615521 1563.050453 1847.987432 1598.616080 1073.218118 505.646565
-20.867205 -540.803812 -1078.907555 -1553.857545 -1683.168154 -1679.810884
-1629.647185 -1514.067627 -1235.545621 -739.885256 -134.460930 312.458703
327.355429 -148.770122 -842.305332 -1248.621300 -922.239393 221.061509
1797.322488 3133.477664 3635.408776 3118.425487 1893.627921 561.011850
-351.608220 -672.108900 -620.487426 -599.160666 -898.194768 -1518.570337
-2217.716884 -2717.792888 -2907.619998 -2889.751625 -2853.328449 -2889.751625
-2907.619998 -2717.792888 -2217.716884 -1518.570337 -898.194768 -599.160666
-620.487426 -672.108900 -351.608220 561.011850 1893.627921 3118.425487
3635.408776 3133.477664 1797.322488 221.061509 -922.239393 -1248.621300
-842.305332 -148.770122 327.355429 312.458703 -134.460930 -739.885256
-1235.545621 -1514.067627 -1629.647185 -1679.810884 -1683.168154 -1717.767358
-2325.997726 -2928.085498 -3329.687335 -3315.829957 -2813.938993 -1995.561629
-1219.478801 -822.664680 -886.985296 -1151.538384 -1156.159572 -541.081615
692.534818 2142.482991 3222.481424 3499.060112 2931.550910 1867.140943
807.979868 112.191783 -180.204147 -302.608681 -553.558445 -1078.826581
-1786.804577 -2436.754191 -2820.244006 -2900.893157 -2817.979787 -2761.610701
-2817.979787 -2900.893157 -2820.244006 -2436.754191 -1786.804577 -1078.826581
-553.558445 -302.608681 -180.204147 112.191783 807.979868 1867.140943
2931.550910 3499.060112 3222.481424 2142.482991 692.534818 -541.081615
-1156.159572 -1151.538384 -886.985296 -822.664680 -1219.478801 -1995.561629
-2813.938993 -3315.829957 -3329.687335 -2928.085498 -2325.997726 -1717.767358
-1920.616868 -3018.856589 -4188.082532 -5041.398111 -5233.109179 -4669.199553
-3594.525877 -2476.560869 -1736.095223 -1492.608336 -1501.038538 -1334.408217
-693.287862 372.560365 1486.021951 2190.016590 2243.023398 1757.534598
1096.117316 613.196305 429.880110 389.824927 206.883816 -314.505167
-1140.062263 -2030.326292 -2696.589584 -2976.383189 -2917.725923 -2728.859761
-2634.261683 -2728.859761 -2917.725923 -2976.383189 -2696.589584 -2030.326292
-1140.062263 -314.505167 206.883816 389.824927 429.880110 613.196305
1096.117316 1757.534598 2243.023398 2190.016590 1486.021951 372.560365
-693.287862 -1334.408217 -1501.038538 -1492.608336 -1736.095223 -2476.560869
-3594.525877 -4669.199553 -5233.109179 -5041.398111 -4188.082532 -3018.856589
-1920.616868 -2492.760041 -3822.942575 -5332.051303 -6472.940936 -6780.698741
-6129.151849 -4814.133188 -3393.582092 -2368.561957 -1906.206051 -1789.609633
-1626.001434 -1158.900711 -454.102182 173.238689 424.307661 262.966351
-49.293846 -154.092824 124.473550 634.229387 988.913688 828.977356
62.635095 -1072.207572 -2151.394886 -2806.025819 -2909.566886 -2613.480683
-2233.956033 -2067.705680 -2233.956033 -2613.480683 -2909.566886 -2806.025819
-2151.394886 -1072.207572 62.635095 828.977356 988.913688 634.229387
124.473550 -154.092824 -49.293846 262.966351 424.307661 173.238689
-454.102182 -1158.900711 -1626.001434 -1789.609633 -1906.206051 -2368.561957
-3393.582092 -4814.133188 -6129.151849 -6780.698741 -6472.940936 -5332.051303
-3822.942575 -2492.760041 -3288.287535 -4628.687086 -6274.738351 -7574.749915
-7966.438951 -7271.366747 -5789.217112 -4122.332192 -2830.802782 -2139.067855
-1886.228698 -1738.874606 -1490.935751 -1212.939910 -1138.558959 -1393.343243
-1803.716943 -1962.798729 -1520.956266 -481.659725 731.800295 1504.786361
1403.380859 438.284585 -946.790217 -2136.843514 -2678.019526 -2484.686792
-1831.065712 -1170.582387 -898.965555 -1170.582387 -1831.065712 -2484.686792
-2678.019526 -2136.843514 -946.790217 438.284585 1403.380859 1504.786361
731.800295 -481.659725 -1520.956266 -1962.798729 -1803.716943 -1393.343243
-1138.558959 -1212.939910 -1490.935751 -1738.874606 -1886.228698 -2139.067855
-2830.802782 -4122.332192 -5789.217112 -7271.366747 -7966.438951 -7574.749915
-6274.738351 -4628.687086 -3288.287535 -3847.144139 -5104.368553 -6802.437911
-8243.524877 -8793.094626 -8198.010276 -6703.719106 -4893.219211 -3346.415146
-2344.593723 -1814.479612 -1525.915877 -1360.279308 -1414.681624 -1851.121646
-2626.938212 -3362.087004 -3501.488110 -2688.377532 -1074.459781 685.244997
1781.608125 1721.880658 611.808735 -923.855554 -2109.529509 -2431.059071
-1857.418476 -789.328700 184.323760 571.636878 184.323760 -789.328700
-1857.418476 -2431.059071 -2109.529509 -923.855554 611.808735 1721.880658
1781.608125 685.244997 -1074.459781 -2688.377532 -3501.488110 -3362.087004
-2626.938212 -1851.121646 -1414.681624 -1360.279308 -1525.915877 -1814.479612
-2344.593723 -3346.415146 -4893.219211 -6703.719106 -8198.010276 -8793.094626
-8243.524877 -6802.437911 -5104.368553 -3847.144139 -3755.397768 -4921.234895
-6659.561872 -8283.492537 -9121.488172 -8838.176918 -7575.250113 -5825.782611
-4127.190962 -2786.751794 -1827.006735 -1160.336361 -809.975481 -954.361786
-1730.173210 -2960.640819 -4077.697711 -4375.345318 -3460.601356 -1579.025581
450.357932 1683.703547 1599.049608 384.747958 -1202.185476 -2288.762427
-2349.983846 -1424.374577 -16.086864 1196.595556 1669.034760 1196.595556
-16.086864 -1424.374577 -2349.983846 -2288.762427 -1202.185476 384.747958
1599.049608 1683.703547 450.357932 -1579.025581 -3460.601356 -4375.345318
-4077.697711 -2960.640819 -1730.173210 -954.361786 -809.975481 -1160.336361
-1827.006735 -2786.751794 -4127.190962 -5825.782611 -7575.250113 -8838.176918
-9121.488172 -8283.492537 -6659.561872 -4921.234895 -3755.397768 -3028.956897
-4061.360493 -5772.190020 -7547.314586 -8735.424464 -8944.545244 -8191.635581
-6816.294296 -5229.168972 -3688.828471 -2274.334921 -1048.048904 -223.789408
-134.390340 -968.685264 -2481.000423 -3956.342956 -4546.630425 -3794.817130
-1978.441582 1.359670 1142.448090 935.402531 -360.902171 -1919.852204
-2856.237648 -2700.402899 -1573.259247 -33.530819 1238.016891 1724.674314
1238.016891 -33.530819 -1573.259247 -2700.402899 -2856.237648 -1919.852204
-360.902171 935.402531 1142.448090 1.359670 -1978.441582 -3794.817130
-4546.630425 -3956.342956 -2481.000423 -968.685264 -134.390340 -223.789408
-1048.048904 -2274.334921 -3688.828471 -5229.168972 -6816.294296 -8191.635581
-8944.545244 -8735.424464 -7547.314586 -5772.190020 -4061.360493 -3028.956897
-2168.605900 -2919.223076 -4396.209273 -6123.145622 -7547.314586 -8283.492537
-8243.524877 -7574.749915 -6472.940936 -5041.398111 -3329.687335 -1514.067627
-20.867205 595.937110 8.576892 -1550.368538 -3277.986224 -4208.971999
-3807.363413 -2329.399550 -678.969312 163.579149 -250.090779 -1598.099332
-3048.730755 -3797.333325 -3503.137823 -2381.585577 -984.410451 113.212793
522.952695 113.212793 -984.410451 -2381.585577 -3503.137823 -3797.333325
-3048.730755 -1598.099332 -250.090779 163.579149 -678.969312 -2329.399550
-3807.363413 -4208.971999 -3277.986224 -1550.368538 8.576892 595.937110
-20.867205 -1514.067627 -3329.687335 -5041.398111 -6472.940936 -7574.749915
-8243.524877 -8283.492537 -7547.314586 -6123.145622 -4396.209273 -2919.223076
-2168.605900 -1805.170596 -2077.462224 -3038.322426 -4396.209273 -5772.311452
-6870.984258 -7556.302734 -7786.756255 -7485.942784 -6504.421520 -4762.560942
-2484.805583 -296.470638 992.942176 853.783826 -563.409746 -2424.871142
-3681.254819 -3719.171202 -2740.649043 -1592.070360 -1164.786540 -1801.526854
-3120.900619 -4342.246687 -4826.358872 -4431.080373 -3479.967543 -2461.658343
-1744.486971 -1493.367919 -1744.486971 -2461.658343 -3479.967543 -4431.080373
-4826.358872 -4342.246687 -3120.900619 -1801.526854 -1164.786540 -1592.070360
-2740.649043 -3719.171202 -3681.254819 -2424.871142 -563.409746 853.783826
992.942176 -296.470638 -2484.805583 -4762.560942 -6504.421520 -7485.942784
-7786.756255 -7556.302734 -6870.984258 -5772.311452 -4396.209273 -3038.322426
-2077.462224 -1805.170596 -2208.937108 -1919.709007 -2193.112524 -2919.223076
-3926.283363 -5075.151001 -6258.851635 -7301.195348 -7862.824416 -7504.981456
-5955.411628 -3422.929541 -688.022917 1200.471911 1502.864135 263.423572
-1684.340385 -3235.500749 -3714.817514 -3264.487513 -2645.877620 -2623.269369
-3406.064276 -4556.041715 -5382.668505 -5472.646893 -4933.849611 -4210.886939
-3693.279602 -3474.059885 -3429.584387 -3474.059885 -3693.279602 -4210.886939
-4933.849611 -5472.646893 -5382.668505 -4556.041715 -3406.064276 -2623.269369
-2645.877620 -3264.487513 -3714.817514 -3235.500749 -1684.340385 263.423572
1502.864135 1200.471911 -688.022917 -3422.929541 -5955.411628 -7504.981456
-7862.824416 -7301.195348 -6258.851635 -5075.151001 -3926.283363 -2919.223076
-2193.112524 -1919.709007 -2208.937108 -3063.519372 -2383.948128 -2086.388614
-2168.605900 -2627.315412 -3497.345242 -4770.302167 -6232.038581 -7370.618514
-7514.467805 -6208.535045 -3612.311861 -599.061770 1613.950659 2136.848706
942.554883 -1130.292812 -2939.616612 -3777.355738 -3751.027313 -3549.437215
-3810.122582 -4605.559095 -5442.849675 -5733.997358 -5310.672703 -4547.217173
-4014.176187 -3992.359523 -4280.490964 -4448.251039 -4280.490964 -3992.359523
-4014.176187 -4547.217173 -5310.672703 -5733.997358 -5442.849675 -4605.559095
-3810.122582 -3549.437215 -3751.027313 -3777.355738 -2939.616612 -1130.292812
942.554883 2136.848706 1613.950659 -599.061770 -3612.311861 -6208.535045
-7514.467805 -7370.618514 -6232.038581 -4770.302167 -3497.345242 -2627.315412
-2168.605900 -2086.388614 -2383.948128 -3063.519372 -2332.458639 -2134.174687
-2455.122962 -3028.956897 -3716.502190 -4572.102376 -5681.742739 -6897.280055
-7706.005319 -7414.145747 -5595.160181 -2511.174392 838.791220 3169.973553
3623.746906 2268.376385 23.747841 -1954.905237 -3000.182579 -3247.865421
-3344.921573 -3819.724438 -4632.382567 -5251.275046 -5155.623080 -4315.889508
-3241.376165 -2567.127443 -2547.865880 -2896.722053 -3096.632870 -2896.722053
-2547.865880 -2567.127443 -3241.376165 -4315.889508 -5155.623080 -5251.275046
-4632.382567 -3819.724438 -3344.921573 -3247.865421 -3000.182579 -1954.905237
23.747841 2268.376385 3623.746906 3169.973553 838.791220 -2511.174392
-5595.160181 -7414.145747 -7706.005319 -6897.280055 -5681.742739 -4572.102376
-3716.502190 -3028.956897 -2455.122962 -2134.174687 -2332.458639 -1655.002507
-1953.684791 -2882.921317 -4061.360493 -5199.339924 -6209.990308 -7115.552862
-7832.754852 -8035.106008 -7260.883805 -5252.916312 -2300.258133 716.816241
2704.689348 2967.305283 1641.307230 -377.345410 -2000.087274 -2623.358358
-2440.375299 -2178.657312 -2485.370823 -3437.321182 -4531.370374 -5118.704159
-4905.614054 -4125.903516 -3291.316792 -2777.856792 -2610.283805 -2593.001636
-2610.283805 -2777.856792 -3291.316792 -4125.903516 -4905.614054 -5118.704159
-4531.370374 -3437.321182 -2485.370823 -2178.657312 -2440.375299 -2623.358358
-2000.087274 -377.345410 1641.307230 2967.305283 2704.689348 716.816241
-2300.258133 -5252.916312 -7260.883805 -8035.106008 -7832.754852 -7115.552862
-6209.990308 -5199.339924 -4061.360493 -2882.921317 -1953.684791 -1655.002507
-1753.513794 -2629.316014 -4140.477299 -5772.190020 -7094.981886 -7924.487391
-8286.365541 -8233.265089 -7678.689971 -6414.985983 -4341.109898 -1731.479000
708.559130 2131.366600 2042.943520 664.048026 -1141.525708 -2375.890920
-2525.670766 -1857.602191 -1180.028700 -1247.530516 -2241.677216 -3686.515718
-4818.956124 -5104.913536 -4525.117329 -3478.098478 -2454.774758 -1773.733886
-1542.751516 -1773.733886 -2454.774758 -3478.098478 -4525.117329 -5104.913536
-4818.956124 -3686.515718 -2241.677216 -1247.530516 -1180.028700 -1857.602191
-2525.670766 -2375.890920 -1141.525708 664.048026 2042.943520 2131.366600
708.559130 -1731.479000 -4341.109898 -6414.985983 -7678.689971 -8233.265089
-8286.365541 -7924.487391 -7094.981886 -5772.190020 -4140.477299 -2629.316014
-1753.513794 -2627.315412 -3926.283363 -5772.311452 -7547.314586 -8735.424464
-9121.488172 -8793.094626 -7966.438951 -6780.698741 -5233.109179 -3315.829957
-1235.545621 505.646565 1307.502389 859.853836 -559.951358 -2147.741331
-3015.562307 -2743.725143 -1655.316792 -604.211706 -412.464144 -1343.139643
-2959.427419 -4434.188352 -5062.948987 -4629.730423 -3431.793691 -2032.795462
-968.126513 -576.524196 -968.126513 -2032.795462 -3431.793691 -4629.730423
-5062.948987 -4434.188352 -2959.427419 -1343.139643 -412.464144 -604.211706
-1655.316792 -2743.725143 -3015.562307 -2147.741331 -559.951358 859.853836
1307.502389 505.646565 -1235.545621 -3315.829957 -5233.109179 -6780.698741
-7966.438951 -8793.094626 -9121.488172 -8735.424464 -7547.314586 -5772.311452
-3926.283363 -2627.315412 -3716.502190 -5199.339924 -7094.981886 -8735.424464
-9582.319102 -9447.478961 -8509.514649 -7131.895047 -5618.422515 -4086.032182
-2542.454291 -1083.839534 -11.629110 281.561362 -388.176042 -1742.386258
-3075.894347 -3626.015420 -3054.005854 -1698.836559 -400.593297 8.969140
-786.037443 -2409.881188 -4043.902826 -4908.168700 -4660.798145 -3503.366058
-2001.685231 -790.451937 -331.695230 -790.451937 -2001.685231 -3503.366058
-4660.798145 -4908.168700 -4043.902826 -2409.881188 -786.037443 8.969140
-400.593297 -1698.836559 -3054.005854 -3626.015420 -3075.894347 -1742.386258
-388.176042 281.561362 -11.629110 -1083.839534 -2542.454291 -4086.032182
-5618.422515 -7131.895047 -8509.514649 -9447.478961 -9582.319102 -8735.424464
-7094.981886 -5199.339924 -3716.502190 -4269.701853 -5764.090272 -7544.912764
-8944.545244 -9447.478961 -8917.216846 -7614.158778 -6002.079791 -4475.533981
-3193.809447 -2125.974962 -1244.366307 -679.181761 -674.373836 -1355.956887
-2503.598212 -3548.576136 -3861.968640 -3162.416972 -1751.768030 -386.300168
155.690511 -467.227000 -1968.947200 -3619.705994 -4663.831075 -4703.321952
-3842.771050 -2569.121593 -1488.231482 -1070.004658 -1488.231482 -2569.121593
-3842.771050 -4703.321952 -4663.831075 -3619.705994 -1968.947200 -467.227000
155.690511 -386.300168 -1751.768030 -3162.416972 -3861.968640 -3548.576136
-2503.598212 -1355.956887 -674.373836 -679.181761 -1244.366307 -2125.974962
-3193.809447 -4475.533981 -6002.079791 -7614.158778 -8917.216846 -9447.478961
-8944.545244 -7544.912764 -5764.090272 -4269.701853 -3875.271891 -5322.454767
-6971.026327 -8191.635581 -8509.514649 -7827.711263 -6446.940470 -4871.830900
-3528.217535 -2576.231512 -1934.238663 -1469.749700 -1184.358517 -1227.676269
-1721.964768 -2549.438056 -3304.746862 -3495.074685 -2869.336951 -1637.575772
-403.201739 168.335361 -266.849032 -1541.040300 -3086.956262 -4260.769360
-4667.638210 -4313.329449 -3538.153163 -2813.766070 -2523.930417 -2813.766070
-3538.153163 -4313.329449 -4667.638210 -4260.769360 -3086.956262 -1541.040300
-266.849032 168.335361 -403.201739 -1637.575772 -2869.336951 -3495.074685
-3304.746862 -2549.438056 -1721.964768 -1227.676269 -1184.358517 -1469.749700
-1934.238663 -2576.231512 -3528.217535 -4871.830900 -6446.940470 -7827.711263
-8509.514649 -8191.635581 -6971.026327 -5322.454767 -3875.271891 -2747.334313
-4129.294655 -5671.518916 -6816.294296 -7131.895047 -6527.457187 -5287.634785
-3901.626113 -2791.434124 -2113.520115 -1757.234681 -1520.459898 -1312.640792
-1220.912126 -1391.351835 -1833.194489 -2322.532816 -2505.727220 -2141.340632
-1302.315061 -380.727861 121.084294 -122.801140 -1082.898068 -2406.907435
-3624.790572 -4388.096462 -4608.801256 -4446.123843 -4181.070970 -4060.618193
-4181.070970 -4446.123843 -4608.801256 -4388.096462 -3624.790572 -2406.907435
-1082.898068 -122.801140 121.084294 -380.727861 -1302.315061 -2141.340632
-2505.727220 -2322.532816 -1833.194489 -1391.351835 -1220.912126 -1312.640792
-1520.459898 -1757.234681 -2113.520115 -2791.434124 -3901.626113 -5287.634785
-6527.457187 -7131.895047 -6816.294296 -5671.518916 -4129.294655 -2747.334313
-1541.672361 -2774.834569 -4153.180806 -5229.168972 -5618.422515 -5204.080230
-4204.058806 -3049.445776 -2143.205218 -1652.517677 -1467.954381 -1345.363167
-1116.206376 -808.050704 -592.850255 -616.470688 -852.241949 -1096.954965
-1113.395212 -811.167791 -331.843129 21.701367 -39.494626 -627.958507
-1627.631983 -2769.624988 -3774.979088 -4476.010382 -4856.971435 -5009.865122
-5045.014924 -5009.865122 -4856.971435 -4476.010382 -3774.979088 -2769.624988
-1627.631983 -627.958507 -39.494626 21.701367 -331.843129 -811.167791
-1113.395212 -1096.954965 -852.241949 -616.470688 -592.850255 -808.050704
-1116.206376 -1345.363167 -1467.954381 -1652.517677 -2143.205218 -3049.445776
-4204.058806 -5204.080230 -5618.422515 -5229.168972 -4153.180806 -2774.834569
-1541.672361 -855.382212 -1762.093192 -2806.112781 -3688.828471 -4086.032182
-3839.918522 -3073.078511 -2136.390842 -1410.815829 -1088.038318 -1076.297883
-1093.887834 -882.230574 -388.817516 203.377781 611.360148 649.843672
352.913074 -57.550354 -326.028121 -331.735834 -162.948994 -57.948376
-259.218715 -875.157662 -1828.495719 -2909.724545 -3889.392243 -4614.772899
-5037.794812 -5173.808906 -5037.794812 -4614.772899 -3889.392243 -2909.724545
-1828.495719 -875.157662 -259.218715 -57.948376 -162.948994 -331.735834
-326.028121 -57.550354 352.913074 649.843672 611.360148 203.377781
-388.817516 -882.230574 -1093.887834 -1076.297883 -1088.038318 -1410.815829
-2136.390842 -3073.078511 -3839.918522 -4086.032182 -3688.828471 -2806.112781
-1762.093192 -855.382212 -817.954380 -1219.561326 -1749.220106 -2274.334921
-2542.454291 -2359.715482 -1755.467151 -1004.695916 -473.934401 -385.371336
-661.793327 -967.218584 -925.236890 -373.071734 517.951927 1336.893284
1682.163456 1404.694779 691.584404 -58.368498 -483.072574 -470.782188
-209.280125 -50.993611 -291.164712 -1002.990865 -2023.035733 -3072.251840
-3911.331600 -4423.680860 -4592.067988 -4423.680860 -3911.331600 -3072.251840
-2023.035733 -1002.990865 -291.164712 -50.993611 -209.280125 -470.782188
-483.072574 -58.368498 691.584404 1404.694779 1682.163456 1336.893284
517.951927 -373.071734 -925.236890 -967.218584 -661.793327 -385.371336
-473.934401 -1004.695916 -1755.467151 -2359.715482 -2542.454291 -2274.334921
-1749.220106 -1219.561326 -817.954380 -1091.196515 -960.973879 -944.949057
-1048.048904 -1083.839534 -840.772568 -288.533807 339.381184 668.715129
443.144975 -261.720939 -1033.212911 -1352.197852 -921.377569 123.679930
1268.296283 1914.786603 1738.202834 876.009267 -168.859327 -846.644038
-893.558250 -467.413987 -11.865763 42.797435 -465.376477 -1377.276341
-2364.289945 -3144.514684 -3601.311012 -3745.723808 -3601.311012 -3144.514684
-2364.289945 -1377.276341 -465.376477 42.797435 -11.865763 -467.413987
-893.558250 -846.644038 -168.859327 876.009267 1738.202834 1914.786603
1268.296283 123.679930 -921.377569 -1352.197852 -1033.212911 -261.720939
443.144975 668.715129 339.381184 -288.533807 -840.772568 -1083.839534
-1048.048904 -944.949057 -960.973879 -1091.196515 -1239.860461 -794.423987
-434.660840 -223.789408 -11.629110 406.255509 1060.735326 1698.570734
1899.846233 1365.870704 180.714447 -1154.491682 -1972.053100 -1833.694541
-818.681884 495.637819 1366.779906 1331.059242 475.024268 -641.647492
-1358.633128 -1333.443410 -730.498062 -69.503754 140.836051 -281.214052
-1131.891539 -2023.922502 -2663.101329 -2983.967147 -3071.582065 -2983.967147
-2663.101329 -2023.922502 -1131.891539 -281.214052 140.836051 -69.503754
-730.498062 -1333.443410 -1358.633128 -641.647492 475.024268 1331.059242
1366.779906 495.637819 -818.681884 -1833.694541 -1972.053100 -1154.491682
180.714447 1365.870704 1899.846233 1698.570734 1060.735326 406.255509
-11.629110 -223.789408 -434.660840 -794.423987 -1239.860461 -1123.986734
-766.171821 -431.309638 -134.390340 281.561362 985.909116 1938.224235
2792.247786 3038.922950 2327.213819 753.655468 -1096.824226 -2426.852664
-2673.727642 -1849.759456 -545.851988 422.760504 512.575621 -229.534391
-1233.828287 -1812.170422 -1620.738765 -865.651690 -123.175848 77.360063
-401.812041 -1271.722048 -2081.378325 -2548.379624 -2694.465537 -2708.551337
-2694.465537 -2548.379624 -2081.378325 -1271.722048 -401.812041 77.360063
-123.175848 -865.651690 -1620.738765 -1812.170422 -1233.828287 -229.534391
512.575621 422.760504 -545.851988 -1849.759456 -2673.727642 -2426.852664
-1096.824226 753.655468 2327.213819 3038.922950 2792.247786 1938.224235
985.909116 281.561362 -134.390340 -431.309638 -766.171821 -1123.986734
-966.148662 -1096.138940 -1138.573295 -968.685264 -388.176042 708.132430
2143.341337 3418.282872 3907.286837 3209.139542 1439.015721 -749.094158
-2466.226488 -3063.356103 -2492.538619 -1319.301017 -363.589236 -190.072140
-777.449178 -1584.410749 -1961.605422 -1617.860004 -811.607069 -140.084372
-95.135750 -722.510427 -1631.345828 -2322.324340 -2557.611186 -2478.771968
-2400.188097 -2478.771968 -2557.611186 -2322.324340 -1631.345828 -722.510427
-95.135750 -140.084372 -811.607069 -1617.860004 -1961.605422 -1584.410749
-777.449178 -190.072140 -363.589236 -1319.301017 -2492.538619 -3063.356103
-2466.226488 -749.094158 1439.015721 3209.139542 3907.286837 3418.282872
2143.341337 708.132430 -388.176042 -968.685264 -1138.573295 -1096.138940
-966.148662 -1052.731027 -1860.327733 -2437.529846 -2481.000423 -1742.386258
-204.692168 1782.991686 3549.286685 4362.443541 3799.591881 2012.895516
-289.067153 -2172.058655 -2953.772226 -2554.320943 -1502.537714 -584.587431
-351.015298 -799.694897 -1442.328499 -1701.135494 -1348.025551 -665.998431
-217.730398 -403.583996 -1153.238514 -1989.786409 -2409.452727 -2268.318734
-1864.845200 -1658.482090 -1864.845200 -2268.318734 -2409.452727 -1989.786409
-1153.238514 -403.583996 -217.730398 -665.998431 -1348.025551 -1701.135494
-1442.328499 -799.694897 -351.015298 -584.587431 -1502.537714 -2554.320943
-2953.772226 -2172.058655 -289.067153 2012.895516 3799.591881 4362.443541
3549.286685 1782.991686 -204.692168 -1742.386258 -2481.000423 -2437.529846
-1860.327733 -1052.731027 -1362.679991 -2731.264997 -3747.797877 -3956.342956
-3075.894347 -1184.452992 1208.681516 3296.808832 4298.062177 3823.079438
2090.684415 -146.396132 -1953.914532 -2674.155018 -2240.805795 -1166.783561
-206.115818 106.788978 -249.854982 -847.773201 -1173.937393 -1028.990601
-661.179067 -535.663476 -923.305508 -1642.779997 -2175.929553 -2077.400004
-1352.788769 -491.518399 -111.999238 -491.518399 -1352.788769 -2077.400004
-2175.929553 -1642.779997 -923.305508 -535.663476 -661.179067 -1028.990601
-1173.937393 -847.773201 -249.854982 106.788978 -206.115818 -1166.783561
-2240.805795 -2674.155018 -1953.914532 -146.396132 2090.684415 3823.079438
4298.062177 3296.808832 1208.681516 -1184.452992 -3075.894347 -3956.342956
-3747.797877 -2731.264997 -1362.679991 -1484.362751 -3064.336079 -4263.873546
-4546.630425 -3626.015420 -1652.502086 768.438361 2781.822471 3641.570983
3054.004394 1329.354251 -748.762616 -2286.238295 -2700.756015 -1987.669393
-683.382452 459.498335 900.367584 583.816749 -110.790038 -697.553503
-946.332936 -1006.687431 -1202.018668 -1667.520712 -2144.652017 -2131.416445
-1296.589657 170.516059 1580.806020 2162.480300 1580.806020 170.516059
-1296.589657 -2131.416445 -2144.652017 -1667.520712 -1202.018668 -1006.687431
-946.332936 -697.553503 -110.790038 583.816749 900.367584 459.498335
-683.382452 -1987.669393 -2700.756015 -2286.238295 -748.762616 1329.354251
3054.004394 3641.570983 2781.822471 768.438361 -1652.502086 -3626.015420
-4546.630425 -4263.873546 -3064.336079 -1484.362751 -925.287579 -2324.939796
-3459.572472 -3794.817130 -3054.005854 -1405.287136 551.299074 2022.389477
2380.490966 1465.495644 -324.534692 -2203.124082 -3351.042109 -3293.844315
-2119.479842 -420.992185 1016.409841 1620.572652 1298.923044 407.666752
-544.987522 -1243.797290 -1704.260629 -2108.235334 -2491.252756 -2572.254660
-1912.786871 -314.151660 1867.450878 3783.172942 4547.095292 3783.172942
1867.450878 -314.151660 -1912.786871 -2572.254660 -2491.252756 -2108.235334
-1704.260629 -1243.797290 -544.987522 407.666752 1298.923044 1620.572652
1016.409841 -420.992185 -2119.479842 -3293.844315 -3351.042109 -2203.124082
-324.534692 1465.495644 2380.490966 2022.389477 551.299074 -1405.287136
-3054.005854 -3794.817130 -3459.572472 -2324.939796 -925.287579 432.321885
-539.723886 -1500.647839 -1978.441582 -1698.836559 -772.234396 316.664258
932.293974 611.646876 -683.110441 -2512.810648 -4137.355681 -4841.343457
-4265.047352 -2587.675004 -463.682620 1276.590503 2021.205376 1651.224732
532.895144 -761.909817 -1808.494466 -2501.640662 -2934.975211 -3117.965000
-2808.285204 -1650.419349 456.451949 3067.411462 5267.247214 6130.252054
5267.247214 3067.411462 456.451949 -1650.419349 -2808.285204 -3117.965000
-2934.975211 -2501.640662 -1808.494466 -761.909817 532.895144 1651.224732
2021.205376 1276.590503 -463.682620 -2587.675004 -4265.047352 -4841.343457
-4137.355681 -2512.810648 -683.110441 611.646876 932.293974 316.664258
-772.234396 -1698.836559 -1978.441582 -1500.647839 -539.723886 432.321885
2118.783119 1601.959499 768.062466 1.359670 -400.593297 -417.078066
-331.127350 -566.812714 -1430.073480 -2899.477777 -4578.788285 -5838.238394
-6086.662222 -5060.073532 -2993.265934 -571.562283 1348.632403 2132.035173
1658.077388 334.626806 -1181.792050 -2369.562769 -3059.978122 -3348.262566
-3307.412519 -2784.883999 -1495.447888 640.741609 3207.969004 5347.071891
6183.138944 5347.071891 3207.969004 640.741609 -1495.447888 -2784.883999
-3307.412519 -3348.262566 -3059.978122 -2369.562769 -1181.792050 334.626806
1658.077388 2132.035173 1348.632403 -571.562283 -2993.265934 -5060.073532
-6086.662222 -5838.238394 -4578.788285 -2899.477777 -1430.073480 -566.812714
-331.127350 -417.078066 -400.593297 1.359670 768.062466 1601.959499
2118.783119 3308.518239 3115.711070 2294.164846 1142.448090 8.969140
-905.990677 -1641.865876 -2408.475245 -3406.310304 -4646.411748 -5870.667449
-6620.392536 -6436.541290 -5113.833231 -2885.129194 -411.743783 1466.597742
2125.120115 1471.381602 -23.832464 -1620.795029 -2739.022275 -3220.918650
-3254.457537 -3050.651400 -2573.792192 -1575.091222 89.818954 2145.388278
3893.674237 4584.050495 3893.674237 2145.388278 89.818954 -1575.091222
-2573.792192 -3050.651400 -3254.457537 -3220.918650 -2739.022275 -1620.795029
-23.832464 1471.381602 2125.120115 1466.597742 -411.743783 -2885.129194
-5113.833231 -6436.541290 -6620.392536 -5870.667449 -4646.411748 -3406.310304
-2408.475245 -1641.865876 -905.990677 8.969140 1142.448090 2294.164846
3115.711070 3308.518239 3343.713124 3318.882118 2441.243796 935.402531
-786.037443 -2331.758319 -3502.362668 -4328.823567 -4973.884530 -5564.904095
-6054.684493 -6193.239847 -5647.130706 -4227.778036 -2107.256188 135.403292
1725.479738 2084.709365 1171.168387 -477.155706 -2057.109094 -2974.103029
-3141.819202 -2897.417093 -2621.998859 -2392.546477 -1959.043284 -1056.265870
236.932304 1427.178576 1913.436544 1427.178576 236.932304 -1056.265870
-1959.043284 -2392.546477 -2621.998859 -2897.417093 -3141.819202 -2974.103029
-2057.109094 -477.155706 1171.168387 2084.709365 1725.479738 135.403292
-2107.256188 -4227.778036 -5647.130706 -6193.239847 -6054.684493 -5564.904095
-4973.884530 -4328.823567 -3502.362668 -2331.758319 -786.037443 935.402531
2441.243796 3318.882118 3343.713124 2171.102037 2243.105646 1346.632543
-360.902171 -2409.881188 -4240.232831 -5451.400673 -5945.115399 -5899.399091
-5602.830836 -5245.712113 -4790.156106 -4010.106050 -2699.839863 -928.558630
850.330137 1964.903354 1908.384540 694.856757 -1087.221349 -2605.438008
-3289.886764 -3152.487511 -2682.523111 -2409.119024 -2486.642079 -2634.286215
-2458.407840 -1860.232028 -1164.536464 -856.652792 -1164.536464 -1860.232028
-2458.407840 -2634.286215 -2486.642079 -2409.119024 -2682.523111 -3152.487511
-3289.886764 -2605.438008 -1087.221349 694.856757 1908.384540 1964.903354
850.330137 -928.558630 -2699.839863 -4010.106050 -4790.156106 -5245.712113
-5602.830836 -5899.399091 -5945.115399 -5451.400673 -4240.232831 -2409.881188
-360.902171 1346.632543 2243.105646 2171.102037 386.112898 591.233567
-206.710847 -1919.852204 -4043.902826 -5891.693164 -6911.820445 -6919.199787
-6127.799419 -4982.575295 -3888.529746 -2992.052750 -2151.178731 -1125.317454
136.652052 1328.142203 1901.062894 1429.380076 -30.733563 -1878.281970
-3299.033227 -3780.207574 -3428.253124 -2840.204249 -2625.179884 -2954.750005
-3495.812723 -3758.496910 -3544.123742 -3104.181166 -2885.276717 -3104.181166
-3544.123742 -3758.496910 -3495.812723 -2954.750005 -2625.179884 -2840.204249
-3428.253124 -3780.207574 -3299.033227 -1878.281970 -30.733563 1429.380076
1901.062894 1328.142203 136.652052 -1125.317454 -2151.178731 -2992.052750
-3888.529746 -4982.575295 -6127.799419 -6919.199787 -6911.820445 -5891.693164
-4043.902826 -1919.852204 -206.710847 591.233567 386.112898 -1127.333840
-703.291405 -1283.581296 -2856.237648 -4908.168700 -6669.377480 -7484.010132
-7105.762682 -5774.296811 -4047.960627 -2490.499187 -1387.477851 -659.900777
-31.136205 666.356935 1275.563226 1379.503035 629.850544 -903.370166
-2660.189156 -3903.339008 -4209.973664 -3764.191698 -3204.041880 -3128.339802
-3652.567909 -4369.867408 -4737.134098 -4548.807011 -4092.087802 -3860.558002
-4092.087802 -4548.807011 -4737.134098 -4369.867408 -3652.567909 -3128.339802
-3204.041880 -3764.191698 -4209.973664 -3903.339008 -2660.189156 -903.370166
629.850544 1379.503035 1275.563226 666.356935 -31.136205 -659.900777
-1387.477851 -2490.499187 -4047.960627 -5774.296811 -7105.762682 -7484.010132
-6669.377480 -4908.168700 -2856.237648 -1283.581296 -703.291405 -1127.333840
-1700.719637 -1002.099715 -1313.243608 -2700.402899 -4660.798145 -6376.950922
-7123.376051 -6603.792686 -5057.643379 -3099.857630 -1388.508067 -302.301518
189.642830 390.248607 567.373954 705.507356 517.765271 -275.384967
-1622.381456 -3060.678938 -3990.968456 -4115.738294 -3684.105814 -3314.832917
-3513.249678 -4269.235542 -5075.965485 -5363.388972 -4984.652318 -4340.334658
-4031.664701 -4340.334658 -4984.652318 -5363.388972 -5075.965485 -4269.235542
-3513.249678 -3314.832917 -3684.105814 -4115.738294 -3990.968456 -3060.678938
-1622.381456 -275.384967 517.765271 705.507356 567.373954 390.248607
189.642830 -302.301518 -1388.508067 -3099.857630 -5057.643379 -6603.792686
-7123.376051 -6376.950922 -4660.798145 -2700.402899 -1313.243608 -1002.099715
-1700.719637 -1210.858483 -253.753833 -328.618081 -1573.259247 -3503.366058
-5276.757375 -6121.840334 -5697.762862 -4220.109796 -2312.895146 -676.074917
254.719156 471.485197 290.540882 59.859053 -109.283242 -381.491107
-978.157251 -1891.071292 -2795.964311 -3276.000902 -3187.152112 -2840.222751
-2799.724575 -3426.227576 -4538.238388 -5505.066072 -5731.453948 -5148.868010
-4296.069765 -3900.973133 -4296.069765 -5148.868010 -5731.453948 -5505.066072
-4538.238388 -3426.227576 -2799.724575 -2840.222751 -3187.152112 -3276.000902
-2795.964311 -1891.071292 -978.157251 -381.491107 -109.283242 59.859053
290.540882 471.485197 254.719156 -676.074917 -2312.895146 -4220.109796
-5697.762862 -6121.840334 -5276.757375 -3503.366058 -1573.259247 -328.618081
-253.753833 -1210.858483 -77.632175 1065.028285 1144.351884 -33.530819
-2001.685231 -3905.697647 -4944.062798 -4738.523642 -3470.872320 -1748.504357
-281.793621 460.824361 440.040830 -24.388290 -525.350681 -847.575222
-1051.536043 -1312.729840 -1675.004724 -1959.848597 -1938.942261 -1624.240042
-1385.894463 -1728.388633 -2861.462054 -4427.715483 -5667.876768 -5952.387160
-5274.835281 -4291.252832 -3838.045492 -4291.252832 -5274.835281 -5952.387160
-5667.876768 -4427.715483 -2861.462054 -1728.388633 -1385.894463 -1624.240042
-1938.942261 -1959.848597 -1675.004724 -1312.729840 -1051.536043 -847.575222
-525.350681 -24.388290 440.040830 460.824361 -281.793621 -1748.504357
-3470.872320 -4738.523642 -4944.062798 -3905.697647 -2001.685231 -33.530819
1144.351884 1065.028285 -77.632175 1009.005025 2251.089363 2403.728521
1238.016891 -790.451937 -2821.521306 -4036.508150 -4031.874332 -2961.544492
-1412.857826 -94.409956 508.162520 334.204206 -297.590125 -943.176029
-1317.432314 -1409.239458 -1363.841980 -1266.667308 -1050.469745 -630.209280
-136.598010 14.215918 -638.487566 -2192.295942 -4157.694768 -5675.812928
-6083.436939 -5407.977443 -4378.525309 -3900.706935 -4378.525309 -5407.977443
-6083.436939 -5675.812928 -4157.694768 -2192.295942 -638.487566 14.215918
-136.598010 -630.209280 -1050.469745 -1266.667308 -1363.841980 -1409.239458
-1317.432314 -943.176029 -297.590125 334.204206 508.162520 -94.409956
-1412.857826 -2961.544492 -4031.874332 -4036.508150 -2821.521306 -790.451937
1238.016891 2403.728521 2251.089363 1009.005025 1449.054855 2720.567503
2892.683629 1724.674314 -331.695230 -2414.546115 -3699.553118 -3774.233478
-2781.899864 -1301.484684 -39.680352 512.442707 286.542112 -399.625514
-1089.352968 -1472.714552 -1512.895325 -1344.469005 -1068.662368 -659.884136
-86.720517 475.508052 593.024483 -179.164717 -1897.377030 -4023.016859
-5659.458681 -6129.214423 -5469.564750 -4433.719867 -3950.614583 -4433.719867
-5469.564750 -6129.214423 -5659.458681 -4023.016859 -1897.377030 -179.164717
593.024483 475.508052 -86.720517 -659.884136 -1068.662368 -1344.469005
-1512.895325 -1472.714552 -1089.352968 -399.625514 286.542112 512.442707
-39.680352 -1301.484684 -2781.899864 -3774.233478 -3699.553118 -2414.546115
-331.695230 1724.674314 2892.683629 2720.567503 1449.054855 1009.005025
2251.089363 2403.728521 1238.016891 -790.451937 -2821.521306 -4036.508150
-4031.874332 -2961.544492 -1412.857826 -94.409956 508.162520 334.204206
-297.590125 -943.176029 -1317.432314 -1409.239458 -1363.841980 -1266.667308
-1050.469745 -630.209280 -136.598010 14.215918 -638.487566 -2192.295942
-4157.694768 -5675.812928 -6083.436939 -5407.977443 -4378.525309 -3900.706935
-4378.525309 -5407.977443 -6083.436939 -5675.812928 -4157.694768 -2192.295942
-638.487566 14.215918 -136.598010 -630.209280 -1050.469745 -1266.667308
-1363.841980 -1409.239458 -1317.432314 -943.176029 -297.590125 334.204206
508.162520 -94.409956 -1412.857826 -2961.544492 -4031.874332 -4036.508150
-2821.521306 -790.451937 1238.016891 2403.728521 2251.089363 1009.005025
-77.632175 1065.028285 1144.351884 -33.530819 -2001.685231 -3905.697647
-4944.062798 -4738.523642 -3470.872320 -1748.504357 -281.793621 460.824361
440.040830 -24.388290 -525.350681 -847.575222 -1051.536043 -1312.729840
-1675.004724 -1959.848597 -1938.942261 -1624.240042 -1385.894463 -1728.388633
-2861.462054 -4427.715483 -5667.876768 -5952.387160 -5274.835281 -4291.252832
-3838.045492 -4291.252832 -5274.835281 -5952.387160 -5667.876768 -4427.715483
-2861.462054 -1728.388633 -1385.894463 -1624.240042 -1938.942261 -1959.848597
-1675.004724 -1312.729840 -1051.536043 -847.575222 -525.350681 -24.388290
440.040830 460.824361 -281.793621 -1748.504357 -3470.872320 -4738.523642
-4944.062798 -3905.697647 -2001.685231 -33.530819 1144.351884 1065.028285
-77.632175 -1210.858483 -253.753833 -328.618081 -1573.259247 -3503.366058
-5276.757375 -6121.840334 -5697.762862 -4220.109796 -2312.895146 -676.074917
254.719156 471.485197 290.540882 59.859053 -109.283242 -381.491107
-978.157251 -1891.071292 -2795.964311 -3276.000902 -3187.152112 -2840.222751
-2799.724575 -3426.227576 -4538.238388 -5505.066072 -5731.453948 -5148.868010
-4296.069765 -3900.973133 -4296.069765 -5148.868010 -5731.453948 -5505.066072
-4538.238388 -3426.227576 -2799.724575 -2840.222751 -3187.152112 -3276.000902
-2795.964311 -1891.071292 -978.157251 -381.491107 -109.283242 59.859053
290.540882 471.485197 254.719156 -676.074917 -2312.895146 -4220.109796
-5697.762862 -6121.840334 -5276.757375 -3503.366058 -1573.259247 -328.618081
-253.753833 -1210.858483 -1700.719637 -1002.099715 -1313.243608 -2700.402899
-4660.798145 -6376.950922 -7123.376051 -6603.792686 -5057.643379 -3099.857630
-1388.508067 -302.301518 189.642830 390.248607 567.373954 705.507356
517.765271 -275.384967 -1622.381456 -3060.678938 -3990.968456 -4115.738294
-3684.105814 -3314.832917 -3513.249678 -4269.235542 -5075.965485 -5363.388972
-4984.652318 -4340.334658 -4031.664701 -4340.334658 -4984.652318 -5363.388972
-5075.965485 -4269.235542 -3513.249678 -3314.832917 -3684.105814 -4115.738294
-3990.968456 -3060.678938 -1622.381456 -275.384967 517.765271 705.507356
567.373954 390.248607 189.642830 -302.301518 -1388.508067 -3099.857630
-5057.643379 -6603.792686 -7123.376051 -6376.950922 -4660.798145 -2700.402899
-1313.243608 -1002.099715 -1700.719637 -1127.333840 -703.291405 -1283.581296
-2856.237648 -4908.168700 -6669.377480 -7484.010132 -7105.762682 -5774.296811
-4047.960627 -2490.499187 -1387.477851 -659.900777 -31.136205 666.356935
1275.563226 1379.503035 629.850544 -903.370166 -2660.189156 -3903.339008
-4209.973664 -3764.191698 -3204.041880 -3128.339802 -3652.567909 -4369.867408
-4737.134098 -4548.807011 -4092.087802 -3860.558002 -4092.087802 -4548.807011
-4737.134098 -4369.867408 -3652.567909 -3128.339802 -3204.041880 -3764.191698
-4209.973664 -3903.339008 -2660.189156 -903.370166 629.850544 1379.503035
1275.563226 666.356935 -31.136205 -659.900777 -1387.477851 -2490.499187
-4047.960627 -5774.296811 -7105.762682 -7484.010132 -6669.377480 -4908.168700
-2856.237648 -1283.581296 -703.291405 -1127.333840 386.112898 591.233567
-206.710847 -1919.852204 -4043.902826 -5891.693164 -6911.820445 -6919.199787
-6127.799419 -4982.575295 -3888.529746 -2992.052750 -2151.178731 -1125.317454
136.652052 1328.142203 1901.062894 1429.380076 -30.733563 -1878.281970
-3299.033227 -3780.207574 -3428.253124 -2840.204249 -2625.179884 -2954.750005
-3495.812723 -3758.496910 -3544.123742 -3104.181166 -2885.276717 -3104.181166
-3544.123742 -3758.496910 -3495.812723 -2954.750005 -2625.179884 -2840.204249
-3428.253124 -3780.207574 -3299.033227 -1878.281970 -30.733563 1429.380076
1901.062894 1328.142203 136.652052 -1125.317454 -2151.178731 -2992.052750
-3888.529746 -4982.575295 -6127.799419 -6919.199787 -6911.820445 -5891.693164
-4043.902826 -1919.852204 -206.710847 591.233567 386.112898 2171.102037
2243.105646 1346.632543 -360.902171 -2409.881188 -4240.232831 -5451.400673
-5945.115399 -5899.399091 -5602.830836 -5245.712113 -4790.156106 -4010.106050
-2699.839863 -928.558630 850.330137 1964.903354 1908.384540 694.856757
-1087.221349 -2605.438008 -3289.886764 -3152.487511 -2682.523111 -2409.119024
-2486.642079 -2634.286215 -2458.407840 -1860.232028 -1164.536464 -856.652792
-1164.536464 -1860.232028 -2458.407840 -2634.286215 -2486.642079 -2409.119024
-2682.523111 -3152.487511 -3289.886764 -2605.438008 -1087.221349 694.856757
1908.384540 1964.903354 850.330137 -928.558630 -2699.839863 -4010.106050
-4790.156106 -5245.712113 -5602.830836 -5899.399091 -5945.115399 -5451.400673
-4240.232831 -2409.881188 -360.902171 1346.632543 2243.105646 2171.102037
3343.713124 3318.882118 2441.243796 935.402531 -786.037443 -2331.758319
-3502.362668 -4328.823567 -4973.884530 -5564.904095 -6054.684493 -6193.239847
-5647.130706 -4227.778036 -2107.256188 135.403292 1725.479738 2084.709365
1171.168387 -477.155706 -2057.109094 -2974.103029 -3141.819202 -2897.417093
-2621.998859 -2392.546477 -1959.043284 -1056.265870 236.932304 1427.178576
1913.436544 1427.178576 236.932304 -1056.265870 -1959.043284 -2392.546477
-2621.998859 -2897.417093 -3141.819202 -2974.103029 -2057.109094 -477.155706
1171.168387 2084.709365 1725.479738 135.403292 -2107.256188 -4227.778036
-5647.130706 -6193.239847 -6054.684493 -5564.904095 -4973.884530 -4328.823567
-3502.362668 -2331.758319 -786.037443 935.402531 2441.243796 3318.882118
3343.713124 3308.518239 3115.711070 2294.164846 1142.448090 8.969140
-905.990677 -1641.865876 -2408.475245 -3406.310304 -4646.411748 -5870.667449
-6620.392536 -6436.541290 -5113.833231 -2885.129194 -411.743783 1466.597742
2125.120115 1471.381602 -23.832464 -1620.795029 -2739.022275 -3220.918650
-3254.457537 -3050.651400 -2573.792192 -1575.091222 89.818954 2145.388278
3893.674237 4584.050495 3893.674237 2145.388278 89.818954 -1575.091222
-2573.792192 -3050.651400 -3254.457537 -3220.918650 -2739.022275 -1620.795029
-23.832464 1471.381602 2125.120115 1466.597742 -411.743783 -2885.129194
-5113.833231 -6436.541290 -6620.392536 -5870.667449 -4646.411748 -3406.310304
-2408.475245 -1641.865876 -905.990677 8.969140 1142.448090 2294.164846
3115.711070 3308.518239 2118.783119 1601.959499 768.062466 1.359670
-400.593297 -417.078066 -331.127350 -566.812714 -1430.073480 -2899.477777
-4578.788285 -5838.238394 -6086.662222 -5060.073532 -2993.265934 -571.562283
1348.632403 2132.035173 1658.077388 334.626806 -1181.792050 -2369.562769
-3059.978122 -3348.262566 -3307.412519 -2784.883999 -1495.447888 640.741609
3207.969004 5347.071891 6183.138944 5347.071891 3207.969004 640.741609
-1495.447888 -2784.883999 -3307.412519 -3348.262566 -3059.978122 -2369.562769
-1181.792050 334.626806 1658.077388 2132.035173 1348.632403 -571.562283
-2993.265934 -5060.073532 -6086.662222 -5838.238394 -4578.788285 -2899.477777
-1430.073480 -566.812714 -331.127350 -417.078066 -400.593297 1.359670
768.062466 1601.959499 2118.783119 432.321885 -539.723886 -1500.647839
-1978.441582 -1698.836559 -772.234396 316.664258 932.293974 611.646876
-683.110441 -2512.810648 -4137.355681 -4841.343457 -4265.047352 -2587.675004
-463.682620 1276.590503 2021.205376 1651.224732 532.895144 -761.909817
-1808.494466 -2501.640662 -2934.975211 -3117.965000 -2808.285204 -1650.419349
456.451949 3067.411462 5267.247214 6130.252054 5267.247214 3067.411462
456.451949 -1650.419349 -2808.285204 -3117.965000 -2934.975211 -2501.640662
-1808.494466 -761.909817 532.895144 1651.224732 2021.205376 1276.590503
-463.682620 -2587.675004 -4265.047352 -4841.343457 -4137.355681 -2512.810648
-683.110441 611.646876 932.293974 316.664258 -772.234396 -1698.836559
-1978.441582 -1500.647839 -539.723886 432.321885 -925.287579 -2324.939796
-3459.572472 -3794.817130 -3054.005854 -1405.287136 551.299074 2022.389477
2380.490966 1465.495644 -324.534692 -2203.124082 -3351.042109 -3293.844315
-2119.479842 -420.992185 1016.409841 1620.572652 1298.923044 407.666752
-544.987522 -1243.797290 -1704.260629 -2108.235334 -2491.252756 -2572.254660
-1912.786871 -314.151660 1867.450878 3783.172942 4547.095292 3783.172942
1867.450878 -314.151660 -1912.786871 -2572.254660 -2491.252756 -2108.235334
-1704.260629 -1243.797290 -544.987522 407.666752 1298.923044 1620.572652
1016.409841 -420.992185 -2119.479842 -3293.844315 -3351.042109 -2203.124082
-324.534692 1465.495644 2380.490966 2022.389477 551.299074 -1405.287136
-3054.005854 -3794.817130 -3459.572472 -2324.939796 -925.287579 -1484.362751
-3064.336079 -4263.873546 -4546.630425 -3626.015420 -1652.502086 768.438361
2781.822471 3641.570983 3054.004394 1329.354251 -748.762616 -2286.238295
-2700.756015 -1987.669393 -683.382452 459.498335 900.367584 583.816749
-110.790038 -697.553503 -946.332936 -1006.687431 -1202.018668 -1667.520712
-2144.652017 -2131.416445 -1296.589657 170.516059 1580.806020 2162.480300
1580.806020 170.516059 -1296.589657 -2131.416445 -2144.652017 -1667.520712
-1202.018668 -1006.687431 -946.332936 -697.553503 -110.790038 583.816749
900.367584 459.498335 -683.382452 -1987.669393 -2700.756015 -2286.238295
-748.762616 1329.354251 3054.004394 3641.570983 2781.822471 768.438361
-1652.502086 -3626.015420 -4546.630425 -4263.873546 -3064.336079 -1484.362751
-1362.679991 -2731.264997 -3747.797877 -3956.342956 -3075.894347 -1184.452992
1208.681516 3296.808832 4298.062177 3823.079438 2090.684415 -146.396132
-1953.914532 -2674.155018 -2240.805795 -1166.783561 -206.115818 106.788978
-249.854982 -847.773201 -1173.937393 -1028.990601 -661.179067 -535.663476
-923.305508 -1642.779997 -2175.929553 -2077.400004 -1352.788769 -491.518399
-111.999238 -491.518399 -1352.788769 -2077.400004 -2175.929553 -1642.779997
-923.305508 -535.663476 -661.179067 -1028.990601 -1173.937393 -847.773201
-249.854982 106.788978 -206.115818 -1166.783561 -2240.805795 -2674.155018
-1953.914532 -146.396132 2090.684415 3823.079438 4298.062177 3296.808832
1208.681516 -1184.452992 -3075.894347 -3956.342956 -3747.797877 -2731.264997
-1362.679991 -1052.731027 -1860.327733 -2437.529846 -2481.000423 -1742.386258
-204.692168 1782.991686 3549.286685 4362.443541 3799.591881 2012.895516
-289.067153 -2172.058655 -2953.772226 -2554.320943 -1502.537714 -584.587431
-351.015298 -799.694897 -1442.328499 -1701.135494 -1348.025551 -665.998431
-217.730398 -403.583996 -1153.238514 -1989.786409 -2409.452727 -2268.318734
-1864.845200 -1658.482090 -1864.845200 -2268.318734 -2409.452727 -1989.786409
-1153.238514 -403.583996 -217.730398 -665.998431 -1348.025551 -1701.135494
-1442.328499 -799.694897 -351.015298 -584.587431 -1502.537714 -2554.320943
-2953.772226 -2172.058655 -289.067153 2012.895516 3799.591881 4362.443541
3549.286685 1782.991686 -204.692168 -1742.386258 -2481.000423 -2437.529846
-1860.327733 -1052.731027 -966.148662 -1096.138940 -1138.573295 -968.685264
-388.176042 708.132430 2143.341337 3418.282872 3907.286837 3209.139542
1439.015721 -749.094158 -2466.226488 -3063.356103 -2492.538619 -1319.301017
-363.589236 -190.072140 -777.449178 -1584.410749 -1961.605422 -1617.860004
-811.607069 -140.084372 -95.135750 -722.510427 -1631.345828 -2322.324340
-2557.611186 -2478.771968 -2400.188097 -2478.771968 -2557.611186 -2322.324340
-1631.345828 -722.510427 -95.135750 -140.084372 -811.607069 -1617.860004
-1961.605422 -1584.410749 -777.449178 -190.072140 -363.589236 -1319.301017
-2492.538619 -3063.356103 -2466.226488 -749.094158 1439.015721 3209.139542
3907.286837 3418.282872 2143.341337 708.132430 -388.176042 -968.685264
-1138.573295 -1096.138940 -966.148662 -1123.986734 -766.171821 -431.309638
-134.390340 281.561362 985.909116 1938.224235 2792.247786 3038.922950
2327.213819 753.655468 -1096.824226 -2426.852664 -2673.727642 -1849.759456
-545.851988 422.760504 512.575621 -229.534391 -1233.828287 -1812.170422
-1620.738765 -865.651690 -123.175848 77.360063 -401.812041 -1271.722048
-2081.378325 -2548.379624 -2694.465537 -2708.551337 -2694.465537 -2548.379624
-2081.378325 -1271.722048 -401.812041 77.360063 -123.175848 -865.651690
-1620.738765 -1812.170422 -1233.828287 -229.534391 512.575621 422.760504
-545.851988 -1849.759456 -2673.727642 -2426.852664 -1096.824226 753.655468
2327.213819 3038.922950 2792.247786 1938.224235 985.909116 281.561362
-134.390340 -431.309638 -766.171821 -1123.986734 -1239.860461 -794.423987
-434.660840 -223.789408 -11.629110 406.255509 1060.735326 1698.570734
1899.846233 1365.870704 180.714447 -1154.491682 -1972.053100 -1833.694541
-818.681884 495.637819 1366.779906 1331.059242 475.024268 -641.647492
-1358.633128 -1333.443410 -730.498062 -69.503754 140.836051 -281.214052
-1131.891539 -2023.922502 -2663.101329 -2983.967147 -3071.582065 -2983.967147
-2663.101329 -2023.922502 -1131.891539 -281.214052 140.836051 -69.503754
-730.498062 -1333.443410 -1358.633128 -641.647492 475.024268 1331.059242
1366.779906 495.637819 -818.681884 -1833.694541 -1972.053100 -1154.491682
180.714447 1365.870704 1899.846233 1698.570734 1060.735326 406.255509
-11.629110 -223.789408 -434.660840 -794.423987 -1239.860461 -1091.196515
-960.973879 -944.949057 -1048.048904 -1083.839534 -840.772568 -288.533807
339.381184 668.715129 443.144975 -261.720939 -1033.212911 -1352.197852
-921.377569 123.679930 1268.296283 1914.786603 1738.202834 876.009267
-168.859327 -846.644038 -893.558250 -467.413987 -11.865763 42.797435
-465.376477 -1377.276341 -2364.289945 -3144.514684 -3601.311012 -3745.723808
-3601.311012 -3144.514684 -2364.289945 -1377.276341 -465.376477 42.797435
-11.865763 -467.413987 -893.558250 -846.644038 -168.859327 876.009267
1738.202834 1914.786603 1268.296283 123.679930 -921.377569 -1352.197852
-1033.212911 -261.720939 443.144975 668.715129 339.381184 -288.533807
-840.772568 -1083.839534 -1048.048904 -944.949057 -960.973879 -1091.196515
-817.954380 -1219.561326 -1749.220106 -2274.334921 -2542.454291 -2359.715482
-1755.467151 -1004.695916 -473.934401 -385.371336 -661.793327 -967.218584
-925.236890 -373.071734 517.951927 1336.893284 1682.163456 1404.694779
691.584404 -58.368498 -483.072574 -470.782188 -209.280125 -50.993611
-291.164712 -1002.990865 -2023.035733 -3072.251840 -3911.331600 -4423.680860
-4592.067988 -4423.680860 -3911.331600 -3072.251840 -2023.035733 -1002.990865
-291.164712 -50.993611 -209.280125 -470.782188 -483.072574 -58.368498
691.584404 1404.694779 1682.163456 1336.893284 517.951927 -373.071734
-925.236890 -967.218584 -661.793327 -385.371336 -473.934401 -1004.695916
-1755.467151 -2359.715482 -2542.454291 -2274.334921 -1749.220106 -1219.561326
-817.954380 -855.382212 -1762.093192 -2806.112781 -3688.828471 -4086.032182
-3839.918522 -3073.078511 -2136.390842 -1410.815829 -1088.038318 -1076.297883
-1093.887834 -882.230574 -388.817516 203.377781 611.360148 649.843672
352.913074 -57.550354 -326.028121 -331.735834 -162.948994 -57.948376
-259.218715 -875.157662 -1828.495719 -2909.724545 -3889.392243 -4614.772899
-5037.794812 -5173.808906 -5037.794812 -4614.772899 -3889.392243 -2909.724545
-1828.495719 -875.157662 -259.218715 -57.948376 -162.948994 -331.735834
-326.028121 -57.550354 352.913074 649.843672 611.360148 203.377781
-388.817516 -882.230574 -1093.887834 -1076.297883 -1088.038318 -1410.815829
-2136.390842 -3073.078511 -3839.918522 -4086.032182 -3688.828471 -2806.112781
-1762.093192 -855.382212 -1541.672361 -2774.834569 -4153.180806 -5229.168972
-5618.422515 -5204.080230 -4204.058806 -3049.445776 -2143.205218 -1652.517677
-1467.954381 -1345.363167 -1116.206376 -808.050704 -592.850255 -616.470688
-852.241949 -1096.954965 -1113.395212 -811.167791 -331.843129 21.701367
-39.494626 -627.958507 -1627.631983 -2769.624988 -3774.979088 -4476.010382
-4856.971435 -5009.865122 -5045.014924 -5009.865122 -4856.971435 -4476.010382
-3774.979088 -2769.624988 -1627.631983 -627.958507 -39.494626 21.701367
-331.843129 -811.167791 -1113.395212 -1096.954965 -852.241949 -616.470688
-592.850255 -808.050704 -1116.206376 -1345.363167 -1467.954381 -1652.517677
-2143.205218 -3049.445776 -4204.058806 -5204.080230 -5618.422515 -5229.168972
-4153.180806 -2774.834569 -1541.672361 -2747.334313 -4129.294655 -5671.518916
-6816.294296 -7131.895047 -6527.457187 -5287.634785 -3901.626113 -2791.434124
-2113.520115 -1757.234681 -1520.459898 -1312.640792 -1220.912126 -1391.351835
-1833.194489 -2322.532816 -2505.727220 -2141.340632 -1302.315061 -380.727861
121.084294 -122.801140 -1082.898068 -2406.907435 -3624.790572 -4388.096462
-4608.801256 -4446.123843 -4181.070970 -4060.618193 -4181.070970 -4446.123843
-4608.801256 -4388.096462 -3624.790572 -2406.907435 -1082.898068 -122.801140
121.084294 -380.727861 -1302.315061 -2141.340632 -2505.727220 -2322.532816
-1833.194489 -1391.351835 -1220.912126 -1312.640792 -1520.459898 -1757.234681
-2113.520115 -2791.434124 -3901.626113 -5287.634785 -6527.457187 -7131.895047
-6816.294296 -5671.518916 -4129.294655 -2747.334313 -3875.271891 -5322.454767
-6971.026327 -8191.635581 -8509.514649 -7827.711263 -6446.940470 -4871.830900
-3528.217535 -2576.231512 -1934.238663 -1469.749700 -1184.358517 -1227.676269
-1721.964768 -2549.438056 -3304.746862 -3495.074685 -2869.336951 -1637.575772
-403.201739 168.335361 -266.849032 -1541.040300 -3086.956262 -4260.769360
-4667.638210 -4313.329449 -3538.153163 -2813.766070 -2523.930417 -2813.766070
-3538.153163 -4313.329449 -4667.638210 -4260.769360 -3086.956262 -1541.040300
-266.849032 168.335361 -403.201739 -1637.575772 -2869.336951 -3495.074685
-3304.746862 -2549.438056 -1721.964768 -1227.676269 -1184.358517 -1469.749700
-1934.238663 -2576.231512 -3528.217535 -4871.830900 -6446.940470 -7827.711263
-8509.514649 -8191.635581 -6971.026327 -5322.454767 -3875.271891 -4269.701853
-5764.090272 -7544.912764 -8944.545244 -9447.478961 -8917.216846 -7614.158778
-6002.079791 -4475.533981 -3193.809447 -2125.974962 -1244.366307 -679.181761
-674.373836 -1355.956887 -2503.598212 -3548.576136 -3861.968640 -3162.416972
-1751.768030 -386.300168 155.690511 -467.227000 -1968.947200 -3619.705994
-4663.831075 -4703.321952 -3842.771050 -2569.121593 -1488.231482 -1070.004658
-1488.231482 -2569.121593 -3842.771050 -4703.321952 -4663.831075 -3619.705994
-1968.947200 -467.227000 155.690511 -386.300168 -1751.768030 -3162.416972
-3861.968640 -3548.576136 -2503.598212 -1355.956887 -674.373836 -679.181761
-1244.366307 -2125.974962 -3193.809447 -4475.533981 -6002.079791 -7614.158778
-8917.216846 -9447.478961 -8944.545244 -7544.912764 -5764.090272 -4269.701853
-3716.502190 -5199.339924 -7094.981886 -8735.424464 -9582.319102 -9447.478961
-8509.514649 -7131.895047 -5618.422515 -4086.032182 -2542.454291 -1083.839534
-11.629110 281.561362 -388.176042 -1742.386258 -3075.894347 -3626.015420
-3054.005854 -1698.836559 -400.593297 8.969140 -786.037443 -2409.881188
-4043.902826 -4908.168700 -4660.798145 -3503.366058 -2001.685231 -790.451937
-331.695230 -790.451937 -2001.685231 -3503.366058 -4660.798145 -4908.168700
-4043.902826 -2409.881188 -786.037443 8.969140 -400.593297 -1698.836559
-3054.005854 -3626.015420 -3075.894347 -1742.386258 -388.176042 281.561362
-11.629110 -1083.839534 -2542.454291 -4086.032182 -5618.422515 -7131.895047
-8509.514649 -9447.478961 -9582.319102 -8735.424464 -7094.981886 -5199.339924
-3716.502190 -2627.315412 -3926.283363 -5772.311452 -7547.314586 -8735.424464
-9121.488172 -8793.094626 -7966.438951 -6780.698741 -5233.109179 -3315.829957
-1235.545621 505.646565 1307.502389 859.853836 -559.951358 -2147.741331
-3015.562307 -2743.725143 -1655.316792 -604.211706 -412.464144 -1343.139643
-2959.427419 -4434.188352 -5062.948987 -4629.730423 -3431.793691 -2032.795462
-968.126513 -576.524196 -968.126513 -2032.795462 -3431.793691 -4629.730423
-5062.948987 -4434.188352 -2959.427419 -1343.139643 -412.464144 -604.211706
-1655.316792 -2743.725143 -3015.562307 -2147.741331 -559.951358 859.853836
1307.502389 505.646565 -1235.545621 -3315.829957 -5233.109179 -6780.698741
-7966.438951 -8793.094626 -9121.488172 -8735.424464 -7547.314586 -5772.311452
-3926.283363 -2627.315412 -1753.513794 -2629.316014 -4140.477299 -5772.190020
-7094.981886 -7924.487391 -8286.365541 -8233.265089 -7678.689971 -6414.985983
-4341.109898 -1731.479000 708.559130 2131.366600 2042.943520 664.048026
-1141.525708 -2375.890920 -2525.670766 -1857.602191 -1180.028700 -1247.530516
-2241.677216 -3686.515718 -4818.956124 -5104.913536 -4525.117329 -3478.098478
-2454.774758 -1773.733886 -1542.751516 -1773.733886 -2454.774758 -3478.098478
-4525.117329 -5104.913536 -4818.956124 -3686.515718 -2241.677216 -1247.530516
-1180.028700 -1857.602191 -2525.670766 -2375.890920 -1141.525708 664.048026
2042.943520 2131.366600 708.559130 -1731.479000 -4341.109898 -6414.985983
-7678.689971 -8233.265089 -8286.365541 -7924.487391 -7094.981886 -5772.190020
-4140.477299 -2629.316014 -1753.513794 -1655.002507 -1953.684791 -2882.921317
-4061.360493 -5199.339924 -6209.990308 -7115.552862 -7832.754852 -8035.106008
-7260.883805 -5252.916312 -2300.258133 716.816241 2704.689348 2967.305283
1641.307230 -377.345410 -2000.087274 -2623.358358 -2440.375299 -2178.657312
-2485.370823 -3437.321182 -4531.370374 -5118.704159 -4905.614054 -4125.903516
-3291.316792 -2777.856792 -2610.283805 -2593.001636 -2610.283805 -2777.856792
-3291.316792 -4125.903516 -4905.614054 -5118.704159 -4531.370374 -3437.321182
-2485.370823 -2178.657312 -2440.375299 -2623.358358 -2000.087274 -377.345410
1641.307230 2967.305283 2704.689348 716.816241 -2300.258133 -5252.916312
-7260.883805 -8035.106008 -7832.754852 -7115.552862 -6209.990308 -5199.339924
-4061.360493 -2882.921317 -1953.684791 -1655.002507 -2332.458639 -2134.174687
-2455.122962 -3028.956897 -3716.502190 -4572.102376 -5681.742739 -6897.280055
-7706.005319 -7414.145747 -5595.160181 -2511.174392 838.791220 3169.973553
3623.746906 2268.376385 23.747841 -1954.905237 -3000.182579 -3247.865421
-3344.921573 -3819.724438 -4632.382567 -5251.275046 -5155.623080 -4315.889508
-3241.376165 -2567.127443 -2547.865880 -2896.722053 -3096.632870 -2896.722053
-2547.865880 -2567.127443 -3241.376165 -4315.889508 -5155.623080 -5251.275046
-4632.382567 -3819.724438 -3344.921573 -3247.865421 -3000.182579 -1954.905237
23.747841 2268.376385 3623.746906 3169.973553 838.791220 -2511.174392
-5595.160181 -7414.145747 -7706.005319 -6897.280055 -5681.742739 -4572.102376
-3716.502190 -3028.956897 -2455.122962 -2134.174687 -2332.458639 -2334.544892
-2525.059600 -3124.808367 -3755.397768 -4269.701853 -4793.437538 -5501.037483
-6306.630885 -6738.790510 -6155.371279 -4200.095877 -1184.379207 1923.318905
3967.092912 4258.642408 2974.418315 1005.244725 -645.180367 -1484.467860
-1734.965953 -1997.656769 -2672.494094 -3607.299712 -4244.390209 -4119.342577
-3280.737971 -2276.704005 -1724.731700 -1832.042581 -2270.130001 -2501.416771
-2270.130001 -1832.042581 -1724.731700 -2276.704005 -3280.737971 -4119.342577
-4244.390209 -3607.299712 -2672.494094 -1997.656769 -1734.965953 -1484.467860
-645.180367 1005.244725 2974.418315 4258.642408 3967.092912 1923.318905
-1184.379207 -4200.095877 -6155.371279 -6738.790510 -6306.630885 -5501.037483
-4793.437538 -4269.701853 -3755.397768 -3124.808367 -2525.059600 -2334.544892
-1857.579342 -2593.530924 -3775.704188 -4921.234895 -5764.090272 -6329.978559
-6765.328791 -7065.972518 -6938.199677 -5941.784413 -3850.667799 -970.991033
1860.628031 3669.951503 3904.545034 2775.491408 1118.894779 -149.303918
-608.703765 -533.533217 -587.357060 -1262.510957 -2495.626794 -3736.471391
-4384.529361 -4229.631133 -3557.595056 -2874.850688 -2514.657182 -2456.808004
-2478.765942 -2456.808004 -2514.657182 -2874.850688 -3557.595056 -4229.631133
-4384.529361 -3736.471391 -2495.626794 -1262.510957 -587.357060 -533.533217
-608.703765 -149.303918 1118.894779 2775.491408 3904.545034 3669.951503
1860.628031 -970.991033 -3850.667799 -5941.784413 -6938.199677 -7065.972518
-6765.328791 -6329.978559 -5764.090272 -4921.234895 -3775.704188 -2593.530924
-1857.579342 -2338.583423 -3601.794011 -5230.475031 -6659.561872 -7544.912764
-7865.444204 -7793.916380 -7449.814857 -6736.075986 -5406.706536 -3336.034911
-783.230156 1588.264397 3016.221999 3096.886729 2070.292343 698.819960
-211.433076 -325.338925 34.782983 163.560306 -495.567445 -1947.573939
-3649.673564 -4888.908435 -5234.848707 -4747.794287 -3842.719397 -2975.254451
-2412.963697 -2225.927495 -2412.963697 -2975.254451 -3842.719397 -4747.794287
-5234.848707 -4888.908435 -3649.673564 -1947.573939 -495.567445 163.560306
34.782983 -325.338925 -211.433076 698.819960 2070.292343 3096.886729
3016.221999 1588.264397 -783.230156 -3336.034911 -5406.706536 -6736.075986
-7449.814857 -7793.916380 -7865.444204 -7544.912764 -6659.561872 -5230.475031
-3601.794011 -2338.583423 -3497.345242 -5075.151001 -6870.984258 -8283.492537
-8944.545244 -8838.176918 -8198.010276 -7271.366747 -6129.151849 -4669.199553
-2813.938993 -739.885256 1073.218118 2063.788257 1953.819427 988.509812
-160.684973 -803.323149 -680.030298 -134.298766 126.927680 -477.275920
-2001.392273 -3929.705021 -5496.471943 -6130.334019 -5729.597069 -4632.999063
-3375.352009 -2431.040191 -2086.199403 -2431.040191 -3375.352009 -4632.999063
-5729.597069 -6130.334019 -5496.471943 -3929.705021 -2001.392273 -477.275920
126.927680 -134.298766 -680.030298 -803.323149 -160.684973 988.509812
1953.819427 2063.788257 1073.218118 -739.885256 -2813.938993 -4669.199553
-6129.151849 -7271.366747 -8198.010276 -8838.176918 -8944.545244 -8283.492537
-6870.984258 -5075.151001 -3497.345242 -4572.102376 -6209.990308 -7924.487391
-9121.488172 -9447.478961 -8917.216846 -7827.711263 -6527.457187 -5204.080230
-3839.918522 -2359.715482 -840.772568 406.255509 985.909116 708.132430
-204.692168 -1184.452992 -1652.502086 -1405.287136 -772.234396 -417.078066
-905.990677 -2331.758319 -4240.232831 -5891.693164 -6669.377480 -6376.950922
-5276.757375 -3905.697647 -2821.521306 -2414.546115 -2821.521306 -3905.697647
-5276.757375 -6376.950922 -6669.377480 -5891.693164 -4240.232831 -2331.758319
-905.990677 -417.078066 -772.234396 -1405.287136 -1652.502086 -1184.452992
-204.692168 708.132430 985.909116 406.255509 -840.772568 -2359.715482
-3839.918522 -5204.080230 -6527.457187 -7827.711263 -8917.216846 -9447.478961
-9121.488172 -7924.487391 -6209.990308 -4572.102376 -4793.437538 -6329.978559
-7865.444204 -8838.176918 -8917.216846 -8137.046732 -6829.126802 -5400.865064
-4110.485923 -2987.792057 -1943.450644 -964.220355 -220.124007 23.306715
-367.593828 -1212.799465 -2053.332196 -2414.976912 -2129.405395 -1478.599792
-1042.973936 -1342.402942 -2505.944287 -4183.281337 -5742.265870 -6611.668058
-6556.256711 -5746.042094 -4626.901133 -3703.546451 -3350.519196 -3703.546451
-4626.901133 -5746.042094 -6556.256711 -6611.668058 -5742.265870 -4183.281337
-2505.944287 -1342.402942 -1042.973936 -1478.599792 -2129.405395 -2414.976912
-2053.332196 -1212.799465 -367.593828 23.306715 -220.124007 -964.220355
-1943.450644 -2987.792057 -4110.485923 -5400.865064 -6829.126802 -8137.046732
-8917.216846 -8838.176918 -7865.444204 -6329.978559 -4793.437538 -3909.541623
-5301.944259 -6696.505730 -7575.250113 -7614.158778 -6829.126802 -5537.674543
-4163.059733 -3008.523508 -2148.104542 -1494.357773 -969.978433 -631.645027
-636.539135 -1076.193017 -1821.488943 -2526.531376 -2818.711099 -2550.857667
-1930.309828 -1419.978969 -1467.678183 -2240.041094 -3529.546354 -4880.674254
-5839.738210 -6171.394210 -5932.070692 -5394.383342 -4896.043252 -4697.853314
-4896.043252 -5394.383342 -5932.070692 -6171.394210 -5839.738210 -4880.674254
-3529.546354 -2240.041094 -1467.678183 -1419.978969 -1930.309828 -2550.857667
-2818.711099 -2526.531376 -1821.488943 -1076.193017 -636.539135 -631.645027
-969.978433 -1494.357773 -2148.104542 -3008.523508 -4163.059733 -5537.674543
-6829.126802 -7614.158778 -7575.250113 -6696.505730 -5301.944259 -3909.541623
-2370.772520 -3613.236365 -4918.081814 -5825.782611 -6002.079791 -5400.865064
-4275.504251 -3030.303051 -2007.049559 -1343.513981 -985.208922 -816.833273
-793.865700 -965.835957 -1381.111958 -1967.071705 -2503.193746 -2728.865787
-2515.542881 -1975.689095 -1423.353985 -1207.549567 -1526.778523 -2338.813471
-3408.041111 -4442.865599 -5231.326332 -5704.779965 -5917.899227 -5980.850352
-5989.557214 -5980.850352 -5917.899227 -5704.779965 -5231.326332 -4442.865599
-3408.041111 -2338.813471 -1526.778523 -1207.549567 -1423.353985 -1975.689095
-2515.542881 -2728.865787 -2503.193746 -1967.071705 -1381.111958 -965.835957
-793.865700 -816.833273 -985.208922 -1343.513981 -2007.049559 -3030.303051
-4275.504251 -5400.865064 -6002.079791 -5825.782611 -4918.081814 -3613.236365
-2370.772520 -1015.720862 -2039.804084 -3200.560617 -4127.190962 -4475.533981
-4110.485923 -3185.376175 -2062.733878 -1124.440532 -592.265772 -466.526718
-601.659861 -842.379490 -1114.545139 -1417.137265 -1747.025616 -2036.820921
-2164.943725 -2031.629580 -1641.309833 -1129.472338 -714.913143 -608.271764
-929.423674 -1671.803105 -2719.240689 -3894.759666 -5013.434863 -5919.890212
-6504.923480 -6706.524526 -6504.923480 -5919.890212 -5013.434863 -3894.759666
-2719.240689 -1671.803105 -929.423674 -608.271764 -714.913143 -1129.472338
-1641.309833 -2031.629580 -2164.943725 -2036.820921 -1747.025616 -1417.137265
-1114.545139 -842.379490 -601.659861 -466.526718 -592.265772 -1124.440532
-2062.733878 -3185.376175 -4110.485923 -4475.533981 -4127.190962 -3200.560617
-2039.804084 -1015.720862 -484.899902 -1142.917710 -1991.648347 -2786.751794
-3193.809447 -2987.792057 -2210.437402 -1173.864663 -300.736962 98.263006
-29.749727 -492.399681 -997.258909 -1324.876893 -1422.980150 -1380.715970
-1322.084179 -1300.510508 -1263.053807 -1100.933568 -748.271185 -263.389430
161.209195 271.554703 -129.900135 -1085.364169 -2453.713888 -3962.167136
-5301.541068 -6212.993462 -6534.718047 -6212.993462 -5301.541068 -3962.167136
-2453.713888 -1085.364169 -129.900135 271.554703 161.209195 -263.389430
-748.271185 -1100.933568 -1263.053807 -1300.510508 -1322.084179 -1380.715970
-1422.980150 -1324.876893 -997.258909 -492.399681 -29.749727 98.263006
-300.736962 -1173.864663 -2210.437402 -2987.792057 -3193.809447 -2786.751794
-1991.648347 -1142.917710 -484.899902 -806.716687 -967.450908 -1340.368635
-1827.006735 -2125.974962 -1943.450644 -1225.409855 -242.599224 541.367049
738.331000 266.485151 -603.855700 -1414.645392 -1786.565690 -1621.631663
-1124.240348 -640.238222 -424.657469 -487.249392 -610.390487 -521.767258
-104.889930 492.544588 923.589471 836.539137 72.929810 -1250.557449
-2809.539149 -4223.369164 -5187.507330 -5526.904222 -5187.507330 -4223.369164
-2809.539149 -1250.557449 72.929810 836.539137 923.589471 492.544588
-104.889930 -521.767258 -610.390487 -487.249392 -424.657469 -640.238222
-1124.240348 -1621.631663 -1786.565690 -1414.645392 -603.855700 266.485151
738.331000 541.367049 -242.599224 -1225.409855 -1943.450644 -2125.974962
-1827.006735 -1340.368635 -967.450908 -806.716687 -1462.220085 -1150.524594
-1042.083127 -1160.336361 -1244.366307 -964.220355 -211.031135 755.959497
1425.860217 1350.464909 449.137254 -902.649650 -2068.094702 -2510.260885
-2095.407399 -1150.772724 -244.501411 169.567233 15.983906 -393.679719
-603.558972 -338.947952 303.988540 923.582351 1074.795102 541.073734
-560.378002 -1881.824594 -3049.901098 -3816.662683 -4079.315468 -3816.662683
-3049.901098 -1881.824594 -560.378002 541.073734 1074.795102 923.582351
303.988540 -338.947952 -603.558972 -393.679719 15.983906 169.567233
-244.501411 -1150.772724 -2095.407399 -2510.260885 -2068.094702 -902.649650
449.137254 1350.464909 1425.860217 755.959497 -211.031135 -964.220355
-1244.366307 -1160.336361 -1042.083127 -1150.524594 -1462.220085 -1847.423038
-1313.282536 -942.677038 -809.975481 -679.181761 -220.124007 671.499995
1699.680945 2290.363080 1949.176084 619.125180 -1210.953949 -2739.372371
-3295.198194 -2719.699954 -1445.484608 -221.833749 340.288973 114.879238
-516.652177 -967.142068 -854.799055 -244.012273 433.851884 699.035105
339.642660 -491.541836 -1434.151956 -2174.856876 -2594.321333 -2722.454750
-2594.321333 -2174.856876 -1434.151956 -491.541836 339.642660 699.035105
433.851884 -244.012273 -854.799055 -967.142068 -516.652177 114.879238
340.288973 -221.833749 -1445.484608 -2719.699954 -3295.198194 -2739.372371
-1210.953949 619.125180 1949.176084 2290.363080 1699.680945 671.499995
-220.124007 -679.181761 -809.975481 -942.677038 -1313.282536 -1847.423038
-1737.324009 -1382.630997 -1110.904598 -954.361786 -674.373836 23.306715
1172.113984 2385.146954 3007.393153 2509.821666 871.010470 -1320.756304
-3140.724977 -3828.494271 -3212.897961 -1794.257574 -428.643295 188.064416
-90.764480 -842.422422 -1418.070718 -1400.228733 -857.715059 -238.591258
-8.734965 -320.566724 -951.326255 -1524.945972 -1810.230444 -1848.176235
-1827.152190 -1848.176235 -1810.230444 -1524.945972 -951.326255 -320.566724
-8.734965 -238.591258 -857.715059 -1400.228733 -1418.070718 -842.422422
-90.764480 188.064416 -428.643295 -1794.257574 -3212.897961 -3828.494271
-3140.724977 -1320.756304 871.010470 2509.821666 3007.393153 2385.146954
1172.113984 23.306715 -674.373836 -954.361786 -1110.904598 -1382.630997
-1737.324009 -1376.797766 -1568.198043 -1714.105093 -1730.173210 -1355.956887
-367.593828 1141.463382 2654.958488 3434.646148 2937.107070 1185.801464
-1159.170713 -3110.923479 -3880.402562 -3303.965466 -1909.816290 -578.952105
-12.596605 -343.505991 -1132.991456 -1735.198452 -1761.016327 -1314.041993
-847.827394 -778.510891 -1164.030485 -1693.541491 -1973.511496 -1858.699816
-1550.841442 -1393.290399 -1550.841442 -1858.699816 -1973.511496 -1693.541491
-1164.030485 -778.510891 -847.827394 -1314.041993 -1761.016327 -1735.198452
-1132.991456 -343.505991 -12.596605 -578.952105 -1909.816290 -3303.965466
-3880.402562 -3110.923479 -1159.170713 1185.801464 2937.107070 3434.646148
2654.958488 1141.463382 -367.593828 -1355.956887 -1730.173210 -1714.105093
-1568.198043 -1376.797766 -1156.173177 -2035.386027 -2711.468261 -2960.640819
-2503.598212 -1212.799465 665.650873 2485.376910 3454.588922 3054.843914
1370.088585 -897.328037 -2764.910820 -3483.655282 -2929.336697 -1635.961895
-449.298358 -15.269601 -425.403151 -1239.591226 -1852.345533 -1932.882619
-1623.067273 -1362.667944 -1495.944875 -1979.619513 -2425.775259 -2438.644821
-1962.083908 -1344.984673 -1066.125938 -1344.984673 -1962.083908 -2438.644821
-2425.775259 -1979.619513 -1495.944875 -1362.667944 -1623.067273 -1932.882619
-1852.345533 -1239.591226 -425.403151 -15.269601 -449.298358 -1635.961895
-2929.336697 -3483.655282 -2764.910820 -897.328037 1370.088585 3054.843914
3454.588922 2485.376910 665.650873 -1212.799465 -2503.598212 -2960.640819
-2711.468261 -2035.386027 -1156.173177 -1184.668097 -2593.371955 -3667.122631
-4077.697711 -3548.576136 -2053.332196 29.211016 1970.127400 2988.095047
2645.268690 1106.995537 -907.399914 -2479.282006 -2964.055976 -2317.091109
-1082.383033 -48.938704 217.800567 -320.246554 -1222.269901 -1922.995482
-2135.329260 -2010.340211 -1946.234721 -2208.849800 -2676.612657 -2925.657343
-2593.487627 -1723.407186 -795.399525 -398.581579 -795.399525 -1723.407186
-2593.487627 -2925.657343 -2676.612657 -2208.849800 -1946.234721 -2010.340211
-2135.329260 -1922.995482 -1222.269901 -320.246554 217.800567 -48.938704
-1082.383033 -2317.091109 -2964.055976 -2479.282006 -907.399914 1106.995537
2645.268690 2988.095047 1970.127400 29.211016 -2053.332196 -3548.576136
-4077.697711 -3667.122631 -2593.371955 -1184.668097 -1150.656724 -2713.096989
-3908.544477 -4375.345318 -3861.968640 -2414.976912 -478.078119 1224.194514
2001.624967 1549.027683 125.509818 -1556.143329 -2684.876555 -2765.703185
-1867.831918 -566.601330 392.058275 512.700745 -194.213282 -1278.087396
-2184.040213 -2621.787743 -2704.264559 -2762.617321 -2995.352337 -3246.979266
-3114.100909 -2308.586467 -981.878657 275.248103 791.794716 275.248103
-981.878657 -2308.586467 -3114.100909 -3246.979266 -2995.352337 -2762.617321
-2704.264559 -2621.787743 -2184.040213 -1278.087396 -194.213282 512.700745
392.058275 -566.601330 -1867.831918 -2765.703185 -2684.876555 -1556.143329
125.509818 1549.027683 2001.624967 1224.194514 -478.078119 -2414.976912
-3861.968640 -4375.345318 -3908.544477 -2713.096989 -1150.656724 -597.467666
-1904.833505 -2966.919095 -3460.601356 -3162.416972 -2129.405395 -769.766831
295.632243 533.566709 -208.098832 -1591.721276 -2939.982052 -3573.003221
-3157.949947 -1886.933514 -383.760141 619.471937 664.740109 -207.696899
-1528.192313 -2714.350334 -3421.716355 -3685.451531 -3761.406285 -3808.358980
-3686.441473 -3059.403345 -1734.986171 38.868246 1595.210454 2216.600850
1595.210454 38.868246 -1734.986171 -3059.403345 -3686.441473 -3808.358980
-3761.406285 -3685.451531 -3421.716355 -2714.350334 -1528.192313 -207.696899
664.740109 619.471937 -383.760141 -1886.933514 -3157.949947 -3573.003221
-2939.982052 -1591.721276 -208.098832 533.566709 295.632243 -769.766831
-2129.405395 -3162.416972 -3460.601356 -2966.919095 -1904.833505 -597.467666
622.133203 -162.574060 -976.223047 -1579.025581 -1751.768030 -1478.599792
-1027.865802 -838.737994 -1265.623063 -2339.048322 -3696.628433 -4735.098469
-4908.471576 -4019.677078 -2354.203740 -576.810128 572.807315 638.226695
-336.522163 -1862.781800 -3307.416945 -4244.269918 -4620.653945 -4634.594679
-4442.402249 -3956.440376 -2922.582773 -1227.535103 828.102337 2555.148327
3233.055664 2555.148327 828.102337 -1227.535103 -2922.582773 -3956.440376
-4442.402249 -4634.594679 -4620.653945 -4244.269918 -3307.416945 -1862.781800
-336.522163 638.226695 572.807315 -576.810128 -2354.203740 -4019.677078
-4908.471576 -4735.098469 -3696.628433 -2339.048322 -1265.623063 -838.737994
-1027.865802 -1478.599792 -1751.768030 -1579.025581 -976.223047 -162.574060
622.133203 2107.995819 1899.797844 1298.089644 450.357932 -386.300168
-1042.973936 -1570.055013 -2192.820671 -3120.488577 -4344.010390 -5561.954137
-6289.537236 -6099.046827 -4869.548002 -2913.681467 -898.117764 430.758840
594.360770 -384.792008 -2011.476620 -3604.631552 -4664.281659 -5074.470613
-5013.905877 -4671.895285 -4024.974386 -2878.368289 -1144.498893 890.881695
2578.831124 3238.335210 2578.831124 890.881695 -1144.498893 -2878.368289
-4024.974386 -4671.895285 -5013.905877 -5074.470613 -4664.281659 -3604.631552
-2011.476620 -384.792008 594.360770 430.758840 -898.117764 -2913.681467
-4869.548002 -6099.046827 -6289.537236 -5561.954137 -4344.010390 -3120.488577
-2192.820671 -1570.055013 -1042.973936 -386.300168 450.357932 1298.089644
1899.797844 2107.995819 3110.777345 3365.953872 2866.140815 1683.703547
155.690511 -1342.402942 -2610.233113 -3677.660335 -4684.920040 -5691.375201
-6550.315656 -6934.566546 -6506.598330 -5146.401614 -3109.603178 -1004.853276
438.195381 714.137011 -192.731533 -1800.137817 -3403.516019 -4464.767950
-4850.965056 -4765.501025 -4452.941131 -3940.758691 -3046.118370 -1641.414662
65.756478 1512.984690 2084.293079 1512.984690 65.756478 -1641.414662
-3046.118370 -3940.758691 -4452.941131 -4765.501025 -4850.965056 -4464.767950
-3403.516019 -1800.137817 -192.731533 714.137011 438.195381 -1004.853276
-3109.603178 -5146.401614 -6506.598330 -6934.566546 -6550.315656 -5691.375201
-4684.920040 -3677.660335 -2610.233113 -1342.402942 155.690511 1683.703547
2866.140815 3365.953872 3110.777345 3032.507817 3581.737735 3096.177532
1599.049608 -467.227000 -2505.944287 -4079.860496 -5077.572179 -5658.651880
-6047.634623 -6323.779459 -6338.540358 -5812.316216 -4558.818981 -2702.316474
-734.384957 666.963775 982.807644 156.440445 -1359.711463 -2869.599734
-3841.941829 -4174.097034 -4126.571057 -4001.978975 -3849.292027 -3448.615106
-2584.891854 -1358.824654 -239.781044 215.528495 -239.781044 -1358.824654
-2584.891854 -3448.615106 -3849.292027 -4001.978975 -4126.571057 -4174.097034
-3841.941829 -2869.599734 -1359.711463 156.440445 982.807644 666.963775
-734.384957 -2702.316474 -4558.818981 -5812.316216 -6338.540358 -6323.779459
-6047.634623 -5658.651880 -5077.572179 -4079.860496 -2505.944287 -467.227000
1599.049608 3096.177532 3581.737735 3032.507817 1858.118482 2571.011282
2081.454270 384.747958 -1968.947200 -4183.281337 -5630.702268 -6123.212197
-5907.512924 -5426.421671 -5010.631986 -4685.333193 -4200.862376 -3265.383635
-1831.126253 -235.324491 927.916497 1150.883713 347.469302 -1067.297652
-2433.313206 -3264.685051 -3522.378653 -3535.976489 -3650.652388 -3902.739149
-4002.397998 -3635.443420 -2813.387261 -1950.730264 -1582.347268 -1950.730264
-2813.387261 -3635.443420 -4002.397998 -3902.739149 -3650.652388 -3535.976489
-3522.378653 -3264.685051 -2433.313206 -1067.297652 347.469302 1150.883713
927.916497 -235.324491 -1831.126253 -3265.383635 -4200.862376 -4685.333193
-5010.631986 -5426.421671 -5907.512924 -6123.212197 -5630.702268 -4183.281337
-1968.947200 384.747958 2081.454270 2571.011282 1858.118482 205.291346
1020.859037 558.587413 -1202.185476 -3619.705994 -5742.265870 -6811.306726
-6615.107515 -5514.970147 -4167.874115 -3129.716163 -2569.525227 -2249.444875
-1768.898883 -910.438916 148.532565 917.499647 927.551681 83.773350
-1235.435509 -2425.954491 -3075.459966 -3226.151946 -3271.132858 -3571.440867
-4119.339214 -4540.600311 -4439.219224 -3785.859619 -3002.935666 -2655.834259
-3002.935666 -3785.859619 -4439.219224 -4540.600311 -4119.339214 -3571.440867
-3271.132858 -3226.151946 -3075.459966 -2425.954491 -1235.435509 83.773350
927.551681 917.499647 148.532565 -910.438916 -1768.898883 -2249.444875
-2569.525227 -3129.716163 -4167.874115 -5514.970147 -6615.107515 -6811.306726
-5742.265870 -3619.705994 -1202.185476 558.587413 1020.859037 205.291346
-1033.160750 -134.671673 -542.773536 -2288.762427 -4663.831075 -6611.668058
-7297.807582 -6517.157286 -4732.550024 -2763.001351 -1324.407176 -683.697100
-607.498999 -613.391442 -351.933430 136.757054 469.984366 240.179252
-635.839372 -1814.260840 -2764.488938 -3170.708056 -3166.214695 -3195.057848
-3605.459782 -4318.789946 -4869.997007 -4803.786113 -4096.035247 -3230.633960
-2845.477658 -3230.633960 -4096.035247 -4803.786113 -4869.997007 -4318.789946
-3605.459782 -3195.057848 -3166.214695 -3170.708056 -2764.488938 -1814.260840
-635.839372 240.179252 469.984366 136.757054 -351.933430 -613.391442
-607.498999 -683.697100 -1324.407176 -2763.001351 -4732.550024 -6517.157286
-7297.807582 -6611.668058 -4663.831075 -2288.762427 -542.773536 -134.671673
-1033.160750 -1202.064253 -242.620070 -612.351777 -2349.983846 -4703.321952
-6556.256711 -7040.155853 -5966.040600 -3860.315032 -1629.156806 -68.773858
504.932809 320.555951 -98.791517 -325.629413 -300.448091 -306.723503
-678.696776 -1475.369124 -2390.403085 -2985.657333 -3063.812688 -2858.647519
-2855.301548 -3366.449025 -4220.837005 -4853.556774 -4756.644404 -3928.023786
-2931.443590 -2490.450330 -2931.443590 -3928.023786 -4756.644404 -4853.556774
-4220.837005 -3366.449025 -2855.301548 -2858.647519 -3063.812688 -2985.657333
-2390.403085 -1475.369124 -678.696776 -306.723503 -300.448091 -325.629413
-98.791517 320.555951 504.932809 -68.773858 -1629.156806 -3860.315032
-5966.040600 -7040.155853 -6556.256711 -4703.321952 -2349.983846 -612.351777
-242.620070 -1202.064253 -228.378070 750.294967 365.858324 -1424.374577
-3842.771050 -5746.042094 -6257.726860 -5202.175431 -3127.819302 -959.161039
495.809468 911.857540 509.847459 -184.143350 -714.260267 -959.830097
-1121.956967 -1462.274112 -2014.101171 -2515.532389 -2636.605503 -2314.611613
-1891.124978 -1887.984545 -2570.522818 -3662.167449 -4487.384760 -4474.406518
-3628.119408 -2573.459682 -2103.202552 -2573.459682 -3628.119408 -4474.406518
-4487.384760 -3662.167449 -2570.522818 -1887.984545 -1891.124978 -2314.611613
-2636.605503 -2515.532389 -2014.101171 -1462.274112 -1121.956967 -959.830097
-714.260267 -184.143350 509.847459 911.857540 495.809468 -959.161039
-3127.819302 -5202.175431 -6257.726860 -5746.042094 -3842.771050 -1424.374577
365.858324 750.294967 -228.378070 1376.967164 2330.983685 1881.077751
-16.086864 -2569.121593 -4626.901133 -5317.928613 -4473.643358 -2636.124860
-706.189162 536.199697 779.072855 234.067088 -591.731769 -1245.687708
-1575.733127 -1721.908788 -1885.609412 -2080.890663 -2093.364695 -1701.510684
-974.362955 -356.562639 -403.382505 -1333.826198 -2769.982292 -3926.178961
-4155.794860 -3444.804080 -2444.476879 -1986.447996 -2444.476879 -3444.804080
-4155.794860 -3926.178961 -2769.982292 -1333.826198 -403.382505 -356.562639
-974.362955 -1701.510684 -2093.364695 -2080.890663 -1885.609412 -1721.908788
-1575.733127 -1245.687708 -591.731769 234.067088 779.072855 536.199697
-706.189162 -2636.124860 -4473.643358 -5317.928613 -4626.901133 -2569.121593
-16.086864 1881.077751 2330.983685 1376.967164 2811.289420 3724.225273
3200.087273 1196.595556 -1488.231482 -3703.546451 -4585.260859 -3967.280192
-2376.789324 -682.500822 369.912062 485.840476 -130.543014 -993.684875
-1664.032929 -1976.517755 -2033.731169 -1997.720943 -1872.014561 -1480.362972
-683.698316 350.304088 1100.403883 986.249797 -177.706373 -1938.851155
-3427.106358 -3931.624868 -3409.189751 -2512.332193 -2086.389783 -2512.332193
-3409.189751 -3931.624868 -3427.106358 -1938.851155 -177.706373 986.249797
1100.403883 350.304088 -683.698316 -1480.362972 -1872.014561 -1997.720943
-2033.731169 -1976.517755 -1664.032929 -993.684875 -130.543014 485.840476
369.912062 -682.500822 -2376.789324 -3967.280192 -4585.260859 -3703.546451
-1488.231482 1196.595556 3200.087273 3724.225273 2811.289420 3379.648008
4273.046074 3716.711999 1669.034760 -1070.004658 -3350.519196 -4311.658516
-3787.777638 -2299.021787 -700.090748 277.988660 348.112729 -288.396957
-1155.021286 -1818.596407 -2110.769807 -2121.514412 -1999.257143 -1744.381614
-1195.387657 -244.216488 904.630182 1701.364478 1556.158734 295.633794
-1599.939082 -3228.528178 -3853.661521 -3418.327840 -2572.057958 -2162.449728
-2572.057958 -3418.327840 -3853.661521 -3228.528178 -1599.939082 295.633794
1556.158734 1701.364478 904.630182 -244.216488 -1195.387657 -1744.381614
-1999.257143 -2121.514412 -2110.769807 -1818.596407 -1155.021286 -288.396957
348.112729 277.988660 -700.090748 -2299.021787 -3787.777638 -4311.658516
-3350.519196 -1070.004658 1669.034760 3716.711999 4273.046074 3379.648008
2811.289420 3724.225273 3200.087273 1196.595556 -1488.231482 -3703.546451
-4585.260859 -3967.280192 -2376.789324 -682.500822 369.912062 485.840476
-130.543014 -993.684875 -1664.032929 -1976.517755 -2033.731169 -1997.720943
-1872.014561 -1480.362972 -683.698316 350.304088 1100.403883 986.249797
-177.706373 -1938.851155 -3427.106358 -3931.624868 -3409.189751 -2512.332193
-2086.389783 -2512.332193 -3409.189751 -3931.624868 -3427.106358 -1938.851155
-177.706373 986.249797 1100.403883 350.304088 -683.698316 -1480.362972
-1872.014561 -1997.720943 -2033.731169 -1976.517755 -1664.032929 -993.684875
-130.543014 485.840476 369.912062 -682.500822 -2376.789324 -3967.280192
-4585.260859 -3703.546451 -1488.231482 1196.595556 3200.087273 3724.225273
2811.289420 1376.967164 2330.983685 1881.077751 -16.086864 -2569.121593
-4626.901133 -5317.928613 -4473.643358 -2636.124860 -706.189162 536.199697
779.072855 234.067088 -591.731769 -1245.687708 -1575.733127 -1721.908788
-1885.609412 -2080.890663 -2093.364695 -1701.510684 -974.362955 -356.562639
-403.382505 -1333.826198 -2769.982292 -3926.178961 -4155.794860 -3444.804080
-2444.476879 -1986.447996 -2444.476879 -3444.804080 -4155.794860 -3926.178961
-2769.982292 -1333.826198 -403.382505 -356.562639 -974.362955 -1701.510684
-2093.364695 -2080.890663 -1885.609412 -1721.908788 -1575.733127 -1245.687708
-591.731769 234.067088 779.072855 536.199697 -706.189162 -2636.124860
-4473.643358 -5317.928613 -4626.901133 -2569.121593 -16.086864 1881.077751
2330.983685 1376.967164 -228.378070 750.294967 365.858324 -1424.374577
-3842.771050 -5746.042094 -6257.726860 -5202.175431 -3127.819302 -959.161039
495.809468 911.857540 509.847459 -184.143350 -714.260267 -959.830097
-1121.956967 -1462.274112 -2014.101171 -2515.532389 -2636.605503 -2314.611613
-1891.124978 -1887.984545 -2570.522818 -3662.167449 -4487.384760 -4474.406518
-3628.119408 -2573.459682 -2103.202552 -2573.459682 -3628.119408 -4474.406518
-4487.384760 -3662.167449 -2570.522818 -1887.984545 -1891.124978 -2314.611613
-2636.605503 -2515.532389 -2014.101171 -1462.274112 -1121.956967 -959.830097
-714.260267 -184.143350 509.847459 911.857540 495.809468 -959.161039
-3127.819302 -5202.175431 -6257.726860 -5746.042094 -3842.771050 -1424.374577
365.858324 750.294967 -228.378070 -1202.064253 -242.620070 -612.351777
-2349.983846 -4703.321952 -6556.256711 -7040.155853 -5966.040600 -3860.315032
-1629.156806 -68.773858 504.932809 320.555951 -98.791517 -325.629413
-300.448091 -306.723503 -678.696776 -1475.369124 -2390.403085 -2985.657333
-3063.812688 -2858.647519 -2855.301548 -3366.449025 -4220.837005 -4853.556774
-4756.644404 -3928.023786 -2931.443590 -2490.450330 -2931.443590 -3928.023786
-4756.644404 -4853.556774 -4220.837005 -3366.449025 -2855.301548 -2858.647519
-3063.812688 -2985.657333 -2390.403085 -1475.369124 -678.696776 -306.723503
-300.448091 -325.629413 -98.791517 320.555951 504.932809 -68.773858
-1629.156806 -3860.315032 -5966.040600 -7040.155853 -6556.256711 -4703.321952
-2349.983846 -612.351777 -242.620070 -1202.064253 -1033.160750 -134.671673
-542.773536 -2288.762427 -4663.831075 -6611.668058 -7297.807582 -6517.157286
-4732.550024 -2763.001351 -1324.407176 -683.697100 -607.498999 -613.391442
-351.933430 136.757054 469.984366 240.179252 -635.839372 -1814.260840
-2764.488938 -3170.708056 -3166.214695 -3195.057848 -3605.459782 -4318.789946
-4869.997007 -4803.786113 -4096.035247 -3230.633960 -2845.477658 -3230.633960
-4096.035247 -4803.786113 -4869.997007 -4318.789946 -3605.459782 -3195.057848
-3166.214695 -3170.708056 -2764.488938 -1814.260840 -635.839372 240.179252
469.984366 136.757054 -351.933430 -613.391442 -607.498999 -683.697100
-1324.407176 -2763.001351 -4732.550024 -6517.157286 -7297.807582 -6611.668058
-4663.831075 -2288.762427 -542.773536 -134.671673 -1033.160750 205.291346
1020.859037 558.587413 -1202.185476 -3619.705994 -5742.265870 -6811.306726
-6615.107515 -5514.970147 -4167.874115 -3129.716163 -2569.525227 -2249.444875
-1768.898883 -910.438916 148.532565 917.499647 927.551681 83.773350
-1235.435509 -2425.954491 -3075.459966 -3226.151946 -3271.132858 -3571.440867
-4119.339214 -4540.600311 -4439.219224 -3785.859619 -3002.935666 -2655.834259
-3002.935666 -3785.859619 -4439.219224 -4540.600311 -4119.339214 -3571.440867
-3271.132858 -3226.151946 -3075.459966 -2425.954491 -1235.435509 83.773350
927.551681 917.499647 148.532565 -910.438916 -1768.898883 -2249.444875
-2569.525227 -3129.716163 -4167.874115 -5514.970147 -6615.107515 -6811.306726
-5742.265870 -3619.705994 -1202.185476 558.587413 1020.859037 205.291346
1858.118482 2571.011282 2081.454270 384.747958 -1968.947200 -4183.281337
-5630.702268 -6123.212197 -5907.512924 -5426.421671 -5010.631986 -4685.333193
-4200.862376 -3265.383635 -1831.126253 -235.324491 927.916497 1150.883713
347.469302 -1067.297652 -2433.313206 -3264.685051 -3522.378653 -3535.976489
-3650.652388 -3902.739149 -4002.397998 -3635.443420 -2813.387261 -1950.730264
-1582.347268 -1950.730264 -2813.387261 -3635.443420 -4002.397998 -3902.739149
-3650.652388 -3535.976489 -3522.378653 -3264.685051 -2433.313206 -1067.297652
347.469302 1150.883713 927.916497 -235.324491 -1831.126253 -3265.383635
-4200.862376 -4685.333193 -5010.631986 -5426.421671 -5907.512924 -6123.212197
-5630.702268 -4183.281337 -1968.947200 384.747958 2081.454270 2571.011282
1858.118482 3032.507817 3581.737735 3096.177532 1599.049608 -467.227000
-2505.944287 -4079.860496 -5077.572179 -5658.651880 -6047.634623 -6323.779459
-6338.540358 -5812.316216 -4558.818981 -2702.316474 -734.384957 666.963775
982.807644 156.440445 -1359.711463 -2869.599734 -3841.941829 -4174.097034
-4126.571057 -4001.978975 -3849.292027 -3448.615106 -2584.891854 -1358.824654
-239.781044 215.528495 -239.781044 -1358.824654 -2584.891854 -3448.615106
-3849.292027 -4001.978975 -4126.571057 -4174.097034 -3841.941829 -2869.599734
-1359.711463 156.440445 982.807644 666.963775 -734.384957 -2702.316474
-4558.818981 -5812.316216 -6338.540358 -6323.779459 -6047.634623 -5658.651880
-5077.572179 -4079.860496 -2505.944287 -467.227000 1599.049608 3096.177532
3581.737735 3032.507817 3110.777345 3365.953872 2866.140815 1683.703547
155.690511 -1342.402942 -2610.233113 -3677.660335 -4684.920040 -5691.375201
-6550.315656 -6934.566546 -6506.598330 -5146.401614 -3109.603178 -1004.853276
438.195381 714.137011 -192.731533 -1800.137817 -3403.516019 -4464.767950
-4850.965056 -4765.501025 -4452.941131 -3940.758691 -3046.118370 -1641.414662
65.756478 1512.984690 2084.293079 1512.984690 65.756478 -1641.414662
-3046.118370 -3940.758691 -4452.941131 -4765.501025 -4850.965056 -4464.767950
-3403.516019 -1800.137817 -192.731533 714.137011 438.195381 -1004.853276
-3109.603178 -5146.401614 -6506.598330 -6934.566546 -6550.315656 -5691.375201
-4684.920040 -3677.660335 -2610.233113 -1342.402942 155.690511 1683.703547
2866.140815 3365.953872 3110.777345 2107.995819 1899.797844 1298.089644
450.357932 -386.300168 -1042.973936 -1570.055013 -2192.820671 -3120.488577
-4344.010390 -5561.954137 -6289.537236 -6099.046827 -4869.548002 -2913.681467
-898.117764 430.758840 594.360770 -384.792008 -2011.476620 -3604.631552
-4664.281659 -5074.470613 -5013.905877 -4671.895285 -4024.974386 -2878.368289
-1144.498893 890.881695 2578.831124 3238.335210 2578.831124 890.881695
-1144.498893 -2878.368289 -4024.974386 -4671.895285 -5013.905877 -5074.470613
-4664.281659 -3604.631552 -2011.476620 -384.792008 594.360770 430.758840
-898.117764 -2913.681467 -4869.548002 -6099.046827 -6289.537236 -5561.954137
-4344.010390 -3120.488577 -2192.820671 -1570.055013 -1042.973936 -386.300168
450.357932 1298.089644 1899.797844 2107.995819 622.133203 -162.574060
-976.223047 -1579.025581 -1751.768030 -1478.599792 -1027.865802 -838.737994
-1265.623063 -2339.048322 -3696.628433 -4735.098469 -4908.471576 -4019.677078
-2354.203740 -576.810128 572.807315 638.226695 -336.522163 -1862.781800
-3307.416945 -4244.269918 -4620.653945 -4634.594679 -4442.402249 -3956.440376
-2922.582773 -1227.535103 828.102337 2555.148327 3233.055664 2555.148327
828.102337 -1227.535103 -2922.582773 -3956.440376 -4442.402249 -4634.594679
-4620.653945 -4244.269918 -3307.416945 -1862.781800 -336.522163 638.226695
572.807315 -576.810128 -2354.203740 -4019.677078 -4908.471576 -4735.098469
-3696.628433 -2339.048322 -1265.623063 -838.737994 -1027.865802 -1478.599792
-1751.768030 -1579.025581 -976.223047 -162.574060 622.133203 -597.467666
-1904.833505 -2966.919095 -3460.601356 -3162.416972 -2129.405395 -769.766831
295.632243 533.566709 -208.098832 -1591.721276 -2939.982052 -3573.003221
-3157.949947 -1886.933514 -383.760141 619.471937 664.740109 -207.696899
-1528.192313 -2714.350334 -3421.716355 -3685.451531 -3761.406285 -3808.358980
-3686.441473 -3059.403345 -1734.986171 38.868246 1595.210454 2216.600850
1595.210454 38.868246 -1734.986171 -3059.403345 -3686.441473 -3808.358980
-3761.406285 -3685.451531 -3421.716355 -2714.350334 -1528.192313 -207.696899
664.740109 619.471937 -383.760141 -1886.933514 -3157.949947 -3573.003221
-2939.982052 -1591.721276 -208.098832 533.566709 295.632243 -769.766831
-2129.405395 -3162.416972 -3460.601356 -2966.919095 -1904.833505 -597.467666
-1150.656724 -2713.096989 -3908.544477 -4375.345318 -3861.968640 -2414.976912
-478.078119 1224.194514 2001.624967 1549.027683 125.509818 -1556.143329
-2684.876555 -2765.703185 -1867.831918 -566.601330 392.058275 512.700745
-194.213282 -1278.087396 -2184.040213 -2621.787743 -2704.264559 -2762.617321
-2995.352337 -3246.979266 -3114.100909 -2308.586467 -981.878657 275.248103
791.794716 275.248103 -981.878657 -2308.586467 -3114.100909 -3246.979266
-2995.352337 -2762.617321 -2704.264559 -2621.787743 -2184.040213 -1278.087396
-194.213282 512.700745 392.058275 -566.601330 -1867.831918 -2765.703185
-2684.876555 -1556.143329 125.509818 1549.027683 2001.624967 1224.194514
-478.078119 -2414.976912 -3861.968640 -4375.345318 -3908.544477 -2713.096989
-1150.656724 -1184.668097 -2593.371955 -3667.122631 -4077.697711 -3548.576136
-2053.332196 29.211016 1970.127400 2988.095047 2645.268690 1106.995537
-907.399914 -2479.282006 -2964.055976 -2317.091109 -1082.383033 -48.938704
217.800567 -320.246554 -1222.269901 -1922.995482 -2135.329260 -2010.340211
-1946.234721 -2208.849800 -2676.612657 -2925.657343 -2593.487627 -1723.407186
-795.399525 -398.581579 -795.399525 -1723.407186 -2593.487627 -2925.657343
-2676.612657 -2208.849800 -1946.234721 -2010.340211 -2135.329260 -1922.995482
-1222.269901 -320.246554 217.800567 -48.938704 -1082.383033 -2317.091109
-2964.055976 -2479.282006 -907.399914 1106.995537 2645.268690 2988.095047
1970.127400 29.211016 -2053.332196 -3548.576136 -4077.697711 -3667.122631
-2593.371955 -1184.668097 -1156.173177 -2035.386027 -2711.468261 -2960.640819
-2503.598212 -1212.799465 665.650873 2485.376910 3454.588922 3054.843914
1370.088585 -897.328037 -2764.910820 -3483.655282 -2929.336697 -1635.961895
-449.298358 -15.269601 -425.403151 -1239.591226 -1852.345533 -1932.882619
-1623.067273 -1362.667944 -1495.944875 -1979.619513 -2425.775259 -2438.644821
-1962.083908 -1344.984673 -1066.125938 -1344.984673 -1962.083908 -2438.644821
-2425.775259 -1979.619513 -1495.944875 -1362.667944 -1623.067273 -1932.882619
-1852.345533 -1239.591226 -425.403151 -15.269601 -449.298358 -1635.961895
-2929.336697 -3483.655282 -2764.910820 -897.328037 1370.088585 3054.843914
3454.588922 2485.376910 665.650873 -1212.799465 -2503.598212 -2960.640819
-2711.468261 -2035.386027 -1156.173177 -1376.797766 -1568.198043 -1714.105093
-1730.173210 -1355.956887 -367.593828 1141.463382 2654.958488 3434.646148
2937.107070 1185.801464 -1159.170713 -3110.923479 -3880.402562 -3303.965466
-1909.816290 -578.952105 -12.596605 -343.505991 -1132.991456 -1735.198452
-1761.016327 -1314.041993 -847.827394 -778.510891 -1164.030485 -1693.541491
-1973.511496 -1858.699816 -1550.841442 -1393.290399 -1550.841442 -1858.699816
-1973.511496 -1693.541491 -1164.030485 -778.510891 -847.827394 -1314.041993
-1761.016327 -1735.198452 -1132.991456 -343.505991 -12.596605 -578.952105
-1909.816290 -3303.965466 -3880.402562 -3110.923479 -1159.170713 1185.801464
2937.107070 3434.646148 2654.958488 1141.463382 -367.593828 -1355.956887
-1730.173210 -1714.105093 -1568.198043 -1376.797766 -1737.324009 -1382.630997
-1110.904598 -954.361786 -674.373836 23.306715 1172.113984 2385.146954
3007.393153 2509.821666 871.010470 -1320.756304 -3140.724977 -3828.494271
-3212.897961 -1794.257574 -428.643295 188.064416 -90.764480 -842.422422
-1418.070718 -1400.228733 -857.715059 -238.591258 -8.734965 -320.566724
-951.326255 -1524.945972 -1810.230444 -1848.176235 -1827.152190 -1848.176235
-1810.230444 -1524.945972 -951.326255 -320.566724 -8.734965 -238.591258
-857.715059 -1400.228733 -1418.070718 -842.422422 -90.764480 188.064416
-428.643295 -1794.257574 -3212.897961 -3828.494271 -3140.724977 -1320.756304
871.010470 2509.821666 3007.393153 2385.146954 1172.113984 23.306715
-674.373836 -954.361786 -1110.904598 -1382.630997 -1737.324009 -1847.423038
-1313.282536 -942.677038 -809.975481 -679.181761 -220.124007 671.499995
1699.680945 2290.363080 1949.176084 619.125180 -1210.953949 -2739.372371
-3295.198194 -2719.699954 -1445.484608 -221.833749 340.288973 114.879238
-516.652177 -967.142068 -854.799055 -244.012273 433.851884 699.035105
339.642660 -491.541836 -1434.151956 -2174.856876 -2594.321333 -2722.454750
-2594.321333 -2174.856876 -1434.151956 -491.541836 339.642660 699.035105
433.851884 -244.012273 -854.799055 -967.142068 -516.652177 114.879238
340.288973 -221.833749 -1445.484608 -2719.699954 -3295.198194 -2739.372371
-1210.953949 619.125180 1949.176084 2290.363080 1699.680945 671.499995
-220.124007 -679.181761 -809.975481 -942.677038 -1313.282536 -1847.423038
-1462.220085 -1150.524594 -1042.083127 -1160.336361 -1244.366307 -964.220355
-211.031135 755.959497 1425.860217 1350.464909 449.137254 -902.649650
-2068.094702 -2510.260885 -2095.407399 -1150.772724 -244.501411 169.567233
15.983906 -393.679719 -603.558972 -338.947952 303.988540 923.582351
1074.795102 541.073734 -560.378002 -1881.824594 -3049.901098 -3816.662683
-4079.315468 -3816.662683 -3049.901098 -1881.824594 -560.378002 541.073734
1074.795102 923.582351 303.988540 -338.947952 -603.558972 -393.679719
15.983906 169.567233 -244.501411 -1150.772724 -2095.407399 -2510.260885
-2068.094702 -902.649650 449.137254 1350.464909 1425.860217 755.959497
-211.031135 -964.220355 -1244.366307 -1160.336361 -1042.083127 -1150.524594
-1462.220085 -806.716687 -967.450908 -1340.368635 -1827.006735 -2125.974962
-1943.450644 -1225.409855 -242.599224 541.367049 738.331000 266.485151
-603.855700 -1414.645392 -1786.565690 -1621.631663 -1124.240348 -640.238222
-424.657469 -487.249392 -610.390487 -521.767258 -104.889930 492.544588
923.589471 836.539137 72.929810 -1250.557449 -2809.539149 -4223.369164
-5187.507330 -5526.904222 -5187.507330 -4223.369164 -2809.539149 -1250.557449
72.929810 836.539137 923.589471 492.544588 -104.889930 -521.767258
-610.390487 -487.249392 -424.657469 -640.238222 -1124.240348 -1621.631663
-1786.565690 -1414.645392 -603.855700 266.485151 738.331000 541.367049
-242.599224 -1225.409855 -1943.450644 -2125.974962 -1827.006735 -1340.368635
-967.450908 -806.716687 -484.899902 -1142.917710 -1991.648347 -2786.751794
-3193.809447 -2987.792057 -2210.437402 -1173.864663 -300.736962 98.263006
-29.749727 -492.399681 -997.258909 -1324.876893 -1422.980150 -1380.715970
-1322.084179 -1300.510508 -1263.053807 -1100.933568 -748.271185 -263.389430
161.209195 271.554703 -129.900135 -1085.364169 -2453.713888 -3962.167136
-5301.541068 -6212.993462 -6534.718047 -6212.993462 -5301.541068 -3962.167136
-2453.713888 -1085.364169 -129.900135 271.554703 161.209195 -263.389430
-748.271185 -1100.933568 -1263.053807 -1300.510508 -1322.084179 -1380.715970
-1422.980150 -1324.876893 -997.258909 -492.399681 -29.749727 98.263006
-300.736962 -1173.864663 -2210.437402 -2987.792057 -3193.809447 -2786.751794
-1991.648347 -1142.917710 -484.899902 -1015.720862 -2039.804084 -3200.560617
-4127.190962 -4475.533981 -4110.485923 -3185.376175 -2062.733878 -1124.440532
-592.265772 -466.526718 -601.659861 -842.379490 -1114.545139 -1417.137265
-1747.025616 -2036.820921 -2164.943725 -2031.629580 -1641.309833 -1129.472338
-714.913143 -608.271764 -929.423674 -1671.803105 -2719.240689 -3894.759666
-5013.434863 -5919.890212 -6504.923480 -6706.524526 -6504.923480 -5919.890212
-5013.434863 -3894.759666 -2719.240689 -1671.803105 -929.423674 -608.271764
-714.913143 -1129.472338 -1641.309833 -2031.629580 -2164.943725 -2036.820921
-1747.025616 -1417.137265 -1114.545139 -842.379490 -601.659861 -466.526718
-592.265772 -1124.440532 -2062.733878 -3185.376175 -4110.485923 -4475.533981
-4127.190962 -3200.560617 -2039.804084 -1015.720862 -2370.772520 -3613.236365
-4918.081814 -5825.782611 -6002.079791 -5400.865064 -4275.504251 -3030.303051
-2007.049559 -1343.513981 -985.208922 -816.833273 -793.865700 -965.835957
-1381.111958 -1967.071705 -2503.193746 -2728.865787 -2515.542881 -1975.689095
-1423.353985 -1207.549567 -1526.778523 -2338.813471 -3408.041111 -4442.865599
-5231.326332 -5704.779965 -5917.899227 -5980.850352 -5989.557214 -5980.850352
-5917.899227 -5704.779965 -5231.326332 -4442.865599 -3408.041111 -2338.813471
-1526.778523 -1207.549567 -1423.353985 -1975.689095 -2515.542881 -2728.865787
-2503.193746 -1967.071705 -1381.111958 -965.835957 -793.865700 -816.833273
-985.208922 -1343.513981 -2007.049559 -3030.303051 -4275.504251 -5400.865064
-6002.079791 -5825.782611 -4918.081814 -3613.236365 -2370.772520 -3909.541623
-5301.944259 -6696.505730 -7575.250113 -7614.158778 -6829.126802 -5537.674543
-4163.059733 -3008.523508 -2148.104542 -1494.357773 -969.978433 -631.645027
-636.539135 -1076.193017 -1821.488943 -2526.531376 -2818.711099 -2550.857667
-1930.309828 -1419.978969 -1467.678183 -2240.041094 -3529.546354 -4880.674254
-5839.738210 -6171.394210 -5932.070692 -5394.383342 -4896.043252 -4697.853314
-4896.043252 -5394.383342 -5932.070692 -6171.394210 -5839.738210 -4880.674254
-3529.546354 -2240.041094 -1467.678183 -1419.978969 -1930.309828 -2550.857667
-2818.711099 -2526.531376 -1821.488943 -1076.193017 -636.539135 -631.645027
-969.978433 -1494.357773 -2148.104542 -3008.523508 -4163.059733 -5537.674543
-6829.126802 -7614.158778 -7575.250113 -6696.505730 -5301.944259 -3909.541623
-4793.437538 -6329.978559 -7865.444204 -8838.176918 -8917.216846 -8137.046732
-6829.126802 -5400.865064 -4110.485923 -2987.792057 -1943.450644 -964.220355
-220.124007 23.306715 -367.593828 -1212.799465 -2053.332196 -2414.976912
-2129.405395 -1478.599792 -1042.973936 -1342.402942 -2505.944287 -4183.281337
-5742.265870 -6611.668058 -6556.256711 -5746.042094 -4626.901133 -3703.546451
-3350.519196 -3703.546451 -4626.901133 -5746.042094 -6556.256711 -6611.668058
-5742.265870 -4183.281337 -2505.944287 -1342.402942 -1042.973936 -1478.599792
-2129.405395 -2414.976912 -2053.332196 -1212.799465 -367.593828 23.306715
-220.124007 -964.220355 -1943.450644 -2987.792057 -4110.485923 -5400.865064
-6829.126802 -8137.046732 -8917.216846 -8838.176918 -7865.444204 -6329.978559
-4793.437538 -4572.102376 -6209.990308 -7924.487391 -9121.488172 -9447.478961
-8917.216846 -7827.711263 -6527.457187 -5204.080230 -3839.918522 -2359.715482
-840.772568 406.255509 985.909116 708.132430 -204.692168 -1184.452992
-1652.502086 -1405.287136 -772.234396 -417.078066 -905.990677 -2331.758319
-4240.232831 -5891.693164 -6669.377480 -6376.950922 -5276.757375 -3905.697647
-2821.521306 -2414.546115 -2821.521306 -3905.697647 -5276.757375 -6376.950922
-6669.377480 -5891.693164 -4240.232831 -2331.758319 -905.990677 -417.078066
-772.234396 -1405.287136 -1652.502086 -1184.452992 -204.692168 708.132430
985.909116 406.255509 -840.772568 -2359.715482 -3839.918522 -5204.080230
-6527.457187 -7827.711263 -8917.216846 -9447.478961 -9121.488172 -7924.487391
-6209.990308 -4572.102376 -3497.345242 -5075.151001 -6870.984258 -8283.492537
-8944.545244 -8838.176918 -8198.010276 -7271.366747 -6129.151849 -4669.199553
-2813.938993 -739.885256 1073.218118 2063.788257 1953.819427 988.509812
-160.684973 -803.323149 -680.030298 -134.298766 126.927680 -477.275920
-2001.392273 -3929.705021 -5496.471943 -6130.334019 -5729.597069 -4632.999063
-3375.352009 -2431.040191 -2086.199403 -2431.040191 -3375.352009 -4632.999063
-5729.597069 -6130.334019 -5496.471943 -3929.705021 -2001.392273 -477.275920
126.927680 -134.298766 -680.030298 -803.323149 -160.684973 988.509812
1953.819427 2063.788257 1073.218118 -739.885256 -2813.938993 -4669.199553
-6129.151849 -7271.366747 -8198.010276 -8838.176918 -8944.545244 -8283.492537
-6870.984258 -5075.151001 -3497.345242 -2338.583423 -3601.794011 -5230.475031
-6659.561872 -7544.912764 -7865.444204 -7793.916380 -7449.814857 -6736.075986
-5406.706536 -3336.034911 -783.230156 1588.264397 3016.221999 3096.886729
2070.292343 698.819960 -211.433076 -325.338925 34.782983 163.560306
-495.567445 -1947.573939 -3649.673564 -4888.908435 -5234.848707 -4747.794287
-3842.719397 -2975.254451 -2412.963697 -2225.927495 -2412.963697 -2975.254451
-3842.719397 -4747.794287 -5234.848707 -4888.908435 -3649.673564 -1947.573939
-495.567445 163.560306 34.782983 -325.338925 -211.433076 698.819960
2070.292343 3096.886729 3016.221999 1588.264397 -783.230156 -3336.034911
-5406.706536 -6736.075986 -7449.814857 -7793.916380 -7865.444204 -7544.912764
-6659.561872 -5230.475031 -3601.794011 -2338.583423 -1857.579342 -2593.530924
-3775.704188 -4921.234895 -5764.090272 -6329.978559 -6765.328791 -7065.972518
-6938.199677 -5941.784413 -3850.667799 -970.991033 1860.628031 3669.951503
3904.545034 2775.491408 1118.894779 -149.303918 -608.703765 -533.533217
-587.357060 -1262.510957 -2495.626794 -3736.471391 -4384.529361 -4229.631133
-3557.595056 -2874.850688 -2514.657182 -2456.808004 -2478.765942 -2456.808004
-2514.657182 -2874.850688 -3557.595056 -4229.631133 -4384.529361 -3736.471391
-2495.626794 -1262.510957 -587.357060 -533.533217 -608.703765 -149.303918
1118.894779 2775.491408 3904.545034 3669.951503 1860.628031 -970.991033
-3850.667799 -5941.784413 -6938.199677 -7065.972518 -6765.328791 -6329.978559
-5764.090272 -4921.234895 -3775.704188 -2593.530924 -1857.579342 -2334.544892
-2525.059600 -3124.808367 -3755.397768 -4269.701853 -4793.437538 -5501.037483
-6306.630885 -6738.790510 -6155.371279 -4200.095877 -1184.379207 1923.318905
3967.092912 4258.642408 2974.418315 1005.244725 -645.180367 -1484.467860
-1734.965953 -1997.656769 -2672.494094 -3607.299712 -4244.390209 -4119.342577
-3280.737971 -2276.704005 -1724.731700 -1832.042581 -2270.130001 -2501.416771
-2270.130001 -1832.042581 -1724.731700 -2276.704005 -3280.737971 -4119.342577
-4244.390209 -3607.299712 -2672.494094 -1997.656769 -1734.965953 -1484.467860
-645.180367 1005.244725 2974.418315 4258.642408 3967.092912 1923.318905
-1184.379207 -4200.095877 -6155.371279 -6738.790510 -6306.630885 -5501.037483
-4793.437538 -4269.701853 -3755.397768 -3124.808367 -2525.059600 -2334.544892
-2754.040908 -3127.209098 -3592.563816 -3847.144139 -3875.271891 -3909.541623
-4171.179797 -4591.654498 -4747.860528 -4100.631032 -2398.503725 41.596648
2412.155992 3845.596898 3926.946264 2932.672759 1617.219119 692.551863
374.518764 320.988376 -10.991389 -881.365987 -2039.475392 -2924.316556
-3119.596492 -2689.187969 -2122.022890 -1937.338721 -2277.492573 -2820.702102
-3078.058539 -2820.702102 -2277.492573 -1937.338721 -2122.022890 -2689.187969
-3119.596492 -2924.316556 -2039.475392 -881.365987 -10.991389 320.988376
374.518764 692.551863 1617.219119 2932.672759 3926.946264 3845.596898
2412.155992 41.596648 -2398.503725 -4100.631032 -4747.860528 -4591.654498
-4171.179797 -3909.541623 -3875.271891 -3847.144139 -3592.563816 -3127.209098
-2754.040908 -2626.997880 -3519.120174 -4471.771926 -5104.368553 -5322.454767
-5301.944259 -5267.391552 -5236.237598 -4933.829408 -3968.588120 -2161.984013
208.763173 2463.371698 3874.139622 4101.091915 3399.304244 2435.154645
1827.878515 1740.202971 1812.206833 1479.500813 430.481264 -1141.324588
-2669.073959 -3611.059779 -3803.392244 -3510.074639 -3165.153756 -3040.020791
-3103.978197 -3160.882451 -3103.978197 -3040.020791 -3165.153756 -3510.074639
-3803.392244 -3611.059779 -2669.073959 -1141.324588 430.481264 1479.500813
1812.206833 1740.202971 1827.878515 2435.154645 3399.304244 4101.091915
3874.139622 2463.371698 208.763173 -2161.984013 -3968.588120 -4933.829408
-5236.237598 -5267.391552 -5301.944259 -5322.454767 -5104.368553 -4471.771926
-3519.120174 -2626.997880 -3464.782265 -4775.481899 -6027.788716 -6802.437911
-6971.026327 -6696.505730 -6240.932576 -5724.222988 -5014.776095 -3843.833632
-2070.767624 100.009661 2136.141109 3452.917265 3772.183044 3304.883238
2607.146697 2194.697620 2186.039104 2233.953446 1797.513157 557.048294
-1327.661804 -3294.124754 -4718.975124 -5272.481090 -5049.179409 -4425.052968
-3791.642883 -3375.209242 -3236.329542 -3375.209242 -3791.642883 -4425.052968
-5049.179409 -5272.481090 -4718.975124 -3294.124754 -1327.661804 557.048294
1797.513157 2233.953446 2186.039104 2194.697620 2607.146697 3304.883238
3772.183044 3452.917265 2136.141109 100.009661 -2070.767624 -3843.833632
-5014.776095 -5724.222988 -6240.932576 -6696.505730 -6971.026327 -6802.437911
-6027.788716 -4775.481899 -3464.782265 -4770.302167 -6258.851635 -7556.302734
-8243.524877 -8191.635581 -7575.250113 -6703.719106 -5789.217112 -4814.133188
-3594.525877 -1995.561629 -134.460930 1598.616080 2743.473483 3064.075453
2715.230222 2141.884998 1766.295369 1683.702825 1591.743791 1012.761944
-345.324640 -2343.859422 -4451.658260 -6031.520342 -6675.480311 -6378.821554
-5477.696093 -4438.942213 -3659.718969 -3375.394094 -3659.718969 -4438.942213
-5477.696093 -6378.821554 -6675.480311 -6031.520342 -4451.658260 -2343.859422
-345.324640 1012.761944 1591.743791 1683.702825 1766.295369 2141.884998
2715.230222 3064.075453 2743.473483 1598.616080 -134.460930 -1995.561629
-3594.525877 -4814.133188 -5789.217112 -6703.719106 -7575.250113 -8191.635581
-8243.524877 -7556.302734 -6258.851635 -4770.302167 -5681.742739 -7115.552862
-8286.365541 -8793.094626 -8509.514649 -7614.158778 -6446.940470 -5287.634785
-4204.058806 -3073.078511 -1755.467151 -288.533807 1060.735326 1938.224235
2143.341337 1782.991686 1208.681516 768.438361 551.299074 316.664258
-331.127350 -1641.865876 -3502.362668 -5451.400673 -6911.820445 -7484.010132
-7123.376051 -6121.840334 -4944.062798 -4036.508150 -3699.553118 -4036.508150
-4944.062798 -6121.840334 -7123.376051 -7484.010132 -6911.820445 -5451.400673
-3502.362668 -1641.865876 -331.127350 316.664258 551.299074 768.438361
1208.681516 1782.991686 2143.341337 1938.224235 1060.735326 -288.533807
-1755.467151 -3073.078511 -4204.058806 -5287.634785 -6446.940470 -7614.158778
-8509.514649 -8793.094626 -8286.365541 -7115.552862 -5681.742739 -5501.037483
-6765.328791 -7793.916380 -8198.010276 -7827.711263 -6829.126802 -5537.674543
-4275.504251 -3185.376175 -2210.437402 -1225.409855 -211.031135 671.499995
1172.113984 1141.463382 665.650873 29.211016 -478.078119 -769.766831
-1027.865802 -1570.055013 -2610.233113 -4079.860496 -5630.702268 -6811.306726
-7297.807582 -7040.155853 -6257.726860 -5317.928613 -4585.260859 -4311.658516
-4585.260859 -5317.928613 -6257.726860 -7040.155853 -7297.807582 -6811.306726
-5630.702268 -4079.860496 -2610.233113 -1570.055013 -1027.865802 -769.766831
-478.078119 29.211016 665.650873 1141.463382 1172.113984 671.499995
-211.031135 -1225.409855 -2210.437402 -3185.376175 -4275.504251 -5537.674543
-6829.126802 -7827.711263 -8198.010276 -7793.916380 -6765.328791 -5501.037483
-4171.179797 -5267.391552 -6240.932576 -6703.719106 -6446.940470 -5537.674543
-4266.825379 -2980.605149 -1905.583864 -1080.960577 -431.260102 93.996251
435.596556 466.192486 119.748552 -507.204685 -1178.869351 -1662.799743
-1887.050939 -1991.014765 -2228.475385 -2791.358222 -3677.445472 -4687.494871
-5542.542875 -6034.955060 -6119.017449 -5902.521248 -5569.263041 -5293.511012
-5188.890531 -5293.511012 -5569.263041 -5902.521248 -6119.017449 -6034.955060
-5542.542875 -4687.494871 -3677.445472 -2791.358222 -2228.475385 -1991.014765
-1887.050939 -1662.799743 -1178.869351 -507.204685 119.748552 466.192486
435.596556 93.996251 -431.260102 -1080.960577 -1905.583864 -2980.605149
-4266.825379 -5537.674543 -6446.940470 -6703.719106 -6240.932576 -5267.391552
-4171.179797 -2347.761378 -3298.547252 -4273.734382 -4893.219211 -4871.830900
-4163.059733 -2980.605149 -1682.574398 -594.399646 115.820703 442.806247
457.179127 216.332984 -253.065865 -903.358869 -1613.556411 -2203.859762
-2520.929264 -2530.937475 -2346.078731 -2161.757556 -2149.748970 -2380.816350
-2820.197769 -3381.471337 -3986.941793 -4590.898889 -5161.464252 -5651.247957
-5990.701610 -6113.120254 -5990.701610 -5651.247957 -5161.464252 -4590.898889
-3986.941793 -3381.471337 -2820.197769 -2380.816350 -2149.748970 -2161.757556
-2346.078731 -2530.937475 -2520.929264 -2203.859762 -1613.556411 -903.358869
-253.065865 216.332984 457.179127 442.806247 115.820703 -594.399646
-1682.574398 -2980.605149 -4163.059733 -4871.830900 -4893.219211 -4273.734382
-3298.547252 -2347.761378 -978.299016 -1730.774453 -2631.750177 -3346.415146
-3528.217535 -3008.523508 -1905.583864 -578.848286 542.422450 1147.774752
1144.894139 636.923909 -173.591049 -1077.211605 -1902.639679 -2522.586155
-2852.843147 -2861.906670 -2581.415679 -2099.958545 -1538.872424 -1026.552615
-686.215322 -633.183978 -963.122454 -1719.283496 -2849.886504 -4184.923438
-5458.101644 -6376.123958 -6710.799696 -6376.123958 -5458.101644 -4184.923438
-2849.886504 -1719.283496 -963.122454 -633.183978 -686.215322 -1026.552615
-1538.872424 -2099.958545 -2581.415679 -2861.906670 -2852.843147 -2522.586155
-1902.639679 -1077.211605 -173.591049 636.923909 1144.894139 1147.774752
542.422450 -578.848286 -1905.583864 -3008.523508 -3528.217535 -3346.415146
-2631.750177 -1730.774453 -978.299016 -672.898275 -1091.021412 -1726.917059
-2344.593723 -2576.231512 -2148.104542 -1080.960577 275.062542 1399.225801
1854.008145 1483.422036 454.775789 -854.282616 -2039.814393 -2825.858507
-3127.092271 -3015.701922 -2631.766130 -2093.340839 -1453.916648 -726.024956
49.831347 743.050813 1130.844844 973.713426 133.985001 -1329.154789
-3143.425501 -4896.040830 -6159.684115 -6619.294642 -6159.684115 -4896.040830
-3143.425501 -1329.154789 133.985001 973.713426 1130.844844 743.050813
49.831347 -726.024956 -1453.916648 -2093.340839 -2631.766130 -3015.701922
-3127.092271 -2825.858507 -2039.814393 -854.282616 454.775789 1483.422036
1854.008145 1399.225801 275.062542 -1080.960577 -2148.104542 -2576.231512
-2344.593723 -1726.917059 -1091.021412 -672.898275 -1323.167191 -1285.709565
-1482.518228 -1814.479612 -1934.238663 -1494.357773 -431.260102 920.668552
1972.821147 2196.763803 1414.100985 -108.545626 -1802.588475 -3082.709516
-3610.183707 -3400.113703 -2736.389563 -1964.878147 -1295.082798 -724.747636
-120.885584 608.820663 1377.217782 1910.496451 1881.308437 1096.507834
-378.228173 -2225.278949 -3993.923527 -5253.159711 -5707.373213 -5253.159711
-3993.923527 -2225.278949 -378.228173 1096.507834 1881.308437 1910.496451
1377.217782 608.820663 -120.885584 -724.747636 -1295.082798 -1964.878147
-2736.389563 -3400.113703 -3610.183707 -3082.709516 -1802.588475 -108.545626
1414.100985 2196.763803 1972.821147 920.668552 -431.260102 -1494.357773
-1934.238663 -1814.479612 -1482.518228 -1285.709565 -1323.167191 -2245.060346
-1776.553298 -1526.098976 -1525.915877 -1469.749700 -969.978433 93.996251
1398.273557 2308.062248 2244.018762 1045.244211 -901.992568 -2848.318322
-4064.520970 -4198.430592 -3407.125500 -2206.401533 -1145.283366 -508.283326
-218.657684 18.121398 445.528183 1050.878996 1558.489183 1612.063811
1008.772297 -174.323143 -1627.502374 -2967.511625 -3886.129988 -4209.754250
-3886.129988 -2967.511625 -1627.502374 -174.323143 1008.772297 1612.063811
1558.489183 1050.878996 445.528183 18.121398 -218.657684 -508.283326
-1145.283366 -2206.401533 -3407.125500 -4198.430592 -4064.520970 -2848.318322
-901.992568 1045.244211 2244.018762 2308.062248 1398.273557 93.996251
-969.978433 -1469.749700 -1525.915877 -1526.098976 -1776.553298 -2245.060346
-2717.518184 -2045.936358 -1556.820736 -1360.279308 -1184.358517 -631.645027
435.596556 1683.303919 2441.309080 2110.401809 571.986737 -1673.088110
-3734.171111 -4793.859404 -4528.637714 -3243.529911 -1654.870548 -466.435711
-0.604465 -98.483959 -323.038645 -304.511100 12.769225 376.013517
447.232036 59.164269 -683.402078 -1505.971091 -2158.499918 -2536.665817
-2654.695080 -2536.665817 -2158.499918 -1505.971091 -683.402078 59.164269
447.232036 376.013517 12.769225 -304.511100 -323.038645 -98.483959
-0.604465 -466.435711 -1654.870548 -3243.529911 -4528.637714 -4793.859404
-3734.171111 -1673.088110 571.986737 2110.401809 2441.309080 1683.303919
435.596556 -631.645027 -1184.358517 -1360.279308 -1556.820736 -2045.936358
-2717.518184 -2487.013330 -1970.112649 -1575.801499 -1414.681624 -1227.676269
-636.539135 466.192486 1706.296597 2381.216020 1893.744636 176.560224
-2183.363242 -4217.047649 -5085.120683 -4522.220352 -2952.035754 -1214.834807
-84.060562 130.883503 -333.827208 -948.790408 -1280.458125 -1245.838318
-1078.637940 -1072.511874 -1324.384750 -1677.941442 -1889.101835 -1851.128603
-1678.901119 -1586.548919 -1678.901119 -1851.128603 -1889.101835 -1677.941442
-1324.384750 -1072.511874 -1078.637940 -1245.838318 -1280.458125 -948.790408
-333.827208 130.883503 -84.060562 -1214.834807 -2952.035754 -4522.220352
-5085.120683 -4217.047649 -2183.363242 176.560224 1893.744636 2381.216020
1706.296597 466.192486 -636.539135 -1227.676269 -1414.681624 -1575.801499
-1970.112649 -2487.013330 -1855.122146 -1810.547383 -1793.432571 -1851.121646
-1721.964768 -1076.193017 119.748552 1427.668445 2121.095341 1627.467531
-66.677896 -2328.515068 -4184.937238 -4844.309554 -4120.874264 -2510.550896
-882.087696 19.137989 -49.799508 -785.988256 -1627.459059 -2150.298634
-2298.570804 -2309.337935 -2429.436677 -2672.004059 -2812.101259 -2612.686278
-2075.830739 -1493.155241 -1241.959377 -1493.155241 -2075.830739 -2612.686278
-2812.101259 -2672.004059 -2429.436677 -2309.337935 -2298.570804 -2150.298634
-1627.459059 -785.988256 -49.799508 19.137989 -882.087696 -2510.550896
-4120.874264 -4844.309554 -4184.937238 -2328.515068 -66.677896 1627.467531
2121.095341 1427.668445 119.748552 -1076.193017 -1721.964768 -1851.121646
-1793.432571 -1810.547383 -1855.122146 -1319.616702 -1862.422764 -2310.775119
-2626.938212 -2549.438056 -1821.488943 -507.204685 891.369679 1651.176493
1257.000640 -244.890435 -2214.724140 -3746.506313 -4162.120581 -3376.157292
-1917.057670 -600.913803 -63.707072 -438.102929 -1361.256709 -2281.295919
-2834.896003 -3032.034341 -3136.704416 -3365.437130 -3662.273865 -3739.474260
-3349.032027 -2551.809292 -1745.050781 -1405.645509 -1745.050781 -2551.809292
-3349.032027 -3739.474260 -3662.273865 -3365.437130 -3136.704416 -3032.034341
-2834.896003 -2281.295919 -1361.256709 -438.102929 -63.707072 -600.913803
-1917.057670 -3376.157292 -4162.120581 -3746.506313 -2214.724140 -244.890435
1257.000640 1651.176493 891.369679 -507.204685 -1821.488943 -2549.438056
-2626.938212 -2310.775119 -1862.422764 -1319.616702 -1102.359998 -2088.723110
-2875.038398 -3362.087004 -3304.746862 -2526.531376 -1178.869351 205.777486
955.898254 654.352118 -583.031393 -2139.279947 -3230.879097 -3344.801351
-2516.805170 -1289.793873 -384.477331 -285.345433 -992.412267 -2082.399750
-3023.260470 -3519.730609 -3651.315191 -3718.556304 -3933.608296 -4211.171814
-4235.362222 -3752.052385 -2843.621938 -1945.869684 -1571.348930 -1945.869684
-2843.621938 -3752.052385 -4235.362222 -4211.171814 -3933.608296 -3718.556304
-3651.315191 -3519.730609 -3023.260470 -2082.399750 -992.412267 -285.345433
-384.477331 -1289.793873 -2516.805170 -3344.801351 -3230.879097 -2139.279947
-583.031393 654.352118 955.898254 205.777486 -1178.869351 -2526.531376
-3304.746862 -3362.087004 -2875.038398 -2088.723110 -1102.359998 -970.289534
-2075.145242 -2956.088583 -3501.488110 -3495.074685 -2818.711099 -1662.799743
-529.595884 15.801505 -312.756031 -1326.177888 -2450.578408 -3054.637419
-2814.348205 -1897.569386 -863.076909 -337.172771 -659.108297 -1704.260641
-2988.111996 -3980.244729 -4420.577018 -4426.383778 -4324.693060 -4346.515217
-4426.607934 -4272.463536 -3650.014661 -2650.175984 -1704.404985 -1315.490877
-1704.404985 -2650.175984 -3650.014661 -4272.463536 -4426.607934 -4346.515217
-4324.693060 -4426.383778 -4420.577018 -3980.244729 -2988.111996 -1704.260641
-659.108297 -337.172771 -863.076909 -1897.569386 -2814.348205 -3054.637419
-2450.578408 -1326.177888 -312.756031 15.801505 -529.595884 -1662.799743
-2818.711099 -3495.074685 -3501.488110 -2956.088583 -2075.145242 -970.289534
-489.092515 -1362.021952 -2121.038152 -2688.377532 -2869.336951 -2550.857667
-1887.050939 -1282.674394 -1159.107012 -1668.212371 -2564.403777 -3332.112498
-3491.144112 -2890.588714 -1815.492314 -845.163181 -543.147255 -1151.705984
-2463.253217 -3944.811957 -5043.614932 -5485.702471 -5376.809238 -5045.071366
-4749.540303 -4481.142637 -4013.467888 -3160.858183 -2026.417716 -1020.983101
-616.842813 -1020.983101 -2026.417716 -3160.858183 -4013.467888 -4481.142637
-4749.540303 -5045.071366 -5376.809238 -5485.702471 -5043.614932 -3944.811957
-2463.253217 -1151.705984 -543.147255 -845.163181 -1815.492314 -2890.588714
-3491.144112 -3332.112498 -2564.403777 -1668.212371 -1159.107012 -1282.674394
-1887.050939 -2550.857667 -2869.336951 -2688.377532 -2121.038152 -1362.021952
-489.092515 522.953711 117.753366 -421.384995 -1074.459781 -1637.575772
-1930.309828 -1991.014765 -2078.461302 -2472.089099 -3230.446623 -4097.196590
-4629.832253 -4468.843797 -3577.214375 -2305.571686 -1242.955695 -929.878582
-1583.195384 -2981.275257 -4579.188252 -5796.264374 -6309.073050 -6169.046717
-5674.842396 -5102.285150 -4502.126602 -3723.525355 -2637.516350 -1364.180213
-295.895968 124.626465 -295.895968 -1364.180213 -2637.516350 -3723.525355
-4502.126602 -5102.285150 -5674.842396 -6169.046717 -6309.073050 -5796.264374
-4579.188252 -2981.275257 -1583.195384 -929.878582 -1242.955695 -2305.571686
-3577.214375 -4468.843797 -4629.832253 -4097.196590 -3230.446623 -2472.089099
-2078.461302 -1991.014765 -1930.309828 -1637.575772 -1074.459781 -421.384995
117.753366 522.953711 1738.738458 1866.585417 1527.476137 685.244997
-403.201739 -1419.978969 -2228.475385 -2929.756322 -3708.617832 -4612.720777
-5445.379387 -5853.005653 -5546.163779 -4510.548053 -3078.441077 -1813.530902
-1260.165624 -1679.963813 -2915.562411 -4466.457769 -5747.049180 -6380.068126
-6343.507973 -5881.186736 -5256.234668 -4546.421746 -3645.406225 -2460.725556
-1126.948920 -31.061926 396.661003 -31.061926 -1126.948920 -2460.725556
-3645.406225 -4546.421746 -5256.234668 -5881.186736 -6343.507973 -6380.068126
-5747.049180 -4466.457769 -2915.562411 -1679.963813 -1260.165624 -1813.530902
-3078.441077 -4510.548053 -5546.163779 -5853.005653 -5445.379387 -4612.720777
-3708.617832 -2929.756322 -2228.475385 -1419.978969 -403.201739 685.244997
1527.476137 1866.585417 1738.738458 2492.503121 3081.470314 2869.371720
1781.608125 168.335361 -1467.678183 -2791.358222 -3773.285240 -4583.287545
-5360.541603 -6045.883432 -6389.602069 -6117.069852 -5138.763974 -3673.977540
-2208.520524 -1293.630677 -1281.310237 -2140.762968 -3472.784431 -4728.254094
-5500.942360 -5703.430920 -5512.194858 -5141.541619 -4641.714343 -3894.396427
-2806.343937 -1521.443488 -443.482260 -19.397099 -443.482260 -1521.443488
-2806.343937 -3894.396427 -4641.714343 -5141.541619 -5512.194858 -5703.430920
-5500.942360 -4728.254094 -3472.784431 -2140.762968 -1281.310237 -1293.630677
-2208.520524 -3673.977540 -5138.763974 -6117.069852 -6389.602069 -6045.883432
-5360.541603 -4583.287545 -3773.285240 -2791.358222 -1467.678183 168.335361
1781.608125 2869.371720 3081.470314 2492.503121 2255.232884 3171.264382
3023.785634 1721.880658 -266.849032 -2240.041094 -3677.445472 -4472.019173
-4863.785165 -5174.039147 -5542.984527 -5834.347073 -5745.098943 -5036.155411
-3739.130002 -2210.892624 -990.329495 -526.913658 -939.664284 -1962.881016
-3121.513613 -4018.421707 -4528.882737 -4766.804613 -4871.501634 -4815.089013
-4413.062749 -3538.391888 -2346.331464 -1288.084535 -863.048459 -1288.084535
-2346.331464 -3538.391888 -4413.062749 -4815.089013 -4871.501634 -4766.804613
-4528.882737 -4018.421707 -3121.513613 -1962.881016 -939.664284 -526.913658
-990.329495 -2210.892624 -3739.130002 -5036.155411 -5745.098943 -5834.347073
-5542.984527 -5174.039147 -4863.785165 -4472.019173 -3677.445472 -2240.041094
-266.849032 1721.880658 3023.785634 3171.264382 2255.232884 1053.089219
2160.470572 2042.460221 611.808735 -1541.040300 -3529.546354 -4687.494871
-4887.986894 -4503.717256 -4088.226177 -4006.624606 -4235.054303 -4422.032865
-4150.712915 -3236.013000 -1877.124823 -570.128256 169.338478 97.513904
-645.144492 -1672.811366 -2631.880411 -3398.830336 -4048.727931 -4643.538908
-5052.532170 -4995.068358 -4295.417351 -3131.046717 -2031.433954 -1580.579444
-2031.433954 -3131.046717 -4295.417351 -4995.068358 -5052.532170 -4643.538908
-4048.727931 -3398.830336 -2631.880411 -1672.811366 -645.144492 97.513904
169.338478 -570.128256 -1877.124823 -3236.013000 -4150.712915 -4422.032865
-4235.054303 -4006.624606 -4088.226177 -4503.717256 -4887.986894 -4687.494871
-3529.546354 -1541.040300 611.808735 2042.460221 2160.470572 1053.089219
-483.211450 697.479135 572.648819 -923.855554 -3086.956262 -4880.674254
-5542.542875 -4970.661804 -3692.970652 -2491.037429 -1935.207900 -2098.719091
-2585.623596 -2824.177178 -2437.991291 -1474.388612 -359.438294 380.703882
440.742317 -119.038249 -991.669867 -1890.890938 -2736.945106 -3607.041024
-4511.067251 -5222.881311 -5363.316738 -4706.760337 -3459.608833 -2243.178440
-1739.498718 -2243.178440 -3459.608833 -4706.760337 -5363.316738 -5222.881311
-4511.067251 -3607.041024 -2736.945106 -1890.890938 -991.669867 -119.038249
440.742317 380.703882 -359.438294 -1474.388612 -2437.991291 -2824.177178
-2585.623596 -2098.719091 -1935.207900 -2491.037429 -3692.970652 -4970.661804
-5542.542875 -4880.674254 -3086.956262 -923.855554 572.648819 697.479135
-483.211450 -1471.160127 -326.441748 -529.667835 -2109.529509 -4260.769360
-5839.738210 -6034.955060 -4793.259804 -2780.189087 -952.655273 -27.557790
-145.717966 -886.118496 -1581.936913 -1733.335907 -1274.086087 -547.523591
-32.098757 -18.473544 -465.616049 -1121.691783 -1784.041630 -2459.957542
-3280.338080 -4247.364681 -5068.391278 -5277.076590 -4593.424323 -3236.700601
-1899.179875 -1343.505642 -1899.179875 -3236.700601 -4593.424323 -5277.076590
-5068.391278 -4247.364681 -3280.338080 -2459.957542 -1784.041630 -1121.691783
-465.616049 -18.473544 -32.098757 -547.523591 -1274.086087 -1733.335907
-1581.936913 -886.118496 -145.717966 -27.557790 -952.655273 -2780.189087
-4793.259804 -6034.955060 -5839.738210 -4260.769360 -2109.529509 -529.667835
-326.441748 -1471.160127 -1286.959807 -284.388048 -673.475769 -2431.059071
-4667.638210 -6171.394210 -6119.017449 -4510.438011 -2105.186288 43.378107
1150.040534 1044.444826 150.485428 -841.005395 -1390.477134 -1374.146048
-1057.939072 -831.707939 -910.075303 -1220.037852 -1544.207241 -1777.200076
-2052.244178 -2603.662562 -3472.662425 -4332.210082 -4637.100620 -4032.667840
-2705.612650 -1362.447032 -799.353348 -1362.447032 -2705.612650 -4032.667840
-4637.100620 -4332.210082 -3472.662425 -2603.662562 -2052.244178 -1777.200076
-1544.207241 -1220.037852 -910.075303 -831.707939 -1057.939072 -1374.146048
-1390.477134 -841.005395 150.485428 1044.444826 1150.040534 43.378107
-2105.186288 -4510.438011 -6119.017449 -6171.394210 -4667.638210 -2431.059071
-673.475769 -284.388048 -1286.959807 88.685572 863.948738 187.488943
-1857.418476 -4313.329449 -5932.070692 -5902.521248 -4269.809118 -1838.563941
317.422481 1416.578817 1294.987091 364.280763 -717.355122 -1440.778680
-1677.741609 -1635.521912 -1601.994135 -1686.694303 -1759.219452 -1627.273782
-1292.207100 -1037.402538 -1232.796869 -1990.685954 -2971.469828 -3551.206320
-3270.806475 -2226.621468 -1069.039185 -569.764210 -1069.039185 -2226.621468
-3270.806475 -3551.206320 -2971.469828 -1990.685954 -1232.796869 -1037.402538
-1292.207100 -1627.273782 -1759.219452 -1686.694303 -1601.994135 -1635.521912
-1677.741609 -1440.778680 -717.355122 364.280763 1294.987091 1416.578817
317.422481 -1838.563941 -4269.809118 -5902.521248 -5932.070692 -4313.329449
-1857.418476 187.488943 863.948738 88.685572 2070.757336 2589.432756
1589.185993 -789.328700 -3538.153163 -5394.383342 -5569.263041 -4140.242951
-1920.574295 44.192860 1019.221066 869.182559 -11.198158 -1022.572243
-1721.734831 -2008.637694 -2054.861084 -2059.043387 -2031.170783 -1784.637235
-1150.387489 -232.635985 538.353780 655.955582 -70.280209 -1297.266917
-2323.895411 -2570.804075 -2007.993632 -1182.538197 -801.239800 -1182.538197
-2007.993632 -2570.804075 -2323.895411 -1297.266917 -70.280209 655.955582
538.353780 -232.635985 -1150.387489 -1784.637235 -2031.170783 -2059.043387
-2054.861084 -2008.637694 -1721.734831 -1022.572243 -11.198158 869.182559
1019.221066 44.192860 -1920.574295 -4140.242951 -5569.263041 -5394.383342
-3538.153163 -789.328700 1589.185993 2589.432756 2070.757336 3775.162076
4089.535626 2831.848783 184.323760 -2813.766070 -4896.043252 -5293.511012
-4102.465684 -2129.063658 -380.137079 460.001168 285.903762 -520.803120
-1412.572527 -2007.030773 -2236.928620 -2257.069184 -2207.123427 -2028.539785
-1496.742274 -461.926076 895.030415 2035.317101 2350.694235 1591.323000
101.812332 -1356.677429 -2105.449246 -2002.874613 -1497.784062 -1230.977394
-1497.784062 -2002.874613 -2105.449246 -1356.677429 101.812332 1591.323000
2350.694235 2035.317101 895.030415 -461.926076 -1496.742274 -2028.539785
-2207.123427 -2257.069184 -2236.928620 -2007.030773 -1412.572527 -520.803120
285.903762 460.001168 -380.137079 -2129.063658 -4102.465684 -5293.511012
-4896.043252 -2813.766070 184.323760 2831.848783 4089.535626 3775.162076
4441.888349 4678.207044 3322.315576 571.636878 -2523.930417 -4697.853314
-5188.890531 -4099.479865 -2231.060566 -573.410548 210.300456 27.083611
-746.222769 -1582.309904 -2123.002801 -2315.001641 -2308.558995 -2222.966424
-1975.544741 -1328.645932 -140.209296 1380.286184 2653.884119 3034.781665
2251.116728 648.168349 -989.873972 -1945.529618 -2032.593707 -1659.741697
-1440.262118 -1659.741697 -2032.593707 -1945.529618 -989.873972 648.168349
2251.116728 3034.781665 2653.884119 1380.286184 -140.209296 -1328.645932
-1975.544741 -2222.966424 -2308.558995 -2315.001641 -2123.002801 -1582.309904
-746.222769 27.083611 210.300456 -573.410548 -2231.060566 -4099.479865
-5188.890531 -4697.853314 -2523.930417 571.636878 3322.315576 4678.207044
4441.888349 3775.162076 4089.535626 2831.848783 184.323760 -2813.766070
-4896.043252 -5293.511012 -4102.465684 -2129.063658 -380.137079 460.001168
285.903762 -520.803120 -1412.572527 -2007.030773 -2236.928620 -2257.069184
-2207.123427 -2028.539785 -1496.742274 -461.926076 895.030415 2035.317101
2350.694235 1591.323000 101.812332 -1356.677429 -2105.449246 -2002.874613
-1497.784062 -1230.977394 -1497.784062 -2002.874613 -2105.449246 -1356.677429
101.812332 1591.323000 2350.694235 2035.317101 895.030415 -461.926076
-1496.742274 -2028.539785 -2207.123427 -2257.069184 -2236.928620 -2007.030773
-1412.572527 -520.803120 285.903762 460.001168 -380.137079 -2129.063658
-4102.465684 -5293.511012 -4896.043252 -2813.766070 184.323760 2831.848783
4089.535626 3775.162076 2070.757336 2589.432756 1589.185993 -789.328700
-3538.153163 -5394.383342 -5569.263041 -4140.242951 -1920.574295 44.192860
1019.221066 869.182559 -11.198158 -1022.572243 -1721.734831 -2008.637694
-2054.861084 -2059.043387 -2031.170783 -1784.637235 -1150.387489 -232.635985
538.353780 655.955582 -70.280209 -1297.266917 -2323.895411 -2570.804075
-2007.993632 -1182.538197 -801.239800 -1182.538197 -2007.993632 -2570.804075
-2323.895411 -1297.266917 -70.280209 655.955582 538.353780 -232.635985
-1150.387489 -1784.637235 -2031.170783 -2059.043387 -2054.861084 -2008.637694
-1721.734831 -1022.572243 -11.198158 869.182559 1019.221066 44.192860
-1920.574295 -4140.242951 -5569.263041 -5394.383342 -3538.153163 -789.328700
1589.185993 2589.432756 2070.757336 88.685572 863.948738 187.488943
-1857.418476 -4313.329449 -5932.070692 -5902.521248 -4269.809118 -1838.563941
317.422481 1416.578817 1294.987091 364.280763 -717.355122 -1440.778680
-1677.741609 -1635.521912 -1601.994135 -1686.694303 -1759.219452 -1627.273782
-1292.207100 -1037.402538 -1232.796869 -1990.685954 -2971.469828 -3551.206320
-3270.806475 -2226.621468 -1069.039185 -569.764210 -1069.039185 -2226.621468
-3270.806475 -3551.206320 -2971.469828 -1990.685954 -1232.796869 -1037.402538
-1292.207100 -1627.273782 -1759.219452 -1686.694303 -1601.994135 -1635.521912
-1677.741609 -1440.778680 -717.355122 364.280763 1294.987091 1416.578817
317.422481 -1838.563941 -4269.809118 -5902.521248 -5932.070692 -4313.329449
-1857.418476 187.488943 863.948738 88.685572 -1286.959807 -284.388048
-673.475769 -2431.059071 -4667.638210 -6171.394210 -6119.017449 -4510.438011
-2105.186288 43.378107 1150.040534 1044.444826 150.485428 -841.005395
-1390.477134 -1374.146048 -1057.939072 -831.707939 -910.075303 -1220.037852
-1544.207241 -1777.200076 -2052.244178 -2603.662562 -3472.662425 -4332.210082
-4637.100620 -4032.667840 -2705.612650 -1362.447032 -799.353348 -1362.447032
-2705.612650 -4032.667840 -4637.100620 -4332.210082 -3472.662425 -2603.662562
-2052.244178 -1777.200076 -1544.207241 -1220.037852 -910.075303 -831.707939
-1057.939072 -1374.146048 -1390.477134 -841.005395 150.485428 1044.444826
1150.040534 43.378107 -2105.186288 -4510.438011 -6119.017449 -6171.394210
-4667.638210 -2431.059071 -673.475769 -284.388048 -1286.959807 -1471.160127
-326.441748 -529.667835 -2109.529509 -4260.769360 -5839.738210 -6034.955060
-4793.259804 -2780.189087 -952.655273 -27.557790 -145.717966 -886.118496
-1581.936913 -1733.335907 -1274.086087 -547.523591 -32.098757 -18.473544
-465.616049 -1121.691783 -1784.041630 -2459.957542 -3280.338080 -4247.364681
-5068.391278 -5277.076590 -4593.424323 -3236.700601 -1899.179875 -1343.505642
-1899.179875 -3236.700601 -4593.424323 -5277.076590 -5068.391278 -4247.364681
-3280.338080 -2459.957542 -1784.041630 -1121.691783 -465.616049 -18.473544
-32.098757 -547.523591 -1274.086087 -1733.335907 -1581.936913 -886.118496
-145.717966 -27.557790 -952.655273 -2780.189087 -4793.259804 -6034.955060
-5839.738210 -4260.769360 -2109.529509 -529.667835 -326.441748 -1471.160127
-483.211450 697.479135 572.648819 -923.855554 -3086.956262 -4880.674254
-5542.542875 -4970.661804 -3692.970652 -2491.037429 -1935.207900 -2098.719091
-2585.623596 -2824.177178 -2437.991291 -1474.388612 -359.438294 380.703882
440.742317 -119.038249 -991.669867 -1890.890938 -2736.945106 -3607.041024
-4511.067251 -5222.881311 -5363.316738 -4706.760337 -3459.608833 -2243.178440
-1739.498718 -2243.178440 -3459.608833 -4706.760337 -5363.316738 -5222.881311
-4511.067251 -3607.041024 -2736.945106 -1890.890938 -991.669867 -119.038249
440.742317 380.703882 -359.438294 -1474.388612 -2437.991291 -2824.177178
-2585.623596 -2098.719091 -1935.207900 -2491.037429 -3692.970652 -4970.661804
-5542.542875 -4880.674254 -3086.956262 -923.855554 572.648819 697.479135
-483.211450 1053.089219 2160.470572 2042.460221 611.808735 -1541.040300
-3529.546354 -4687.494871 -4887.986894 -4503.717256 -4088.226177 -4006.624606
-4235.054303 -4422.032865 -4150.712915 -3236.013000 -1877.124823 -570.128256
169.338478 97.513904 -645.144492 -1672.811366 -2631.880411 -3398.830336
-4048.727931 -4643.538908 -5052.532170 -4995.068358 -4295.417351 -3131.046717
-2031.433954 -1580.579444 -2031.433954 -3131.046717 -4295.417351 -4995.068358
-5052.532170 -4643.538908 -4048.727931 -3398.830336 -2631.880411 -1672.811366
-645.144492 97.513904 169.338478 -570.128256 -1877.124823 -3236.013000
-4150.712915 -4422.032865 -4235.054303 -4006.624606 -4088.226177 -4503.717256
-4887.986894 -4687.494871 -3529.546354 -1541.040300 611.808735 2042.460221
2160.470572 1053.089219 2255.232884 3171.264382 3023.785634 1721.880658
-266.849032 -2240.041094 -3677.445472 -4472.019173 -4863.785165 -5174.039147
-5542.984527 -5834.347073 -5745.098943 -5036.155411 -3739.130002 -2210.892624
-990.329495 -526.913658 -939.664284 -1962.881016 -3121.513613 -4018.421707
-4528.882737 -4766.804613 -4871.501634 -4815.089013 -4413.062749 -3538.391888
-2346.331464 -1288.084535 -863.048459 -1288.084535 -2346.331464 -3538.391888
-4413.062749 -4815.089013 -4871.501634 -4766.804613 -4528.882737 -4018.421707
-3121.513613 -1962.881016 -939.664284 -526.913658 -990.329495 -2210.892624
-3739.130002 -5036.155411 -5745.098943 -5834.347073 -5542.984527 -5174.039147
-4863.785165 -4472.019173 -3677.445472 -2240.041094 -266.849032 1721.880658
3023.785634 3171.264382 2255.232884 2492.503121 3081.470314 2869.371720
1781.608125 168.335361 -1467.678183 -2791.358222 -3773.285240 -4583.287545
-5360.541603 -6045.883432 -6389.602069 -6117.069852 -5138.763974 -3673.977540
-2208.520524 -1293.630677 -1281.310237 -2140.762968 -3472.784431 -4728.254094
-5500.942360 -5703.430920 -5512.194858 -5141.541619 -4641.714343 -3894.396427
-2806.343937 -1521.443488 -443.482260 -19.397099 -443.482260 -1521.443488
-2806.343937 -3894.396427 -4641.714343 -5141.541619 -5512.194858 -5703.430920
-5500.942360 -4728.254094 -3472.784431 -2140.762968 -1281.310237 -1293.630677
-2208.520524 -3673.977540 -5138.763974 -6117.069852 -6389.602069 -6045.883432
-5360.541603 -4583.287545 -3773.285240 -2791.358222 -1467.678183 168.335361
1781.608125 2869.371720 3081.470314 2492.503121 1738.738458 1866.585417
1527.476137 685.244997 -403.201739 -1419.978969 -2228.475385 -2929.756322
-3708.617832 -4612.720777 -5445.379387 -5853.005653 -5546.163779 -4510.548053
-3078.441077 -1813.530902 -1260.165624 -1679.963813 -2915.562411 -4466.457769
-5747.049180 -6380.068126 -6343.507973 -5881.186736 -5256.234668 -4546.421746
-3645.406225 -2460.725556 -1126.948920 -31.061926 396.661003 -31.061926
-1126.948920 -2460.725556 -3645.406225 -4546.421746 -5256.234668 -5881.186736
-6343.507973 -6380.068126 -5747.049180 -4466.457769 -2915.562411 -1679.963813
-1260.165624 -1813.530902 -3078.441077 -4510.548053 -5546.163779 -5853.005653
-5445.379387 -4612.720777 -3708.617832 -2929.756322 -2228.475385 -1419.978969
-403.201739 685.244997 1527.476137 1866.585417 1738.738458 522.953711
117.753366 -421.384995 -1074.459781 -1637.575772 -1930.309828 -1991.014765
-2078.461302 -2472.089099 -3230.446623 -4097.196590 -4629.832253 -4468.843797
-3577.214375 -2305.571686 -1242.955695 -929.878582 -1583.195384 -2981.275257
-4579.188252 -5796.264374 -6309.073050 -6169.046717 -5674.842396 -5102.285150
-4502.126602 -3723.525355 -2637.516350 -1364.180213 -295.895968 124.626465
-295.895968 -1364.180213 -2637.516350 -3723.525355 -4502.126602 -5102.285150
-5674.842396 -6169.046717 -6309.073050 -5796.264374 -4579.188252 -2981.275257
-1583.195384 -929.878582 -1242.955695 -2305.571686 -3577.214375 -4468.843797
-4629.832253 -4097.196590 -3230.446623 -2472.089099 -2078.461302 -1991.014765
-1930.309828 -1637.575772 -1074.459781 -421.384995 117.753366 522.953711
-489.092515 -1362.021952 -2121.038152 -2688.377532 -2869.336951 -2550.857667
-1887.050939 -1282.674394 -1159.107012 -1668.212371 -2564.403777 -3332.112498
-3491.144112 -2890.588714 -1815.492314 -845.163181 -543.147255 -1151.705984
-2463.253217 -3944.811957 -5043.614932 -5485.702471 -5376.809238 -5045.071366
-4749.540303 -4481.142637 -4013.467888 -3160.858183 -2026.417716 -1020.983101
-616.842813 -1020.983101 -2026.417716 -3160.858183 -4013.467888 -4481.142637
-4749.540303 -5045.071366 -5376.809238 -5485.702471 -5043.614932 -3944.811957
-2463.253217 -1151.705984 -543.147255 -845.163181 -1815.492314 -2890.588714
-3491.144112 -3332.112498 -2564.403777 -1668.212371 -1159.107012 -1282.674394
-1887.050939 -2550.857667 -2869.336951 -2688.377532 -2121.038152 -1362.021952
-489.092515 -970.289534 -2075.145242 -2956.088583 -3501.488110 -3495.074685
-2818.711099 -1662.799743 -529.595884 15.801505 -312.756031 -1326.177888
-2450.578408 -3054.637419 -2814.348205 -1897.569386 -863.076909 -337.172771
-659.108297 -1704.260641 -2988.111996 -3980.244729 -4420.577018 -4426.383778
-4324.693060 -4346.515217 -4426.607934 -4272.463536 -3650.014661 -2650.175984
-1704.404985 -1315.490877 -1704.404985 -2650.175984 -3650.014661 -4272.463536
-4426.607934 -4346.515217 -4324.693060 -4426.383778 -4420.577018 -3980.244729
-2988.111996 -1704.260641 -659.108297 -337.172771 -863.076909 -1897.569386
-2814.348205 -3054.637419 -2450.578408 -1326.177888 -312.756031 15.801505
-529.595884 -1662.799743 -2818.711099 -3495.074685 -3501.488110 -2956.088583
-2075.145242 -970.289534 -1102.359998 -2088.723110 -2875.038398 -3362.087004
-3304.746862 -2526.531376 -1178.869351 205.777486 955.898254 654.352118
-583.031393 -2139.279947 -3230.879097 -3344.801351 -2516.805170 -1289.793873
-384.477331 -285.345433 -992.412267 -2082.399750 -3023.260470 -3519.730609
-3651.315191 -3718.556304 -3933.608296 -4211.171814 -4235.362222 -3752.052385
-2843.621938 -1945.869684 -1571.348930 -1945.869684 -2843.621938 -3752.052385
-4235.362222 -4211.171814 -3933.608296 -3718.556304 -3651.315191 -3519.730609
-3023.260470 -2082.399750 -992.412267 -285.345433 -384.477331 -1289.793873
-2516.805170 -3344.801351 -3230.879097 -2139.279947 -583.031393 654.352118
955.898254 205.777486 -1178.869351 -2526.531376 -3304.746862 -3362.087004
-2875.038398 -2088.723110 -1102.359998 -1319.616702 -1862.422764 -2310.775119
-2626.938212 -2549.438056 -1821.488943 -507.204685 891.369679 1651.176493
1257.000640 -244.890435 -2214.724140 -3746.506313 -4162.120581 -3376.157292
-1917.057670 -600.913803 -63.707072 -438.102929 -1361.256709 -2281.295919
-2834.896003 -3032.034341 -3136.704416 -3365.437130 -3662.273865 -3739.474260
-3349.032027 -2551.809292 -1745.050781 -1405.645509 -1745.050781 -2551.809292
-3349.032027 -3739.474260 -3662.273865 -3365.437130 -3136.704416 -3032.034341
-2834.896003 -2281.295919 -1361.256709 -438.102929 -63.707072 -600.913803
-1917.057670 -3376.157292 -4162.120581 -3746.506313 -2214.724140 -244.890435
1257.000640 1651.176493 891.369679 -507.204685 -1821.488943 -2549.438056
-2626.938212 -2310.775119 -1862.422764 -1319.616702 -1855.122146 -1810.547383
-1793.432571 -1851.121646 -1721.964768 -1076.193017 119.748552 1427.668445
2121.095341 1627.467531 -66.677896 -2328.515068 -4184.937238 -4844.309554
-4120.874264 -2510.550896 -882.087696 19.137989 -49.799508 -785.988256
-1627.459059 -2150.298634 -2298.570804 -2309.337935 -2429.436677 -2672.004059
-2812.101259 -2612.686278 -2075.830739 -1493.155241 -1241.959377 -1493.155241
-2075.830739 -2612.686278 -2812.101259 -2672.004059 -2429.436677 -2309.337935
-2298.570804 -2150.298634 -1627.459059 -785.988256 -49.799508 19.137989
-882.087696 -2510.550896 -4120.874264 -4844.309554 -4184.937238 -2328.515068
-66.677896 1627.467531 2121.095341 1427.668445 119.748552 -1076.193017
-1721.964768 -1851.121646 -1793.432571 -1810.547383 -1855.122146 -2487.013330
-1970.112649 -1575.801499 -1414.681624 -1227.676269 -636.539135 466.192486
1706.296597 2381.216020 1893.744636 176.560224 -2183.363242 -4217.047649
-5085.120683 -4522.220352 -2952.035754 -1214.834807 -84.060562 130.883503
-333.827208 -948.790408 -1280.458125 -1245.838318 -1078.637940 -1072.511874
-1324.384750 -1677.941442 -1889.101835 -1851.128603 -1678.901119 -1586.548919
-1678.901119 -1851.128603 -1889.101835 -1677.941442 -1324.384750 -1072.511874
-1078.637940 -1245.838318 -1280.458125 -948.790408 -333.827208 130.883503
-84.060562 -1214.834807 -2952.035754 -4522.220352 -5085.120683 -4217.047649
-2183.363242 176.560224 1893.744636 2381.216020 1706.296597 466.192486
-636.539135 -1227.676269 -1414.681624 -1575.801499 -1970.112649 -2487.013330
-2717.518184 -2045.936358 -1556.820736 -1360.279308 -1184.358517 -631.645027
435.596556 1683.303919 2441.309080 2110.401809 571.986737 -1673.088110
-3734.171111 -4793.859404 -4528.637714 -3243.529911 -1654.870548 -466.435711
-0.604465 -98.483959 -323.038645 -304.511100 12.769225 376.013517
447.232036 59.164269 -683.402078 -1505.971091 -2158.499918 -2536.665817
-2654.695080 -2536.665817 -2158.499918 -1505.971091 -683.402078 59.164269
447.232036 376.013517 12.769225 -304.511100 -323.038645 -98.483959
-0.604465 -466.435711 -1654.870548 -3243.529911 -4528.637714 -4793.859404
-3734.171111 -1673.088110 571.986737 2110.401809 2441.309080 1683.303919
435.596556 -631.645027 -1184.358517 -1360.279308 -1556.820736 -2045.936358
-2717.518184 -2245.060346 -1776.553298 -1526.098976 -1525.915877 -1469.749700
-969.978433 93.996251 1398.273557 2308.062248 2244.018762 1045.244211
-901.992568 -2848.318322 -4064.520970 -4198.430592 -3407.125500 -2206.401533
-1145.283366 -508.283326 -218.657684 18.121398 445.528183 1050.878996
1558.489183 1612.063811 1008.772297 -174.323143 -1627.502374 -2967.511625
-3886.129988 -4209.754250 -3886.129988 -2967.511625 -1627.502374 -174.323143
1008.772297 1612.063811 1558.489183 1050.878996 445.528183 18.121398
-218.657684 -508.283326 -1145.283366 -2206.401533 -3407.125500 -4198.430592
-4064.520970 -2848.318322 -901.992568 1045.244211 2244.018762 2308.062248
1398.273557 93.996251 -969.978433 -1469.749700 -1525.915877 -1526.098976
-1776.553298 -2245.060346 -1323.167191 -1285.709565 -1482.518228 -1814.479612
-1934.238663 -1494.357773 -431.260102 920.668552 1972.821147 2196.763803
1414.100985 -108.545626 -1802.588475 -3082.709516 -3610.183707 -3400.113703
-2736.389563 -1964.878147 -1295.082798 -724.747636 -120.885584 608.820663
1377.217782 1910.496451 1881.308437 1096.507834 -378.228173 -2225.278949
-3993.923527 -5253.159711 -5707.373213 -5253.159711 -3993.923527 -2225.278949
-378.228173 1096.507834 1881.308437 1910.496451 1377.217782 608.820663
-120.885584 -724.747636 -1295.082798 -1964.878147 -2736.389563 -3400.113703
-3610.183707 -3082.709516 -1802.588475 -108.545626 1414.100985 2196.763803
1972.821147 920.668552 -431.260102 -1494.357773 -1934.238663 -1814.479612
-1482.518228 -1285.709565 -1323.167191 -672.898275 -1091.021412 -1726.917059
-2344.593723 -2576.231512 -2148.104542 -1080.960577 275.062542 1399.225801
1854.008145 1483.422036 454.775789 -854.282616 -2039.814393 -2825.858507
-3127.092271 -3015.701922 -2631.766130 -2093.340839 -1453.916648 -726.024956
49.831347 743.050813 1130.844844 973.713426 133.985001 -1329.154789
-3143.425501 -4896.040830 -6159.684115 -6619.294642 -6159.684115 -4896.040830
-3143.425501 -1329.154789 133.985001 973.713426 1130.844844 743.050813
49.831347 -726.024956 -1453.916648 -2093.340839 -2631.766130 -3015.701922
-3127.092271 -2825.858507 -2039.814393 -854.282616 454.775789 1483.422036
1854.008145 1399.225801 275.062542 -1080.960577 -2148.104542 -2576.231512
-2344.593723 -1726.917059 -1091.021412 -672.898275 -978.299016 -1730.774453
-2631.750177 -3346.415146 -3528.217535 -3008.523508 -1905.583864 -578.848286
542.422450 1147.774752 1144.894139 636.923909 -173.591049 -1077.211605
-1902.639679 -2522.586155 -2852.843147 -2861.906670 -2581.415679 -2099.958545
-1538.872424 -1026.552615 -686.215322 -633.183978 -963.122454 -1719.283496
-2849.886504 -4184.923438 -5458.101644 -6376.123958 -6710.799696 -6376.123958
-5458.101644 -4184.923438 -2849.886504 -1719.283496 -963.122454 -633.183978
-686.215322 -1026.552615 -1538.872424 -2099.958545 -2581.415679 -2861.906670
-2852.843147 -2522.586155 -1902.639679 -1077.211605 -173.591049 636.923909
1144.894139 1147.774752 542.422450 -578.848286 -1905.583864 -3008.523508
-3528.217535 -3346.415146 -2631.750177 -1730.774453 -978.299016 -2347.761378
-3298.547252 -4273.734382 -4893.219211 -4871.830900 -4163.059733 -2980.605149
-1682.574398 -594.399646 115.820703 442.806247 457.179127 216.332984
-253.065865 -903.358869 -1613.556411 -2203.859762 -2520.929264 -2530.937475
-2346.078731 -2161.757556 -2149.748970 -2380.816350 -2820.197769 -3381.471337
-3986.941793 -4590.898889 -5161.464252 -5651.247957 -5990.701610 -6113.120254
-5990.701610 -5651.247957 -5161.464252 -4590.898889 -3986.941793 -3381.471337
-2820.197769 -2380.816350 -2149.748970 -2161.757556 -2346.078731 -2530.937475
-2520.929264 -2203.859762 -1613.556411 -903.358869 -253.065865 216.332984
457.179127 442.806247 115.820703 -594.399646 -1682.574398 -2980.605149
-4163.059733 -4871.830900 -4893.219211 -4273.734382 -3298.547252 -2347.761378
-4171.179797 -5267.391552 -6240.932576 -6703.719106 -6446.940470 -5537.674543
-4266.825379 -2980.605149 -1905.583864 -1080.960577 -431.260102 93.996251
435.596556 466.192486 119.748552 -507.204685 -1178.869351 -1662.799743
-1887.050939 -1991.014765 -2228.475385 -2791.358222 -3677.445472 -4687.494871
-5542.542875 -6034.955060 -6119.017449 -5902.521248 -5569.263041 -5293.511012
-5188.890531 -5293.511012 -5569.263041 -5902.521248 -6119.017449 -6034.955060
-5542.542875 -4687.494871 -3677.445472 -2791.358222 -2228.475385 -1991.014765
-1887.050939 -1662.799743 -1178.869351 -507.204685 119.748552 466.192486
435.596556 93.996251 -431.260102 -1080.960577 -1905.583864 -2980.605149
-4266.825379 -5537.674543 -6446.940470 -6703.719106 -6240.932576 -5267.391552
-4171.179797 -5501.037483 -6765.328791 -7793.916380 -8198.010276 -7827.711263
-6829.126802 -5537.674543 -4275.504251 -3185.376175 -2210.437402 -1225.409855
-211.031135 671.499995 1172.113984 1141.463382 665.650873 29.211016
-478.078119 -769.766831 -1027.865802 -1570.055013 -2610.233113 -4079.860496
-5630.702268 -6811.306726 -7297.807582 -7040.155853 -6257.726860 -5317.928613
-4585.260859 -4311.658516 -4585.260859 -5317.928613 -6257.726860 -7040.155853
-7297.807582 -6811.306726 -5630.702268 -4079.860496 -2610.233113 -1570.055013
-1027.865802 -769.766831 -478.078119 29.211016 665.650873 1141.463382
1172.113984 671.499995 -211.031135 -1225.409855 -2210.437402 -3185.376175
-4275.504251 -5537.674543 -6829.126802 -7827.711263 -8198.010276 -7793.916380
-6765.328791 -5501.037483 -5681.742739 -7115.552862 -8286.365541 -8793.094626
-8509.514649 -7614.158778 -6446.940470 -5287.634785 -4204.058806 -3073.078511
-1755.467151 -288.533807 1060.735326 1938.224235 2143.341337 1782.991686
1208.681516 768.438361 551.299074 316.664258 -331.127350 -1641.865876
-3502.362668 -5451.400673 -6911.820445 -7484.010132 -7123.376051 -6121.840334
-4944.062798 -4036.508150 -3699.553118 -4036.508150 -4944.062798 -6121.840334
-7123.376051 -7484.010132 -6911.820445 -5451.400673 -3502.362668 -1641.865876
-331.127350 316.664258 551.299074 768.438361 1208.681516 1782.991686
2143.341337 1938.224235 1060.735326 -288.533807 -1755.467151 -3073.078511
-4204.058806 -5287.634785 -6446.940470 -7614.158778 -8509.514649 -8793.094626
-8286.365541 -7115.552862 -5681.742739 -4770.302167 -6258.851635 -7556.302734
-8243.524877 -8191.635581 -7575.250113 -6703.719106 -5789.217112 -4814.133188
-3594.525877 -1995.561629 -134.460930 1598.616080 2743.473483 3064.075453
2715.230222 2141.884998 1766.295369 1683.702825 1591.743791 1012.761944
-345.324640 -2343.859422 -4451.658260 -6031.520342 -6675.480311 -6378.821554
-5477.696093 -4438.942213 -3659.718969 -3375.394094 -3659.718969 -4438.942213
-5477.696093 -6378.821554 -6675.480311 -6031.520342 -4451.658260 -2343.859422
-345.324640 1012.761944 1591.743791 1683.702825 1766.295369 2141.884998
2715.230222 3064.075453 2743.473483 1598.616080 -134.460930 -1995.561629
-3594.525877 -4814.133188 -5789.217112 -6703.719106 -7575.250113 -8191.635581
-8243.524877 -7556.302734 -6258.851635 -4770.302167 -3464.782265 -4775.481899
-6027.788716 -6802.437911 -6971.026327 -6696.505730 -6240.932576 -5724.222988
-5014.776095 -3843.833632 -2070.767624 100.009661 2136.141109 3452.917265
3772.183044 3304.883238 2607.146697 2194.697620 2186.039104 2233.953446
1797.513157 557.048294 -1327.661804 -3294.124754 -4718.975124 -5272.481090
-5049.179409 -4425.052968 -3791.642883 -3375.209242 -3236.329542 -3375.209242
-3791.642883 -4425.052968 -5049.179409 -5272.481090 -4718.975124 -3294.124754
-1327.661804 557.048294 1797.513157 2233.953446 2186.039104 2194.697620
2607.146697 3304.883238 3772.183044 3452.917265 2136.141109 100.009661
-2070.767624 -3843.833632 -5014.776095 -5724.222988 -6240.932576 -6696.505730
-6971.026327 -6802.437911 -6027.788716 -4775.481899 -3464.782265 -2626.997880
-3519.120174 -4471.771926 -5104.368553 -5322.454767 -5301.944259 -5267.391552
-5236.237598 -4933.829408 -3968.588120 -2161.984013 208.763173 2463.371698
3874.139622 4101.091915 3399.304244 2435.154645 1827.878515 1740.202971
1812.206833 1479.500813 430.481264 -1141.324588 -2669.073959 -3611.059779
-3803.392244 -3510.074639 -3165.153756 -3040.020791 -3103.978197 -3160.882451
-3103.978197 -3040.020791 -3165.153756 -3510.074639 -3803.392244 -3611.059779
-2669.073959 -1141.324588 430.481264 1479.500813 1812.206833 1740.202971
1827.878515 2435.154645 3399.304244 4101.091915 3874.139622 2463.371698
208.763173 -2161.984013 -3968.588120 -4933.829408 -5236.237598 -5267.391552
-5301.944259 -5322.454767 -5104.368553 -4471.771926 -3519.120174 -2626.997880
-2754.040908 -3127.209098 -3592.563816 -3847.144139 -3875.271891 -3909.541623
-4171.179797 -4591.654498 -4747.860528 -4100.631032 -2398.503725 41.596648
2412.155992 3845.596898 3926.946264 2932.672759 1617.219119 692.551863
374.518764 320.988376 -10.991389 -881.365987 -2039.475392 -2924.316556
-3119.596492 -2689.187969 -2122.022890 -1937.338721 -2277.492573 -2820.702102
-3078.058539 -2820.702102 -2277.492573 -1937.338721 -2122.022890 -2689.187969
-3119.596492 -2924.316556 -2039.475392 -881.365987 -10.991389 320.988376
374.518764 692.551863 1617.219119 2932.672759 3926.946264 3845.596898
2412.155992 41.596648 -2398.503725 -4100.631032 -4747.860528 -4591.654498
-4171.179797 -3909.541623 -3875.271891 -3847.144139 -3592.563816 -3127.209098
-2754.040908 -3315.539933 -3649.950808 -3661.194622 -3288.287535 -2747.334313
-2370.772520 -2347.761378 -2551.554445 -2589.196793 -2059.312816 -851.492748
725.962128 2099.364185 2779.160106 2670.970005 2124.851430 1677.692306
1666.458476 1990.998559 2200.837091 1841.920122 804.779496 -585.141818
-1798.331355 -2473.531024 -2648.693672 -2682.675244 -2941.252259 -3500.011325
-4095.087811 -4351.097525 -4095.087811 -3500.011325 -2941.252259 -2682.675244
-2648.693672 -2473.531024 -1798.331355 -585.141818 804.779496 1841.920122
2200.837091 1990.998559 1666.458476 1677.692306 2124.851430 2670.970005
2779.160106 2099.364185 725.962128 -851.492748 -2059.312816 -2589.196793
-2551.554445 -2347.761378 -2370.772520 -2747.334313 -3288.287535 -3661.194622
-3649.950808 -3315.539933 -3693.486738 -4449.135718 -4795.033131 -4628.687086
-4129.294655 -3613.236365 -3298.547252 -3139.308159 -2848.735927 -2105.238085
-806.194110 810.814203 2279.044529 3184.631938 3427.993235 3274.316049
3146.675728 3303.340146 3632.704429 3720.046737 3143.369726 1786.961055
-51.627148 -1833.211308 -3097.959755 -3707.412345 -3851.904842 -3849.014671
-3905.940325 -4023.027292 -4083.978075 -4023.027292 -3905.940325 -3849.014671
-3851.904842 -3707.412345 -3097.959755 -1833.211308 -51.627148 1786.961055
3143.369726 3720.046737 3632.704429 3303.340146 3146.675728 3274.316049
3427.993235 3184.631938 2279.044529 810.814203 -806.194110 -2105.238085
-2848.735927 -3139.308159 -3298.547252 -3613.236365 -4129.294655 -4628.687086
-4795.033131 -4449.135718 -3693.486738 -4876.611495 -5903.847420 -6407.818252
-6274.738351 -5671.518916 -4918.081814 -4273.734382 -3773.821505 -3223.076977
-2352.939350 -1039.587137 568.740229 2111.558802 3230.052850 3786.846680
3930.884499 3954.722578 4045.524479 4115.203907 3841.907628 2900.838306
1222.326138 -905.966602 -2963.989042 -4464.122791 -5180.458444 -5207.585293
-4842.499027 -4398.309809 -4078.775809 -3966.691719 -4078.775809 -4398.309809
-4842.499027 -5207.585293 -5180.458444 -4464.122791 -2963.989042 -905.966602
1222.326138 2900.838306 3841.907628 4115.203907 4045.524479 3954.722578
3930.884499 3786.846680 3230.052850 2111.558802 568.740229 -1039.587137
-2352.939350 -3223.076977 -3773.821505 -4273.734382 -4918.081814 -5671.518916
-6274.738351 -6407.818252 -5903.847420 -4876.611495 -6232.038581 -7301.195348
-7786.756255 -7574.749915 -6816.294296 -5825.782611 -4893.219211 -4122.332192
-3393.582092 -2476.560869 -1219.478801 312.458703 1847.987432 3064.966198
3779.174737 4028.871438 3994.111646 3815.672817 3456.687554 2718.827165
1407.308598 -474.512960 -2643.928464 -4633.196442 -6000.316688 -6524.787283
-6279.214451 -5557.764717 -4728.881559 -4104.344460 -3875.416446 -4104.344460
-4728.881559 -5557.764717 -6279.214451 -6524.787283 -6000.316688 -4633.196442
-2643.928464 -474.512960 1407.308598 2718.827165 3456.687554 3815.672817
3994.111646 4028.871438 3779.174737 3064.966198 1847.987432 312.458703
-1219.478801 -2476.560869 -3393.582092 -4122.332192 -4893.219211 -5825.782611
-6816.294296 -7574.749915 -7786.756255 -7301.195348 -6232.038581 -6897.280055
-7832.754852 -8233.265089 -7966.438951 -7131.895047 -6002.079791 -4871.830900
-3901.626113 -3049.445776 -2136.390842 -1004.695916 339.381184 1698.570734
2792.247786 3418.282872 3549.286685 3296.808832 2781.822471 2022.389477
932.293974 -566.812714 -2408.475245 -4328.823567 -5945.115399 -6919.199787
-7105.762682 -6603.792686 -5697.762862 -4738.523642 -4031.874332 -3774.233478
-4031.874332 -4738.523642 -5697.762862 -6603.792686 -7105.762682 -6919.199787
-5945.115399 -4328.823567 -2408.475245 -566.812714 932.293974 2022.389477
2781.822471 3296.808832 3549.286685 3418.282872 2792.247786 1698.570734
339.381184 -1004.695916 -2136.390842 -3049.445776 -3901.626113 -4871.830900
-6002.079791 -7131.895047 -7966.438951 -8233.265089 -7832.754852 -6897.280055
-6306.630885 -7065.972518 -7449.814857 -7271.366747 -6527.457187 -5400.865064
-4163.059733 -3030.303051 -2062.733878 -1173.864663 -242.599224 755.959497
1699.680945 2385.146954 2654.958488 2485.376910 1970.127400 1224.194514
295.632243 -838.737994 -2192.820671 -3677.660335 -5077.572179 -6123.212197
-6615.107515 -6517.157286 -5966.040600 -5202.175431 -4473.643358 -3967.280192
-3787.777638 -3967.280192 -4473.643358 -5202.175431 -5966.040600 -6517.157286
-6615.107515 -6123.212197 -5077.572179 -3677.660335 -2192.820671 -838.737994
295.632243 1224.194514 1970.127400 2485.376910 2654.958488 2385.146954
1699.680945 755.959497 -242.599224 -1173.864663 -2062.733878 -3030.303051
-4163.059733 -5400.865064 -6527.457187 -7271.366747 -7449.814857 -7065.972518
-6306.630885 -4591.654498 -5236.237598 -5724.222988 -5789.217112 -5287.634785
-4275.504251 -2980.605149 -1682.574398 -578.848286 275.062542 920.668552
1398.273557 1683.303919 1706.296597 1427.668445 891.369679 205.777486
-529.595884 -1282.674394 -2078.461302 -2929.756322 -3773.285240 -4472.019173
-4887.986894 -4970.661804 -4793.259804 -4510.438011 -4269.809118 -4140.242951
-4102.465684 -4099.479865 -4102.465684 -4140.242951 -4269.809118 -4510.438011
-4793.259804 -4970.661804 -4887.986894 -4472.019173 -3773.285240 -2929.756322
-2078.461302 -1282.674394 -529.595884 205.777486 891.369679 1427.668445
1706.296597 1683.303919 1398.273557 920.668552 275.062542 -578.848286
-1682.574398 -2980.605149 -4275.504251 -5287.634785 -5789.217112 -5724.222988
-5236.237598 -4591.654498 -2551.554445 -3139.308159 -3773.821505 -4122.332192
-3901.626113 -3030.303051 -1682.574398 -206.124362 1041.005346 1829.546413
2100.423659 1915.684166 1385.433594 629.621816 -221.753176 -1029.415737
-1676.340949 -2114.006604 -2377.789192 -2546.512331 -2673.320535 -2746.990498
-2720.767366 -2586.936417 -2431.552043 -2414.272598 -2675.562424 -3231.739078
-3932.709085 -4518.360722 -4746.309167 -4518.360722 -3932.709085 -3231.739078
-2675.562424 -2414.272598 -2431.552043 -2586.936417 -2720.767366 -2746.990498
-2673.320535 -2546.512332 -2377.789192 -2114.006604 -1676.340949 -1029.415737
-221.753176 629.621816 1385.433594 1915.684166 2100.423659 1829.546413
1041.005346 -206.124362 -1682.574398 -3030.303051 -3901.626113 -4122.332192
-3773.821505 -3139.308159 -2551.554445 -1167.968469 -1659.015656 -2326.945522
-2830.802782 -2791.434124 -2007.049559 -594.399646 1041.005346 2386.989274
3045.003541 2867.682311 1965.807478 620.906468 -827.396578 -2073.454232
-2908.167877 -3254.776649 -3169.262646 -2794.172825 -2279.309853 -1715.180130
-1127.339655 -537.713714 -42.201784 168.369967 -119.115065 -1006.693418
-2375.116216 -3875.275108 -5042.280849 -5482.495113 -5042.280849 -3875.275108
-2375.116216 -1006.693418 -119.115065 168.369967 -42.201784 -537.713714
-1127.339655 -1715.180130 -2279.309853 -2794.172825 -3169.262646 -3254.776649
-2908.167877 -2073.454232 -827.396578 620.906468 1965.807478 2867.682311
3045.003541 2386.989274 1041.005346 -594.399646 -2007.049559 -2791.434124
-2830.802782 -2326.945522 -1659.015656 -1167.968469 -978.974732 -1234.038704
-1709.992901 -2139.067855 -2113.520115 -1343.513981 115.820703 1829.546413
3169.810018 3609.262898 2951.970942 1392.151753 -597.910863 -2468.127454
-3781.443207 -4329.883630 -4152.138580 -3461.924084 -2523.764026 -1535.360494
-577.564783 341.850789 1185.076510 1802.330714 1944.003735 1377.392278
43.965590 -1840.472670 -3810.946279 -5302.526976 -5858.015537 -5302.526976
-3810.946279 -1840.472670 43.965590 1377.392278 1944.003735 1802.330714
1185.076510 341.850789 -577.564783 -1535.360494 -2523.764026 -3461.924084
-4152.138580 -4329.883630 -3781.443207 -2468.127454 -597.910863 1392.151753
2951.970942 3609.262898 3169.810018 1829.546413 115.820703 -1343.513981
-2113.520115 -2139.067855 -1709.992901 -1234.038704 -978.974732 -1755.468500
-1632.983547 -1719.299943 -1886.228698 -1757.234681 -985.208922 442.806247
2100.423659 3300.150778 3444.954081 2338.574330 283.177222 -2067.927529
-4001.943976 -5028.138983 -5026.622976 -4220.838855 -3012.408475 -1772.548921
-696.297729 212.313804 1031.422199 1770.404346 2284.159615 2315.756367
1643.991430 243.150682 -1643.210051 -3556.763650 -4977.142246 -5500.929338
-4977.142246 -3556.763650 -1643.210051 243.150682 1643.991430 2315.756367
2284.159615 1770.404346 1031.422199 212.313804 -696.297729 -1772.548921
-3012.408475 -4220.838855 -5026.622976 -5028.138983 -4001.943976 -2067.927529
283.177222 2338.574330 3444.954081 3300.150778 2100.423659 442.806247
-985.208922 -1757.234681 -1886.228698 -1719.299943 -1632.983547 -1755.468500
-2713.512719 -2192.660815 -1857.279744 -1738.874606 -1520.459898 -816.833273
457.179127 1915.684166 2863.792808 2689.934460 1234.237887 -1092.188262
-3495.541350 -5173.031092 -5663.047310 -5000.247615 -3623.162441 -2110.431584
-898.053058 -123.615784 338.071727 696.197449 1049.869790 1304.262763
1240.242396 676.158293 -393.003915 -1763.537546 -3100.854555 -4064.841993
-4414.661811 -4064.841993 -3100.854555 -1763.537546 -393.003915 676.158293
1240.242396 1304.262763 1049.869790 696.197449 338.071727 -123.615784
-898.053058 -2110.431584 -3623.162441 -5000.247615 -5663.047310 -5173.031092
-3495.541350 -1092.188262 1234.237887 2689.934460 2863.792808 1915.684166
457.179127 -816.833273 -1520.459898 -1738.874606 -1857.279744 -2192.660815
-2713.512719 -3095.781188 -2330.381857 -1742.294883 -1490.935751 -1312.640792
-793.865700 216.332984 1385.433594 2044.381563 1604.035192 -43.728211
-2403.533355 -4604.548771 -5833.669713 -5721.471016 -4477.933431 -2730.081091
-1176.621362 -259.230290 -19.885580 -193.178293 -443.800862 -585.025172
-648.070465 -787.743492 -1122.466839 -1635.935880 -2198.842021 -2666.146800
-2955.497283 -3050.710913 -2955.497283 -2666.146800 -2198.842021 -1635.935880
-1122.466839 -787.743492 -648.070465 -585.025172 -443.800862 -193.178293
-19.885580 -259.230290 -1176.621362 -2730.081091 -4477.933431 -5721.471016
-5833.669713 -4604.548771 -2403.533355 -43.728211 1604.035192 2044.381563
1385.433594 216.332984 -793.865700 -1312.640792 -1490.935751 -1742.294883
-2330.381857 -3095.781188 -2678.813871 -1937.151559 -1373.446787 -1212.939910
-1220.912126 -965.835957 -253.065865 629.621816 1051.946721 466.357805
-1185.595944 -3365.705518 -5199.350301 -5935.818028 -5331.262352 -3743.820548
-1911.361497 -560.600241 -73.814992 -383.490093 -1117.750995 -1871.578149
-2420.418393 -2757.406582 -2973.693437 -3111.048375 -3116.069025 -2921.519073
-2562.878113 -2208.027468 -2059.558002 -2208.027468 -2562.878113 -2921.519073
-3116.069025 -3111.048375 -2973.693437 -2757.406582 -2420.418393 -1871.578149
-1117.750995 -383.490093 -73.814992 -560.600241 -1911.361497 -3743.820548
-5331.262352 -5935.818028 -5199.350301 -3365.705518 -1185.595944 466.357805
1051.946721 629.621816 -253.065865 -965.835957 -1220.912126 -1212.939910
-1373.446787 -1937.151559 -2678.813871 -1834.937030 -1363.017551 -1053.646100
-1138.558959 -1391.351835 -1381.111958 -903.358869 -221.753176 75.423288
-505.865831 -1981.917020 -3815.778951 -5198.698402 -5501.510713 -4615.560514
-2991.285394 -1375.387949 -418.929704 -384.008300 -1096.765679 -2136.121771
-3109.070393 -3829.394174 -4306.065888 -4595.488864 -4668.770025 -4417.259500
-3789.576802 -2929.241933 -2170.786548 -1867.593140 -2170.786548 -2929.241933
-3789.576802 -4417.259500 -4668.770025 -4595.488864 -4306.065888 -3829.394174
-3109.070393 -2136.121771 -1096.765679 -384.008300 -418.929704 -1375.387949
-2991.285394 -4615.560514 -5501.510713 -5198.698402 -3815.778951 -1981.917020
-505.865831 75.423288 -221.753176 -903.358869 -1381.111958 -1391.351835
-1138.558959 -1053.646100 -1363.017551 -1834.937030 -1140.168656 -1037.782177
-1053.747446 -1393.343243 -1833.194489 -1967.071705 -1613.556411 -1029.415737
-754.539519 -1214.660891 -2386.591538 -3769.248186 -4674.962334 -4639.398294
-3687.679921 -2306.065632 -1158.814324 -734.593061 -1128.633924 -2067.465013
-3129.692315 -4002.057506 -4603.956256 -5018.985761 -5317.055575 -5429.799506
-5192.383767 -4520.893764 -3570.738483 -2723.544312 -2383.572976 -2723.544312
-3570.738483 -4520.893764 -5192.383767 -5429.799506 -5317.055575 -5018.985761
-4603.956256 -4002.057506 -3129.692315 -2067.465013 -1128.633924 -734.593061
-1158.814324 -2306.065632 -3687.679921 -4639.398294 -4674.962334 -3769.248186
-2386.591538 -1214.660891 -754.539519 -1029.415737 -1613.556411 -1967.071705
-1833.194489 -1393.343243 -1053.747446 -1037.782177 -1140.168656 -875.790852
-1060.297917 -1311.285661 -1803.716943 -2322.532816 -2503.193746 -2203.859762
-1676.340949 -1397.370799 -1705.961494 -2535.591685 -3440.088625 -3885.154693
-3594.719779 -2722.912048 -1755.766416 -1223.111092 -1406.507858 -2213.192971
-3273.796972 -4185.185483 -4737.360332 -4982.621175 -5116.263286 -5271.100314
-5389.864271 -5278.803958 -4801.074822 -4050.101014 -3349.928470 -3063.911071
-3349.928470 -4050.101014 -4801.074822 -5278.803958 -5389.864271 -5271.100314
-5116.263286 -4982.621175 -4737.360332 -4185.185483 -3273.796972 -2213.192971
-1406.507858 -1223.111092 -1755.766416 -2722.912048 -3594.719779 -3885.154693
-3440.088625 -2535.591685 -1705.961494 -1397.370799 -1676.340949 -2203.859762
-2503.193746 -2322.532816 -1803.716943 -1311.285661 -1060.297917 -875.790852
-833.849592 -1102.177382 -1426.532538 -1962.798729 -2505.727220 -2728.865787
-2520.929264 -2114.006604 -1904.896820 -2133.718804 -2687.350687 -3177.971775
-3227.299294 -2742.693168 -1995.233362 -1459.349080 -1529.247940 -2291.219358
-3481.595627 -4643.499836 -5381.903954 -5564.530027 -5352.136093 -5048.476868
-4877.065315 -4841.427787 -4765.649828 -4477.384862 -3984.812576 -3502.365187
-3300.970411 -3502.365187 -3984.812576 -4477.384862 -4765.649828 -4841.427787
-4877.065315 -5048.476868 -5352.136093 -5564.530027 -5381.903954 -4643.499836
-3481.595627 -2291.219358 -1529.247940 -1459.349080 -1995.233362 -2742.693168
-3227.299294 -3177.971775 -2687.350687 -2133.718804 -1904.896820 -2114.006604
-2520.929264 -2728.865787 -2505.727220 -1962.798729 -1426.532538 -1102.177382
-833.849592 -565.392262 -701.797225 -971.500658 -1520.956266 -2141.340632
-2515.542881 -2530.937475 -2377.789192 -2367.879368 -2650.678808 -3074.277903
-3301.022078 -3078.422626 -2455.158619 -1787.894550 -1540.974739 -2014.548009
-3166.875317 -4626.669025 -5879.576574 -6522.226353 -6446.528529 -5857.177702
-5119.421044 -4535.089890 -4189.982438 -3966.511041 -3697.338582 -3332.742353
-2989.031930 -2846.160229 -2989.031930 -3332.742353 -3697.338582 -3966.511041
-4189.982438 -4535.089890 -5119.421044 -5857.177702 -6446.528529 -6522.226353
-5879.576574 -4626.669025 -3166.875317 -2014.548009 -1540.974739 -1787.894550
-2455.158619 -3078.422626 -3301.022078 -3074.277903 -2650.678808 -2367.879368
-2377.789192 -2530.937475 -2515.542881 -2141.340632 -1520.956266 -971.500658
-701.797225 -565.392262 160.940201 301.127793 132.825883 -481.659725
-1302.315061 -1975.689095 -2346.078731 -2546.512331 -2822.405931 -3270.442235
-3726.098386 -3888.329938 -3571.595339 -2885.615519 -2212.665826 -2003.331105
-2525.508007 -3713.523711 -5192.031255 -6452.148427 -7085.485672 -6958.792791
-6243.120395 -5287.379773 -4414.594665 -3767.034701 -3293.077486 -2867.417007
-2439.103560 -2087.338902 -1948.157728 -2087.338902 -2439.103560 -2867.417007
-3293.077486 -3767.034701 -4414.594665 -5287.379773 -6243.120395 -6958.792791
-7085.485672 -6452.148427 -5192.031255 -3713.523711 -2525.508007 -2003.331105
-2212.665826 -2885.615519 -3571.595339 -3888.329938 -3726.098386 -3270.442235
-2822.405931 -2546.512331 -2346.078731 -1975.689095 -1302.315061 -481.659725
132.825883 301.127793 160.940201 1087.299425 1554.912198 1477.808707
731.800295 -380.727861 -1423.353985 -2161.757556 -2673.320535 -3181.835030
-3796.367821 -4384.195348 -4669.415021 -4460.435579 -3823.831939 -3083.012508
-2653.524259 -2825.850801 -3618.852345 -4771.799936 -5868.643476 -6529.278154
-6573.880698 -6077.632065 -5289.006260 -4465.513431 -3736.111030 -3081.214560
-2432.024208 -1796.693690 -1301.497004 -1111.319242 -1301.497004 -1796.693690
-2432.024208 -3081.214560 -3736.111030 -4465.513431 -5289.006260 -6077.632065
-6573.880698 -6529.278154 -5868.643476 -4771.799936 -3618.852345 -2825.850801
-2653.524259 -3083.012508 -3823.831939 -4460.435579 -4669.415021 -4384.195348
-3796.367821 -3181.835030 -2673.320535 -2161.757556 -1423.353985 -380.727861
731.800295 1477.808707 1554.912198 1087.299425 1614.629924 2391.737272
2390.953396 1504.786361 121.084294 -1207.549567 -2149.748970 -2746.990498
-3262.485761 -3895.755786 -4600.356064 -5122.933624 -5200.867482 -4757.842063
-3969.774899 -3179.198207 -2725.816981 -2789.475083 -3318.823394 -4072.651275
-4748.870003 -5131.476735 -5171.373459 -4954.404298 -4588.029319 -4102.037181
-3449.723438 -2610.111156 -1697.197070 -965.208599 -682.817716 -965.208599
-1697.197070 -2610.111156 -3449.723438 -4102.037181 -4588.029319 -4954.404298
-5171.373459 -5131.476735 -4748.870003 -4072.651275 -3318.823394 -2789.475083
-2725.816981 -3179.198207 -3969.774899 -4757.842063 -5200.867482 -5122.933624
-4600.356064 -3895.755786 -3262.485761 -2746.990498 -2149.748970 -1207.549567
121.084294 1504.786361 2390.953396 2391.737272 1614.629924 1258.294903
2290.458050 2369.112554 1403.380859 -122.801140 -1526.778523 -2380.816350
-2720.767366 -2908.715792 -3304.040441 -3997.047372 -4765.992907 -5241.513742
-5141.053690 -4429.437062 -3335.374702 -2238.891387 -1499.127347 -1308.421043
-1640.331802 -2308.896620 -3090.913622 -3823.252893 -4411.519527 -4766.538135
-4756.404137 -4253.894514 -3266.765426 -2040.046117 -1011.829331 -609.804661
-1011.829331 -2040.046117 -3266.765426 -4253.894514 -4756.404137 -4766.538135
-4411.519527 -3823.252893 -3090.913622 -2308.896620 -1640.331802 -1308.421043
-1499.127347 -2238.891387 -3335.374702 -4429.437062 -5141.053690 -5241.513742
-4765.992907 -3997.047372 -3304.040441 -2908.715792 -2720.767366 -2380.816350
-1526.778523 -122.801140 1403.380859 2369.112554 2290.458050 1258.294903
58.428716 1264.177503 1414.760731 438.284585 -1082.898068 -2338.813471
-2820.197769 -2586.936417 -2139.754858 -2037.842017 -2538.779360 -3468.942414
-4355.777533 -4704.393088 -4254.179908 -3095.787967 -1613.838852 -302.964000
442.067336 457.156756 -191.149592 -1302.457861 -2642.818015 -3974.188626
-5025.393873 -5493.167920 -5147.099158 -4005.208091 -2441.265784 -1090.649603
-557.640438 -1090.649603 -2441.265784 -4005.208091 -5147.099158 -5493.167920
-5025.393873 -3974.188626 -2642.818015 -1302.457861 -191.149592 457.156756
442.067336 -302.964000 -1613.838852 -3095.787967 -4254.179908 -4704.393088
-4355.777533 -3468.942414 -2538.779360 -2037.842017 -2139.754858 -2586.936417
-2820.197769 -2338.813471 -1082.898068 438.284585 1414.760731 1264.177503
58.428716 -1365.220976 -105.089049 47.833287 -946.790217 -2406.907435
-3408.041111 -3381.471337 -2431.552043 -1207.024784 -465.174911 -629.132772
-1586.850228 -2798.843026 -3608.556375 -3571.950305 -2648.555706 -1184.864073
274.442126 1233.270794 1418.587767 812.072432 -429.871150 -2067.475104
-3802.621435 -5257.030239 -6002.798319 -5717.747332 -4410.835217 -2546.747293
-916.880343 -271.083114 -916.880343 -2546.747293 -4410.835217 -5717.747332
-6002.798319 -5257.030239 -3802.621435 -2067.475104 -429.871150 812.072432
1418.587767 1233.270794 274.442126 -1184.864073 -2648.555706 -3571.950305
-3608.556375 -2798.843026 -1586.850228 -629.132772 -465.174911 -1207.024784
-2431.552043 -3381.471337 -3408.041111 -2406.907435 -946.790217 47.833287
-105.089049 -1365.220976 -2154.418472 -1000.892673 -1000.364225 -2136.843514
-3624.790572 -4442.865599 -3986.941793 -2414.272598 -501.120773 839.155130
1054.633850 196.520543 -1178.408460 -2337.821107 -2738.439294 -2248.613980
-1147.688185 61.582557 903.290331 1101.799037 608.412919 -477.537743
-1983.484968 -3659.124571 -5128.858215 -5920.254427 -5647.530618 -4280.044517
-2296.140604 -547.764046 147.315135 -547.764046 -2296.140604 -4280.044517
-5647.530618 -5920.254427 -5128.858215 -3659.124571 -1983.484968 -477.537743
608.412919 1101.799037 903.290331 61.582557 -1147.688185 -2248.613980
-2738.439294 -2337.821107 -1178.408460 196.520543 1054.633850 839.155130
-501.120773 -2414.272598 -3986.941793 -4442.865599 -3624.790572 -2136.843514
-1000.364225 -1000.892673 -2154.418472 -1715.305099 -844.426877 -1199.286110
-2678.019526 -4388.096462 -5231.326332 -4590.898889 -2675.562424 -349.359497
1385.378756 1909.359877 1231.863475 -114.670732 -1410.974020 -2111.363277
-2053.053518 -1444.085257 -679.486508 -116.629799 56.816475 -189.535404
-823.274878 -1804.109564 -3030.220984 -4234.962716 -4979.839124 -4837.989923
-3693.058298 -1933.029954 -342.831111 295.953244 -342.831111 -1933.029954
-3693.058298 -4837.989923 -4979.839124 -4234.962716 -3030.220984 -1804.109564
-823.274878 -189.535404 56.816475 -116.629799 -679.486508 -1444.085257
-2053.053518 -2111.363277 -1410.974020 -114.670732 1231.863475 1909.359877
1385.378756 -349.359497 -2675.562424 -4590.898889 -5231.326332 -4388.096462
-2678.019526 -1199.286110 -844.426877 -1715.305099 -64.439283 389.785063
-486.415200 -2484.686792 -4608.801256 -5704.779965 -5161.464252 -3231.739078
-824.078606 1038.424194 1733.577960 1258.516297 100.572574 -1096.922405
-1862.618707 -2060.285813 -1844.179858 -1478.201669 -1153.843649 -923.928743
-775.093629 -749.015316 -977.561802 -1570.214114 -2436.913661 -3221.867599
-3463.908910 -2912.917466 -1770.366878 -638.339012 -167.940310 -638.339012
-1770.366878 -2912.917466 -3463.908910 -3221.867599 -2436.913661 -1570.214114
-977.561802 -749.015316 -775.093629 -923.928743 -1153.843649 -1478.201669
-1844.179858 -2060.285813 -1862.618707 -1096.922405 100.572574 1258.516297
1733.577960 1038.424194 -824.078606 -3231.739078 -5161.464252 -5704.779965
-4608.801256 -2484.686792 -486.415200 389.785063 -64.439283 2168.759272
2175.517136 737.631120 -1831.065712 -4446.123843 -5917.899227 -5651.247957
-3932.709085 -1682.312312 102.065406 838.542525 537.618094 -357.902202
-1302.065826 -1931.049601 -2168.431857 -2140.181766 -1994.705253 -1765.233428
-1372.159189 -757.743107 -36.109573 488.504561 490.347329 -126.901191
-1099.287113 -1929.661936 -2212.291195 -1918.844137 -1414.580363 -1174.970934
-1414.580363 -1918.844137 -2212.291195 -1929.661936 -1099.287113 -126.901191
490.347329 488.504561 -36.109573 -757.743107 -1372.159189 -1765.233428
-1994.705253 -2140.181766 -2168.431857 -1931.049601 -1302.065826 -357.902202
537.618094 838.542525 102.065406 -1682.312312 -3932.709085 -5651.247957
-5917.899227 -4446.123843 -1831.065712 737.631120 2175.517136 2168.759272
4051.172593 3713.343438 1842.209455 -1170.582387 -4181.070970 -5980.850352
-5990.701610 -4518.360722 -2480.161245 -837.722462 -125.798741 -312.497896
-985.250755 -1675.833316 -2111.082877 -2271.696827 -2274.650969 -2192.728521
-1949.623208 -1373.070727 -375.573585 874.013462 1943.750471 2347.400014
1849.671790 646.619161 -733.379272 -1757.193467 -2206.518984 -2248.197307
-2208.921042 -2248.197307 -2206.518984 -1757.193467 -733.379272 646.619161
1849.671790 2347.400014 1943.750471 874.013462 -375.573585 -1373.070727
-1949.623208 -2192.728521 -2274.650969 -2271.696827 -2111.082877 -1675.833316
-985.250755 -312.497896 -125.798741 -837.722462 -2480.161245 -4518.360722
-5990.701610 -5980.850352 -4181.070970 -1170.582387 1842.209455 3713.343438
4051.172593 4782.494869 4315.236489 2281.312958 -898.965555 -4060.618193
-5989.557214 -6113.120254 -4746.309167 -2802.165663 -1226.104929 -532.630766
-679.917522 -1265.838513 -1851.473613 -2198.705544 -2311.377593 -2305.298240
-2227.353537 -1962.557728 -1305.815484 -159.523814 1286.886769 2554.325211
3097.438528 2629.805771 1322.846603 -282.348354 -1603.246060 -2347.882888
-2605.900068 -2645.914083 -2605.900068 -2347.882888 -1603.246060 -282.348354
1322.846603 2629.805771 3097.438528 2554.325211 1286.886769 -159.523814
-1305.815484 -1962.557728 -2227.353537 -2305.298240 -2311.377593 -2198.705544
-1851.473613 -1265.838513 -679.917522 -532.630766 -1226.104929 -2802.165663
-4746.309167 -6113.120254 -5989.557214 -4060.618193 -898.965555 2281.312958
4315.236489 4782.494869 4051.172593 3713.343438 1842.209455 -1170.582387
-4181.070970 -5980.850352 -5990.701610 -4518.360722 -2480.161245 -837.722462
-125.798741 -312.497896 -985.250755 -1675.833316 -2111.082877 -2271.696827
-2274.650969 -2192.728521 -1949.623208 -1373.070727 -375.573585 874.013462
1943.750471 2347.400014 1849.671790 646.619161 -733.379272 -1757.193467
-2206.518984 -2248.197307 -2208.921042 -2248.197307 -2206.518984 -1757.193467
-733.379272 646.619161 1849.671790 2347.400014 1943.750471 874.013462
-375.573585 -1373.070727 -1949.623208 -2192.728521 -2274.650969 -2271.696827
-2111.082877 -1675.833316 -985.250755 -312.497896 -125.798741 -837.722462
-2480.161245 -4518.360722 -5990.701610 -5980.850352 -4181.070970 -1170.582387
1842.209455 3713.343438 4051.172593 2168.759272 2175.517136 737.631120
-1831.065712 -4446.123843 -5917.899227 -5651.247957 -3932.709085 -1682.312312
102.065406 838.542525 537.618094 -357.902202 -1302.065826 -1931.049601
-2168.431857 -2140.181766 -1994.705253 -1765.233428 -1372.159189 -757.743107
-36.109573 488.504561 490.347329 -126.901191 -1099.287113 -1929.661936
-2212.291195 -1918.844137 -1414.580363 -1174.970934 -1414.580363 -1918.844137
-2212.291195 -1929.661936 -1099.287113 -126.901191 490.347329 488.504561
-36.109573 -757.743107 -1372.159189 -1765.233428 -1994.705253 -2140.181766
-2168.431857 -1931.049601 -1302.065826 -357.902202 537.618094 838.542525
102.065406 -1682.312312 -3932.709085 -5651.247957 -5917.899227 -4446.123843
-1831.065712 737.631120 2175.517136 2168.759272 -64.439283 389.785063
-486.415200 -2484.686792 -4608.801256 -5704.779965 -5161.464252 -3231.739078
-824.078606 1038.424194 1733.577960 1258.516297 100.572574 -1096.922405
-1862.618707 -2060.285813 -1844.179858 -1478.201669 -1153.843649 -923.928743
-775.093629 -749.015316 -977.561802 -1570.214114 -2436.913661 -3221.867599
-3463.908910 -2912.917466 -1770.366878 -638.339012 -167.940310 -638.339012
-1770.366878 -2912.917466 -3463.908910 -3221.867599 -2436.913661 -1570.214114
-977.561802 -749.015316 -775.093629 -923.928743 -1153.843649 -1478.201669
-1844.179858 -2060.285813 -1862.618707 -1096.922405 100.572574 1258.516297
1733.577960 1038.424194 -824.078606 -3231.739078 -5161.464252 -5704.779965
-4608.801256 -2484.686792 -486.415200 389.785063 -64.439283 -1715.305099
-844.426877 -1199.286110 -2678.019526 -4388.096462 -5231.326332 -4590.898889
-2675.562424 -349.359497 1385.378756 1909.359877 1231.863475 -114.670732
-1410.974020 -2111.363277 -2053.053518 -1444.085257 -679.486508 -116.629799
56.816475 -189.535404 -823.274878 -1804.109564 -3030.220984 -4234.962716
-4979.839124 -4837.989923 -3693.058298 -1933.029954 -342.831111 295.953244
-342.831111 -1933.029954 -3693.058298 -4837.989923 -4979.839124 -4234.962716
-3030.220984 -1804.109564 -823.274878 -189.535404 56.816475 -116.629799
-679.486508 -1444.085257 -2053.053518 -2111.363277 -1410.974020 -114.670732
1231.863475 1909.359877 1385.378756 -349.359497 -2675.562424 -4590.898889
-5231.326332 -4388.096462 -2678.019526 -1199.286110 -844.426877 -1715.305099
-2154.418472 -1000.892673 -1000.364225 -2136.843514 -3624.790572 -4442.865599
-3986.941793 -2414.272598 -501.120773 839.155130 1054.633850 196.520543
-1178.408460 -2337.821107 -2738.439294 -2248.613980 -1147.688185 61.582557
903.290331 1101.799037 608.412919 -477.537743 -1983.484968 -3659.124571
-5128.858215 -5920.254427 -5647.530618 -4280.044517 -2296.140604 -547.764046
147.315135 -547.764046 -2296.140604 -4280.044517 -5647.530618 -5920.254427
-5128.858215 -3659.124571 -1983.484968 -477.537743 608.412919 1101.799037
903.290331 61.582557 -1147.688185 -2248.613980 -2738.439294 -2337.821107
-1178.408460 196.520543 1054.633850 839.155130 -501.120773 -2414.272598
-3986.941793 -4442.865599 -3624.790572 -2136.843514 -1000.364225 -1000.892673
-2154.418472 -1365.220976 -105.089049 47.833287 -946.790217 -2406.907435
-3408.041111 -3381.471337 -2431.552043 -1207.024784 -465.174911 -629.132772
-1586.850228 -2798.843026 -3608.556375 -3571.950305 -2648.555706 -1184.864073
274.442126 1233.270794 1418.587767 812.072432 -429.871150 -2067.475104
-3802.621435 -5257.030239 -6002.798319 -5717.747332 -4410.835217 -2546.747293
-916.880343 -271.083114 -916.880343 -2546.747293 -4410.835217 -5717.747332
-6002.798319 -5257.030239 -3802.621435 -2067.475104 -429.871150 812.072432
1418.587767 1233.270794 274.442126 -1184.864073 -2648.555706 -3571.950305
-3608.556375 -2798.843026 -1586.850228 -629.132772 -465.174911 -1207.024784
-2431.552043 -3381.471337 -3408.041111 -2406.907435 -946.790217 47.833287
-105.089049 -1365.220976 58.428716 1264.177503 1414.760731 438.284585
-1082.898068 -2338.813471 -2820.197769 -2586.936417 -2139.754858 -2037.842017
-2538.779360 -3468.942414 -4355.777533 -4704.393088 -4254.179908 -3095.787967
-1613.838852 -302.964000 442.067336 457.156756 -191.149592 -1302.457861
-2642.818015 -3974.188626 -5025.393873 -5493.167920 -5147.099158 -4005.208091
-2441.265784 -1090.649603 -557.640438 -1090.649603 -2441.265784 -4005.208091
-5147.099158 -5493.167920 -5025.393873 -3974.188626 -2642.818015 -1302.457861
-191.149592 457.156756 442.067336 -302.964000 -1613.838852 -3095.787967
-4254.179908 -4704.393088 -4355.777533 -3468.942414 -2538.779360 -2037.842017
-2139.754858 -2586.936417 -2820.197769 -2338.813471 -1082.898068 438.284585
1414.760731 1264.177503 58.428716 1258.294903 2290.458050 2369.112554
1403.380859 -122.801140 -1526.778523 -2380.816350 -2720.767366 -2908.715792
-3304.040441 -3997.047372 -4765.992907 -5241.513742 -5141.053690 -4429.437062
-3335.374702 -2238.891387 -1499.127347 -1308.421043 -1640.331802 -2308.896620
-3090.913622 -3823.252893 -4411.519527 -4766.538135 -4756.404137 -4253.894514
-3266.765426 -2040.046117 -1011.829331 -609.804661 -1011.829331 -2040.046117
-3266.765426 -4253.894514 -4756.404137 -4766.538135 -4411.519527 -3823.252893
-3090.913622 -2308.896620 -1640.331802 -1308.421043 -1499.127347 -2238.891387
-3335.374702 -4429.437062 -5141.053690 -5241.513742 -4765.992907 -3997.047372
-3304.040441 -2908.715792 -2720.767366 -2380.816350 -1526.778523 -122.801140
1403.380859 2369.112554 2290.458050 1258.294903 1614.629924 2391.737272
2390.953396 1504.786361 121.084294 -1207.549567 -2149.748970 -2746.990498
-3262.485761 -3895.755786 -4600.356064 -5122.933624 -5200.867482 -4757.842063
-3969.774899 -3179.198207 -2725.816981 -2789.475083 -3318.823394 -4072.651275
-4748.870003 -5131.476735 -5171.373459 -4954.404298 -4588.029319 -4102.037181
-3449.723438 -2610.111156 -1697.197070 -965.208599 -682.817716 -965.208599
-1697.197070 -2610.111156 -3449.723438 -4102.037181 -4588.029319 -4954.404298
-5171.373459 -5131.476735 -4748.870003 -4072.651275 -3318.823394 -2789.475083
-2725.816981 -3179.198207 -3969.774899 -4757.842063 -5200.867482 -5122.933624
-4600.356064 -3895.755786 -3262.485761 -2746.990498 -2149.748970 -1207.549567
121.084294 1504.786361 2390.953396 2391.737272 1614.629924 1087.299425
1554.912198 1477.808707 731.800295 -380.727861 -1423.353985 -2161.757556
-2673.320535 -3181.835030 -3796.367821 -4384.195348 -4669.415021 -4460.435579
-3823.831939 -3083.012508 -2653.524259 -2825.850801 -3618.852345 -4771.799936
-5868.643476 -6529.278154 -6573.880698 -6077.632065 -5289.006260 -4465.513431
-3736.111030 -3081.214560 -2432.024208 -1796.693690 -1301.497004 -1111.319242
-1301.497004 -1796.693690 -2432.024208 -3081.214560 -3736.111030 -4465.513431
-5289.006260 -6077.632065 -6573.880698 -6529.278154 -5868.643476 -4771.799936
-3618.852345 -2825.850801 -2653.524259 -3083.012508 -3823.831939 -4460.435579
-4669.415021 -4384.195348 -3796.367821 -3181.835030 -2673.320535 -2161.757556
-1423.353985 -380.727861 731.800295 1477.808707 1554.912198 1087.299425
160.940201 301.127793 132.825883 -481.659725 -1302.315061 -1975.689095
-2346.078731 -2546.512331 -2822.405931 -3270.442235 -3726.098386 -3888.329938
-3571.595339 -2885.615519 -2212.665826 -2003.331105 -2525.508007 -3713.523711
-5192.031255 -6452.148427 -7085.485672 -6958.792791 -6243.120395 -5287.379773
-4414.594665 -3767.034701 -3293.077486 -2867.417007 -2439.103560 -2087.338902
-1948.157728 -2087.338902 -2439.103560 -2867.417007 -3293.077486 -3767.034701
-4414.594665 -5287.379773 -6243.120395 -6958.792791 -7085.485672 -6452.148427
-5192.031255 -3713.523711 -2525.508007 -2003.331105 -2212.665826 -2885.615519
-3571.595339 -3888.329938 -3726.098386 -3270.442235 -2822.405931 -2546.512332
-2346.078731 -1975.689095 -1302.315061 -481.659725 132.825883 301.127793
160.940201 -565.392262 -701.797225 -971.500658 -1520.956266 -2141.340632
-2515.542881 -2530.937475 -2377.789192 -2367.879368 -2650.678808 -3074.277903
-3301.022078 -3078.422626 -2455.158619 -1787.894550 -1540.974739 -2014.548009
-3166.875317 -4626.669025 -5879.576574 -6522.226353 -6446.528529 -5857.177702
-5119.421044 -4535.089890 -4189.982438 -3966.511041 -3697.338582 -3332.742353
-2989.031930 -2846.160229 -2989.031930 -3332.742353 -3697.338582 -3966.511041
-4189.982438 -4535.089890 -5119.421044 -5857.177702 -6446.528529 -6522.226353
-5879.576574 -4626.669025 -3166.875317 -2014.548009 -1540.974739 -1787.894550
-2455.158619 -3078.422626 -3301.022078 -3074.277903 -2650.678808 -2367.879368
-2377.789192 -2530.937475 -2515.542881 -2141.340632 -1520.956266 -971.500658
-701.797225 -565.392262 -833.849592 -1102.177382 -1426.532538 -1962.798729
-2505.727220 -2728.865787 -2520.929264 -2114.006604 -1904.896820 -2133.718804
-2687.350687 -3177.971775 -3227.299294 -2742.693168 -1995.233362 -1459.349080
-1529.247940 -2291.219358 -3481.595627 -4643.499836 -5381.903954 -5564.530027
-5352.136093 -5048.476868 -4877.065315 -4841.427787 -4765.649828 -4477.384862
-3984.812576 -3502.365187 -3300.970411 -3502.365187 -3984.812576 -4477.384862
-4765.649828 -4841.427787 -4877.065315 -5048.476868 -5352.136093 -5564.530027
-5381.903954 -4643.499836 -3481.595627 -2291.219358 -1529.247940 -1459.349080
-1995.233362 -2742.693168 -3227.299294 -3177.971775 -2687.350687 -2133.718804
-1904.896820 -2114.006604 -2520.929264 -2728.865787 -2505.727220 -1962.798729
-1426.532538 -1102.177382 -833.849592 -875.790852 -1060.297917 -1311.285661
-1803.716943 -2322.532816 -2503.193746 -2203.859762 -1676.340949 -1397.370799
-1705.961494 -2535.591685 -3440.088625 -3885.154693 -3594.719779 -2722.912048
-1755.766416 -1223.111092 -1406.507858 -2213.192971 -3273.796972 -4185.185483
-4737.360332 -4982.621175 -5116.263286 -5271.100314 -5389.864271 -5278.803958
-4801.074822 -4050.101014 -3349.928470 -3063.911071 -3349.928470 -4050.101014
-4801.074822 -5278.803958 -5389.864271 -5271.100314 -5116.263286 -4982.621175
-4737.360332 -4185.185483 -3273.796972 -2213.192971 -1406.507858 -1223.111092
-1755.766416 -2722.912048 -3594.719779 -3885.154693 -3440.088625 -2535.591685
-1705.961494 -1397.370799 -1676.340949 -2203.859762 -2503.193746 -2322.532816
-1803.716943 -1311.285661 -1060.297917 -875.790852 -1140.168656 -1037.782177
-1053.747446 -1393.343243 -1833.194489 -1967.071705 -1613.556411 -1029.415737
-754.539519 -1214.660891 -2386.591538 -3769.248186 -4674.962334 -4639.398294
-3687.679921 -2306.065632 -1158.814324 -734.593061 -1128.633924 -2067.465013
-3129.692315 -4002.057506 -4603.956256 -5018.985761 -5317.055575 -5429.799506
-5192.383767 -4520.893764 -3570.738483 -2723.544312 -2383.572976 -2723.544312
-3570.738483 -4520.893764 -5192.383767 -5429.799506 -5317.055575 -5018.985761
-4603.956256 -4002.057506 -3129.692315 -2067.465013 -1128.633924 -734.593061
-1158.814324 -2306.065632 -3687.679921 -4639.398294 -4674.962334 -3769.248186
-2386.591538 -1214.660891 -754.539519 -1029.415737 -1613.556411 -1967.071705
-1833.194489 -1393.343243 -1053.747446 -1037.782177 -1140.168656 -1834.937030
-1363.017551 -1053.646100 -1138.558959 -1391.351835 -1381.111958 -903.358869
-221.753176 75.423288 -505.865831 -1981.917020 -3815.778951 -5198.698402
-5501.510713 -4615.560514 -2991.285394 -1375.387949 -418.929704 -384.008300
-1096.765679 -2136.121771 -3109.070393 -3829.394174 -4306.065888 -4595.488864
-4668.770025 -4417.259500 -3789.576802 -2929.241933 -2170.786548 -1867.593140
-2170.786548 -2929.241933 -3789.576802 -4417.259500 -4668.770025 -4595.488864
-4306.065888 -3829.394174 -3109.070393 -2136.121771 -1096.765679 -384.008300
-418.929704 -1375.387949 -2991.285394 -4615.560514 -5501.510713 -5198.698402
-3815.778951 -1981.917020 -505.865831 75.423288 -221.753176 -903.358869
-1381.111958 -1391.351835 -1138.558959 -1053.646100 -1363.017551 -1834.937030
-2678.813871 -1937.151559 -1373.446787 -1212.939910 -1220.912126 -965.835957
-253.065865 629.621816 1051.946721 466.357805 -1185.595944 -3365.705518
-5199.350301 -5935.818028 -5331.262352 -3743.820548 -1911.361497 -560.600241
-73.814992 -383.490093 -1117.750995 -1871.578149 -2420.418393 -2757.406582
-2973.693437 -3111.048375 -3116.069025 -2921.519073 -2562.878113 -2208.027468
-2059.558002 -2208.027468 -2562.878113 -2921.519073 -3116.069025 -3111.048375
-2973.693437 -2757.406582 -2420.418393 -1871.578149 -1117.750995 -383.490093
-73.814992 -560.600241 -1911.361497 -3743.820548 -5331.262352 -5935.818028
-5199.350301 -3365.705518 -1185.595944 466.357805 1051.946721 629.621816
-253.065865 -965.835957 -1220.912126 -1212.939910 -1373.446787 -1937.151559
-2678.813871 -3095.781188 -2330.381857 -1742.294883 -1490.935751 -1312.640792
-793.865700 216.332984 1385.433594 2044.381563 1604.035192 -43.728211
-2403.533355 -4604.548771 -5833.669713 -5721.471016 -4477.933431 -2730.081091
-1176.621362 -259.230290 -19.885580 -193.178293 -443.800862 -585.025172
-648.070465 -787.743492 -1122.466839 -1635.935880 -2198.842021 -2666.146800
-2955.497283 -3050.710913 -2955.497283 -2666.146800 -2198.842021 -1635.935880
-1122.466839 -787.743492 -648.070465 -585.025172 -443.800862 -193.178293
-19.885580 -259.230290 -1176.621362 -2730.081091 -4477.933431 -5721.471016
-5833.669713 -4604.548771 -2403.533355 -43.728211 1604.035192 2044.381563
1385.433594 216.332984 -793.865700 -1312.640792 -1490.935751 -1742.294883
-2330.381857 -3095.781188 -2713.512719 -2192.660815 -1857.279744 -1738.874606
-1520.459898 -816.833273 457.179127 1915.684166 2863.792808 2689.934460
1234.237887 -1092.188262 -3495.541350 -5173.031092 -5663.047310 -5000.247615
-3623.162441 -2110.431584 -898.053058 -123.615784 338.071727 696.197449
1049.869790 1304.262763 1240.242396 676.158293 -393.003915 -1763.537546
-3100.854555 -4064.841993 -4414.661811 -4064.841993 -3100.854555 -1763.537546
-393.003915 676.158293 1240.242396 1304.262763 1049.869790 696.197449
338.071727 -123.615784 -898.053058 -2110.431584 -3623.162441 -5000.247615
-5663.047310 -5173.031092 -3495.541350 -1092.188262 1234.237887 2689.934460
2863.792808 1915.684166 457.179127 -816.833273 -1520.459898 -1738.874606
-1857.279744 -2192.660815 -2713.512719 -1755.468500 -1632.983547 -1719.299943
-1886.228698 -1757.234681 -985.208922 442.806247 2100.423659 3300.150778
3444.954081 2338.574330 283.177222 -2067.927529 -4001.943976 -5028.138983
-5026.622976 -4220.838855 -3012.408475 -1772.548921 -696.297729 212.313804
1031.422199 1770.404346 2284.159615 2315.756367 1643.991430 243.150682
-1643.210051 -3556.763650 -4977.142246 -5500.929338 -4977.142246 -3556.763650
-1643.210051 243.150682 1643.991430 2315.756367 2284.159615 1770.404346
1031.422199 212.313804 -696.297729 -1772.548921 -3012.408475 -4220.838855
-5026.622976 -5028.138983 -4001.943976 -2067.927529 283.177222 2338.574330
3444.954081 3300.150778 2100.423659 442.806247 -985.208922 -1757.234681
-1886.228698 -1719.299943 -1632.983547 -1755.468500 -978.974732 -1234.038704
-1709.992901 -2139.067855 -2113.520115 -1343.513981 115.820703 1829.546413
3169.810018 3609.262898 2951.970942 1392.151753 -597.910863 -2468.127454
-3781.443207 -4329.883630 -4152.138580 -3461.924084 -2523.764026 -1535.360494
-577.564783 341.850789 1185.076510 1802.330714 1944.003735 1377.392278
43.965590 -1840.472670 -3810.946279 -5302.526976 -5858.015537 -5302.526976
-3810.946279 -1840.472670 43.965590 1377.392278 1944.003735 1802.330714
1185.076510 341.850789 -577.564783 -1535.360494 -2523.764026 -3461.924084
-4152.138580 -4329.883630 -3781.443207 -2468.127454 -597.910863 1392.151753
2951.970942 3609.262898 3169.810018 1829.546413 115.820703 -1343.513981
-2113.520115 -2139.067855 -1709.992901 -1234.038704 -978.974732 -1167.968469
-1659.015656 -2326.945522 -2830.802782 -2791.434124 -2007.049559 -594.399646
1041.005346 2386.989274 3045.003541 2867.682311 1965.807478 620.906468
-827.396578 -2073.454232 -2908.167877 -3254.776649 -3169.262646 -2794.172825
-2279.309853 -1715.180130 -1127.339655 -537.713714 -42.201784 168.369967
-119.115065 -1006.693418 -2375.116216 -3875.275108 -5042.280849 -5482.495113
-5042.280849 -3875.275108 -2375.116216 -1006.693418 -119.115065 168.369967
-42.201784 -537.713714 -1127.339655 -1715.180130 -2279.309853 -2794.172825
-3169.262646 -3254.776649 -2908.167877 -2073.454232 -827.396578 620.906468
1965.807478 2867.682311 3045.003541 2386.989274 1041.005346 -594.399646
-2007.049559 -2791.434124 -2830.802782 -2326.945522 -1659.015656 -1167.968469
-2551.554445 -3139.308159 -3773.821505 -4122.332192 -3901.626113 -3030.303051
-1682.574398 -206.124362 1041.005346 1829.546413 2100.423659 1915.684166
1385.433594 629.621816 -221.753176 -1029.415737 -1676.340949 -2114.006604
-2377.789192 -2546.512332 -2673.320535 -2746.990498 -2720.767366 -2586.936417
-2431.552043 -2414.272598 -2675.562424 -3231.739078 -3932.709085 -4518.360722
-4746.309167 -4518.360722 -3932.709085 -3231.739078 -2675.562424 -2414.272598
-2431.552043 -2586.936417 -2720.767366 -2746.990498 -2673.320535 -2546.512331
-2377.789192 -2114.006604 -1676.340949 -1029.415737 -221.753176 629.621816
1385.433594 1915.684166 2100.423659 1829.546413 1041.005346 -206.124362
-1682.574398 -3030.303051 -3901.626113 -4122.332192 -3773.821505 -3139.308159
-2551.554445 -4591.654498 -5236.237598 -5724.222988 -5789.217112 -5287.634785
-4275.504251 -2980.605149 -1682.574398 -578.848286 275.062542 920.668552
1398.273557 1683.303919 1706.296597 1427.668445 891.369679 205.777486
-529.595884 -1282.674394 -2078.461302 -2929.756322 -3773.285240 -4472.019173
-4887.986894 -4970.661804 -4793.259804 -4510.438011 -4269.809118 -4140.242951
-4102.465684 -4099.479865 -4102.465684 -4140.242951 -4269.809118 -4510.438011
-4793.259804 -4970.661804 -4887.986894 -4472.019173 -3773.285240 -2929.756322
-2078.461302 -1282.674394 -529.595884 205.777486 891.369679 1427.668445
1706.296597 1683.303919 1398.273557 920.668552 275.062542 -578.848286
-1682.574398 -2980.605149 -4275.504251 -5287.634785 -5789.217112 -5724.222988
-5236.237598 -4591.654498 -6306.630885 -7065.972518 -7449.814857 -7271.366747
-6527.457187 -5400.865064 -4163.059733 -3030.303051 -2062.733878 -1173.864663
-242.599224 755.959497 1699.680945 2385.146954 2654.958488 2485.376910
1970.127400 1224.194514 295.632243 -838.737994 -2192.820671 -3677.660335
-5077.572179 -6123.212197 -6615.107515 -6517.157286 -5966.040600 -5202.175431
-4473.643358 -3967.280192 -3787.777638 -3967.280192 -4473.643358 -5202.175431
-5966.040600 -6517.157286 -6615.107515 -6123.212197 -5077.572179 -3677.660335
-2192.820671 -838.737994 295.632243 1224.194514 1970.127400 2485.376910
2654.958488 2385.146954 1699.680945 755.959497 -242.599224 -1173.864663
-2062.733878 -3030.303051 -4163.059733 -5400.865064 -6527.457187 -7271.366747
-7449.814857 -7065.972518 -6306.630885 -6897.280055 -7832.754852 -8233.265089
-7966.438951 -7131.895047 -6002.079791 -4871.830900 -3901.626113 -3049.445776
-2136.390842 -1004.695916 339.381184 1698.570734 2792.247786 3418.282872
3549.286685 3296.808832 2781.822471 2022.389477 932.293974 -566.812714
-2408.475245 -4328.823567 -5945.115399 -6919.199787 -7105.762682 -6603.792686
-5697.762862 -4738.523642 -4031.874332 -3774.233478 -4031.874332 -4738.523642
-5697.762862 -6603.792686 -7105.762682 -6919.199787 -5945.115399 -4328.823567
-2408.475245 -566.812714 932.293974 2022.389477 2781.822471 3296.808832
3549.286685 3418.282872 2792.247786 1698.570734 339.381184 -1004.695916
-2136.390842 -3049.445776 -3901.626113 -4871.830900 -6002.079791 -7131.895047
-7966.438951 -8233.265089 -7832.754852 -6897.280055 -6232.038581 -7301.195348
-7786.756255 -7574.749915 -6816.294296 -5825.782611 -4893.219211 -4122.332192
-3393.582092 -2476.560869 -1219.478801 312.458703 1847.987432 3064.966198
3779.174737 4028.871438 3994.111646 3815.672817 3456.687554 2718.827165
1407.308598 -474.512960 -2643.928464 -4633.196442 -6000.316688 -6524.787283
-6279.214451 -5557.764717 -4728.881559 -4104.344460 -3875.416446 -4104.344460
-4728.881559 -5557.764717 -6279.214451 -6524.787283 -6000.316688 -4633.196442
-2643.928464 -474.512960 1407.308598 2718.827165 3456.687554 3815.672817
3994.111646 4028.871438 3779.174737 3064.966198 1847.987432 312.458703
-1219.478801 -2476.560869 -3393.582092 -4122.332192 -4893.219211 -5825.782611
-6816.294296 -7574.749915 -7786.756255 -7301.195348 -6232.038581 -4876.611495
-5903.847420 -6407.818252 -6274.738351 -5671.518916 -4918.081814 -4273.734382
-3773.821505 -3223.076977 -2352.939350 -1039.587137 568.740229 2111.558802
3230.052850 3786.846680 3930.884499 3954.722578 4045.524479 4115.203907
3841.907628 2900.838306 1222.326138 -905.966602 -2963.989042 -4464.122791
-5180.458444 -5207.585293 -4842.499027 -4398.309809 -4078.775809 -3966.691719
-4078.775809 -4398.309809 -4842.499027 -5207.585293 -5180.458444 -4464.122791
-2963.989042 -905.966602 1222.326138 2900.838306 3841.907628 4115.203907
4045.524479 3954.722578 3930.884499 3786.846680 3230.052850 2111.558802
568.740229 -1039.587137 -2352.939350 -3223.076977 -3773.821505 -4273.734382
-4918.081814 -5671.518916 -6274.738351 -6407.818252 -5903.847420 -4876.611495
-3693.486738 -4449.135718 -4795.033131 -4628.687086 -4129.294655 -3613.236365
-3298.547252 -3139.308159 -2848.735927 -2105.238085 -806.194110 810.814203
2279.044529 3184.631938 3427.993235 3274.316049 3146.675728 3303.340146
3632.704429 3720.046737 3143.369726 1786.961055 -51.627148 -1833.211308
-3097.959755 -3707.412345 -3851.904842 -3849.014671 -3905.940325 -4023.027292
-4083.978075 -4023.027292 -3905.940325 -3849.014671 -3851.904842 -3707.412345
-3097.959755 -1833.211308 -51.627148 1786.961055 3143.369726 3720.046737
3632.704429 3303.340146 3146.675728 3274.316049 3427.993235 3184.631938
2279.044529 810.814203 -806.194110 -2105.238085 -2848.735927 -3139.308159
-3298.547252 -3613.236365 -4129.294655 -4628.687086 -4795.033131 -4449.135718
-3693.486738 -3315.539933 -3649.950808 -3661.194622 -3288.287535 -2747.334313
-2370.772520 -2347.761378 -2551.554445 -2589.196793 -2059.312816 -851.492748
725.962128 2099.364185 2779.160106 2670.970005 2124.851430 1677.692306
1666.458476 1990.998559 2200.837091 1841.920122 804.779496 -585.141818
-1798.331355 -2473.531024 -2648.693672 -2682.675244 -2941.252259 -3500.011325
-4095.087811 -4351.097525 -4095.087811 -3500.011325 -2941.252259 -2682.675244
-2648.693672 -2473.531024 -1798.331355 -585.141818 804.779496 1841.920122
2200.837091 1990.998559 1666.458476 1677.692306 2124.851430 2670.970005
2779.160106 2099.364185 725.962128 -851.492748 -2059.312816 -2589.196793
-2551.554445 -2347.761378 -2370.772520 -2747.334313 -3288.287535 -3661.194622
-3649.950808 -3315.539933 -3897.794111 -4049.576371 -3488.100710 -2492.760041
-1541.672361 -1015.720862 -978.299016 -1167.968469 -1199.626196 -835.091082
-141.736040 565.607115 957.678419 936.256000 717.383402 686.804050
1121.197559 1967.326601 2836.625544 3226.050454 2819.979513 1673.545771
162.431348 -1255.167182 -2297.190151 -2969.558638 -3476.905496 -4018.003603
-4620.662421 -5127.607183 -5328.325901 -5127.607183 -4620.662421 -4018.003603
-3476.905496 -2969.558638 -2297.190151 -1255.167182 162.431348 1673.545771
2819.979513 3226.050454 2836.625544 1967.326601 1121.197559 686.804050
717.383402 936.256000 957.678419 565.607115 -141.736040 -835.091082
-1199.626196 -1167.968469 -978.299016 -1015.720862 -1541.672361 -2492.760041
-3488.100710 -4049.576371 -3897.794111 -4752.612463 -5185.994432 -4785.491450
-3822.942575 -2774.834569 -2039.804084 -1730.774453 -1659.015656 -1501.753696
-1033.065889 -266.314321 578.584917 1250.658344 1657.385426 1930.420774
2316.619069 2968.590734 3784.544104 4417.316488 4456.559168 3668.500539
2139.519608 237.218438 -1576.489724 -2957.890925 -3797.634616 -4195.647711
-4341.711440 -4393.527812 -4422.251984 -4434.016709 -4422.251984 -4393.527812
-4341.711440 -4195.647711 -3797.634616 -2957.890925 -1576.489724 237.218438
2139.519608 3668.500539 4456.559168 4417.316488 3784.544104 2968.590734
2316.619069 1930.420774 1657.385426 1250.658344 578.584917 -266.314321
-1033.065889 -1501.753696 -1659.015656 -1730.774453 -2039.804084 -2774.834569
-3822.942575 -4785.491450 -5185.994432 -4752.612463 -6130.977158 -6686.295938
-6331.133626 -5332.051303 -4153.180806 -3200.560617 -2631.750177 -2326.945522
-2015.991633 -1468.304588 -626.817014 387.100248 1383.313565 2238.643705
2957.772232 3617.314960 4240.439479 4704.264824 4760.691255 4168.347458
2851.149168 978.487408 -1084.324571 -2922.367948 -4227.640543 -4887.697987
-4981.245250 -4708.579256 -4305.291125 -3974.696358 -3849.327461 -3974.696358
-4305.291125 -4708.579256 -4981.245250 -4887.697987 -4227.640543 -2922.367948
-1084.324571 978.487408 2851.149168 4168.347458 4760.691255 4704.264824
4240.439479 3617.314960 2957.772232 2238.643705 1383.313565 387.100248
-626.817014 -1468.304588 -2015.991633 -2326.945522 -2631.750177 -3200.560617
-4153.180806 -5332.051303 -6331.133626 -6686.295938 -6130.977158 -7370.618514
-7862.824416 -7485.942784 -6472.940936 -5229.168972 -4127.190962 -3346.415146
-2830.802782 -2368.561957 -1736.095223 -822.664680 327.355429 1563.050453
2718.199160 3675.751258 4365.897955 4716.896500 4618.947616 3950.426004
2660.869780 852.113138 -1207.648913 -3157.160458 -4664.096474 -5529.924091
-5731.900078 -5400.202636 -4759.103381 -4062.576386 -3538.720134 -3345.294559
-3538.720134 -4062.576386 -4759.103381 -5400.202636 -5731.900078 -5529.924091
-4664.096474 -3157.160458 -1207.648913 852.113138 2660.869780 3950.426004
4618.947616 4716.896500 4365.897955 3675.751258 2718.199160 1563.050453
327.355429 -822.664680 -1736.095223 -2368.561957 -2830.802782 -3346.415146
-4127.190962 -5229.168972 -6472.940936 -7485.942784 -7862.824416 -7370.618514
-7706.005319 -8035.106008 -7678.689971 -6780.698741 -5618.422515 -4475.533981
-3528.217535 -2791.434124 -2143.205218 -1410.815829 -473.934401 668.715129
1899.846233 3038.922950 3907.286837 4362.443541 4298.062177 3641.570983
2380.490966 611.646876 -1430.073480 -3406.310304 -4973.884530 -5899.399091
-6127.799419 -5774.296811 -5057.643379 -4220.109796 -3470.872320 -2961.544492
-2781.899864 -2961.544492 -3470.872320 -4220.109796 -5057.643379 -5774.296811
-6127.799419 -5899.399091 -4973.884530 -3406.310304 -1430.073480 611.646876
2380.490966 3641.570983 4298.062177 4362.443541 3907.286837 3038.922950
1899.846233 668.715129 -473.934401 -1410.815829 -2143.205218 -2791.434124
-3528.217535 -4475.533981 -5618.422515 -6780.698741 -7678.689971 -8035.106008
-7706.005319 -6738.790510 -6938.199677 -6736.075986 -6129.151849 -5204.080230
-4110.485923 -3008.523508 -2007.049559 -1124.440532 -300.736962 541.367049
1425.860217 2290.363080 3007.393153 3434.646148 3454.588922 2988.095047
2001.624967 533.566709 -1265.623063 -3120.488577 -4684.920040 -5658.651880
-5907.512924 -5514.970147 -4732.550024 -3860.315032 -3127.819302 -2636.124860
-2376.789324 -2299.021787 -2376.789324 -2636.124860 -3127.819302 -3860.315032
-4732.550024 -5514.970147 -5907.512924 -5658.651880 -4684.920040 -3120.488577
-1265.623063 533.566709 2001.624967 2988.095047 3454.588922 3434.646148
3007.393153 2290.363080 1425.860217 541.367049 -300.736962 -1124.440532
-2007.049559 -3008.523508 -4110.485923 -5204.080230 -6129.151849 -6736.075986
-6938.199677 -6738.790510 -4747.860528 -4933.829408 -5014.776095 -4814.133188
-4204.058806 -3185.376175 -1905.583864 -594.399646 542.422450 1399.225801
1972.821147 2308.062248 2441.309080 2381.216020 2121.095341 1651.176493
955.898254 15.801505 -1159.107012 -2472.089099 -3708.617832 -4583.287545
-4863.785165 -4503.717256 -3692.970652 -2780.189087 -2105.186288 -1838.563941
-1920.574295 -2129.063658 -2231.060566 -2129.063658 -1920.574295 -1838.563941
-2105.186288 -2780.189087 -3692.970652 -4503.717256 -4863.785165 -4583.287545
-3708.617832 -2472.089099 -1159.107012 15.801505 955.898254 1651.176493
2121.095341 2381.216020 2441.309080 2308.062248 1972.821147 1399.225801
542.422450 -594.399646 -1905.583864 -3185.376175 -4204.058806 -4814.133188
-5014.776095 -4933.829408 -4747.860528 -2589.196793 -2848.735927 -3223.076977
-3393.582092 -3049.445776 -2062.733878 -578.848286 1041.005346 2386.989274
3169.810018 3300.150778 2863.792808 2044.381563 1051.946721 75.423288
-754.539519 -1397.370799 -1904.896820 -2367.879368 -2822.405931 -3181.835030
-3262.485761 -2908.715792 -2139.754858 -1207.024784 -501.120773 -349.359497
-824.078606 -1682.312312 -2480.161245 -2802.165663 -2480.161245 -1682.312312
-824.078606 -349.359497 -501.120773 -1207.024784 -2139.754858 -2908.715792
-3262.485761 -3181.835030 -2822.405931 -2367.879368 -1904.896820 -1397.370799
-754.539519 75.423288 1051.946721 2044.381563 2863.792808 3300.150778
3169.810018 2386.989274 1041.005346 -578.848286 -2062.733878 -3049.445776
-3393.582092 -3223.076977 -2848.735927 -2589.196793 -1199.626196 -1501.753696
-2015.991633 -2368.561957 -2143.205218 -1124.440532 542.422450 2386.989274
3824.307677 4408.586658 3991.295438 2729.362947 983.977343 -814.565589
-2286.579360 -3193.493161 -3490.013476 -3313.971916 -2897.626282 -2431.202831
-1959.842951 -1392.613764 -630.060654 276.826296 1061.794398 1342.947184
843.011940 -404.608451 -2001.742533 -3333.767989 -3850.857134 -3333.767989
-2001.742533 -404.608451 843.011940 1342.947184 1061.794398 276.826296
-630.060654 -1392.613764 -1959.842951 -2431.202831 -2897.626282 -3313.971916
-3490.013476 -3193.493161 -2286.579360 -814.565589 983.977343 2729.362947
3991.295438 4408.586658 3824.307677 2386.989274 542.422450 -1124.440532
-2143.205218 -2368.561957 -2015.991633 -1501.753696 -1199.626196 -1018.350055
-1215.884807 -1617.411398 -1906.206051 -1652.517677 -592.265772 1147.774752
3045.003541 4408.586658 4697.833272 3749.204944 1812.935594 -577.369529
-2808.688179 -4378.780411 -5025.451551 -4773.921737 -3889.523209 -2742.517173
-1636.340851 -689.480825 153.389045 984.022341 1763.034455 2251.609783
2111.220532 1123.340935 -609.079789 -2616.580989 -4222.820291 -4836.224734
-4222.820291 -2616.580989 -609.079789 1123.340935 2111.220532 2251.609783
1763.034455 984.022341 153.389045 -689.480825 -1636.340851 -2742.517173
-3889.523209 -4773.921737 -5025.451551 -4378.780411 -2808.688179 -577.369529
1812.935594 3749.204944 4697.833272 4408.586658 3045.003541 1147.774752
-592.265772 -1652.517677 -1906.206051 -1617.411398 -1215.884807 -1018.350055
-1732.404198 -1652.398785 -1726.658468 -1789.609633 -1467.954381 -466.526718
1144.894139 2867.682311 3991.295438 3951.350815 2608.979359 307.095197
-2291.853031 -4473.805114 -5718.165857 -5839.423908 -4999.783444 -3603.852131
-2115.667515 -870.467691 30.353625 683.845168 1231.522313 1688.756513
1878.290910 1523.478914 448.721902 -1241.457352 -3125.537115 -4607.203069
-5169.061882 -4607.203069 -3125.537115 -1241.457352 448.721902 1523.478914
1878.290910 1688.756513 1231.522313 683.845168 30.353625 -870.467691
-2115.667515 -3603.852131 -4999.783444 -5839.423908 -5718.165857 -4473.805114
-2291.853031 307.095197 2608.979359 3951.350815 3991.295438 2867.682311
1144.894139 -466.526718 -1467.954381 -1789.609633 -1726.658468 -1652.398785
-1732.404198 -2535.397676 -2090.270569 -1777.457935 -1626.001434 -1345.363167
-601.659861 636.923909 1965.807478 2729.362947 2395.751499 870.217272
-1438.306354 -3808.741086 -5524.520229 -6148.064147 -5645.898785 -4344.456349
-2760.572302 -1383.231548 -493.808696 -98.956574 -3.498675 20.679169
70.503685 52.144061 -239.896770 -959.545412 -2067.801657 -3301.739784
-4273.022264 -4641.539846 -4273.022264 -3301.739784 -2067.801657 -959.545412
-239.896770 52.144061 70.503685 20.679169 -3.498675 -98.956574
-493.808696 -1383.231548 -2760.572302 -4344.456349 -5645.898785 -6148.064147
-5524.520229 -3808.741086 -1438.306354 870.217272 2395.751499 2729.362947
1965.807478 636.923909 -601.659861 -1345.363167 -1626.001434 -1777.457935
-2090.270569 -2535.397676 -2711.060012 -1950.588702 -1362.967345 -1158.900711
-1116.206376 -842.379490 -173.591049 620.906468 983.977343 445.607746
-1047.514964 -3063.847473 -4900.498651 -5925.474945 -5851.415711 -4820.434337
-3296.644042 -1845.967044 -908.810279 -654.560613 -965.940983 -1546.428099
-2089.694952 -2422.322607 -2550.849100 -2603.707158 -2719.458283 -2954.785433
-3259.504248 -3517.576159 -3618.442319 -3517.576159 -3259.504248 -2954.785433
-2719.458283 -2603.707158 -2550.849100 -2422.322607 -2089.694952 -1546.428099
-965.940983 -654.560613 -908.810279 -1845.967044 -3296.644042 -4820.434337
-5851.415711 -5925.474945 -4900.498651 -3063.847473 -1047.514964 445.607746
983.977343 620.906468 -173.591049 -842.379490 -1116.206376 -1158.900711
-1362.967345 -1950.588702 -2711.060012 -2108.626762 -1181.676661 -516.109696
-454.102182 -808.050704 -1114.545139 -1077.211605 -827.396578 -814.565589
-1441.044570 -2733.220657 -4281.307089 -5465.516189 -5797.116961 -5161.180252
-3845.437683 -2378.725624 -1290.179373 -908.021895 -1270.932374 -2164.629797
-3245.980654 -4188.515720 -4784.904888 -4974.133543 -4806.703994 -4390.478866
-3853.713966 -3330.662650 -2950.133598 -2810.744750 -2950.133598 -3330.662650
-3853.713966 -4390.478866 -4806.703994 -4974.133543 -4784.904888 -4188.515720
-3245.980654 -2164.629797 -1270.932374 -908.021895 -1290.179373 -2378.725624
-3845.437683 -5161.180252 -5797.116961 -5465.516189 -4281.307089 -2733.220657
-1441.044570 -814.565589 -827.396578 -1077.211605 -1114.545139 -808.050704
-454.102182 -516.109696 -1181.676661 -2108.626762 -1166.450553 -229.094653
355.471104 173.238689 -592.850255 -1417.137265 -1902.639679 -2073.454232
-2286.579360 -2881.845618 -3871.304439 -4898.487051 -5469.433203 -5267.073702
-4336.195684 -3047.701884 -1901.198225 -1300.344112 -1413.481055 -2158.628078
-3284.583890 -4487.903267 -5508.871990 -6176.258142 -6405.815771 -6183.177821
-5561.289032 -4675.184480 -3745.458429 -3037.062191 -2771.902573 -3037.062191
-3745.458429 -4675.184480 -5561.289032 -6183.177821 -6405.815771 -6176.258142
-5508.871990 -4487.903267 -3284.583890 -2158.628078 -1413.481055 -1300.344112
-1901.198225 -3047.701884 -4336.195684 -5267.073702 -5469.433203 -4898.487051
-3871.304439 -2881.845618 -2286.579360 -2073.454232 -1902.639679 -1417.137265
-592.850255 173.238689 355.471104 -229.094653 -1166.450553 -496.863669
363.303489 815.482492 424.307661 -616.470688 -1747.025616 -2522.586155
-2908.167877 -3193.493161 -3661.130435 -4310.992476 -4852.209490 -4935.079866
-4419.414714 -3481.935730 -2512.405787 -1898.809809 -1849.944653 -2344.224344
-3196.782057 -4175.023352 -5089.897677 -5826.689916 -6323.166333 -6532.088362
-6408.820005 -5941.664824 -5204.355811 -4382.493882 -3733.829711 -3487.056815
-3733.829711 -4382.493882 -5204.355811 -5941.664824 -6408.820005 -6532.088362
-6323.166333 -5826.689916 -5089.897677 -4175.023352 -3196.782057 -2344.224344
-1849.944653 -1898.809809 -2512.405787 -3481.935730 -4419.414714 -4935.079866
-4852.209490 -4310.992476 -3661.130435 -3193.493161 -2908.167877 -2522.586155
-1747.025616 -616.470688 424.307661 815.482492 363.303489 -496.863669
-383.631187 393.363018 748.295238 262.966351 -852.241949 -2036.820921
-2852.843147 -3254.776649 -3490.013476 -3785.938707 -4122.391206 -4267.536681
-4011.153419 -3377.900265 -2648.679637 -2190.193653 -2235.277846 -2768.298748
-3570.557903 -4366.725064 -4965.805279 -5320.569224 -5494.925991 -5580.999160
-5624.598639 -5602.276855 -5458.316583 -5172.233378 -4806.291599 -4493.904888
-4370.749979 -4493.904888 -4806.291599 -5172.233378 -5458.316583 -5602.276855
-5624.598639 -5580.999160 -5494.925991 -5320.569224 -4965.805279 -4366.725064
-3570.557903 -2768.298748 -2235.277846 -2190.193653 -2648.679637 -3377.900265
-4011.153419 -4267.536681 -4122.391206 -3785.938707 -3490.013476 -3254.776649
-2852.843147 -2036.820921 -852.241949 262.966351 748.295238 393.363018
-383.631187 -593.169756 135.527626 439.625347 -49.293846 -1096.954965
-2164.943725 -2861.906670 -3169.262646 -3313.971916 -3471.468915 -3589.909881
-3474.925193 -3027.672420 -2406.993901 -1971.969545 -2054.303409 -2739.762861
-3812.847449 -4885.048742 -5603.574138 -5808.298652 -5565.012891 -5088.243926
-4618.256145 -4318.958036 -4235.069969 -4311.903682 -4453.284563 -4579.799391
-4656.051596 -4680.129710 -4656.051596 -4579.799391 -4453.284563 -4311.903682
-4235.069969 -4318.958036 -4618.256145 -5088.243926 -5565.012891 -5808.298652
-5603.574138 -4885.048742 -3812.847449 -2739.762861 -2054.303409 -1971.969545
-2406.993901 -3027.672420 -3474.925193 -3589.909881 -3471.468915 -3313.971916
-3169.262646 -2861.906670 -2164.943725 -1096.954965 -49.293846 439.625347
135.527626 -593.169756 -630.070799 79.059870 334.141491 -154.092824
-1113.395212 -2031.629580 -2581.415679 -2794.172825 -2897.626282 -3026.526320
-3089.975965 -2899.522997 -2415.942637 -1877.087606 -1686.549826 -2149.558295
-3258.829463 -4679.416108 -5925.901888 -6601.265330 -6555.557326 -5903.022517
-4928.419445 -3955.512682 -3238.477712 -2903.172895 -2939.119140 -3230.665865
-3610.300892 -3914.987319 -4030.151857 -3914.987319 -3610.300892 -3230.665865
-2939.119140 -2903.172895 -3238.477712 -3955.512682 -4928.419445 -5903.022517
-6555.557326 -6601.265330 -5925.901888 -4679.416108 -3258.829463 -2149.558295
-1686.549826 -1877.087606 -2415.942637 -2899.522997 -3089.975965 -3026.526320
-2897.626282 -2794.172825 -2581.415679 -2031.629580 -1113.395212 -154.092824
334.141491 79.059870 -630.070799 -204.483590 495.545075 668.720867
124.473550 -811.167791 -1641.309833 -2099.958545 -2279.309853 -2431.202831
-2673.365778 -2878.961225 -2831.092852 -2479.935756 -2061.847226 -1973.656347
-2504.501059 -3632.024978 -5021.469061 -6206.127096 -6813.009781 -6701.195578
-5968.294185 -4866.183913 -3694.047885 -2712.257069 -2087.331419 -1865.084522
-1972.634065 -2251.752950 -2517.509826 -2624.390410 -2517.509826 -2251.752950
-1972.634065 -1865.084522 -2087.331419 -2712.257069 -3694.047885 -4866.183913
-5968.294185 -6701.195578 -6813.009781 -6206.127096 -5021.469061 -3632.024978
-2504.501059 -1973.656347 -2061.847226 -2479.935756 -2831.092852 -2878.961225
-2673.365778 -2431.202831 -2279.309853 -2099.958545 -1641.309833 -811.167791
124.473550 668.720867 495.545075 -204.483590 482.243756 1188.674725
1270.201310 634.229387 -331.843129 -1129.472338 -1538.872424 -1715.180130
-1959.842951 -2409.094634 -2917.480694 -3213.286347 -3162.936359 -2908.107124
-2770.684526 -3019.669281 -3689.038679 -4568.340015 -5341.734581 -5755.504470
-5708.748847 -5245.412729 -4494.278793 -3611.480823 -2745.929901 -2017.943536
-1499.753462 -1201.891167 -1077.654709 -1049.855964 -1049.669041 -1049.855964
-1077.654709 -1201.891167 -1499.753462 -2017.943536 -2745.929901 -3611.480823
-4494.278793 -5245.412729 -5708.748847 -5755.504470 -5341.734581 -4568.340015
-3689.038679 -3019.669281 -2770.684526 -2908.107124 -3162.936359 -3213.286347
-2917.480694 -2409.094634 -1959.842951 -1715.180130 -1538.872424 -1129.472338
-331.843129 634.229387 1270.201310 1188.674725 482.243756 867.881292
1624.433110 1670.990877 988.913688 21.701367 -714.913143 -1026.552615
-1127.339655 -1392.613764 -2019.288827 -2875.362680 -3628.222451 -4007.828198
-3981.054045 -3725.114942 -3465.311172 -3329.389051 -3317.436625 -3368.789695
-3437.715404 -3512.329519 -3581.721962 -3601.354861 -3495.406844 -3193.444579
-2671.688819 -1973.429210 -1202.986747 -500.792500 -8.449856 168.675922
-8.449856 -500.792500 -1202.986747 -1973.429210 -2671.688819 -3193.444579
-3495.406844 -3601.354861 -3581.721962 -3512.329519 -3437.715404 -3368.789695
-3317.436625 -3329.389051 -3465.311172 -3725.114942 -3981.054045 -4007.828198
-3628.222451 -2875.362680 -2019.288827 -1392.613764 -1127.339655 -1026.552615
-714.913143 21.701367 988.913688 1670.990877 1624.433110 867.881292
472.957155 1338.630091 1450.918871 828.977356 -39.494626 -608.271764
-686.215322 -537.713714 -630.060654 -1261.008785 -2354.214615 -3537.432479
-4392.501548 -4672.551826 -4362.900119 -3610.688522 -2628.322651 -1643.049786
-883.323456 -551.488783 -760.643414 -1467.619497 -2455.128536 -3388.321808
-3925.479984 -3836.854363 -3089.004054 -1868.454305 -534.272711 493.592908
879.007972 493.592908 -534.272711 -1868.454305 -3089.004054 -3836.854363
-3925.479984 -3388.321808 -2455.128536 -1467.619497 -760.643414 -551.488783
-883.323456 -1643.049786 -2628.322651 -3610.688522 -4362.900119 -4672.551826
-4392.501548 -3537.432479 -2354.214615 -1261.008785 -630.060654 -537.713714
-686.215322 -608.271764 -39.494626 828.977356 1450.918871 1338.630091
472.957155 -685.771769 311.920615 551.456181 62.635095 -627.958507
-929.423674 -633.183978 -42.201784 276.826296 -102.379610 -1200.159479
-2648.043306 -3914.613957 -4557.112420 -4364.677350 -3378.632307 -1848.674473
-171.653048 1188.128400 1813.690518 1470.091561 205.485748 -1636.396052
-3508.760464 -4829.616657 -5170.304625 -4407.313257 -2786.880744 -866.696122
666.533524 1249.971147 666.533524 -866.696122 -2786.880744 -4407.313257
-5170.304625 -4829.616657 -3508.760464 -1636.396052 205.485748 1470.091561
1813.690518 1188.128400 -171.653048 -1848.674473 -3378.632307 -4364.677350
-4557.112420 -3914.613957 -2648.043306 -1200.159479 -102.379610 276.826296
-42.201784 -633.183978 -929.423674 -627.958507 62.635095 551.456181
311.920615 -685.771769 -2022.952977 -961.022266 -657.675012 -1072.207572
-1627.631983 -1671.803105 -963.122454 168.369967 1061.794398 1156.572085
311.546279 -1156.133260 -2668.392551 -3654.988364 -3753.138444 -2894.813998
-1306.570935 550.487678 2096.374718 2797.411404 2342.408852 765.065615
-1540.909660 -3925.455179 -5674.226062 -6235.779247 -5420.658245 -3503.260760
-1166.669076 723.086399 1446.120123 723.086399 -1166.669076 -3503.260760
-5420.658245 -6235.779247 -5674.226062 -3925.455179 -1540.909660 765.065615
2342.408852 2797.411404 2096.374718 550.487678 -1306.570935 -2894.813998
-3753.138444 -3654.988364 -2668.392551 -1156.133260 311.546279 1156.572085
1061.794398 168.369967 -963.122454 -1671.803105 -1627.631983 -1072.207572
-657.675012 -961.022266 -2022.952977 -2706.245348 -1750.849112 -1593.499533
-2151.394886 -2769.624988 -2719.240689 -1719.283496 -119.115065 1342.947184
1992.334294 1572.457150 319.557655 -1211.907268 -2417.399067 -2861.852455
-2395.721161 -1177.851439 375.272750 1707.138671 2290.863155 1806.356833
262.232138 -1984.138242 -4316.704403 -6036.682375 -6582.986637 -5741.382085
-3768.102647 -1352.539430 608.797060 1360.823121 608.797060 -1352.539430
-3768.102647 -5741.382085 -6582.986637 -6036.682375 -4316.704403 -1984.138242
262.232138 1806.356833 2290.863155 1707.138671 375.272750 -1177.851439
-2395.721161 -2861.852455 -2417.399067 -1211.907268 319.557655 1572.457150
1992.334294 1342.947184 -119.115065 -1719.283496 -2719.240689 -2769.624988
-2151.394886 -1593.499533 -1750.849112 -2706.245348 -2152.009545 -1526.206937
-1801.735388 -2806.025819 -3774.979088 -3894.759666 -2849.886504 -1006.693418
843.011940 1952.008027 1983.806420 1094.954053 -231.405030 -1441.576996
-2116.514999 -2076.414043 -1400.930261 -388.943933 534.112008 950.220336
589.304295 -572.193898 -2288.436482 -4101.655901 -5465.615605 -5914.076766
-5239.510552 -3618.885747 -1607.710391 39.692788 674.115771 39.692788
-1607.710391 -3618.885747 -5239.510552 -5914.076766 -5465.615605 -4101.655901
-2288.436482 -572.193898 589.304295 950.220336 534.112008 -388.943933
-1400.930261 -2076.414043 -2116.514999 -1441.576996 -231.405030 1094.954053
1983.806420 1952.008027 843.011940 -1006.693418 -2849.886504 -3894.759666
-3774.979088 -2806.025819 -1801.735388 -1526.206937 -2152.009545 -380.182430
-265.063937 -1208.702503 -2909.566886 -4476.010382 -5013.434863 -4184.923438
-2375.116216 -404.608451 954.631545 1337.070300 846.720515 -118.341997
-1107.027787 -1784.002773 -1993.359871 -1754.417935 -1227.744758 -660.806969
-313.017950 -375.056205 -908.969545 -1825.977465 -2901.669873 -3825.001018
-4284.644055 -4088.060823 -3273.951063 -2146.665054 -1177.918371 -797.234685
-1177.918371 -2146.665054 -3273.951063 -4088.060823 -4284.644055 -3825.001018
-2901.669873 -1825.977465 -908.969545 -375.056205 -313.017950 -660.806969
-1227.744758 -1754.417935 -1993.359871 -1784.002773 -1107.027787 -118.341997
846.720515 1337.070300 954.631545 -404.608451 -2375.116216 -4184.923438
-5013.434863 -4476.010382 -2909.566886 -1208.702503 -265.063937 -380.182430
1968.857159 1524.980981 -148.682018 -2613.480683 -4856.971435 -5919.890212
-5458.101644 -3875.275108 -2001.742533 -598.027778 -16.356765 -171.273988
-735.574697 -1369.634621 -1848.289343 -2073.137637 -2033.976365 -1775.510974
-1380.669802 -956.970993 -618.702305 -468.422068 -577.735468 -961.523736
-1551.172803 -2193.596517 -2702.645985 -2951.760075 -2949.369446 -2832.473207
-2768.680627 -2832.473207 -2949.369446 -2951.760075 -2702.645985 -2193.596517
-1551.172803 -961.523736 -577.735468 -468.422068 -618.702305 -956.970993
-1380.669802 -1775.510974 -2033.976365 -2073.137637 -1848.289343 -1369.634621
-735.574697 -171.273988 -16.356765 -598.027778 -2001.742533 -3875.275108
-5458.101644 -5919.890212 -4856.971435 -2613.480683 -148.682018 1524.980981
1968.857159 3938.484878 3061.336826 822.722198 -2233.956033 -5009.865122
-6504.923480 -6376.123958 -5042.280849 -3333.767989 -1987.897617 -1328.745012
-1268.440723 -1523.193701 -1836.173399 -2072.370821 -2189.660180 -2171.125747
-1989.536061 -1617.126025 -1056.922371 -371.546565 304.175948 779.408733
862.539479 443.906175 -437.325145 -1592.141575 -2757.775587 -3703.984364
-4298.593211 -4498.489621 -4298.593211 -3703.984364 -2757.775587 -1592.141575
-437.325145 443.906175 862.539479 779.408733 304.175948 -371.546565
-1056.922371 -1617.126025 -1989.536061 -2171.125747 -2189.660180 -2072.370821
-1836.173399 -1523.193701 -1268.440723 -1328.745012 -1987.897617 -3333.767989
-5042.280849 -6376.123958 -6504.923480 -5009.865122 -2233.956033 822.722198
3061.336826 3938.484878 4702.633699 3662.471583 1211.505576 -2067.705680
-5045.014924 -6706.524526 -6710.799696 -5482.495113 -3850.857134 -2542.164200
-1866.935022 -1733.471968 -1872.155631 -2056.409843 -2185.702725 -2240.959426
-2205.575978 -2028.564510 -1643.751973 -1017.483840 -194.526852 677.836704
1364.762881 1609.780105 1238.074470 247.801933 -1169.255740 -2697.435766
-4014.987608 -4886.807093 -5189.243254 -4886.807093 -4014.987608 -2697.435766
-1169.255740 247.801933 1238.074470 1609.780105 1364.762881 677.836704
-194.526852 -1017.483840 -1643.751973 -2028.564510 -2205.575978 -2240.959426
-2185.702725 -2056.409843 -1872.155631 -1733.471968 -1866.935022 -2542.164200
-3850.857134 -5482.495113 -6710.799696 -6706.524526 -5045.014924 -2067.705680
1211.505576 3662.471583 4702.633699 3938.484878 3061.336826 822.722198
-2233.956033 -5009.865122 -6504.923480 -6376.123958 -5042.280849 -3333.767989
-1987.897617 -1328.745012 -1268.440723 -1523.193701 -1836.173399 -2072.370821
-2189.660180 -2171.125747 -1989.536061 -1617.126025 -1056.922371 -371.546565
304.175948 779.408733 862.539479 443.906175 -437.325145 -1592.141575
-2757.775587 -3703.984364 -4298.593211 -4498.489621 -4298.593211 -3703.984364
-2757.775587 -1592.141575 -437.325145 443.906175 862.539479 779.408733
304.175948 -371.546565 -1056.922371 -1617.126025 -1989.536061 -2171.125747
-2189.660180 -2072.370821 -1836.173399 -1523.193701 -1268.440723 -1328.745012
-1987.897617 -3333.767989 -5042.280849 -6376.123958 -6504.923480 -5009.865122
-2233.956033 822.722198 3061.336826 3938.484878 1968.857159 1524.980981
-148.682018 -2613.480683 -4856.971435 -5919.890212 -5458.101644 -3875.275108
-2001.742533 -598.027778 -16.356765 -171.273988 -735.574697 -1369.634621
-1848.289343 -2073.137637 -2033.976365 -1775.510974 -1380.669802 -956.970993
-618.702305 -468.422068 -577.735468 -961.523736 -1551.172803 -2193.596517
-2702.645985 -2951.760075 -2949.369446 -2832.473207 -2768.680627 -2832.473207
-2949.369446 -2951.760075 -2702.645985 -2193.596517 -1551.172803 -961.523736
-577.735468 -468.422068 -618.702305 -956.970993 -1380.669802 -1775.510974
-2033.976365 -2073.137637 -1848.289343 -1369.634621 -735.574697 -171.273988
-16.356765 -598.027778 -2001.742533 -3875.275108 -5458.101644 -5919.890212
-4856.971435 -2613.480683 -148.682018 1524.980981 1968.857159 -380.182430
-265.063937 -1208.702503 -2909.566886 -4476.010382 -5013.434863 -4184.923438
-2375.116216 -404.608451 954.631545 1337.070300 846.720515 -118.341997
-1107.027787 -1784.002773 -1993.359871 -1754.417935 -1227.744758 -660.806969
-313.017950 -375.056205 -908.969545 -1825.977465 -2901.669873 -3825.001018
-4284.644055 -4088.060823 -3273.951063 -2146.665054 -1177.918371 -797.234685
-1177.918371 -2146.665054 -3273.951063 -4088.060823 -4284.644055 -3825.001018
-2901.669873 -1825.977465 -908.969545 -375.056205 -313.017950 -660.806969
-1227.744758 -1754.417935 -1993.359871 -1784.002773 -1107.027787 -118.341997
846.720515 1337.070300 954.631545 -404.608451 -2375.116216 -4184.923438
-5013.434863 -4476.010382 -2909.566886 -1208.702503 -265.063937 -380.182430
-2152.009545 -1526.206937 -1801.735388 -2806.025819 -3774.979088 -3894.759666
-2849.886504 -1006.693418 843.011940 1952.008027 1983.806420 1094.954053
-231.405030 -1441.576996 -2116.514999 -2076.414043 -1400.930261 -388.943933
534.112008 950.220336 589.304295 -572.193898 -2288.436482 -4101.655901
-5465.615605 -5914.076766 -5239.510552 -3618.885747 -1607.710391 39.692788
674.115771 39.692788 -1607.710391 -3618.885747 -5239.510552 -5914.076766
-5465.615605 -4101.655901 -2288.436482 -572.193898 589.304295 950.220336
534.112008 -388.943933 -1400.930261 -2076.414043 -2116.514999 -1441.576996
-231.405030 1094.954053 1983.806420 1952.008027 843.011940 -1006.693418
-2849.886504 -3894.759666 -3774.979088 -2806.025819 -1801.735388 -1526.206937
-2152.009545 -2706.245348 -1750.849112 -1593.499533 -2151.394886 -2769.624988
-2719.240689 -1719.283496 -119.115065 1342.947184 1992.334294 1572.457150
[truncated: 2,456,312 more chars]
