# Supplementary material for: The Ammann–Kramer–Neri tiling model of a P-ZnMgEr Bergman-type quasicrystal based on in-house X-ray diffraction
Source: Acta Crystallogr B Struct Sci Cryst Eng Mater. 2026 Feb 10;82(Pt 2):175–85. doi: 10.1107/S205252062600003X (PMC13058901; doi:10.1107/S205252062600003X)
Supplement: Supplementary file 6 [file b-82-00175-sup6.txt]

BEGIN_BLOCK_DATAGRID_3D
EDGE_OD
BEGIN_DATAGRID_3D_CENTER_OD
61 61 61
-15.000000 -15.000000 -15.000000
30.000000 0.000000 0.000000
0.000000 30.000000 0.000000
0.000000 0.000000 30.000000
-1243.981682 -1652.946429 -1730.848665 -1726.585523 -2064.358494 -2954.938140
-4168.238053 -5159.176354 -5455.697686 -5011.223852 -4255.093392 -3807.248086
-4067.096111 -4960.351933 -5997.545936 -6580.747416 -6348.859392 -5357.394280
-4013.149374 -2831.557780 -2170.013975 -2082.185148 -2355.237333 -2683.606209
-2858.179283 -2852.019721 -2763.613426 -2683.023976 -2598.145976 -2415.848008
-2070.773752 -1620.330624 -1242.159038 -1140.565157 -1444.340376 -2169.769776
-3245.441858 -4535.860608 -5825.016766 -6801.999488 -7131.441964 -6627.640723
-5428.959581 -4012.786804 -2981.112802 -2727.201746 -3210.054744 -4001.717814
-4572.837438 -4609.577131 -4152.766257 -3508.447553 -3049.294524 -3063.962514
-3708.934720 -5000.250080 -6774.730369 -8647.704352 -10072.532057 -10556.770764
-9938.231158 -152.557966 -667.175691 -1010.927453 -1378.233066 -2121.274844
-3363.652591 -4789.834640 -5806.145863 -5963.892042 -5317.864766 -4437.885607
-4053.608626 -4580.966002 -5852.098596 -7214.072162 -7910.460528 -7495.450467
-6043.938322 -4071.376614 -2247.983118 -1084.323128 -748.206606 -1077.743514
-1742.994511 -2437.910139 -2989.563705 -3345.583779 -3492.039947 -3396.440301
-3032.093814 -2454.777794 -1846.608107 -1467.032299 -1534.086003 -2121.616835
-3140.760613 -4396.463333 -5652.512779 -6659.201000 -7168.940947 -7000.177179
-6156.440430 -4912.495917 -3751.413649 -3132.274353 -3221.034232 -3784.447292
-4346.334345 -4505.444249 -4184.468609 -3637.850774 -3243.553723 -3266.676847
-3771.141369 -4694.269710 -5950.107990 -7432.014769 -8927.325543 -10082.382472
-10527.773890 -10110.645552 431.419482 -344.801566 -1002.906299 -1644.220465
-2548.319424 -3806.172482 -5115.937729 -5941.218488 -5922.259266 -5209.710525
-4439.936415 -4344.902085 -5265.217709 -6901.872959 -8466.439283 -9119.142271
-8415.249530 -6508.349749 -4032.515813 -1771.732497 -315.546422 132.266381
-264.795231 -1145.093584 -2146.317594 -3023.340028 -3653.181709 -3976.739937
-3960.081963 -3618.954711 -3074.397513 -2563.920894 -2363.938092 -2658.662872
-3444.357722 -4533.667438 -5645.406356 -6507.087336 -6913.934431 -6753.279674
-6038.791042 -4959.965510 -3882.499781 -3226.938953 -3245.545758 -3838.381105
-4572.267427 -4936.418635 -4676.587111 -3964.193167 -3269.888708 -3040.269700
-3428.131071 -4268.375433 -5276.664437 -6269.178432 -7215.095506 -8114.011738
-8860.591785 -9257.973918 -9178.385617 420.396082 -642.661599 -1539.349805
-2275.910588 -3088.408471 -4099.685037 -5103.070957 -5682.043375 -5575.519477
-4975.978814 -4489.615793 -4754.887232 -5986.129928 -7770.023459 -9259.948792
-9639.036834 -8558.650026 -6301.678892 -3610.438344 -1313.815230 27.581583
289.465818 -276.067613 -1246.974060 -2246.317012 -3055.971273 -3604.193410
-3887.510961 -3916.331800 -3729.353648 -3443.766490 -3265.120441 -3412.605737
-3994.960898 -4926.029442 -5945.725052 -6732.616777 -7032.210181 -6733.870457
-5889.174425 -4704.862722 -3521.997971 -2745.020447 -2687.014465 -3377.896733
-4470.665616 -5368.541904 -5551.333994 -4904.684622 -3810.868771 -2912.487364
-2705.342646 -3252.236005 -4214.284367 -5145.386814 -5799.706863 -6222.524251
-6600.069295 -7043.507222 -7504.107993 -7861.560772 -37.339444 -1267.065213
-2236.358385 -2885.839487 -3446.505485 -4116.769760 -4818.980988 -5259.652659
-5236.107145 -4906.454837 -4763.118451 -5296.880166 -6597.391436 -8196.810531
-9286.633932 -9171.515483 -7668.374863 -5211.256523 -2621.556021 -701.269765
115.797104 -114.055693 -972.569501 -1947.763280 -2678.991760 -3058.334017
-3171.760211 -3162.117677 -3127.445926 -3115.749480 -3185.487547 -3445.136125
-4011.036054 -4905.395523 -5980.148926 -6939.399371 -7456.817936 -7315.409412
-6493.836784 -5176.249505 -3709.141943 -2525.382076 -2025.822270 -2414.890105
-3549.506209 -4919.957527 -5847.284718 -5838.315955 -4888.773285 -3511.022550
-2433.996541 -2163.296243 -2703.866415 -3630.472223 -4429.672618 -4843.421530
-4972.768532 -5112.448957 -5493.099158 -6139.162464 -6907.365214 -737.204783
-1928.986222 -2783.495928 -3220.494707 -3494.203781 -3884.370975 -4422.202064
-4892.229881 -5089.293088 -5078.345272 -5203.464546 -5813.721454 -6921.692397
-8077.828970 -8582.923718 -7908.213394 -6043.634560 -3548.336719 -1277.157811
45.136818 156.441942 -672.354352 -1837.780151 -2738.275069 -3051.737575
-2820.529715 -2333.579886 -1913.179873 -1752.848040 -1891.541527 -2297.421867
-2957.500546 -3884.821302 -5042.736391 -6266.693221 -7268.513765 -7738.380819
-7482.700396 -6517.184551 -5077.213587 -3558.575304 -2414.269651 -2017.417507
-2505.169446 -3663.552807 -4950.690988 -5713.925848 -5527.068642 -4449.880869
-3016.757777 -1928.570392 -1638.529739 -2113.002428 -2924.943896 -3591.552630
-3896.520741 -3975.378287 -4145.098288 -4647.462536 -5500.154503 -6518.129363
-1553.167407 -2506.813640 -3100.399604 -3277.108789 -3324.223692 -3572.988308
-4104.133651 -4712.982313 -5141.720048 -5348.352798 -5557.740465 -6039.997725
-6804.366060 -7476.215528 -7482.562246 -6431.023070 -4418.595896 -2053.448931
-166.521490 613.312276 172.184311 -1057.285255 -2346.949078 -3052.938508
-2912.963247 -2112.837795 -1115.907208 -384.311225 -167.670184 -466.657646
-1147.768162 -2087.688175 -3229.883478 -4529.164297 -5859.146816 -6981.886581
-7618.018287 -7571.817161 -6830.725483 -5589.307076 -4199.167234 -3069.998804
-2540.907179 -2743.396627 -3508.272663 -4393.671111 -4873.268731 -4616.471974
-3693.451222 -2549.492332 -1738.655005 -1586.532964 -2016.360693 -2655.900354
-3131.595318 -3323.094194 -3401.728497 -3658.288095 -4278.309347 -5226.694341
-6280.758428 -2424.231463 -3012.464575 -3273.279936 -3208.707717 -3135.059987
-3386.870544 -4020.887642 -4778.128060 -5323.316158 -5537.646763 -5602.739096
-5803.112701 -6219.661793 -6580.006940 -6404.478522 -5351.934715 -3514.954502
-1448.574997 98.847191 588.528178 -15.225147 -1229.774011 -2318.066989
-2675.122819 -2120.349731 -943.934231 295.990079 1085.594055 1186.583063
667.602813 -241.073858 -1335.476221 -2530.526071 -3815.072371 -5139.214947
-6344.217947 -7193.839158 -7479.129435 -7121.637026 -6218.168035 -5017.951100
-3851.242351 -3027.560247 -2721.866073 -2889.407685 -3270.535674 -3519.025449
-3404.072905 -2958.507298 -2456.188387 -2217.209906 -2377.134209 -2795.822907
-3176.923078 -3301.676165 -3192.220383 -3084.761335 -3250.552922 -3812.837428
-4683.040744 -5621.104243 -3252.931751 -3450.803717 -3386.647497 -3145.706251
-3066.174618 -3441.203932 -4240.367715 -5102.397828 -5610.809640 -5618.411552
-5347.008713 -5180.882624 -5326.623544 -5616.711369 -5614.398217 -4941.174432
-3583.423942 -1956.818930 -682.480252 -222.594628 -606.617338 -1412.686741
-2008.747721 -1906.131312 -1020.209334 304.567552 1504.791023 2105.276297
1937.182794 1151.810699 54.956418 -1101.883634 -2230.261435 -3363.574964
-4530.421908 -5655.246465 -6556.215672 -7026.703673 -6934.794511 -6284.184829
-5220.528515 -3993.997603 -2889.412748 -2134.692566 -1817.273173 -1858.679143
-2080.281371 -2330.138746 -2580.200309 -2910.982479 -3389.005802 -3941.497716
-4348.906023 -4381.734233 -3980.458870 -3331.119688 -2770.308507 -2590.919723
-2891.511372 -3559.095980 -4357.209317 -3863.338050 -3748.092954 -3438.009070
-3112.682775 -3129.421448 -3715.844675 -4720.170822 -5656.656998 -6034.702173
-5716.031439 -5014.313274 -4456.985167 -4394.593406 -4753.620437 -5107.605241
-4998.174750 -4263.855808 -3148.321382 -2129.323548 -1599.985537 -1617.914129
-1876.822680 -1906.721012 -1370.583147 -275.683153 1022.678998 2018.687871
2328.291318 1871.163387 863.666212 -349.633787 -1499.163875 -2496.348256
-3395.512270 -4269.586228 -5103.733484 -5775.232339 -6113.713802 -5987.406930
-5365.440644 -4339.006815 -3105.980618 -1923.852709 -1036.063460 -594.539825
-620.622783 -1034.157931 -1730.227790 -2636.489337 -3694.688964 -4782.183716
-5660.807434 -6035.569581 -5714.113114 -4756.237394 -3488.641151 -2356.461017
-1709.687091 -1667.061289 -2125.702812 -2865.448099 -4092.748489 -3828.174567
-3408.255608 -3098.711836 -3276.276355 -4106.138451 -5321.219059 -6322.881694
-6562.525351 -5924.493146 -4816.507655 -3895.859317 -3634.126122 -4032.879424
-4674.320101 -5040.172196 -4854.938612 -4223.003177 -3497.141364 -3001.139421
-2806.706369 -2703.686677 -2364.365617 -1582.570954 -433.027173 744.707394
1522.591026 1609.757240 991.885552 -90.986929 -1298.425798 -2366.578715
-3198.975966 -3834.504629 -4342.620082 -4732.841330 -4934.932494 -4844.805098
-4391.747278 -3586.306604 -2534.352685 -1420.214695 -463.240437 144.927477
299.364810 2.014791 -674.365926 -1649.733345 -2866.064425 -4244.202426
-5602.699185 -6630.343800 -6980.503335 -6455.500094 -5156.264797 -3476.537374
-1930.096189 -923.971601 -622.121062 -958.443350 -1738.806888 -3935.537088
-3740.524629 -3380.146363 -3171.337072 -3505.102659 -4510.092773 -5851.648635
-6869.555991 -6990.614405 -6121.131845 -4725.357492 -3529.481001 -3067.064462
-3384.426728 -4087.226201 -4655.652059 -4782.853959 -4511.977912 -4117.602988
-3855.534464 -3770.009069 -3678.584349 -3322.368614 -2566.658783 -1519.409411
-497.625328 132.035305 139.699501 -462.630926 -1450.174525 -2517.135052
-3421.293296 -4056.428641 -4427.580104 -4571.867984 -4493.973539 -4158.479118
-3531.541978 -2633.216169 -1565.226954 -501.219708 355.722397 835.455701
861.858478 480.783870 -172.842761 -961.971563 -1832.413000 -2822.187692
-3969.055577 -5178.584326 -6169.445124 -6571.445463 -6133.879711 -4902.472554
-3233.269228 -1630.322391 -522.092522 -120.400608 -418.235091 -1267.898368
-3582.136675 -3673.806848 -3536.269869 -3475.594617 -3877.514737 -4869.529705
-6126.742930 -7013.298270 -6987.979417 -5981.812924 -4464.309511 -3148.062100
-2549.205087 -2713.469245 -3275.088667 -3765.926997 -3930.671592 -3836.374134
-3739.178857 -3842.094074 -4128.233868 -4373.051997 -4305.778109 -3799.512775
-2967.671656 -2114.994958 -1581.277448 -1573.165032 -2077.065822 -2891.474326
-3744.905852 -4420.420116 -4816.045479 -4922.787072 -4758.772886 -4319.694889
-3582.090073 -2551.409604 -1315.703943 -64.586177 946.123522 1477.403684
1407.711297 803.843042 -87.404349 -946.620909 -1547.474199 -1883.462980
-2159.342562 -2630.995895 -3391.230599 -4255.808910 -4844.670006 -4811.967158
-4065.742717 -2828.214055 -1512.325413 -521.963199 -112.440627 -363.450365
-1212.414859 -3286.005979 -3800.729910 -3993.460460 -4082.939769 -4413.770517
-5140.040876 -6027.672578 -6562.063208 -6303.046305 -5220.261237 -3747.234027
-2509.251725 -1929.534186 -2000.484034 -2366.731588 -2628.381601 -2625.378423
-2506.602006 -2564.715790 -2983.600442 -3685.002612 -4368.886149 -4702.709934
-4526.498009 -3947.589541 -3278.785687 -2867.783509 -2920.819528 -3415.803204
-4141.183163 -4823.048200 -5257.426831 -5372.798243 -5201.119625 -4796.857939
-4172.017806 -3295.568033 -2156.095295 -841.625843 423.785713 1326.368262
1587.567251 1114.802471 94.293414 -1047.942760 -1829.147927 -1957.551139
-1501.464304 -859.414060 -527.398874 -798.793997 -1589.501745 -2501.181719
-3071.036235 -3033.196254 -2429.324735 -1535.561020 -703.020394 -232.859219
-324.615046 -1048.861363 -3164.795721 -4087.766329 -4621.710750 -4831.751478
-4977.418089 -5245.384397 -5545.158156 -5553.890078 -4985.658714 -3863.874003
-2564.551691 -1583.715916 -1206.592068 -1333.280702 -1587.941541 -1617.777364
-1352.086298 -1037.072911 -1037.853010 -1563.313095 -2507.757844 -3506.708496
-4156.640147 -4251.643706 -3894.583931 -3427.079677 -3230.328895 -3516.331443
-4225.131548 -5076.490811 -5734.239086 -5980.190483 -5797.038179 -5322.725903
-4721.320599 -4064.662339 -3305.473440 -2357.860196 -1227.720069 -98.281614
703.176976 862.217750 280.570968 -799.156576 -1849.241055 -2298.452454
-1842.622801 -639.550657 748.276092 1648.995975 1643.078495 771.230660
-528.167365 -1686.947169 -2292.687569 -2229.035539 -1643.319625 -833.662537
-153.805937 53.288928 -450.762208 -3124.456679 -4272.776975 -5053.919536
-5349.083855 -5296.034456 -5093.984443 -4797.337734 -4286.414556 -3436.923680
-2324.406584 -1262.459045 -617.514463 -540.949631 -839.235587 -1097.915748
-975.251265 -449.725411 158.167916 402.334915 11.602396 -928.631809
-2026.601770 -2824.638349 -3073.715029 -2875.422227 -2612.390697 -2714.664037
-3401.907191 -4550.893239 -5761.826642 -6579.837180 -6737.767814 -6277.401990
-5484.399201 -4688.701864 -4063.497024 -3551.157136 -2958.448187 -2151.227280
-1211.354407 -438.324687 -175.816780 -562.278383 -1370.657891 -2065.748684
-2078.145724 -1146.031167 489.517800 2175.105402 3182.293793 3089.424327
1977.766773 342.374160 -1191.171996 -2147.240851 -2331.788024 -1813.477335
-852.818731 148.943082 712.350574 431.601001 -2991.611600 -4075.848130
-4937.974866 -5294.355410 -5146.463297 -4668.424310 -4008.713898 -3195.747275
-2218.706157 -1178.061593 -330.247375 49.889506 -110.324028 -569.589643
-887.793235 -707.482149 -4.510437 875.341710 1426.540869 1302.015779
529.866494 -509.635138 -1328.150000 -1638.403755 -1536.206447 -1443.602783
-1846.125778 -2980.930268 -4663.817495 -6362.497997 -7476.568246 -7659.131065
-6988.985444 -5894.335867 -4882.613299 -4249.119683 -3944.798420 -3676.646311
-3162.454269 -2362.094837 -1524.319301 -1011.664923 -1018.942578 -1382.891150
-1631.859908 -1267.674467 -106.901773 1548.183576 3037.151017 3697.519323
3224.032328 1808.896636 0.523962 -1590.317349 -2533.853245 -2660.879739
-2022.947121 -851.829714 435.497473 1270.538580 1120.425994 -2736.946681
-3479.119480 -4244.121316 -4644.734330 -4560.592362 -4103.368495 -3436.924411
-2641.481931 -1736.403972 -804.559179 -57.931555 257.828470 61.358736
-436.459399 -809.648046 -674.940427 43.955716 1038.793427 1792.529566
1898.499841 1313.448327 377.673896 -412.679074 -736.811402 -672.615161
-665.633770 -1253.382787 -2708.398644 -4820.450082 -6960.490597 -8399.373298
-8696.034653 -7923.418823 -6598.530626 -5365.661805 -4632.850281 -4384.266011
-4272.022881 -3908.486934 -3153.460643 -2201.748290 -1417.677637 -1040.540574
-978.464746 -850.268348 -259.577580 887.243908 2251.430675 3226.963622
3297.454673 2343.165350 696.822239 -1064.388085 -2417.147112 -3073.154307
-2972.294403 -2191.942493 -923.375849 458.554117 1373.593202 1225.836094
-2566.336950 -2812.224124 -3348.412245 -3762.542422 -3851.093604 -3644.741030
-3253.502936 -2717.155164 -2006.442743 -1151.107720 -338.178753 150.666664
139.292252 -268.683187 -704.417689 -756.549856 -253.712716 598.594545
1334.283282 1525.046203 1060.522695 219.160271 -522.873790 -823.553697
-730.327771 -684.544779 -1256.818466 -2768.449033 -5035.235596 -7404.044630
-9075.354563 -9525.652116 -8777.036461 -7353.462669 -5957.217366 -5071.187713
-4731.397201 -4596.244164 -4242.985352 -3478.039927 -2450.328504 -1502.648001
-884.437194 -548.478002 -191.345708 486.272052 1495.578036 2477.257320
2901.386429 2415.853465 1091.172346 -614.080895 -2128.227957 -3063.854043
-3325.921678 -3002.972308 -2208.580962 -1063.614357 165.853757 968.920939
747.411746 -2763.948550 -2527.788515 -2779.528128 -3146.964541 -3392.694252
-3476.845139 -3426.815824 -3193.925476 -2660.464183 -1791.256882 -768.895334
45.748030 331.909798 44.478449 -526.943130 -939.093120 -894.516602
-444.158828 53.947807 191.519774 -198.841662 -923.028887 -1562.326074
-1778.674687 -1582.388482 -1374.949883 -1721.914474 -2987.247562 -5057.994090
-7341.780362 -9054.166368 -9630.879262 -9018.249011 -7668.742004 -6252.237036
-5269.600079 -4809.135221 -4584.339496 -4202.173029 -3462.009115 -2476.936530
-1545.880429 -890.356620 -469.705057 -26.971468 664.643697 1551.438643
2259.031811 2320.135455 1512.969876 52.055750 -1522.085769 -2672.503449
-3159.091729 -3078.790967 -2660.259675 -2035.901197 -1222.492261 -324.265755
277.101276 18.757962 -3407.549356 -2831.331478 -2813.002750 -3051.326396
-3319.201642 -3543.218674 -3689.840486 -3632.777522 -3174.414161 -2224.468629
-968.674072 152.746517 681.900656 434.249839 -374.974126 -1269.793639
-1821.821527 -1909.896482 -1754.276466 -1714.617796 -2006.290113 -2539.193845
-2990.372246 -3056.833279 -2710.817772 -2276.123161 -2260.664779 -3041.066006
-4596.806464 -6468.312122 -7977.506152 -8585.002881 -8169.999059 -7065.281033
-5833.057011 -4929.514957 -4471.306324 -4242.209800 -3913.053904 -3304.961077
-2504.731514 -1758.051571 -1237.998388 -884.924165 -459.355197 223.642048
1069.635747 1692.696766 1659.513004 819.830280 -537.699325 -1844.038739
-2613.824846 -2733.570643 -2450.828317 -2093.643458 -1783.861638 -1411.665422
-893.872417 -454.582978 -608.310065 -4220.529382 -3486.105363 -3255.767230
-3291.037539 -3403.177818 -3536.236049 -3655.192779 -3611.613095 -3167.890733
-2191.825655 -851.834114 382.777811 979.605119 664.399160 -405.186165
-1739.403723 -2817.311837 -3378.672072 -3516.798431 -3532.949183 -3676.999383
-3963.365216 -4182.766684 -4087.975930 -3614.674029 -2979.692575 -2583.430586
-2772.874584 -3614.140301 -4821.751664 -5896.844347 -6396.279276 -6170.592455
-5425.676713 -4573.410581 -3971.216941 -3721.220450 -3656.422763 -3510.106625
-3135.115199 -2605.944680 -2128.469874 -1835.847523 -1646.907950 -1320.909102
-682.026370 167.848556 844.486153 926.203521 277.940912 -806.184199
-1778.363832 -2212.835175 -2088.301881 -1747.014215 -1567.168801 -1634.732421
-1709.518953 -1523.561219 -1141.005334 -1025.573822 -4727.459701 -3984.753188
-3621.645362 -3425.295122 -3253.442942 -3116.306733 -3049.239203 -2952.184644
-2591.593079 -1792.199187 -653.921587 412.189919 892.231173 484.839155
-703.149346 -2218.935412 -3533.462224 -4328.415164 -4616.460238 -4641.985844
-4659.607605 -4752.836966 -4805.653369 -4625.125665 -4115.712125 -3382.561165
-2695.830292 -2339.614961 -2441.288968 -2889.352278 -3394.377118 -3659.288949
-3554.536192 -3186.410002 -2812.664632 -2660.787376 -2773.760798 -2993.056938
-3091.595693 -2955.728776 -2671.828196 -2442.157516 -2392.549763 -2433.771531
-2309.606943 -1815.544879 -1016.556858 -267.139300 17.499250 -321.104174
-1037.135553 -1645.322438 -1787.019452 -1504.467000 -1187.602684 -1226.040330
-1658.099092 -2128.121453 -2207.690518 -1814.144077 -1353.710927 -4611.924599
-3962.064426 -3561.148028 -3171.884197 -2688.102910 -2218.535142 -1928.342004
-1824.947318 -1709.311520 -1346.735848 -705.061289 -45.322128 224.257552
-176.672646 -1204.877367 -2516.946112 -3682.322156 -4425.685581 -4737.842202
-4805.427809 -4836.483283 -4912.033253 -4952.738725 -4801.062887 -4348.761757
-3624.375567 -2791.255605 -2063.508985 -1593.133253 -1396.047845 -1361.945640
-1342.860625 -1263.721039 -1177.945288 -1222.759964 -1499.574896 -1967.459160
-2440.316821 -2706.548493 -2689.695090 -2520.069665 -2442.344571 -2613.510436
-2949.297459 -3159.335992 -2967.727802 -2353.581864 -1606.410228 -1126.737747
-1116.037623 -1411.947255 -1622.953897 -1468.222445 -1039.293307 -745.602389
-966.587014 -1695.625188 -2491.426360 -2806.180618 -2435.820230 -1716.786593
-3977.531310 -3497.818462 -3173.148531 -2692.381632 -1959.877634 -1189.896531
-708.357063 -664.665500 -910.934536 -1139.339619 -1143.111992 -976.343158
-892.027875 -1128.593869 -1727.059261 -2514.393307 -3242.789753 -3758.663178
-4073.921885 -4306.171795 -4555.204199 -4814.906434 -4975.113472 -4896.713961
-4500.678328 -3816.617451 -2970.670862 -2127.227033 -1418.305083 -897.028476
-539.674965 -295.381140 -151.066739 -161.082054 -407.758854 -910.455984
-1553.309178 -2107.476485 -2361.495078 -2280.009378 -2063.268466 -2032.993182
-2401.369344 -3089.681099 -3750.285440 -3999.299623 -3693.721771 -3033.156731
-2394.940243 -2030.591613 -1877.973165 -1656.659787 -1171.964575 -559.128227
-231.950280 -549.097121 -1469.739732 -2506.448023 -3048.586597 -2814.346361
-2067.003868 -3276.503100 -3039.432736 -2914.502428 -2477.081267 -1605.718617
-599.162167 59.532995 70.787560 -480.964313 -1225.871576 -1790.483587
-2026.604712 -2033.984286 -2010.258143 -2084.889306 -2267.181923 -2513.046491
-2813.965918 -3214.220818 -3746.670779 -4356.393949 -4888.491663 -5156.850560
-5044.122358 -4563.638158 -3847.522084 -3076.491266 -2397.083707 -1869.354252
-1465.704890 -1116.714850 -779.521148 -490.073116 -360.239421 -506.027720
-941.599999 -1515.664302 -1960.219468 -2051.038069 -1784.178346 -1430.420503
-1393.423584 -1939.999937 -2987.194420 -4115.772544 -4822.951984 -4840.238458
-4279.353378 -3496.872192 -2794.341912 -2208.168964 -1567.028605 -758.427546
48.423095 450.925489 123.341014 -867.239877 -2028.157224 -2754.627995
-2754.589347 -2242.385299 -2952.338453 -3003.067325 -3173.684881 -2903.643307
-2006.503599 -821.268511 48.054483 167.718700 -454.019862 -1428.060955
-2277.998230 -2718.978199 -2742.280340 -2512.422003 -2216.803928 -1993.599691
-1949.263676 -2185.531827 -2765.854386 -3636.022072 -4581.351788 -5287.402964
-5488.586787 -5113.510639 -4330.347861 -3460.955959 -2815.804370 -2544.896383
-2582.312883 -2705.381805 -2670.978637 -2357.103717 -1836.139923 -1336.208575
-1102.440531 -1231.723025 -1587.109824 -1866.970057 -1808.925518 -1403.086330
-954.779031 -920.639363 -1602.874790 -2908.934642 -4360.904984 -5367.537651
-5573.420061 -5034.218841 -4098.851936 -3111.336853 -2186.362477 -1239.154965
-219.198644 690.986393 1124.441561 811.240224 -150.106754 -1291.801192
-2083.066768 -2305.483086 -2182.335194 -3095.304945 -3399.812982 -3880.459130
-3844.237805 -3011.574037 -1708.102027 -599.235875 -214.413697 -627.395975
-1487.467968 -2309.828880 -2770.790515 -2815.358063 -2575.104227 -2232.507276
-1953.951578 -1897.316983 -2211.572009 -2966.828298 -4050.538870 -5134.790048
-5788.216445 -5696.318630 -4858.080004 -3624.552636 -2540.010626 -2069.335673
-2363.357653 -3188.960240 -4056.842256 -4475.601777 -4199.562218 -3343.780799
-2306.731182 -1540.128560 -1291.720940 -1472.593854 -1738.279461 -1743.679464
-1409.520270 -1011.633791 -1011.171802 -1725.544750 -3067.892066 -4550.604171
-5563.513392 -5732.582784 -5102.572108 -4025.109045 -2866.155697 -1782.721365
-741.377568 273.958288 1091.495714 1407.875647 1040.500772 141.291013
-853.650664 -1534.132309 -1831.895276 -2055.019047 -3401.557652 -3818.072292
-4506.756428 -4678.968568 -3962.039198 -2626.098884 -1331.384101 -645.953175
-711.017532 -1255.903248 -1870.770461 -2281.202400 -2437.149127 -2425.583188
-2351.674426 -2305.855185 -2403.425491 -2792.615417 -3563.045387 -4606.730126
-5566.363187 -5965.392218 -5477.313936 -4168.624901 -2541.700509 -1321.481775
-1091.414081 -1981.120712 -3582.069423 -5140.380585 -5926.092769 -5587.074984
-4306.217781 -2683.370243 -1407.408296 -897.464852 -1113.373264 -1642.717086
-2007.671499 -1994.093767 -1784.260910 -1801.456597 -2374.251229 -3461.319121
-4639.134862 -5363.002058 -5307.571724 -4536.942486 -3395.090725 -2232.158111
-1203.726994 -295.296236 491.383600 1004.344814 1018.230332 463.931997
-421.467018 -1212.478902 -1625.695152 -1782.448859 -2138.171472 -3460.693949
-3781.122273 -4478.555886 -4737.858245 -4133.034913 -2868.442629 -1546.117415
-707.757462 -520.641979 -795.730038 -1235.675484 -1661.177286 -2050.112070
-2427.698647 -2769.473005 -3025.877733 -3223.822113 -3506.173062 -4025.350802
-4757.104718 -5403.043286 -5506.526958 -4744.757024 -3208.830257 -1464.041793
-314.166437 -384.696776 -1761.910449 -3900.689725 -5863.991989 -6773.302681
-6235.439306 -4524.236075 -2424.907968 -826.322860 -280.515988 -766.591261
-1781.399277 -2689.644020 -3111.144751 -3103.659171 -3037.584881 -3268.527261
-3850.359830 -4493.138875 -4781.537150 -4472.946864 -3644.336678 -2592.761774
-1601.487261 -784.684468 -131.542102 329.407909 445.311746 53.319500
-799.162900 -1764.591065 -2388.262591 -2476.020610 -2323.116956 -2552.110485
-3110.824362 -3166.891371 -3656.531880 -3823.854417 -3264.702395 -2148.026764
-995.463703 -266.663260 -96.197933 -337.207144 -788.839348 -1363.671835
-2063.432316 -2840.783764 -3528.681833 -3932.882366 -4004.804755 -3916.403330
-3936.383454 -4187.844398 -4489.623366 -4437.357894 -3698.275983 -2319.306380
-817.026001 45.019593 -321.504206 -1957.649271 -4263.997793 -6255.912939
-7039.250831 -6255.912939 -4263.997793 -1957.649271 -321.504206 45.019593
-817.026001 -2319.306380 -3698.275983 -4437.357894 -4489.623366 -4187.844398
-3936.383454 -3916.403330 -4004.804755 -3932.882366 -3528.681833 -2840.783764
-2063.432316 -1363.671835 -788.839348 -337.207144 -96.197933 -266.663260
-995.463703 -2148.026764 -3264.702395 -3823.854417 -3656.531880 -3166.891371
-3110.824362 -2552.110485 -2323.116956 -2476.020610 -2388.262591 -1764.591065
-799.162900 53.319500 445.311746 329.407909 -131.542102 -784.684468
-1601.487261 -2592.761774 -3644.336678 -4472.946864 -4781.537150 -4493.138875
-3850.359830 -3268.527261 -3037.584881 -3103.659171 -3111.144751 -2689.644020
-1781.399277 -766.591261 -280.515988 -826.322860 -2424.907968 -4524.236075
-6235.439306 -6773.302681 -5863.991989 -3900.689725 -1761.910449 -384.696776
-314.166437 -1464.041793 -3208.830257 -4744.757024 -5506.526958 -5403.043286
-4757.104718 -4025.350802 -3506.173062 -3223.822113 -3025.877733 -2769.473005
-2427.698647 -2050.112070 -1661.177286 -1235.675484 -795.730038 -520.641979
-707.757462 -1546.117415 -2868.442629 -4133.034913 -4737.858245 -4478.555886
-3781.122273 -3460.693949 -2138.171472 -1782.448859 -1625.695152 -1212.478902
-421.467018 463.931997 1018.230332 1004.344814 491.383600 -295.296236
-1203.726994 -2232.158111 -3395.090725 -4536.942486 -5307.571724 -5363.002058
-4639.134862 -3461.319121 -2374.251229 -1801.456597 -1784.260910 -1994.093767
-2007.671499 -1642.717086 -1113.373264 -897.464852 -1407.408296 -2683.370243
-4306.217781 -5587.074984 -5926.092769 -5140.380585 -3582.069423 -1981.120712
-1091.414081 -1321.481775 -2541.700509 -4168.624901 -5477.313936 -5965.392218
-5566.363187 -4606.730126 -3563.045387 -2792.615417 -2403.425491 -2305.855185
-2351.674426 -2425.583188 -2437.149127 -2281.202400 -1870.770461 -1255.903248
-711.017532 -645.953175 -1331.384101 -2626.098884 -3962.039198 -4678.968568
-4506.756428 -3818.072292 -3401.557652 -2055.019047 -1831.895276 -1534.132309
-853.650664 141.291013 1040.500772 1407.875647 1091.495714 273.958288
-741.377568 -1782.721365 -2866.155697 -4025.109045 -5102.572108 -5732.582784
-5563.513392 -4550.604171 -3067.892066 -1725.544750 -1011.171802 -1011.633791
-1409.520270 -1743.679464 -1738.279461 -1472.593854 -1291.720940 -1540.128560
-2306.731182 -3343.780799 -4199.562218 -4475.601777 -4056.842256 -3188.960240
-2363.357653 -2069.335673 -2540.010626 -3624.552636 -4858.080004 -5696.318630
-5788.216445 -5134.790048 -4050.538870 -2966.828298 -2211.572009 -1897.316983
-1953.951578 -2232.507276 -2575.104227 -2815.358063 -2770.790515 -2309.828880
-1487.467968 -627.395975 -214.413697 -599.235875 -1708.102027 -3011.574037
-3844.237805 -3880.459130 -3399.812982 -3095.304945 -2182.335194 -2305.483086
-2083.066768 -1291.801192 -150.106754 811.240224 1124.441561 690.986393
-219.198644 -1239.154965 -2186.362477 -3111.336853 -4098.851936 -5034.218841
-5573.420061 -5367.537651 -4360.904984 -2908.934642 -1602.874790 -920.639363
-954.779031 -1403.086330 -1808.925518 -1866.970057 -1587.109824 -1231.723025
-1102.440531 -1336.208575 -1836.139923 -2357.103717 -2670.978637 -2705.381805
-2582.312883 -2544.896383 -2815.804370 -3460.955959 -4330.347861 -5113.510639
-5488.586787 -5287.402964 -4581.351788 -3636.022072 -2765.854386 -2185.531827
-1949.263676 -1993.599691 -2216.803928 -2512.422003 -2742.280340 -2718.978199
-2277.998230 -1428.060955 -454.019862 167.718700 48.054483 -821.268511
-2006.503599 -2903.643307 -3173.684881 -3003.067325 -2952.338453 -2242.385299
-2754.589347 -2754.627995 -2028.157224 -867.239877 123.341014 450.925489
48.423095 -758.427546 -1567.028605 -2208.168964 -2794.341912 -3496.872192
-4279.353378 -4840.238458 -4822.951984 -4115.772544 -2987.194420 -1939.999937
-1393.423584 -1430.420503 -1784.178346 -2051.038069 -1960.219468 -1515.664302
-941.599999 -506.027720 -360.239421 -490.073116 -779.521148 -1116.714850
-1465.704890 -1869.354252 -2397.083707 -3076.491266 -3847.522084 -4563.638158
-5044.122358 -5156.850560 -4888.491663 -4356.393949 -3746.670779 -3214.220818
-2813.965918 -2513.046491 -2267.181923 -2084.889306 -2010.258143 -2033.984286
-2026.604712 -1790.483587 -1225.871576 -480.964313 70.787560 59.532995
-599.162167 -1605.718617 -2477.081267 -2914.502428 -3039.432736 -3276.503100
-2067.003868 -2814.346361 -3048.586597 -2506.448023 -1469.739732 -549.097121
-231.950280 -559.128227 -1171.964575 -1656.659787 -1877.973165 -2030.591613
-2394.940243 -3033.156731 -3693.721771 -3999.299623 -3750.285440 -3089.681099
-2401.369344 -2032.993182 -2063.268466 -2280.009378 -2361.495078 -2107.476485
-1553.309178 -910.455984 -407.758854 -161.082054 -151.066739 -295.381140
-539.674965 -897.028476 -1418.305083 -2127.227033 -2970.670862 -3816.617451
-4500.678328 -4896.713961 -4975.113472 -4814.906434 -4555.204199 -4306.171795
-4073.921885 -3758.663178 -3242.789753 -2514.393307 -1727.059261 -1128.593869
-892.027875 -976.343158 -1143.111992 -1139.339619 -910.934536 -664.665500
-708.357063 -1189.896531 -1959.877634 -2692.381632 -3173.148531 -3497.818462
-3977.531310 -1716.786593 -2435.820230 -2806.180618 -2491.426360 -1695.625188
-966.587014 -745.602389 -1039.293307 -1468.222445 -1622.953897 -1411.947255
-1116.037623 -1126.737747 -1606.410228 -2353.581864 -2967.727802 -3159.335992
-2949.297459 -2613.510436 -2442.344571 -2520.069665 -2689.695090 -2706.548493
-2440.316821 -1967.459160 -1499.574896 -1222.759964 -1177.945288 -1263.721039
-1342.860625 -1361.945640 -1396.047845 -1593.133253 -2063.508985 -2791.255605
-3624.375567 -4348.761757 -4801.062887 -4952.738725 -4912.033253 -4836.483283
-4805.427809 -4737.842202 -4425.685581 -3682.322156 -2516.946112 -1204.877367
-176.672646 224.257552 -45.322128 -705.061289 -1346.735848 -1709.311520
-1824.947318 -1928.342004 -2218.535142 -2688.102910 -3171.884197 -3561.148028
-3962.064426 -4611.924599 -1353.710927 -1814.144077 -2207.690518 -2128.121453
-1658.099092 -1226.040330 -1187.602684 -1504.467000 -1787.019452 -1645.322438
-1037.135553 -321.104174 17.499250 -267.139300 -1016.556858 -1815.544879
-2309.606943 -2433.771531 -2392.549763 -2442.157516 -2671.828196 -2955.728776
-3091.595693 -2993.056938 -2773.760798 -2660.787376 -2812.664632 -3186.410002
-3554.536192 -3659.288949 -3394.377118 -2889.352278 -2441.288968 -2339.614961
-2695.830292 -3382.561165 -4115.712125 -4625.125665 -4805.653369 -4752.836966
-4659.607605 -4641.985844 -4616.460238 -4328.415164 -3533.462224 -2218.935412
-703.149346 484.839155 892.231173 412.189919 -653.921587 -1792.199187
-2591.593079 -2952.184644 -3049.239203 -3116.306733 -3253.442942 -3425.295122
-3621.645362 -3984.753188 -4727.459701 -1025.573822 -1141.005334 -1523.561219
-1709.518953 -1634.732421 -1567.168801 -1747.014215 -2088.301881 -2212.835175
-1778.363832 -806.184199 277.940912 926.203521 844.486153 167.848556
-682.026370 -1320.909102 -1646.907950 -1835.847523 -2128.469874 -2605.944680
-3135.115199 -3510.106625 -3656.422763 -3721.220450 -3971.216941 -4573.410581
-5425.676713 -6170.592455 -6396.279276 -5896.844347 -4821.751664 -3614.140301
-2772.874584 -2583.430586 -2979.692575 -3614.674029 -4087.975930 -4182.766684
-3963.365216 -3676.999383 -3532.949183 -3516.798431 -3378.672072 -2817.311837
-1739.403723 -405.186165 664.399160 979.605119 382.777811 -851.834114
-2191.825655 -3167.890733 -3611.613095 -3655.192779 -3536.236049 -3403.177818
-3291.037539 -3255.767230 -3486.105363 -4220.529382 -608.310065 -454.582978
-893.872417 -1411.665422 -1783.861638 -2093.643458 -2450.828317 -2733.570643
-2613.824846 -1844.038739 -537.699325 819.830280 1659.513004 1692.696766
1069.635747 223.642048 -459.355197 -884.924165 -1237.998388 -1758.051571
-2504.731514 -3304.961077 -3913.053904 -4242.209800 -4471.306324 -4929.514957
-5833.057011 -7065.281033 -8169.999059 -8585.002881 -7977.506152 -6468.312122
-4596.806464 -3041.066006 -2260.664779 -2276.123161 -2710.817772 -3056.833279
-2990.372246 -2539.193845 -2006.290113 -1714.617796 -1754.276466 -1909.896482
-1821.821527 -1269.793639 -374.974126 434.249839 681.900656 152.746517
-968.674072 -2224.468629 -3174.414161 -3632.777522 -3689.840486 -3543.218674
-3319.201642 -3051.326396 -2813.002750 -2831.331478 -3407.549356 18.757962
277.101276 -324.265755 -1222.492261 -2035.901197 -2660.259675 -3078.790967
-3159.091729 -2672.503449 -1522.085769 52.055750 1512.969876 2320.135455
2259.031811 1551.438643 664.643697 -26.971468 -469.705057 -890.356620
-1545.880429 -2476.936530 -3462.009115 -4202.173029 -4584.339496 -4809.135221
-5269.600079 -6252.237036 -7668.742004 -9018.249011 -9630.879262 -9054.166368
-7341.780362 -5057.994090 -2987.247562 -1721.914474 -1374.949883 -1582.388482
-1778.674687 -1562.326074 -923.028887 -198.841662 191.519774 53.947807
-444.158828 -894.516602 -939.093120 -526.943130 44.478449 331.909798
45.748030 -768.895334 -1791.256882 -2660.464183 -3193.925476 -3426.815824
-3476.845139 -3392.694252 -3146.964541 -2779.528128 -2527.788515 -2763.948550
747.411746 968.920939 165.853757 -1063.614357 -2208.580962 -3002.972308
-3325.921678 -3063.854043 -2128.227957 -614.080895 1091.172346 2415.853465
2901.386429 2477.257320 1495.578036 486.272052 -191.345708 -548.478002
-884.437194 -1502.648001 -2450.328504 -3478.039927 -4242.985352 -4596.244164
-4731.397201 -5071.187713 -5957.217366 -7353.462669 -8777.036461 -9525.652116
-9075.354563 -7404.044630 -5035.235596 -2768.449033 -1256.818466 -684.544779
-730.327771 -823.553697 -522.873790 219.160271 1060.522695 1525.046203
1334.283282 598.594545 -253.712716 -756.549856 -704.417689 -268.683187
139.292252 150.666664 -338.178753 -1151.107720 -2006.442743 -2717.155164
-3253.502936 -3644.741030 -3851.093604 -3762.542422 -3348.412245 -2812.224124
-2566.336950 1225.836094 1373.593202 458.554117 -923.375849 -2191.942493
-2972.294403 -3073.154307 -2417.147112 -1064.388085 696.822239 2343.165350
3297.454673 3226.963622 2251.430675 887.243908 -259.577580 -850.268348
-978.464746 -1040.540574 -1417.677637 -2201.748290 -3153.460643 -3908.486934
-4272.022881 -4384.266011 -4632.850281 -5365.661805 -6598.530626 -7923.418823
-8696.034653 -8399.373298 -6960.490597 -4820.450082 -2708.398644 -1253.382787
-665.633770 -672.615161 -736.811402 -412.679074 377.673896 1313.448327
1898.499841 1792.529566 1038.793427 43.955716 -674.940427 -809.648046
-436.459399 61.358736 257.828470 -57.931555 -804.559179 -1736.403972
-2641.481931 -3436.924411 -4103.368495 -4560.592362 -4644.734330 -4244.121316
-3479.119480 -2736.946681 1120.425994 1270.538580 435.497473 -851.829714
-2022.947121 -2660.879739 -2533.853245 -1590.317349 0.523962 1808.896636
3224.032328 3697.519323 3037.151017 1548.183576 -106.901773 -1267.674467
-1631.859908 -1382.891150 -1018.942578 -1011.664923 -1524.319301 -2362.094837
-3162.454269 -3676.646311 -3944.798420 -4249.119683 -4882.613299 -5894.335867
-6988.985444 -7659.131065 -7476.568246 -6362.497997 -4663.817495 -2980.930268
-1846.125778 -1443.602783 -1536.206447 -1638.403755 -1328.150000 -509.635138
529.866494 1302.015779 1426.540869 875.341710 -4.510437 -707.482149
-887.793235 -569.589643 -110.324028 49.889506 -330.247375 -1178.061593
-2218.706157 -3195.747275 -4008.713898 -4668.424310 -5146.463297 -5294.355410
-4937.974866 -4075.848130 -2991.611600 431.601001 712.350574 148.943082
-852.818731 -1813.477335 -2331.788024 -2147.240851 -1191.171996 342.374160
1977.766773 3089.424327 3182.293793 2175.105402 489.517800 -1146.031167
-2078.145724 -2065.748684 -1370.657891 -562.278383 -175.816780 -438.324687
-1211.354407 -2151.227280 -2958.448187 -3551.157136 -4063.497024 -4688.701864
-5484.399201 -6277.401990 -6737.767814 -6579.837180 -5761.826642 -4550.893239
-3401.907191 -2714.664037 -2612.390697 -2875.422227 -3073.715029 -2824.638349
-2026.601770 -928.631809 11.602396 402.334915 158.167916 -449.725411
-975.251265 -1097.915748 -839.235587 -540.949631 -617.514463 -1262.459045
-2324.406584 -3436.923680 -4286.414556 -4797.337734 -5093.984443 -5296.034456
-5349.083855 -5053.919536 -4272.776975 -3124.456679 -450.762208 53.288928
-153.805937 -833.662537 -1643.319625 -2229.035539 -2292.687569 -1686.947169
-528.167365 771.230660 1643.078495 1648.995975 748.276092 -639.550657
-1842.622801 -2298.452454 -1849.241055 -799.156576 280.570968 862.217750
703.176976 -98.281614 -1227.720069 -2357.860196 -3305.473440 -4064.662339
-4721.320599 -5322.725903 -5797.038179 -5980.190483 -5734.239086 -5076.490811
-4225.131548 -3516.331443 -3230.328895 -3427.079677 -3894.583931 -4251.643706
-4156.640147 -3506.708496 -2507.757844 -1563.313095 -1037.853010 -1037.072911
-1352.086298 -1617.777364 -1587.941541 -1333.280702 -1206.592068 -1583.715916
-2564.551691 -3863.874003 -4985.658714 -5553.890078 -5545.158156 -5245.384397
-4977.418089 -4831.751478 -4621.710750 -4087.766329 -3164.795721 -1048.861363
-324.615046 -232.859219 -703.020394 -1535.561020 -2429.324735 -3033.196254
-3071.036235 -2501.181719 -1589.501745 -798.793997 -527.398874 -859.414060
-1501.464304 -1957.551139 -1829.147927 -1047.942760 94.293414 1114.802471
1587.567251 1326.368262 423.785713 -841.625843 -2156.095295 -3295.568033
-4172.017806 -4796.857939 -5201.119625 -5372.798243 -5257.426831 -4823.048200
-4141.183163 -3415.803204 -2920.819528 -2867.783509 -3278.785687 -3947.589541
-4526.498009 -4702.709934 -4368.886149 -3685.002612 -2983.600442 -2564.715790
-2506.602006 -2625.378423 -2628.381601 -2366.731588 -2000.484034 -1929.534186
-2509.251725 -3747.234027 -5220.261237 -6303.046305 -6562.063208 -6027.672578
-5140.040876 -4413.770517 -4082.939769 -3993.460460 -3800.729910 -3286.005979
-1212.414859 -363.450365 -112.440627 -521.963199 -1512.325413 -2828.214055
-4065.742717 -4811.967158 -4844.670006 -4255.808910 -3391.230599 -2630.995895
-2159.342562 -1883.462980 -1547.474199 -946.620909 -87.404349 803.843042
1407.711297 1477.403684 946.123522 -64.586177 -1315.703943 -2551.409604
-3582.090073 -4319.694889 -4758.772886 -4922.787072 -4816.045479 -4420.420116
-3744.905852 -2891.474326 -2077.065822 -1573.165032 -1581.277448 -2114.994958
-2967.671656 -3799.512775 -4305.778109 -4373.051997 -4128.233868 -3842.094074
-3739.178857 -3836.374134 -3930.671592 -3765.926997 -3275.088667 -2713.469245
-2549.205087 -3148.062100 -4464.309511 -5981.812924 -6987.979417 -7013.298270
-6126.742930 -4869.529705 -3877.514737 -3475.594617 -3536.269869 -3673.806848
-3582.136675 -1267.898368 -418.235091 -120.400608 -522.092522 -1630.322391
-3233.269228 -4902.472554 -6133.879711 -6571.445463 -6169.445124 -5178.584326
-3969.055577 -2822.187692 -1832.413000 -961.971563 -172.842761 480.783870
861.858478 835.455701 355.722397 -501.219708 -1565.226954 -2633.216169
-3531.541978 -4158.479118 -4493.973539 -4571.867984 -4427.580104 -4056.428641
-3421.293296 -2517.135052 -1450.174525 -462.630926 139.699501 132.035305
-497.625328 -1519.409411 -2566.658783 -3322.368614 -3678.584349 -3770.009069
-3855.534464 -4117.602988 -4511.977912 -4782.853959 -4655.652059 -4087.226201
-3384.426728 -3067.064462 -3529.481001 -4725.357492 -6121.131845 -6990.614405
-6869.555991 -5851.648635 -4510.092773 -3505.102659 -3171.337072 -3380.146363
-3740.524629 -3935.537088 -1738.806888 -958.443350 -622.121062 -923.971601
-1930.096189 -3476.537374 -5156.264797 -6455.500094 -6980.503335 -6630.343800
-5602.699185 -4244.202426 -2866.064425 -1649.733345 -674.365926 2.014791
299.364810 144.927477 -463.240437 -1420.214695 -2534.352685 -3586.306604
-4391.747278 -4844.805098 -4934.932494 -4732.841330 -4342.620082 -3834.504629
-3198.975966 -2366.578715 -1298.425798 -90.986929 991.885552 1609.757240
1522.591026 744.707394 -433.027173 -1582.570954 -2364.365617 -2703.686677
-2806.706369 -3001.139421 -3497.141364 -4223.003177 -4854.938612 -5040.172196
-4674.320101 -4032.879424 -3634.126122 -3895.859317 -4816.507655 -5924.493146
-6562.525351 -6322.881694 -5321.219059 -4106.138451 -3276.276355 -3098.711836
-3408.255608 -3828.174567 -4092.748489 -2865.448099 -2125.702812 -1667.061289
-1709.687091 -2356.461017 -3488.641151 -4756.237394 -5714.113114 -6035.569581
-5660.807434 -4782.183716 -3694.688964 -2636.489337 -1730.227790 -1034.157931
-620.622783 -594.539825 -1036.063460 -1923.852709 -3105.980618 -4339.006815
-5365.440644 -5987.406930 -6113.713802 -5775.232339 -5103.733484 -4269.586228
-3395.512270 -2496.348256 -1499.163875 -349.633787 863.666212 1871.163387
2328.291318 2018.687871 1022.678998 -275.683153 -1370.583147 -1906.721012
-1876.822680 -1617.914129 -1599.985537 -2129.323548 -3148.321382 -4263.855808
-4998.174750 -5107.605241 -4753.620437 -4394.593406 -4456.985167 -5014.313274
-5716.031439 -6034.702173 -5656.656998 -4720.170822 -3715.844675 -3129.421448
-3112.682775 -3438.009070 -3748.092954 -3863.338050 -4357.209317 -3559.095980
-2891.511372 -2590.919723 -2770.308507 -3331.119688 -3980.458870 -4381.734233
-4348.906023 -3941.497716 -3389.005802 -2910.982479 -2580.200309 -2330.138746
-2080.281371 -1858.679143 -1817.273173 -2134.692566 -2889.412748 -3993.997603
-5220.528515 -6284.184829 -6934.794511 -7026.703673 -6556.215672 -5655.246465
-4530.421908 -3363.574964 -2230.261435 -1101.883634 54.956418 1151.810699
1937.182794 2105.276297 1504.791023 304.567552 -1020.209334 -1906.131312
-2008.747721 -1412.686741 -606.617338 -222.594628 -682.480252 -1956.818930
-3583.423942 -4941.174432 -5614.398217 -5616.711369 -5326.623544 -5180.882624
-5347.008713 -5618.411552 -5610.809640 -5102.397828 -4240.367715 -3441.203932
-3066.174618 -3145.706251 -3386.647497 -3450.803717 -3252.931751 -5621.104243
-4683.040744 -3812.837428 -3250.552922 -3084.761335 -3192.220383 -3301.676165
-3176.923078 -2795.822907 -2377.134209 -2217.209906 -2456.188387 -2958.507298
-3404.072905 -3519.025449 -3270.535674 -2889.407685 -2721.866073 -3027.560247
-3851.242351 -5017.951100 -6218.168035 -7121.637026 -7479.129435 -7193.839158
-6344.217947 -5139.214947 -3815.072371 -2530.526071 -1335.476221 -241.073858
667.602813 1186.583063 1085.594055 295.990079 -943.934231 -2120.349731
-2675.122819 -2318.066989 -1229.774011 -15.225147 588.528178 98.847191
-1448.574997 -3514.954502 -5351.934715 -6404.478522 -6580.006940 -6219.661793
-5803.112701 -5602.739096 -5537.646763 -5323.316158 -4778.128060 -4020.887642
-3386.870544 -3135.059987 -3208.707717 -3273.279936 -3012.464575 -2424.231463
-6280.758428 -5226.694341 -4278.309347 -3658.288095 -3401.728497 -3323.094194
-3131.595318 -2655.900354 -2016.360693 -1586.532964 -1738.655005 -2549.492332
-3693.451222 -4616.471974 -4873.268731 -4393.671111 -3508.272663 -2743.396627
-2540.907179 -3069.998804 -4199.167234 -5589.307076 -6830.725483 -7571.817161
-7618.018287 -6981.886581 -5859.146816 -4529.164297 -3229.883478 -2087.688175
-1147.768162 -466.657646 -167.670184 -384.311225 -1115.907208 -2112.837795
-2912.963247 -3052.938508 -2346.949078 -1057.285255 172.184311 613.312276
-166.521490 -2053.448931 -4418.595896 -6431.023070 -7482.562246 -7476.215528
-6804.366060 -6039.997725 -5557.740465 -5348.352798 -5141.720048 -4712.982313
-4104.133651 -3572.988308 -3324.223692 -3277.108789 -3100.399604 -2506.813640
-1553.167407 -6518.129363 -5500.154503 -4647.462536 -4145.098288 -3975.378287
-3896.520741 -3591.552630 -2924.943896 -2113.002428 -1638.529739 -1928.570392
-3016.757777 -4449.880869 -5527.068642 -5713.925848 -4950.690988 -3663.552807
-2505.169446 -2017.417507 -2414.269651 -3558.575304 -5077.213587 -6517.184551
-7482.700396 -7738.380819 -7268.513765 -6266.693221 -5042.736391 -3884.821302
-2957.500546 -2297.421867 -1891.541527 -1752.848040 -1913.179873 -2333.579886
-2820.529715 -3051.737575 -2738.275069 -1837.780151 -672.354352 156.441942
45.136818 -1277.157811 -3548.336719 -6043.634560 -7908.213394 -8582.923718
-8077.828970 -6921.692397 -5813.721454 -5203.464546 -5078.345272 -5089.293088
-4892.229881 -4422.202064 -3884.370975 -3494.203781 -3220.494707 -2783.495928
-1928.986222 -737.204783 -6907.365214 -6139.162464 -5493.099158 -5112.448957
-4972.768532 -4843.421530 -4429.672618 -3630.472223 -2703.866415 -2163.296243
-2433.996541 -3511.022550 -4888.773285 -5838.315955 -5847.284718 -4919.957527
-3549.506209 -2414.890105 -2025.822270 -2525.382076 -3709.141943 -5176.249505
-6493.836784 -7315.409412 -7456.817936 -6939.399371 -5980.148926 -4905.395523
-4011.036054 -3445.136125 -3185.487547 -3115.749480 -3127.445926 -3162.117677
-3171.760211 -3058.334017 -2678.991760 -1947.763280 -972.569501 -114.055693
115.797104 -701.269765 -2621.556021 -5211.256523 -7668.374863 -9171.515483
-9286.633932 -8196.810531 -6597.391436 -5296.880166 -4763.118451 -4906.454837
-5236.107145 -5259.652659 -4818.980988 -4116.769760 -3446.505485 -2885.839487
-2236.358385 -1267.065213 -37.339444 -7861.560772 -7504.107993 -7043.507222
-6600.069295 -6222.524251 -5799.706863 -5145.386814 -4214.284367 -3252.236005
-2705.342646 -2912.487364 -3810.868771 -4904.684622 -5551.333994 -5368.541904
-4470.665616 -3377.896733 -2687.014465 -2745.020447 -3521.997971 -4704.862722
-5889.174425 -6733.870457 -7032.210181 -6732.616777 -5945.725052 -4926.029442
-3994.960898 -3412.605737 -3265.120441 -3443.766490 -3729.353648 -3916.331800
-3887.510961 -3604.193410 -3055.971273 -2246.317012 -1246.974060 -276.067613
289.465818 27.581583 -1313.815230 -3610.438344 -6301.678892 -8558.650026
-9639.036834 -9259.948792 -7770.023459 -5986.129928 -4754.887232 -4489.615793
-4975.978814 -5575.519477 -5682.043375 -5103.070957 -4099.685037 -3088.408471
-2275.910588 -1539.349805 -642.661599 420.396082 -9178.385617 -9257.973918
-8860.591785 -8114.011738 -7215.095506 -6269.178432 -5276.664437 -4268.375433
-3428.131071 -3040.269700 -3269.888708 -3964.193167 -4676.587111 -4936.418635
-4572.267427 -3838.381105 -3245.545758 -3226.938953 -3882.499781 -4959.965510
-6038.791042 -6753.279674 -6913.934431 -6507.087336 -5645.406356 -4533.667438
-3444.357722 -2658.662872 -2363.938092 -2563.920894 -3074.397513 -3618.954711
-3960.081963 -3976.739937 -3653.181709 -3023.340028 -2146.317594 -1145.093584
-264.795231 132.266381 -315.546422 -1771.732497 -4032.515813 -6508.349749
-8415.249530 -9119.142271 -8466.439283 -6901.872959 -5265.217709 -4344.902085
-4439.936415 -5209.710525 -5922.259266 -5941.218488 -5115.937729 -3806.172482
-2548.319424 -1644.220465 -1002.906299 -344.801566 431.419482 -10110.645552
-10527.773890 -10082.382472 -8927.325543 -7432.014769 -5950.107990 -4694.269710
-3771.141369 -3266.676847 -3243.553723 -3637.850774 -4184.468609 -4505.444249
-4346.334345 -3784.447292 -3221.034232 -3132.274353 -3751.413649 -4912.495917
-6156.440430 -7000.177179 -7168.940947 -6659.201000 -5652.512779 -4396.463333
-3140.760613 -2121.616835 -1534.086003 -1467.032299 -1846.608107 -2454.777794
-3032.093814 -3396.440301 -3492.039947 -3345.583779 -2989.563705 -2437.910139
-1742.994511 -1077.743514 -748.206606 -1084.323128 -2247.983118 -4071.376614
-6043.938322 -7495.450467 -7910.460528 -7214.072162 -5852.098596 -4580.966002
-4053.608626 -4437.885607 -5317.864766 -5963.892042 -5806.145863 -4789.834640
-3363.652591 -2121.274844 -1378.233066 -1010.927453 -667.175691 -152.557966
-9938.231158 -10556.770764 -10072.532057 -8647.704352 -6774.730369 -5000.250080
-3708.934720 -3063.962514 -3049.294524 -3508.447553 -4152.766257 -4609.577131
-4572.837438 -4001.717814 -3210.054744 -2727.201746 -2981.112802 -4012.786804
-5428.959581 -6627.640723 -7131.441964 -6801.999488 -5825.016766 -4535.860608
-3245.441858 -2169.769776 -1444.340376 -1140.565157 -1242.159038 -1620.330624
-2070.773752 -2415.848008 -2598.145976 -2683.023976 -2763.613426 -2852.019721
-2858.179283 -2683.606209 -2355.237333 -2082.185148 -2170.013975 -2831.557780
-4013.149374 -5357.394280 -6348.859392 -6580.747416 -5997.545936 -4960.351933
-4067.096111 -3807.248086 -4255.093392 -5011.223852 -5455.697686 -5159.176354
-4168.238053 -2954.938140 -2064.358494 -1726.585523 -1730.848665 -1652.946429
-1243.981682 -874.677413 -997.661719 -1021.291355 -1289.328552 -2082.014425
-3328.157485 -4581.462569 -5300.447582 -5228.315390 -4586.554510 -3937.642669
-3818.619214 -4403.729183 -5413.023539 -6298.866461 -6564.919133 -6019.319298
-4839.774926 -3451.860056 -2310.127293 -1695.633807 -1618.379640 -1860.524182
-2129.472702 -2230.319680 -2151.968740 -2015.947184 -1936.074565 -1906.723242
-1813.799040 -1557.536217 -1177.771922 -869.024293 -868.841605 -1310.717295
-2154.413435 -3227.919648 -4318.701550 -5231.560593 -5796.826798 -5883.913667
-5466.220328 -4699.790089 -3915.896527 -3472.211945 -3535.400915 -3958.877170
-4370.802558 -4424.638008 -4028.353010 -3384.924295 -2834.547003 -2645.526850
-2916.689865 -3625.608701 -4716.858838 -6109.958160 -7623.753154 -8934.042129
-9671.829548 -9630.702789 294.823072 -132.234463 -622.331637 -1403.540616
-2648.230736 -4200.205575 -5561.074636 -6183.263202 -5861.006733 -4918.536738
-4041.664159 -3862.959642 -4582.430328 -5863.792841 -7044.778713 -7502.187915
-6950.279627 -5533.359659 -3710.567534 -2027.871172 -895.322098 -458.100640
-598.807595 -1051.247238 -1555.124174 -1962.202823 -2240.401180 -2398.869170
-2417.532499 -2253.941661 -1922.223757 -1562.310640 -1415.953685 -1705.113598
-2496.230515 -3648.849340 -4877.483229 -5870.569558 -6388.553820 -6312.804068
-5671.591463 -4663.630823 -3645.389947 -3024.247962 -3061.449533 -3694.967245
-4531.281573 -5058.172481 -4957.762953 -4300.204045 -3475.776193 -2924.739226
-2879.069241 -3302.231466 -4029.967933 -4945.494766 -6019.298628 -7200.274827
-8303.599323 -9045.738415 -9224.788255 728.855815 -179.733076 -1169.455534
-2320.868163 -3715.367149 -5186.527064 -6296.047150 -6596.039185 -5985.823574
-4872.236855 -3982.532391 -3941.344218 -4895.975352 -6430.699006 -7803.157196
-8332.956522 -7711.684852 -6093.794575 -3973.075286 -1947.528788 -491.893511
179.632769 128.438281 -399.830967 -1116.131119 -1802.543527 -2347.647318
-2709.735840 -2868.304947 -2823.161286 -2642.012365 -2495.389446 -2614.942525
-3175.746394 -4176.622079 -5404.880353 -6511.678650 -7148.593537 -7091.532907
-6313.129525 -5006.683982 -3564.519872 -2485.465207 -2192.169504 -2810.363664
-4044.561120 -5278.138805 -5891.556650 -5617.499878 -4689.583968 -3670.941926
-3084.425695 -3115.344647 -3590.343201 -4206.670876 -4791.870498 -5379.099767
-6071.296529 -6859.173882 -7580.331445 -8051.351688 310.181614 -1059.872107
-2397.696402 -3651.799994 -4864.703566 -5944.419024 -6603.188004 -6549.792146
-5782.021907 -4717.175030 -4016.192002 -4199.618099 -5318.287063 -6901.273002
-8204.760861 -8591.469785 -7816.445424 -6089.716884 -3932.260854 -1935.586715
-543.865785 66.301170 -14.208805 -526.397973 -1185.856469 -1796.560795
-2284.037542 -2651.978927 -2919.889605 -3103.902889 -3250.895317 -3474.365428
-3929.705883 -4720.356470 -5795.482736 -6918.898239 -7740.842276 -7934.919872
-7331.530676 -5999.567237 -4261.151114 -2631.706649 -1671.470908 -1760.564147
-2881.468225 -4551.304782 -6005.987270 -6583.992221 -6091.252932 -4899.349854
-3694.143270 -3042.481259 -3080.722742 -3531.146274 -3995.475377 -4270.652285
-4446.187036 -4748.981546 -5310.740572 -6066.166758 -6838.225359 -716.164129
-2335.914467 -3749.387980 -4823.468167 -5622.198734 -6187.540107 -6419.858964
-6178.289748 -5500.774709 -4720.152981 -4334.687744 -4701.721496 -5777.011113
-7093.974857 -8000.915809 -7999.009561 -6977.183466 -5231.764960 -3297.676090
-1705.374087 -781.623154 -564.318599 -845.166379 -1307.145456 -1688.358430
-1891.146718 -1983.690086 -2107.290136 -2364.711075 -2771.877378 -3296.122531
-3927.594918 -4704.095787 -5656.819382 -6720.837390 -7690.282086 -8265.437751
-8172.447437 -7294.057666 -5754.599516 -3928.972439 -2361.921222 -1594.902377
-1933.993702 -3256.461454 -4990.668639 -6344.487571 -6701.942875 -5960.820096
-4580.555558 -3288.320490 -2633.902945 -2698.323051 -3144.760492 -3540.264790
-3683.155862 -3697.506454 -3866.444887 -4381.215352 -5213.629624 -6173.768717
-1953.980214 -3524.117978 -4735.609970 -5433.919049 -5746.381374 -5861.891986
-5847.012127 -5656.242160 -5292.785591 -4933.245704 -4869.420046 -5295.034155
-6111.754296 -6921.518790 -7227.513184 -6712.026145 -5414.547130 -3713.317615
-2139.562912 -1135.858389 -875.728302 -1215.368009 -1787.678242 -2192.531984
-2194.365652 -1827.529518 -1352.092183 -1088.818678 -1239.404143 -1805.503793
-2644.709580 -3599.797197 -4591.138652 -5606.327751 -6613.204160 -7482.927789
-7994.243404 -7923.399300 -7166.864558 -5832.066959 -4252.785388 -2911.127070
-2271.426227 -2569.802441 -3654.919838 -4995.636206 -5906.873875 -5905.175269
-4985.328164 -3623.514949 -2483.425071 -2015.211614 -2221.937967 -2744.467336
-3175.795544 -3353.291733 -3420.919934 -3654.849280 -4226.144588 -5087.268866
-6028.295501 -3074.848098 -4339.845945 -5169.352632 -5435.405616 -5338.573771
-5180.796183 -5128.284746 -5156.078145 -5177.678154 -5198.896599 -5335.125166
-5676.884207 -6135.707879 -6422.046993 -6194.167863 -5278.570894 -3810.284814
-2201.562024 -958.391680 -445.571974 -716.411934 -1485.294912 -2258.261415
-2568.057974 -2204.688940 -1320.450903 -344.456874 250.150085 188.686815
-498.275470 -1555.602577 -2694.772719 -3752.268842 -4715.370869 -5626.231042
-6461.263425 -7083.867406 -7300.018514 -6973.096816 -6126.270812 -4977.579822
-3885.331387 -3212.781376 -3156.636049 -3621.917937 -4234.305091 -4522.909548
-4193.143967 -3319.766175 -2314.168410 -1667.624472 -1641.297695 -2123.708277
-2753.353780 -3201.051484 -3390.381390 -3500.418262 -3779.865549 -4342.574539
-5097.205869 -5823.920292 -3892.955400 -4726.588912 -5135.721499 -5046.639024
-4716.113287 -4495.548992 -4564.350411 -4847.691992 -5149.806980 -5349.656457
-5477.315409 -5620.328044 -5767.198488 -5742.801999 -5302.324736 -4316.021068
-2907.866729 -1447.564445 -393.169702 -67.963635 -486.911405 -1323.795532
-2047.617439 -2176.443168 -1527.460734 -324.906587 908.136534 1623.344297
1527.307006 700.282546 -507.809092 -1716.705316 -2721.899923 -3542.231695
-4309.104088 -5103.911999 -5864.213053 -6409.053089 -6547.882676 -6196.530208
-5436.773571 -4493.500754 -3639.083451 -3064.895468 -2784.910564 -2637.363737
-2403.840253 -1982.026495 -1489.072866 -1202.045909 -1359.708206 -1969.011584
-2772.845929 -3416.086842 -3686.860065 -3646.666774 -3554.874181 -3660.936484
-4034.378538 -4548.484066 -4989.561044 -4311.924418 -4728.380647 -4800.305637
-4520.349498 -4174.031662 -4093.899205 -4390.262324 -4884.046080 -5276.906677
-5393.595554 -5290.063522 -5154.385761 -5105.203061 -5064.372994 -4804.303101
-4126.911107 -3037.805635 -1792.839361 -784.680139 -334.116825 -501.895420
-1027.434665 -1440.762841 -1305.335406 -468.718947 825.616671 2046.866613
2656.307301 2393.336696 1392.406985 65.234365 -1160.982493 -2070.615597
-2715.092870 -3291.309083 -3953.803810 -4692.939685 -5341.195255 -5677.097680
-5548.175761 -4945.544025 -4003.508189 -2935.197075 -1939.816032 -1130.473570
-526.030789 -113.929924 65.405262 -106.129439 -743.434865 -1817.447978
-3073.884118 -4109.007814 -4581.477175 -4417.398204 -3852.215210 -3272.238059
-2974.332569 -3019.466176 -3265.326596 -3510.475054 -4275.516266 -4388.133354
-4270.977205 -3987.353260 -3830.141819 -4062.765991 -4668.036181 -5328.826271
-5658.980949 -5491.765462 -4993.809280 -4523.723847 -4357.254699 -4490.505811
-4655.292004 -4517.247863 -3907.722434 -2937.073100 -1928.038008 -1219.481899
-959.390712 -1007.317927 -1007.946306 -604.513944 325.093943 1554.996416
2605.042920 2998.964551 2531.495233 1375.300840 -36.965028 -1269.212251
-2104.255277 -2598.074902 -2959.339550 -3362.127637 -3822.436070 -4200.819277
-4301.248216 -3987.646383 -3252.003863 -2212.087940 -1056.083900 28.685902
903.497345 1477.779749 1669.413131 1372.716449 489.370912 -968.538175
-2771.552632 -4470.554375 -5555.517046 -5708.027481 -4983.731127 -3786.099207
-2637.340448 -1903.325929 -1657.955905 -1751.892981 -1987.046194 -3809.710635
-3779.410547 -3628.587250 -3488.584024 -3651.286531 -4292.904434 -5249.629574
-6060.277211 -6265.909412 -5738.982353 -4787.213712 -3954.071484 -3665.634987
-3973.344874 -4553.700476 -4937.752682 -4800.676713 -4130.176666 -3192.049979
-2338.810204 -1787.561319 -1497.049444 -1212.129642 -649.131743 288.423505
1400.881146 2270.449203 2489.362169 1897.914300 678.912415 -750.420638
-1971.064754 -2762.837569 -3152.578343 -3305.982919 -3363.466867 -3338.977227
-3134.581973 -2636.081603 -1810.765381 -745.566133 386.452248 1400.068530
2163.983596 2619.814214 2744.588554 2488.314414 1748.188998 429.183136
-1423.386187 -3512.475996 -5314.886372 -6282.890445 -6125.126305 -4982.875610
-3367.116567 -1886.350106 -947.964353 -628.078012 -763.741268 -1148.436620
-3100.473289 -3099.012733 -3040.286529 -3106.616093 -3588.805433 -4592.341972
-5835.858402 -6746.877933 -6817.462344 -5962.033440 -4606.297854 -3436.655292
-2987.071874 -3343.784266 -4145.061905 -4842.033481 -5028.080266 -4633.577089
-3896.867880 -3165.449445 -2666.372467 -2381.175276 -2088.557065 -1540.626462
-662.205281 353.781871 1122.901849 1278.489284 684.531643 -483.779655
-1840.216326 -2994.852954 -3728.412655 -4029.981573 -4001.115160 -3721.183955
-3179.822321 -2315.550446 -1115.575248 307.013752 1717.929100 2848.041847
3509.177417 3669.386539 3439.268400 2971.990234 2338.104679 1467.151500
218.315991 -1446.783414 -3309.966177 -4899.817088 -5695.790788 -5422.920226
-4236.337151 -2654.718336 -1279.929428 -497.265319 -355.419739 -673.037340
-1241.302215 -2472.986663 -2656.670917 -2772.034917 -3012.518258 -3664.707228
-4804.873432 -6107.445676 -6964.347004 -6863.835588 -5756.665891 -4132.063715
-2739.374534 -2148.913438 -2448.624052 -3258.101702 -4014.383715 -4317.341037
-4118.558203 -3668.924599 -3297.691649 -3180.692523 -3236.697547 -3200.551013
-2817.435157 -2035.950957 -1079.532789 -346.921833 -197.085263 -749.316452
-1821.998634 -3042.579658 -4047.798870 -4639.159979 -4802.841845 -4608.945562
-4089.717445 -3198.851222 -1880.217900 -186.363845 1650.696386 3261.059037
4280.965218 4522.102560 4066.558105 3222.137628 2349.806283 1657.480505
1091.244295 408.432959 -601.062423 -1894.777918 -3128.770578 -3838.921026
-3739.044276 -2922.400031 -1816.040223 -922.920531 -546.074204 -689.235900
-1171.274180 -1817.322843 -2220.460123 -2698.190494 -3024.931912 -3343.968492
-3922.129531 -4854.335614 -5866.912030 -6419.421850 -6061.371464 -4780.425062
-3069.693714 -1651.126338 -1048.322096 -1304.256222 -2020.464983 -2660.952985
-2895.305650 -2759.221344 -2557.990048 -2609.738279 -3009.774865 -3561.172858
-3902.289190 -3743.760438 -3067.711147 -2167.014095 -1497.350383 -1427.858310
-2040.225849 -3096.916376 -4190.470268 -4968.667975 -5286.869344 -5200.020007
-4826.227948 -4202.477824 -3248.193384 -1863.443594 -84.881900 1822.610997
3420.606752 4285.635475 4230.046982 3422.492876 2321.758932 1442.021493
1075.289158 1139.826621 1259.878081 1036.032239 329.562749 -637.334411
-1438.506525 -1742.708711 -1532.650424 -1088.295702 -767.221780 -770.360525
-1073.096870 -1542.012347 -2093.937568 -2399.017644 -3193.483019 -3727.087830
-4026.176441 -4309.073667 -4722.466786 -5128.288007 -5148.668514 -4456.420145
-3080.689744 -1470.643095 -247.480187 180.121443 -142.083174 -782.130794
-1238.117592 -1271.513718 -1033.283503 -916.785866 -1256.360893 -2079.073841
-3067.143877 -3747.982324 -3789.179932 -3215.712901 -2415.049686 -1923.202751
-2118.083991 -3005.460888 -4226.741729 -5277.606330 -5792.299876 -5711.463478
-5237.654754 -4630.883424 -4001.609617 -3249.363656 -2183.875603 -734.546223
907.342654 2324.681518 3082.727401 2988.498453 2237.498456 1340.797826
854.635428 1063.409293 1812.185934 2604.344643 2911.719740 2497.858530
1540.328254 478.287483 -290.897237 -639.587997 -711.434478 -736.325117
-842.111780 -1021.152758 -1245.138933 -1575.156246 -2782.128948 -3806.238574
-4504.546869 -4738.987333 -4646.236001 -4428.567772 -4120.921815 -3554.233227
-2551.710898 -1178.751875 189.660147 1069.386110 1193.527932 711.109568
97.149099 -168.763265 72.574551 558.678853 793.920042 395.827170
-633.004731 -1884.666104 -2790.545466 -2977.450636 -2512.422324 -1880.014077
-1698.743594 -2345.906598 -3721.296063 -5297.449837 -6424.570280 -6696.939383
-6152.085078 -5188.644923 -4275.149742 -3652.735181 -3224.795155 -2690.105114
-1811.083644 -625.189773 546.565981 1301.299294 1433.027415 1100.570400
761.601950 898.051204 1699.733714 2914.347537 3974.718063 4332.095844
3779.907040 2554.931740 1160.121073 51.636022 -581.706692 -813.513861
-810.008905 -680.108370 -477.890382 -315.379415 -417.118807 -3052.393810
-4127.782321 -4918.908626 -5115.898326 -4750.010805 -4052.837956 -3208.672806
-2233.556465 -1074.781110 190.484355 1273.309663 1817.087552 1668.051346
1045.912651 452.163385 355.145510 868.177648 1653.204677 2128.371274
1848.081593 805.088867 -547.213756 -1574.013755 -1867.036046 -1521.721684
-1099.944924 -1288.934833 -2461.299531 -4411.428667 -6439.604826 -7737.956200
-7841.002512 -6864.437493 -5395.104833 -4118.656433 -3429.878727 -3263.666813
-3226.686849 -2913.512351 -2185.029616 -1231.153805 -394.708278 106.385163
357.312133 694.073515 1449.194244 2669.115944 4008.295413 4892.558824
4857.246262 3835.486805 2200.268167 538.673405 -671.678461 -1256.484435
-1304.739561 -989.176379 -441.496279 210.036172 723.323572 735.643930
-3089.100442 -4010.307404 -4806.246461 -5032.617510 -4612.230200 -3763.451538
-2748.861255 -1688.304970 -583.537395 513.983342 1394.192169 1777.513182
1546.770075 918.234025 376.733032 383.056426 1050.294918 2028.699808
2701.263817 2574.826161 1609.234095 258.858311 -814.108748 -1177.975800
-937.320788 -696.699223 -1187.240971 -2781.332556 -5203.205838 -7628.702417
-9124.238968 -9159.705453 -7884.306200 -6007.625375 -4376.836438 -3520.613804
-3429.119556 -3670.536555 -3728.839610 -3325.448135 -2527.134387 -1603.776351
-769.352826 -8.174210 884.231213 2078.103770 3477.123104 4667.830625
5117.587479 4503.202681 2943.065073 962.351922 -788.859982 -1864.461632
-2173.539776 -1884.209433 -1214.925765 -323.461013 619.787634 1297.300809
1265.067130 -3094.922230 -3709.336655 -4422.937783 -4724.620584 -4449.619149
-3765.991795 -2931.598023 -2071.201016 -1161.777580 -196.821607 667.750986
1157.184022 1095.820767 610.032724 118.520060 78.010885 655.097225
1570.633388 2250.257707 2196.019114 1329.216233 62.164113 -966.014203
-1325.989564 -1117.702874 -947.407452 -1554.965715 -3316.496857 -5940.466767
-8562.478904 -10194.296249 -10258.063575 -8884.543310 -6806.585543 -4932.032009
-3867.160973 -3667.692412 -3929.391578 -4113.536543 -3875.128683 -3194.398530
-2267.530790 -1279.156472 -247.156863 940.219858 2331.040709 3726.219407
4678.274834 4714.242881 3647.071870 1751.145482 -341.932175 -1970.139883
-2765.259320 -2754.598212 -2202.975210 -1368.341532 -399.017502 555.432105
1177.504228 1003.030190 -3423.617051 -3682.791803 -4243.003417 -4597.884382
-4533.746064 -4155.638585 -3660.435211 -3106.500617 -2393.150452 -1443.883073
-392.843641 426.225500 705.442589 419.805769 -109.173472 -418.510362
-236.205807 308.882825 765.803865 683.024064 -54.765229 -1120.844558
-1960.205095 -2186.856855 -1892.683178 -1643.502315 -2141.258274 -3756.579705
-6232.282270 -8758.290105 -10385.043526 -10528.598793 -9265.961403 -7255.913942
-5354.019256 -4167.053207 -3804.446984 -3938.506224 -4087.438231 -3914.301349
-3358.284300 -2552.169837 -1631.676310 -606.584034 599.657459 1978.389010
3286.936568 4077.270762 3927.787174 2735.344707 850.097640 -1070.981241
-2411.197897 -2902.930937 -2684.082189 -2088.831180 -1374.254125 -625.805894
93.676459 533.436550 251.235083 -4235.978242 -4192.760843 -4554.836449
-4870.989579 -4923.121223 -4772.382766 -4547.940964 -4224.458428 -3613.893167
-2576.793436 -1246.147463 -39.098251 584.332559 435.852900 -262.635543
-1031.277473 -1464.168985 -1493.735244 -1395.316282 -1537.199126 -2069.671706
-2788.689929 -3279.768149 -3242.583160 -2762.407551 -2324.115443 -2537.507264
-3741.169451 -5741.480775 -7863.000627 -9289.629216 -9492.945510 -8493.709684
-6812.758208 -5160.771431 -4066.000840 -3655.225596 -3687.904407 -3780.683018
-3654.407514 -3247.977038 -2654.101386 -1961.812915 -1150.965292 -133.711670
1087.955401 2288.330444 3050.137808 2985.494799 2008.872207 454.485880
-1077.137806 -2057.772891 -2316.669805 -2064.516828 -1654.241304 -1293.272723
-959.268500 -583.702793 -310.334681 -541.839035 -5285.228044 -5048.879625
-5200.778267 -5360.883500 -5344.655052 -5213.755184 -5070.774035 -4840.981543
-4273.926166 -3177.304130 -1671.941825 -225.991777 591.881443 467.076624
-462.426554 -1707.650366 -2748.124665 -3333.874762 -3564.211299 -3714.612054
-3966.388943 -4250.898442 -4320.034068 -3980.342497 -3307.415632 -2672.077146
-2544.125749 -3196.441338 -4504.443760 -5976.691844 -7004.394288 -7180.173958
-6497.627194 -5322.847992 -4170.310376 -3426.978537 -3184.834763 -3261.599608
-3369.074152 -3304.131277 -3038.027871 -2660.757190 -2243.862973 -1744.582425
-1041.182444 -81.493421 978.444405 1783.277819 1969.024681 1417.097431
375.705730 -668.938397 -1298.530087 -1420.073430 -1272.969213 -1182.870530
-1274.828713 -1399.745345 -1343.934943 -1130.752009 -1118.361613 -6042.954320
-5729.823054 -5698.120058 -5621.766842 -5372.089002 -5064.350500 -4842.044334
-4643.178569 -4192.026601 -3240.401343 -1849.189048 -456.206277 349.759732
190.858286 -865.610531 -2361.909617 -3737.915653 -4638.676187 -5038.829785
-5134.515147 -5121.194592 -5036.874196 -4775.627988 -4236.758980 -3476.887999
-2739.718149 -2334.881538 -2448.001826 -3012.157118 -3728.678422 -4226.791887
-4264.350432 -3850.046102 -3219.696532 -2688.366968 -2470.867228 -2575.940209
-2830.396038 -3009.039187 -2981.626668 -2778.699146 -2533.369430 -2344.982319
-2173.371485 -1857.576921 -1259.376259 -423.573117 386.396239 834.395844
746.708879 251.662577 -304.554539 -617.013316 -651.336459 -646.619066
-879.373986 -1387.938082 -1907.332864 -2092.632640 -1851.389347 -1489.691907
-6085.687725 -5795.576543 -5650.281790 -5338.193862 -4788.285965 -4211.363327
-3856.779871 -3736.611367 -3580.751288 -3068.146459 -2133.953651 -1088.888644
-446.188454 -587.677931 -1518.420650 -2877.325265 -4172.164850 -5054.825270
-5452.714940 -5502.346809 -5376.342087 -5149.010398 -4786.548940 -4239.085942
-3540.138995 -2828.780281 -2279.666692 -1996.877545 -1949.898131 -1995.991848
-1973.067534 -1802.808050 -1540.247980 -1340.167169 -1359.662797 -1653.318943
-2124.241869 -2566.260089 -2780.513267 -2699.150019 -2432.870297 -2198.334235
-2162.102208 -2307.662720 -2431.721069 -2289.058521 -1787.030933 -1076.752161
-456.518905 -153.370060 -159.286656 -265.209718 -271.372027 -191.300369
-257.339733 -702.425417 -1499.948126 -2303.455090 -2671.307428 -2412.449493
-1766.992745 -5425.063606 -5241.925889 -5092.260746 -4631.181553 -3825.629031
-2996.428815 -2536.926312 -2573.603963 -2862.145629 -2994.846057 -2733.588933
-2194.825829 -1752.746919 -1757.978080 -2298.464211 -3168.831416 -4037.502783
-4659.991510 -4982.612782 -5092.074454 -5087.749401 -4991.946812 -4757.289175
-4341.541626 -3772.941607 -3150.676902 -2585.628880 -2132.926551 -1768.487053
-1424.430740 -1055.851248 -692.710251 -442.321891 -437.347975 -753.984299
-1343.300589 -2019.294749 -2526.054934 -2665.002924 -2417.769763 -1982.311729
-1676.496119 -1747.288003 -2202.360985 -2787.287906 -3141.285387 -3032.242111
-2501.191891 -1806.839992 -1217.152411 -822.114825 -525.222639 -214.126210
55.217526 49.328042 -442.139772 -1362.166243 -2329.445613 -2855.157581
-2682.460195 -1977.647049 -4499.711320 -4490.148263 -4460.597578 -3990.082628
-3046.024162 -2038.713014 -1503.781937 -1693.224695 -2403.419907 -3151.294335
-3529.297048 -3455.679866 -3156.547753 -2942.779888 -2984.987956 -3248.781948
-3595.225231 -3923.009274 -4225.636157 -4536.914967 -4840.258045 -5037.108174
-5004.819930 -4691.583694 -4166.280586 -3581.751534 -3079.958183 -2709.427162
-2411.739067 -2082.085844 -1659.961933 -1190.654755 -819.206305 -717.476104
-980.296989 -1545.320159 -2187.134007 -2606.886580 -2588.266081 -2139.976645
-1529.404751 -1159.502421 -1338.552372 -2079.536686 -3069.265672 -3844.400372
-4064.477831 -3693.733616 -2966.854194 -2180.127326 -1486.538130 -862.038622
-253.360735 250.707727 409.217210 16.810530 -868.459574 -1875.557139
-2526.775667 -2552.762470 -2063.004763 -3832.363313 -4021.120563 -4205.841876
-3863.596025 -2917.099251 -1815.060157 -1194.015069 -1413.492362 -2324.155487
-3411.842214 -4163.031752 -4360.633146 -4123.748759 -3729.480297 -3403.131740
-3234.658809 -3233.495020 -3414.424043 -3808.810971 -4394.130786 -5027.110407
-5468.847539 -5508.294006 -5100.259103 -4412.692574 -3740.478302 -3337.543117
-3274.576346 -3410.240088 -3489.181465 -3303.435553 -2820.978455 -2208.910652
-1739.167163 -1628.052095 -1897.927547 -2343.493437 -2635.120840 -2515.240162
-1978.212153 -1314.116338 -965.171099 -1262.309348 -2203.205347 -3425.335502
-4405.511421 -4758.109904 -4428.664186 -3655.875542 -2752.538426 -1893.391329
-1078.537302 -277.675911 405.683589 729.025735 491.939224 -255.489577
-1181.376144 -1874.088557 -2120.633844 -2024.321080 -3640.943498 -3974.696460
-4386.494581 -4253.331132 -3417.181345 -2300.707629 -1572.767044 -1658.171023
-2469.470072 -3523.755567 -4300.520098 -4547.869301 -4342.282908 -3931.245576
-3538.700906 -3286.092580 -3236.903452 -3457.095437 -3993.963331 -4783.271833
-5587.968287 -6063.150169 -5939.396773 -5209.026272 -4177.614574 -3325.709907
-3052.147840 -3450.864179 -4254.970692 -4981.264623 -5191.658486 -4724.520538
-3770.229923 -2753.841605 -2093.293963 -1969.163806 -2236.874413 -2534.517063
-2526.212047 -2133.922843 -1606.747320 -1370.740454 -1745.435204 -2712.092702
-3895.791262 -4781.056947 -5014.291520 -4582.042791 -3749.249486 -2827.452534
-1970.676963 -1158.361231 -351.228318 351.024116 719.142730 576.220623
-18.386075 -772.514742 -1374.162155 -1731.734323 -2014.897883 -3724.034872
-4062.255611 -4606.956213 -4671.003678 -4007.672715 -2960.734539 -2157.344521
-2030.262176 -2545.875900 -3303.520119 -3866.756862 -4041.241693 -3914.507022
-3696.576449 -3544.183486 -3512.995290 -3628.686746 -3953.355717 -4546.447122
-5343.662892 -6080.237373 -6369.931395 -5928.228223 -4799.086218 -3415.116867
-2418.501221 -2326.741878 -3235.245176 -4736.156844 -6109.348334 -6684.837894
-6179.280085 -4825.396665 -3229.355947 -2040.614298 -1619.679862 -1886.818019
-2429.157568 -2792.199621 -2771.491503 -2520.832729 -2411.522257 -2742.818899
-3506.766178 -4373.736903 -4906.737773 -4844.726102 -4246.358528 -3398.358763
-2580.541854 -1888.903366 -1255.506387 -621.794648 -81.736624 156.991492
-34.578993 -551.407051 -1110.334416 -1495.351763 -1771.171429 -2239.780300
-3693.977708 -3858.472774 -4361.337220 -4517.259855 -4022.440207 -3123.548262
-2351.212444 -2088.203763 -2326.784480 -2763.788147 -3092.502169 -3222.832598
-3273.080875 -3396.624699 -3633.196666 -3914.290052 -4185.181254 -4494.497795
-4942.235426 -5522.692490 -6014.011940 -6047.020746 -5345.622878 -3981.956646
-2450.795383 -1473.277445 -1618.215176 -2958.466109 -4974.042933 -6775.943231
-7539.872692 -6917.151843 -5200.727696 -3159.431176 -1636.064003 -1132.314382
-1604.737043 -2570.214200 -3438.282599 -3858.167721 -3870.297815 -3786.603997
-3905.465071 -4273.467842 -4661.319591 -4755.657015 -4405.037898 -3723.884664
-2981.472003 -2384.212111 -1945.489396 -1551.456946 -1146.553255 -846.214185
-850.267877 -1227.791656 -1790.161006 -2212.069928 -2330.586162 -2353.966357
-2746.251442 -3330.886434 -3202.862713 -3486.408675 -3575.908687 -3176.614580
-2463.850682 -1854.183105 -1639.121489 -1797.146685 -2098.802532 -2356.680315
-2576.033385 -2889.907806 -3373.920737 -3935.091701 -4381.133088 -4597.538545
-4657.090165 -4748.122184 -4973.965467 -5199.708447 -5097.863732 -4390.387769
-3122.236961 -1756.557381 -989.474542 -1369.003846 -2941.377189 -5147.668514
-7053.870977 -7804.039523 -7053.870977 -5147.668514 -2941.377189 -1369.003846
-989.474542 -1756.557381 -3122.236961 -4390.387769 -5097.863732 -5199.708447
-4973.965467 -4748.122184 -4657.090165 -4597.538545 -4381.133088 -3935.091701
-3373.920737 -2889.907806 -2576.033385 -2356.680315 -2098.802532 -1797.146685
-1639.121489 -1854.183105 -2463.850682 -3176.614580 -3575.908687 -3486.408675
-3202.862713 -3330.886434 -2746.251442 -2353.966357 -2330.586162 -2212.069928
-1790.161006 -1227.791656 -850.267877 -846.214185 -1146.553255 -1551.456946
-1945.489396 -2384.212111 -2981.472003 -3723.884664 -4405.037898 -4755.657015
-4661.319591 -4273.467842 -3905.465071 -3786.603997 -3870.297815 -3858.167721
-3438.282599 -2570.214200 -1604.737043 -1132.314382 -1636.064003 -3159.431176
-5200.727696 -6917.151843 -7539.872692 -6775.943231 -4974.042933 -2958.466109
-1618.215176 -1473.277445 -2450.795383 -3981.956646 -5345.622878 -6047.020746
-6014.011940 -5522.692490 -4942.235426 -4494.497795 -4185.181254 -3914.290052
-3633.196666 -3396.624699 -3273.080875 -3222.832598 -3092.502169 -2763.788147
-2326.784480 -2088.203763 -2351.212444 -3123.548262 -4022.440207 -4517.259855
-4361.337220 -3858.472774 -3693.977708 -2239.780300 -1771.171429 -1495.351763
-1110.334416 -551.407051 -34.578993 156.991492 -81.736624 -621.794648
-1255.506387 -1888.903366 -2580.541854 -3398.358763 -4246.358528 -4844.726102
-4906.737773 -4373.736903 -3506.766178 -2742.818899 -2411.522257 -2520.832729
-2771.491503 -2792.199621 -2429.157568 -1886.818019 -1619.679862 -2040.614298
-3229.355947 -4825.396665 -6179.280085 -6684.837894 -6109.348334 -4736.156844
-3235.245176 -2326.741878 -2418.501221 -3415.116867 -4799.086218 -5928.228223
-6369.931395 -6080.237373 -5343.662892 -4546.447122 -3953.355717 -3628.686746
-3512.995290 -3544.183486 -3696.576449 -3914.507022 -4041.241693 -3866.756862
-3303.520119 -2545.875900 -2030.262176 -2157.344521 -2960.734539 -4007.672715
-4671.003678 -4606.956213 -4062.255611 -3724.034872 -2014.897883 -1731.734323
-1374.162155 -772.514742 -18.386075 576.220623 719.142730 351.024116
-351.228318 -1158.361231 -1970.676963 -2827.452534 -3749.249486 -4582.042791
-5014.291520 -4781.056947 -3895.791262 -2712.092702 -1745.435204 -1370.740454
-1606.747320 -2133.922843 -2526.212047 -2534.517063 -2236.874413 -1969.163806
-2093.293963 -2753.841605 -3770.229923 -4724.520538 -5191.658486 -4981.264623
-4254.970692 -3450.864179 -3052.147840 -3325.709907 -4177.614574 -5209.026272
-5939.396773 -6063.150169 -5587.968287 -4783.271833 -3993.963331 -3457.095437
-3236.903452 -3286.092580 -3538.700906 -3931.245576 -4342.282908 -4547.869301
-4300.520098 -3523.755567 -2469.470072 -1658.171023 -1572.767044 -2300.707629
-3417.181345 -4253.331132 -4386.494581 -3974.696460 -3640.943498 -2024.321080
-2120.633844 -1874.088557 -1181.376144 -255.489577 491.939224 729.025735
405.683589 -277.675911 -1078.537302 -1893.391329 -2752.538426 -3655.875542
-4428.664186 -4758.109904 -4405.511421 -3425.335502 -2203.205347 -1262.309348
-965.171099 -1314.116338 -1978.212153 -2515.240162 -2635.120840 -2343.493437
-1897.927547 -1628.052095 -1739.167163 -2208.910652 -2820.978455 -3303.435553
-3489.181465 -3410.240088 -3274.576346 -3337.543117 -3740.478302 -4412.692574
-5100.259103 -5508.294006 -5468.847539 -5027.110407 -4394.130786 -3808.810971
-3414.424043 -3233.495020 -3234.658809 -3403.131740 -3729.480297 -4123.748759
-4360.633146 -4163.031752 -3411.842214 -2324.155487 -1413.492362 -1194.015069
-1815.060157 -2917.099251 -3863.596025 -4205.841876 -4021.120563 -3832.363313
-2063.004763 -2552.762470 -2526.775667 -1875.557139 -868.459574 16.810530
409.217210 250.707727 -253.360735 -862.038622 -1486.538130 -2180.127326
-2966.854194 -3693.733616 -4064.477831 -3844.400372 -3069.265672 -2079.536686
-1338.552372 -1159.502421 -1529.404751 -2139.976645 -2588.266081 -2606.886580
-2187.134007 -1545.320159 -980.296989 -717.476104 -819.206305 -1190.654755
-1659.961933 -2082.085844 -2411.739067 -2709.427162 -3079.958183 -3581.751534
-4166.280586 -4691.583694 -5004.819930 -5037.108174 -4840.258045 -4536.914967
-4225.636157 -3923.009274 -3595.225231 -3248.781948 -2984.987956 -2942.779888
-3156.547753 -3455.679866 -3529.297048 -3151.294335 -2403.419907 -1693.224695
-1503.781937 -2038.713014 -3046.024162 -3990.082628 -4460.597578 -4490.148263
-4499.711320 -1977.647049 -2682.460195 -2855.157581 -2329.445613 -1362.166243
-442.139772 49.328042 55.217526 -214.126210 -525.222639 -822.114825
-1217.152411 -1806.839992 -2501.191891 -3032.242111 -3141.285387 -2787.287906
-2202.360985 -1747.288003 -1676.496119 -1982.311729 -2417.769763 -2665.002924
-2526.054934 -2019.294749 -1343.300589 -753.984299 -437.347975 -442.321891
-692.710251 -1055.851248 -1424.430740 -1768.487053 -2132.926551 -2585.628880
-3150.676902 -3772.941607 -4341.541626 -4757.289175 -4991.946812 -5087.749401
-5092.074454 -4982.612782 -4659.991510 -4037.502783 -3168.831416 -2298.464211
-1757.978080 -1752.746919 -2194.825829 -2733.588933 -2994.846057 -2862.145629
-2573.603963 -2536.926312 -2996.428815 -3825.629031 -4631.181553 -5092.260746
-5241.925889 -5425.063606 -1766.992745 -2412.449493 -2671.307428 -2303.455090
-1499.948126 -702.425417 -257.339733 -191.300369 -271.372027 -265.209718
-159.286656 -153.370060 -456.518905 -1076.752161 -1787.030933 -2289.058521
-2431.721069 -2307.662720 -2162.102208 -2198.334235 -2432.870297 -2699.150019
-2780.513267 -2566.260089 -2124.241869 -1653.318943 -1359.662797 -1340.167169
-1540.247980 -1802.808050 -1973.067534 -1995.991848 -1949.898131 -1996.877545
-2279.666692 -2828.780281 -3540.138995 -4239.085942 -4786.548940 -5149.010398
-5376.342087 -5502.346809 -5452.714940 -5054.825270 -4172.164850 -2877.325265
-1518.420650 -587.677931 -446.188454 -1088.888644 -2133.953651 -3068.146459
-3580.751288 -3736.611367 -3856.779871 -4211.363327 -4788.285965 -5338.193862
-5650.281790 -5795.576543 -6085.687725 -1489.691907 -1851.389347 -2092.632640
-1907.332864 -1387.938082 -879.373986 -646.619066 -651.336459 -617.013316
-304.554539 251.662577 746.708879 834.395844 386.396239 -423.573117
-1259.376259 -1857.576921 -2173.371485 -2344.982319 -2533.369430 -2778.699146
-2981.626668 -3009.039187 -2830.396038 -2575.940209 -2470.867228 -2688.366968
-3219.696532 -3850.046102 -4264.350432 -4226.791887 -3728.678422 -3012.157118
-2448.001826 -2334.881538 -2739.718149 -3476.887999 -4236.758980 -4775.627988
-5036.874196 -5121.194592 -5134.515147 -5038.829785 -4638.676187 -3737.915653
-2361.909617 -865.610531 190.858286 349.759732 -456.206277 -1849.189048
-3240.401343 -4192.026601 -4643.178569 -4842.044334 -5064.350500 -5372.089002
-5621.766842 -5698.120058 -5729.823054 -6042.954320 -1118.361613 -1130.752009
-1343.934943 -1399.745345 -1274.828713 -1182.870530 -1272.969213 -1420.073430
-1298.530087 -668.938397 375.705730 1417.097431 1969.024681 1783.277819
978.444405 -81.493421 -1041.182444 -1744.582425 -2243.862973 -2660.757190
-3038.027871 -3304.131277 -3369.074152 -3261.599608 -3184.834763 -3426.978537
-4170.310376 -5322.847992 -6497.627194 -7180.173958 -7004.394288 -5976.691844
-4504.443760 -3196.441338 -2544.125749 -2672.077146 -3307.415632 -3980.342497
-4320.034068 -4250.898442 -3966.388943 -3714.612054 -3564.211299 -3333.874762
-2748.124665 -1707.650366 -462.426554 467.076624 591.881443 -225.991777
-1671.941825 -3177.304130 -4273.926166 -4840.981543 -5070.774035 -5213.755184
-5344.655052 -5360.883500 -5200.778267 -5048.879625 -5285.228044 -541.839035
-310.334681 -583.702793 -959.268500 -1293.272723 -1654.241304 -2064.516828
-2316.669805 -2057.772891 -1077.137806 454.485880 2008.872207 2985.494799
3050.137808 2288.330444 1087.955401 -133.711670 -1150.965292 -1961.812915
-2654.101386 -3247.977038 -3654.407514 -3780.683018 -3687.904407 -3655.225596
-4066.000840 -5160.771431 -6812.758208 -8493.709684 -9492.945510 -9289.629216
-7863.000627 -5741.480775 -3741.169451 -2537.507264 -2324.115443 -2762.407551
-3242.583160 -3279.768149 -2788.689929 -2069.671706 -1537.199126 -1395.316282
-1493.735244 -1464.168985 -1031.277473 -262.635543 435.852900 584.332559
-39.098251 -1246.147463 -2576.793436 -3613.893167 -4224.458428 -4547.940964
-4772.382766 -4923.121223 -4870.989579 -4554.836449 -4192.760843 -4235.978242
251.235083 533.436550 93.676459 -625.805894 -1374.254125 -2088.831180
-2684.082189 -2902.930937 -2411.197897 -1070.981241 850.097640 2735.344707
3927.787174 4077.270762 3286.936568 1978.389010 599.657459 -606.584034
-1631.676310 -2552.169837 -3358.284300 -3914.301349 -4087.438231 -3938.506224
-3804.446984 -4167.053207 -5354.019256 -7255.913942 -9265.961403 -10528.598793
-10385.043526 -8758.290105 -6232.282270 -3756.579705 -2141.258274 -1643.502315
-1892.683178 -2186.856855 -1960.205095 -1120.844558 -54.765229 683.024064
765.803865 308.882825 -236.205807 -418.510362 -109.173472 419.805769
705.442589 426.225500 -392.843641 -1443.883073 -2393.150452 -3106.500617
-3660.435211 -4155.638585 -4533.746064 -4597.884382 -4243.003417 -3682.791803
-3423.617051 1003.030190 1177.504228 555.432105 -399.017502 -1368.341532
-2202.975210 -2754.598212 -2765.259320 -1970.139883 -341.932175 1751.145482
3647.071870 4714.242881 4678.274834 3726.219407 2331.040709 940.219858
-247.156863 -1279.156472 -2267.530790 -3194.398530 -3875.128683 -4113.536543
-3929.391578 -3667.692412 -3867.160973 -4932.032009 -6806.585543 -8884.543310
-10258.063575 -10194.296249 -8562.478904 -5940.466767 -3316.496857 -1554.965715
-947.407452 -1117.702874 -1325.989564 -966.014203 62.164113 1329.216233
2196.019114 2250.257707 1570.633388 655.097225 78.010885 118.520060
610.032724 1095.820767 1157.184022 667.750986 -196.821607 -1161.777580
-2071.201016 -2931.598023 -3765.991795 -4449.619149 -4724.620584 -4422.937783
-3709.336655 -3094.922230 1265.067130 1297.300809 619.787634 -323.461013
-1214.925765 -1884.209433 -2173.539776 -1864.461632 -788.859982 962.351922
2943.065073 4503.202681 5117.587479 4667.830625 3477.123104 2078.103770
884.231213 -8.174210 -769.352826 -1603.776351 -2527.134387 -3325.448135
-3728.839610 -3670.536555 -3429.119556 -3520.613804 -4376.836438 -6007.625375
-7884.306200 -9159.705453 -9124.238968 -7628.702417 -5203.205838 -2781.332556
-1187.240971 -696.699223 -937.320788 -1177.975800 -814.108748 258.858311
1609.234095 2574.826161 2701.263817 2028.699808 1050.294918 383.056426
376.733032 918.234025 1546.770075 1777.513182 1394.192169 513.983342
-583.537395 -1688.304970 -2748.861255 -3763.451538 -4612.230200 -5032.617510
-4806.246461 -4010.307404 -3089.100442 735.643930 723.323572 210.036172
-441.496279 -989.176379 -1304.739561 -1256.484435 -671.678461 538.673405
2200.268167 3835.486805 4857.246262 4892.558824 4008.295413 2669.115944
1449.194244 694.073515 357.312133 106.385163 -394.708278 -1231.153805
-2185.029616 -2913.512351 -3226.686849 -3263.666813 -3429.878727 -4118.656433
-5395.104833 -6864.437493 -7841.002512 -7737.956200 -6439.604826 -4411.428667
-2461.299531 -1288.934833 -1099.944924 -1521.721684 -1867.036046 -1574.013755
-547.213756 805.088867 1848.081593 2128.371274 1653.204677 868.177648
355.145510 452.163385 1045.912651 1668.051346 1817.087552 1273.309663
190.484355 -1074.781110 -2233.556465 -3208.672806 -4052.837956 -4750.010805
-5115.898326 -4918.908626 -4127.782321 -3052.393810 -417.118807 -315.379415
-477.890382 -680.108370 -810.008905 -813.513861 -581.706692 51.636022
1160.121073 2554.931740 3779.907040 4332.095844 3974.718063 2914.347537
1699.733714 898.051204 761.601950 1100.570400 1433.027415 1301.299294
546.565981 -625.189773 -1811.083644 -2690.105114 -3224.795155 -3652.735181
-4275.149742 -5188.644923 -6152.085078 -6696.939383 -6424.570280 -5297.449837
-3721.296063 -2345.906598 -1698.743594 -1880.014077 -2512.422324 -2977.450636
-2790.545466 -1884.666104 -633.004731 395.827170 793.920042 558.678853
72.574551 -168.763265 97.149099 711.109568 1193.527932 1069.386110
189.660147 -1178.751875 -2551.710898 -3554.233227 -4120.921815 -4428.567772
-4646.236001 -4738.987333 -4504.546869 -3806.238574 -2782.128948 -1575.156246
-1245.138933 -1021.152758 -842.111780 -736.325117 -711.434478 -639.587997
-290.897237 478.287483 1540.328254 2497.858530 2911.719740 2604.344643
1812.185934 1063.409293 854.635428 1340.797826 2237.498456 2988.498453
3082.727401 2324.681518 907.342654 -734.546223 -2183.875603 -3249.363656
-4001.609617 -4630.883424 -5237.654754 -5711.463478 -5792.299876 -5277.606330
-4226.741729 -3005.460888 -2118.083991 -1923.202751 -2415.049686 -3215.712901
-3789.179932 -3747.982324 -3067.143877 -2079.073841 -1256.360893 -916.785866
-1033.283503 -1271.513718 -1238.117592 -782.130794 -142.083174 180.121443
-247.480187 -1470.643095 -3080.689744 -4456.420145 -5148.668514 -5128.288007
-4722.466786 -4309.073667 -4026.176441 -3727.087830 -3193.483019 -2399.017644
-2093.937568 -1542.012347 -1073.096870 -770.360525 -767.221780 -1088.295702
-1532.650424 -1742.708711 -1438.506525 -637.334411 329.562749 1036.032239
1259.878081 1139.826621 1075.289158 1442.021493 2321.758932 3422.492876
4230.046982 4285.635475 3420.606752 1822.610997 -84.881900 -1863.443594
-3248.193384 -4202.477824 -4826.227948 -5200.020007 -5286.869344 -4968.667975
-4190.470268 -3096.916376 -2040.225849 -1427.858310 -1497.350383 -2167.014095
-3067.711147 -3743.760438 -3902.289190 -3561.172858 -3009.774865 -2609.738279
-2557.990048 -2759.221344 -2895.305650 -2660.952985 -2020.464983 -1304.256222
-1048.322096 -1651.126338 -3069.693714 -4780.425062 -6061.371464 -6419.421850
-5866.912030 -4854.335614 -3922.129531 -3343.968492 -3024.931912 -2698.190494
-2220.460123 -1817.322843 -1171.274180 -689.235900 -546.074204 -922.920531
-1816.040223 -2922.400031 -3739.044276 -3838.921026 -3128.770578 -1894.777918
-601.062423 408.432959 1091.244295 1657.480505 2349.806283 3222.137628
4066.558105 4522.102560 4280.965218 3261.059037 1650.696386 -186.363845
-1880.217900 -3198.851222 -4089.717445 -4608.945562 -4802.841845 -4639.159979
-4047.798870 -3042.579658 -1821.998634 -749.316452 -197.085263 -346.921833
-1079.532789 -2035.950957 -2817.435157 -3200.551013 -3236.697547 -3180.692523
-3297.691649 -3668.924599 -4118.558203 -4317.341037 -4014.383715 -3258.101702
-2448.624052 -2148.913438 -2739.374534 -4132.063715 -5756.665891 -6863.835588
-6964.347004 -6107.445676 -4804.873432 -3664.707228 -3012.518258 -2772.034917
-2656.670917 -2472.986663 -1241.302215 -673.037340 -355.419739 -497.265319
-1279.929428 -2654.718336 -4236.337151 -5422.920226 -5695.790788 -4899.817088
-3309.966177 -1446.783414 218.315991 1467.151500 2338.104679 2971.990234
3439.268400 3669.386539 3509.177417 2848.041847 1717.929100 307.013752
-1115.575248 -2315.550446 -3179.822321 -3721.183955 -4001.115160 -4029.981573
-3728.412655 -2994.852954 -1840.216326 -483.779655 684.531643 1278.489284
1122.901849 353.781871 -662.205281 -1540.626462 -2088.557065 -2381.175276
-2666.372467 -3165.449445 -3896.867880 -4633.577089 -5028.080266 -4842.033481
-4145.061905 -3343.784266 -2987.071874 -3436.655292 -4606.297854 -5962.033440
-6817.462344 -6746.877933 -5835.858402 -4592.341972 -3588.805433 -3106.616093
-3040.286529 -3099.012733 -3100.473289 -1148.436620 -763.741268 -628.078012
-947.964353 -1886.350106 -3367.116567 -4982.875610 -6125.126305 -6282.890445
-5314.886372 -3512.475996 -1423.386187 429.183136 1748.188998 2488.314414
2744.588554 2619.814214 2163.983596 1400.068530 386.452248 -745.566133
-1810.765381 -2636.081603 -3134.581973 -3338.977227 -3363.466867 -3305.982919
-3152.578343 -2762.837569 -1971.064754 -750.420638 678.912415 1897.914300
2489.362169 2270.449203 1400.881146 288.423505 -649.131743 -1212.129642
-1497.049444 -1787.561319 -2338.810204 -3192.049979 -4130.176666 -4800.676713
-4937.752682 -4553.700476 -3973.344874 -3665.634987 -3954.071484 -4787.213712
-5738.982353 -6265.909412 -6060.277211 -5249.629574 -4292.904434 -3651.286531
-3488.584024 -3628.587250 -3779.410547 -3809.710635 -1987.046194 -1751.892981
-1657.955905 -1903.325929 -2637.340448 -3786.099207 -4983.731127 -5708.027481
-5555.517046 -4470.554375 -2771.552632 -968.538175 489.370912 1372.716449
1669.413131 1477.779749 903.497345 28.685902 -1056.083900 -2212.087940
-3252.003863 -3987.646383 -4301.248216 -4200.819277 -3822.436070 -3362.127637
-2959.339550 -2598.074902 -2104.255277 -1269.212251 -36.965028 1375.300840
2531.495233 2998.964551 2605.042920 1554.996416 325.093943 -604.513944
-1007.946306 -1007.317927 -959.390712 -1219.481899 -1928.038008 -2937.073100
-3907.722434 -4517.247863 -4655.292004 -4490.505811 -4357.254699 -4523.723847
-4993.809280 -5491.765462 -5658.980949 -5328.826271 -4668.036181 -4062.765991
-3830.141819 -3987.353260 -4270.977205 -4388.133354 -4275.516266 -3510.475054
-3265.326596 -3019.466176 -2974.332569 -3272.238059 -3852.215210 -4417.398204
-4581.477175 -4109.007814 -3073.884118 -1817.447978 -743.434865 -106.129439
65.405262 -113.929924 -526.030789 -1130.473570 -1939.816032 -2935.197075
-4003.508189 -4945.544025 -5548.175761 -5677.097680 -5341.195255 -4692.939685
-3953.803810 -3291.309083 -2715.092870 -2070.615597 -1160.982493 65.234365
1392.406985 2393.336696 2656.307301 2046.866613 825.616671 -468.718947
-1305.335406 -1440.762841 -1027.434665 -501.895420 -334.116825 -784.680139
-1792.839361 -3037.805635 -4126.911107 -4804.303101 -5064.372994 -5105.203061
-5154.385761 -5290.063522 -5393.595554 -5276.906677 -4884.046080 -4390.262324
-4093.899205 -4174.031662 -4520.349498 -4800.305637 -4728.380647 -4311.924418
-4989.561044 -4548.484066 -4034.378538 -3660.936484 -3554.874181 -3646.666774
-3686.860065 -3416.086842 -2772.845929 -1969.011584 -1359.708206 -1202.045909
-1489.072866 -1982.026495 -2403.840253 -2637.363737 -2784.910564 -3064.895468
-3639.083451 -4493.500754 -5436.773571 -6196.530208 -6547.882676 -6409.053089
-5864.213053 -5103.911999 -4309.104088 -3542.231695 -2721.899923 -1716.705316
-507.809092 700.282546 1527.307006 1623.344297 908.136534 -324.906587
-1527.460734 -2176.443168 -2047.617439 -1323.795532 -486.911405 -67.963635
-393.169702 -1447.564445 -2907.866729 -4316.021068 -5302.324736 -5742.801999
-5767.198488 -5620.328044 -5477.315409 -5349.656457 -5149.806980 -4847.691992
-4564.350411 -4495.548992 -4716.113287 -5046.639024 -5135.721499 -4726.588912
-3892.955400 -5823.920292 -5097.205869 -4342.574539 -3779.865549 -3500.418262
-3390.381390 -3201.051484 -2753.353780 -2123.708277 -1641.297695 -1667.624472
-2314.168410 -3319.766175 -4193.143967 -4522.909548 -4234.305091 -3621.917937
-3156.636049 -3212.781376 -3885.331387 -4977.579822 -6126.270812 -6973.096816
-7300.018514 -7083.867406 -6461.263425 -5626.231042 -4715.370869 -3752.268842
-2694.772719 -1555.602577 -498.275470 188.686815 250.150085 -344.456874
-1320.450903 -2204.688940 -2568.057974 -2258.261415 -1485.294912 -716.411934
-445.571974 -958.391680 -2201.562024 -3810.284814 -5278.570894 -6194.167863
-6422.046993 -6135.707879 -5676.884207 -5335.125166 -5198.896599 -5177.678154
-5156.078145 -5128.284746 -5180.796183 -5338.573771 -5435.405616 -5169.352632
-4339.845945 -3074.848098 -6028.295501 -5087.268866 -4226.144588 -3654.849280
-3420.919934 -3353.291733 -3175.795544 -2744.467336 -2221.937967 -2015.211614
-2483.425071 -3623.514949 -4985.328164 -5905.175269 -5906.873875 -4995.636206
-3654.919838 -2569.802441 -2271.426227 -2911.127070 -4252.785388 -5832.066959
-7166.864558 -7923.399300 -7994.243404 -7482.927789 -6613.204160 -5606.327751
-4591.138652 -3599.797197 -2644.709580 -1805.503793 -1239.404143 -1088.818678
-1352.092183 -1827.529518 -2194.365652 -2192.531984 -1787.678242 -1215.368009
-875.728302 -1135.858389 -2139.562912 -3713.317615 -5414.547130 -6712.026145
-7227.513184 -6921.518790 -6111.754296 -5295.034155 -4869.420046 -4933.245704
-5292.785591 -5656.242160 -5847.012127 -5861.891986 -5746.381374 -5433.919049
-4735.609970 -3524.117978 -1953.980214 -6173.768717 -5213.629624 -4381.215352
-3866.444887 -3697.506454 -3683.155862 -3540.264790 -3144.760492 -2698.323051
-2633.902945 -3288.320490 -4580.555558 -5960.820096 -6701.942875 -6344.487571
-4990.668639 -3256.461454 -1933.993702 -1594.902377 -2361.921222 -3928.972439
-5754.599516 -7294.057666 -8172.447437 -8265.437751 -7690.282086 -6720.837390
-5656.819382 -4704.095787 -3927.594918 -3296.122531 -2771.877378 -2364.711075
-2107.290136 -1983.690086 -1891.146718 -1688.358430 -1307.145456 -845.166379
-564.318599 -781.623154 -1705.374087 -3297.676090 -5231.764960 -6977.183466
-7999.009561 -8000.915809 -7093.974857 -5777.011113 -4701.721496 -4334.687744
-4720.152981 -5500.774709 -6178.289748 -6419.858964 -6187.540107 -5622.198734
-4823.468167 -3749.387980 -2335.914467 -716.164129 -6838.225359 -6066.166758
-5310.740572 -4748.981546 -4446.187036 -4270.652285 -3995.475377 -3531.146274
-3080.722742 -3042.481259 -3694.143270 -4899.349854 -6091.252932 -6583.992221
-6005.987270 -4551.304782 -2881.468225 -1760.564147 -1671.470908 -2631.706649
-4261.151114 -5999.567237 -7331.530676 -7934.919872 -7740.842276 -6918.898239
-5795.482736 -4720.356470 -3929.705883 -3474.365428 -3250.895317 -3103.902889
-2919.889605 -2651.978927 -2284.037542 -1796.560795 -1185.856469 -526.397973
-14.208805 66.301170 -543.865785 -1935.586715 -3932.260854 -6089.716884
-7816.445424 -8591.469785 -8204.760861 -6901.273002 -5318.287063 -4199.618099
-4016.192002 -4717.175030 -5782.021907 -6549.792146 -6603.188004 -5944.419024
-4864.703566 -3651.799994 -2397.696402 -1059.872107 310.181614 -8051.351688
-7580.331445 -6859.173882 -6071.296529 -5379.099767 -4791.870498 -4206.670876
-3590.343201 -3115.344647 -3084.425695 -3670.941926 -4689.583968 -5617.499878
-5891.556650 -5278.138805 -4044.561120 -2810.363664 -2192.169504 -2485.465207
-3564.519872 -5006.683982 -6313.129525 -7091.532907 -7148.593537 -6511.678650
-5404.880353 -4176.622079 -3175.746394 -2614.942525 -2495.389446 -2642.012365
-2823.161286 -2868.304947 -2709.735840 -2347.647318 -1802.543527 -1116.131119
-399.830967 128.438281 179.632769 -491.893511 -1947.528788 -3973.075286
-6093.794575 -7711.684852 -8332.956522 -7803.157196 -6430.699006 -4895.975352
-3941.344218 -3982.532391 -4872.236855 -5985.823574 -6596.039185 -6296.047150
-5186.527064 -3715.367149 -2320.868163 -1169.455534 -179.733076 728.855815
-9224.788255 -9045.738415 -8303.599323 -7200.274827 -6019.298628 -4945.494766
-4029.967933 -3302.231466 -2879.069241 -2924.739226 -3475.776193 -4300.204045
-4957.762953 -5058.172481 -4531.281573 -3694.967245 -3061.449533 -3024.247962
-3645.389947 -4663.630823 -5671.591463 -6312.804068 -6388.553820 -5870.569558
-4877.483229 -3648.849340 -2496.230515 -1705.113598 -1415.953685 -1562.310640
-1922.223757 -2253.941661 -2417.532499 -2398.869170 -2240.401180 -1962.202823
-1555.124174 -1051.247238 -598.807595 -458.100640 -895.322098 -2027.871172
-3710.567534 -5533.359659 -6950.279627 -7502.187915 -7044.778713 -5863.792841
-4582.430328 -3862.959642 -4041.664159 -4918.536738 -5861.006733 -6183.263202
-5561.074636 -4200.205575 -2648.230736 -1403.540616 -622.331637 -132.234463
294.823072 -9630.702789 -9671.829548 -8934.042129 -7623.753154 -6109.958160
-4716.858838 -3625.608701 -2916.689865 -2645.526850 -2834.547003 -3384.924295
-4028.353010 -4424.638008 -4370.802558 -3958.877170 -3535.400915 -3472.211945
-3915.896527 -4699.790089 -5466.220328 -5883.913667 -5796.826798 -5231.560593
-4318.701550 -3227.919648 -2154.413435 -1310.717295 -868.841605 -869.024293
-1177.771922 -1557.536217 -1813.799040 -1906.723242 -1936.074565 -2015.947184
-2151.968740 -2230.319680 -2129.472702 -1860.524182 -1618.379640 -1695.633807
-2310.127293 -3451.860056 -4839.774926 -6019.319298 -6564.919133 -6298.866461
-5413.023539 -4403.729183 -3818.619214 -3937.642669 -4586.554510 -5228.315390
-5300.447582 -4581.462569 -3328.157485 -2082.014425 -1289.328552 -1021.291355
-997.661719 -874.677413 -954.765717 -945.787648 -1051.523241 -1645.568658
-2824.992319 -4251.928386 -5333.079026 -5620.568121 -5134.413114 -4360.170960
-3922.617107 -4176.445323 -5000.239121 -5910.487833 -6379.493874 -6126.601650
-5218.276385 -3971.324245 -2767.716954 -1894.992566 -1464.253764 -1405.448240
-1526.361357 -1618.183932 -1566.739947 -1403.566921 -1252.272365 -1201.847624
-1210.284593 -1131.764302 -859.092701 -463.261609 -199.058091 -352.354125
-1040.928290 -2123.419842 -3281.217316 -4198.779984 -4704.318778 -4792.554914
-4563.459159 -4162.893436 -3763.566533 -3546.440480 -3631.399599 -3979.501243
-4362.953189 -4476.123483 -4141.608116 -3459.176692 -2766.165610 -2424.615793
-2596.920659 -3182.192808 -3946.329873 -4715.556794 -5463.738571 -6238.148135
-7022.762344 -7686.239178 -8064.896494 -5.703352 -471.534462 -1161.649099
-2291.685300 -3843.598068 -5425.941871 -6448.459342 -6508.791418 -5700.524040
-4595.890268 -3900.961614 -4026.225882 -4866.285081 -5912.054914 -6578.950469
-6514.032723 -5711.788763 -4432.497500 -3034.119901 -1829.268500 -1008.362852
-616.121588 -567.040365 -701.225050 -869.418167 -1001.871917 -1110.017279
-1220.053769 -1304.402951 -1288.590980 -1142.332105 -972.940235 -1017.579805
-1509.359737 -2504.763677 -3803.058963 -5021.391484 -5773.342023 -5835.632515
-5221.336299 -4158.465631 -3017.113778 -2209.745075 -2059.311158 -2650.260637
-3738.794841 -4820.538925 -5373.777508 -5155.005864 -4346.186002 -3433.275323
-2890.933488 -2900.613829 -3302.538284 -3792.097085 -4179.224413 -4498.892590
-4909.822343 -5505.211371 -6216.542883 -6880.310551 111.402384 -983.549535
-2258.021607 -3751.606723 -5362.607392 -6726.892682 -7361.034521 -6993.200241
-5822.069975 -4475.861033 -3670.181798 -3796.416315 -4720.678920 -5907.257542
-6747.158992 -6858.251024 -6194.894160 -4969.957176 -3503.635309 -2103.793412
-1003.518685 -328.835848 -81.360333 -154.047021 -394.053779 -682.991039
-976.422063 -1275.224464 -1567.750555 -1813.467103 -1995.730546 -2191.790084
-2573.809984 -3307.018479 -4405.638879 -5655.853325 -6672.312383 -7060.507869
-6593.415145 -5319.824883 -3573.861105 -1892.831118 -856.579261 -871.319132
-1965.600071 -3715.132703 -5392.144835 -6310.980278 -6186.681265 -5272.396423
-4169.040374 -3431.169786 -3245.677430 -3401.887113 -3543.139121 -3478.295185
-3309.773005 -3309.503360 -3684.076462 -4434.991912 -5401.180100 -698.936375
-2332.193523 -3970.176939 -5510.401565 -6833.981280 -7691.591703 -7784.919760
-7006.564593 -5630.654186 -4258.730318 -3516.905619 -3705.587340 -4645.563088
-5812.925792 -6645.049162 -6803.140437 -6252.498892 -5178.169282 -3850.481346
-2532.497887 -1438.054372 -702.471288 -352.435435 -305.642889 -427.744600
-620.533100 -873.337088 -1234.291974 -1732.361306 -2329.858357 -2955.146087
-3582.496299 -4272.607677 -5117.876516 -6123.955388 -7122.096698 -7789.863038
-7780.995164 -6896.310772 -5212.782899 -3116.651120 -1220.446248 -169.682170
-382.568331 -1823.929424 -3950.655481 -5915.108564 -6964.861241 -6822.055209
-5798.262253 -4557.334292 -3682.737590 -3348.518924 -3311.580604 -3195.818512
-2824.915551 -2350.640855 -2112.176675 -2377.940101 -3183.990339 -4360.904069
-2101.935461 -3974.476971 -5627.259836 -6882.600139 -7675.872000 -7933.046918
-7567.713685 -6611.606352 -5337.037297 -4213.867104 -3685.350466 -3914.565577
-4691.551938 -5567.471829 -6109.542788 -6097.828403 -5559.848958 -4675.993023
-3662.921753 -2707.990859 -1947.689026 -1448.679811 -1184.877885 -1049.077395
-926.167142 -790.835285 -747.573977 -964.587310 -1544.530709 -2437.569192
-3471.195435 -4470.574065 -5364.548683 -6187.132392 -6976.623877 -7660.766375
-8025.707107 -7801.191560 -6815.366759 -5135.239375 -3120.233906 -1350.546026
-432.819247 -738.191528 -2186.719295 -4214.897278 -5996.922828 -6840.341572
-6536.427031 -5438.199512 -4203.600756 -3373.693860 -3075.902797 -3045.662700
-2917.014562 -2538.372427 -2077.561594 -1870.481697 -2169.308287 -2992.776001
-4156.324598 -3569.802503 -5320.058096 -6664.127998 -7416.579148 -7612.948928
-7367.178742 -6777.425496 -5950.434517 -5072.246808 -4402.653126 -4155.620868
-4355.480377 -4799.069416 -5168.467848 -5212.152161 -4863.343647 -4229.941672
-3497.798159 -2836.705058 -2357.534371 -2101.822342 -2029.035318 -2009.465441
-1867.186223 -1488.440713 -934.892469 -460.999633 -389.295533 -912.475180
-1964.289452 -3258.761807 -4468.589750 -5407.326829 -6084.791687 -6611.614100
-7043.643327 -7290.484398 -7152.319682 -6455.958804 -5203.354203 -3646.185943
-2238.135335 -1467.620089 -1629.647800 -2645.248413 -4046.503645 -5177.539097
-5529.630321 -5016.028588 -4000.990059 -3050.895447 -2573.060267 -2593.540802
-2820.130916 -2918.629767 -2775.957195 -2556.616621 -2541.526980 -2907.254687
-3619.932175 -4488.751628 -4659.815255 -6024.583784 -6889.397762 -7103.368911
-6807.189553 -6266.774235 -5699.338369 -5214.895549 -4861.468989 -4675.077743
-4666.192894 -4769.441525 -4834.543842 -4694.657310 -4265.857026 -3597.875262
-2842.153178 -2174.514723 -1732.278156 -1586.231066 -1723.247261 -2022.455770
-2255.972720 -2165.902102 -1616.282104 -729.479856 115.178300 462.783958
45.862859 -1050.455580 -2442.486051 -3684.190208 -4517.191139 -4966.566813
-5238.780501 -5520.547421 -5830.076688 -6011.931658 -5858.226307 -5264.891625
-4327.119278 -3322.465906 -2587.553384 -2344.905728 -2570.117907 -2986.775387
-3217.146960 -3015.760514 -2436.572860 -1806.738187 -1508.842989 -1720.621927
-2303.660595 -2922.631387 -3296.573811 -3383.547936 -3364.921845 -3466.392169
-3778.054607 -4210.729945 -4587.308410 -5145.504899 -6045.135304 -6454.211940
-6267.753830 -5701.412494 -5104.345042 -4730.935782 -4636.321571 -4725.677009
-4865.489521 -4953.357747 -4920.259117 -4710.766366 -4287.717048 -3659.191052
-2893.417596 -2103.555894 -1418.383882 -959.412002 -817.238318 -1005.193418
-1400.333185 -1732.525856 -1683.514623 -1078.820326 -52.688091 957.549892
1428.476388 1057.469891 -48.957509 -1442.204646 -2609.107485 -3266.178198
-3476.351320 -3533.911138 -3726.024127 -4143.327672 -4648.254274 -4988.389122
-4958.155921 -4508.224193 -3754.387076 -2898.388200 -2113.390941 -1460.798792
-890.539528 -329.930198 198.301191 525.739358 418.243376 -250.925287
-1362.754708 -2572.429916 -3496.402867 -3937.309693 -3977.315519 -3872.290229
-3840.103417 -3915.452238 -3971.889187 -3858.696039 -4986.315096 -5503.635422
-5622.875468 -5278.181654 -4715.490899 -4289.548242 -4211.889282 -4441.819162
-4767.981918 -4977.578705 -4973.575647 -4778.315409 -4462.078929 -4072.701497
-3611.180945 -3051.232643 -2380.549008 -1643.076860 -959.288344 -495.172070
-368.863416 -537.743778 -757.980655 -689.278645 -115.469992 861.999138
1818.673975 2232.382992 1806.048575 664.801696 -716.685313 -1807.409884
-2328.418328 -2372.112949 -2276.597892 -2370.581406 -2770.742264 -3344.518008
-3822.385302 -3957.432815 -3632.188828 -2874.092766 -1803.371912 -565.153996
708.719971 1889.823451 2813.524950 3259.425454 3002.654255 1939.499370
216.328567 -1748.894929 -3413.960852 -4368.095604 -4533.948048 -4169.986604
-3667.304579 -3291.307820 -3057.401791 -2812.337408 -2420.290855 -4260.015368
-4552.587852 -4589.019983 -4335.465647 -4031.603884 -3974.195728 -4267.848622
-4747.527780 -5115.223395 -5160.611858 -4891.327974 -4494.001986 -4181.249033
-4044.763877 -4003.989996 -3864.429113 -3440.715120 -2677.654182 -1706.007062
-792.314788 -191.142513 24.066233 34.041885 171.890875 686.059768
1525.634737 2318.090976 2583.709332 2051.788226 854.957728 -540.960684
-1621.407159 -2118.942128 -2122.158566 -1948.136544 -1896.783188 -2065.539844
-2328.238151 -2451.533945 -2241.306630 -1624.233116 -641.373916 605.304944
1995.617285 3390.950619 4600.820701 5359.229004 5361.828527 4385.487224
2449.025618 -86.695914 -2583.012080 -4368.856320 -5051.263367 -4698.294231
-3762.694549 -2789.165346 -2106.425727 -1713.633126 -1413.548556 -1050.083607
-3159.140641 -3374.986159 -3485.806736 -3490.160341 -3605.672572 -4038.229051
-4751.111899 -5440.719587 -5740.691461 -5487.583885 -4842.230126 -4184.511711
-3868.316367 -4006.742074 -4414.494526 -4722.834637 -4587.393692 -3874.759727
-2734.659294 -1519.686460 -588.223344 -96.343621 90.490928 292.710879
771.384965 1507.059933 2170.426605 2324.103566 1722.103582 492.779720
-926.990020 -2054.647727 -2629.483776 -2703.486739 -2518.849657 -2291.161949
-2064.573993 -1723.761996 -1119.471813 -193.496962 984.426065 2271.974551
3538.331117 4704.626878 5711.487597 6443.672156 6681.126375 6142.293184
4633.283793 2235.114171 -599.222539 -3147.208536 -4713.940745 -4972.426062
-4130.107546 -2795.137319 -1617.677802 -945.561220 -722.541072 -669.476870
-573.093964 -2016.510871 -2260.148637 -2513.254141 -2807.110906 -3340.314026
-4232.646261 -5314.635753 -6157.423636 -6340.543700 -5754.560857 -4706.381064
-3748.131941 -3350.993387 -3640.064291 -4344.941032 -4972.377756 -5082.428523
-4512.504265 -3439.934074 -2261.950344 -1362.491035 -895.529466 -714.032394
-496.349509 3.103594 746.318946 1399.919256 1540.478382 939.137904
-275.717674 -1690.859978 -2854.802861 -3514.912231 -3684.349975 -3520.618937
-3138.955175 -2514.484643 -1536.054712 -147.997774 1544.339124 3288.043927
4800.883946 5905.469790 6585.286824 6926.289401 6986.573154 6689.908384
5834.727602 4242.296548 1965.965188 -588.250839 -2755.160686 -3912.182925
-3822.568765 -2787.925434 -1483.043965 -565.197454 -319.800912 -581.714913
-962.631647 -1183.825499 -1241.609506 -1586.866596 -1977.528770 -2462.149337
-3229.616493 -4351.503434 -5582.294106 -6422.322419 -6426.048668 -5527.981298
-4135.284202 -2910.558687 -2392.394962 -2703.751494 -3520.261055 -4291.411800
-4560.060789 -4192.552245 -3406.257043 -2601.434267 -2105.323047 -1977.614547
-1991.862892 -1807.402941 -1226.988770 -369.724874 367.010549 543.441769
-44.176770 -1233.534877 -2600.179660 -3711.117919 -4341.260694 -4509.022658
-4336.541833 -3872.245331 -3026.879348 -1668.634078 208.360612 2382.285330
4453.920121 6021.975428 6870.709220 7050.821798 6803.586658 6376.492701
5849.789891 5094.867414 3907.433410 2237.186635 347.777056 -1238.293409
-2015.080869 -1821.029652 -980.962021 -133.646900 156.739787 -264.426068
-1099.861801 -1868.469880 -2264.021953 -1125.802790 -1637.060979 -2134.503977
-2643.097372 -3343.561621 -4314.502931 -5326.769930 -5901.835996 -5621.247819
-4455.243081 -2850.369451 -1496.320492 -929.452903 -1240.319009 -2065.999044
-2848.013965 -3172.999672 -2985.241740 -2561.396688 -2287.312891 -2386.027621
-2764.471958 -3072.496568 -2940.540266 -2248.537127 -1248.415010 -446.839779
-311.369066 -988.597059 -2221.786069 -3519.042696 -4447.338719 -4844.638418
-4814.844304 -4539.317501 -4071.555235 -3279.409282 -1973.290220 -113.476947
2066.312967 4116.928894 5582.591860 6229.565596 6152.456723 5692.364806
5215.947595 4891.992663 4610.328819 4103.317284 3193.870867 1992.566315
882.785056 277.359749 310.378806 701.540778 919.878283 546.457419
-430.827838 -1617.613969 -2508.586903 -2844.300749 -1640.210689 -2368.576280
-2956.527395 -3346.032066 -3696.332775 -4143.210787 -4570.695121 -4622.329161
-3967.076470 -2607.678853 -971.858561 305.395134 760.573570 373.811499
-449.643898 -1163.324371 -1427.750618 -1295.281701 -1125.948028 -1305.181701
-1953.541999 -2816.795814 -3410.593453 -3334.691876 -2559.170074 -1491.044381
-761.233297 -854.233183 -1815.578201 -3229.333993 -4478.992854 -5112.759556
-5067.898368 -4617.439874 -4103.770096 -3667.375182 -3164.284045 -2314.741341
-957.925802 777.462888 2505.672935 3794.154343 4410.831820 4449.321009
4253.417421 4188.005219 4401.286420 4734.538628 4846.157769 4472.628933
3643.152162 2682.000197 1980.412033 1700.339794 1642.439023 1397.101433
674.023576 -448.819967 -1563.709503 -2236.479495 -2331.189749 -2423.364075
-3377.648724 -4065.345535 -4289.760093 -4164.121016 -3906.131826 -3576.063716
-3007.593057 -1995.022835 -564.835406 920.256871 1937.801089 2142.049178
1605.748874 780.702668 198.894919 122.483702 383.466625 519.944873
115.542612 -885.154294 -2098.039173 -2920.624346 -2921.921454 -2152.082690
-1159.832961 -685.100541 -1208.163527 -2642.411643 -4374.392623 -5628.960753
-5921.558020 -5305.994957 -4272.362955 -3388.937084 -2942.981912 -2811.551224
-2616.775591 -2026.884566 -986.356108 267.487188 1387.649856 2158.576675
2628.934412 3051.216994 3672.998971 4523.810361 5350.086827 5757.372975
5475.270495 4561.426331 3387.113262 2398.135939 1818.864010 1524.832009
1187.870309 579.868088 -216.096613 -869.865039 -1095.714178 -922.335678
-3029.025575 -4150.589463 -4953.871038 -5077.419495 -4564.377660 -3704.986303
-2739.608481 -1696.271014 -486.062477 864.559388 2086.215671 2786.089661
2733.306801 2075.567940 1294.334583 905.175500 1107.802595 1637.545049
1934.857364 1530.049274 387.875574 -1026.916103 -2025.074296 -2145.184751
-1489.305156 -706.883110 -612.100330 -1664.500807 -3646.901419 -5758.002874
-7069.450567 -7058.244797 -5880.381357 -4229.768678 -2899.377836 -2339.165841
-2475.493916 -2860.014430 -3002.274895 -2651.464664 -1866.628011 -877.005491
132.179405 1146.105047 2276.602267 3591.962125 4955.734485 6010.453599
6346.638486 5761.511455 4428.393676 2838.561060 1531.640883 793.030528
535.731513 451.014657 300.172434 101.887324 56.403382 278.064082
587.163945 -3269.365237 -4439.668774 -5350.464783 -5493.498678 -4831.164529
-3689.978538 -2436.746345 -1233.767976 -54.942778 1108.087791 2084.054875
2580.851430 2427.772011 1786.561021 1125.726643 938.052629 1391.847779
2176.327523 2675.766163 2375.597755 1230.678544 -265.392122 -1380.219710
-1631.742099 -1143.833461 -614.501455 -889.547418 -2401.474977 -4838.254053
-7268.929433 -8658.415717 -8450.671496 -6860.545147 -4712.353688 -2955.094250
-2169.715657 -2350.368725 -3035.965661 -3647.399908 -3793.385309 -3379.647359
-2515.139154 -1338.137507 90.055736 1752.298696 3547.431391 5188.414308
6239.191657 6307.904557 5291.020434 3498.496847 1545.337540 49.751193
-673.590000 -717.118638 -416.319094 -59.583155 287.112030 701.936879
1165.468571 1405.049112 -3366.101015 -4449.005330 -5415.924982 -5668.647579
-5098.904110 -4025.896034 -2859.953604 -1804.176082 -822.389453 158.461130
1044.472258 1580.602904 1569.713211 1104.980421 590.310244 493.330043
999.253624 1831.229720 2395.468543 2174.940119 1104.779854 -343.880628
-1455.157008 -1757.534090 -1381.489384 -1024.985802 -1520.507809 -3270.434186
-5920.793144 -8498.596282 -9938.043265 -9669.468314 -7912.210632 -5514.010470
-3468.347958 -2420.188643 -2434.695090 -3103.968825 -3856.946790 -4252.092465
-4100.031233 -3407.923063 -2251.153043 -696.594431 1167.094538 3135.136180
4832.806863 5790.586729 5648.092907 4378.723962 2378.100101 322.024047
-1150.119362 -1735.719919 -1555.957138 -980.207397 -336.879040 254.492895
805.703928 1237.175739 1254.608585 -3753.269728 -4646.225114 -5579.347032
-5938.448061 -5573.923178 -4768.627646 -3903.504895 -3139.500739 -2372.862151
-1455.164994 -440.382206 382.799202 709.355205 495.017777 42.918229
-194.440071 42.965613 602.904992 1006.090113 791.534485 -124.160892
-1344.499149 -2243.962350 -2414.610011 -1997.875895 -1652.311751 -2149.637019
-3850.386504 -6405.480629 -8890.284470 -10296.352311 -10076.184349 -8412.792263
-6075.384424 -3984.717582 -2767.822295 -2543.732171 -3003.256705 -3665.226006
-4123.090781 -4156.414677 -3701.852968 -2767.844824 -1388.515945 344.100681
2207.544861 3820.929684 4730.870738 4605.348077 3436.753959 1613.310476
-224.087203 -1483.964857 -1904.842805 -1629.697790 -1031.146743 -432.477202
51.004319 434.731978 651.892544 439.851361 -4670.450674 -5333.799744
-6131.613880 -6498.005513 -6281.713678 -5728.481857 -5157.051927 -4646.428418
-4003.743486 -3013.450865 -1722.522403 -496.429102 212.697171 196.974872
-348.516758 -969.415505 -1286.445107 -1260.617499 -1186.419491 -1422.105012
-2068.762506 -2851.251807 -3304.849164 -3141.382701 -2525.825765 -2044.733912
-2359.762589 -3764.479384 -5940.615292 -8083.687998 -9325.414340 -9190.599930
-7816.563128 -5829.311507 -3987.255430 -2822.627414 -2469.850202 -2723.177463
-3227.748463 -3663.004139 -3828.479527 -3630.482308 -3029.706835 -2016.115156
-639.013527 933.383017 2387.872161 3331.944077 3454.726509 2707.230440
1379.417474 -8.884696 -965.964561 -1278.357019 -1081.715618 -704.582835
-413.231927 -266.394674 -192.406131 -199.101699 -495.307550 -5886.797134
-6340.232268 -6925.649452 -7160.467240 -6929.893815 -6469.971857 -6052.460668
-5684.772480 -5096.874294 -4018.248663 -2493.350863 -954.888109 19.372592
81.303364 -666.949808 -1764.320671 -2710.424192 -3266.907363 -3527.466934
-3733.436292 -4005.379130 -4213.789697 -4092.449864 -3503.005074 -2636.809672
-1980.309332 -2042.480701 -3020.309230 -4631.431080 -6233.902079 -7161.380501
-7064.495790 -6057.821926 -4609.570712 -3272.172341 -2427.027687 -2171.857948
-2367.797197 -2771.955607 -3160.402269 -3386.111569 -3371.991163 -3074.772422
-2462.085844 -1528.796558 -347.249789 889.124355 1884.908836 2351.551631
2163.525131 1458.232976 586.637932 -80.723804 -368.737691 -374.807137
-346.475448 -460.666411 -693.826095 -896.835201 -1003.500650 -1169.471858
-6809.337182 -7108.937894 -7458.778050 -7459.473721 -7058.611423 -6525.411651
-6133.707790 -5863.497574 -5395.100740 -4402.618078 -2893.754134 -1305.882051
-270.171089 -218.969035 -1124.447390 -2543.303363 -3908.917321 -4845.059299
-5290.481545 -5389.220195 -5277.804692 -4956.582346 -4339.873074 -3423.042957
-2408.178458 -1663.919119 -1527.435636 -2083.338194 -3079.417919 -4045.712222
-4543.277075 -4385.367312 -3702.268391 -2831.854402 -2125.227152 -1788.871854
-1835.244242 -2134.449449 -2509.560452 -2817.477019 -2985.411861 -3001.014170
-2871.856468 -2582.789701 -2085.925680 -1343.273941 -400.963570 567.352718
1307.252216 1615.530230 1470.514446 1051.447333 613.208401 304.752053
79.863790 -220.098898 -682.027448 -1204.647509 -1567.382361 -1635.104693
-1515.652317 -6910.547712 -7126.893491 -7283.233959 -7034.813242 -6398.264089
-5715.099515 -5317.842739 -5211.272411 -5051.820554 -4442.644683 -3296.098169
-1966.674388 -1049.478134 -1000.911958 -1860.127419 -3252.861721 -4640.856974
-5616.876471 -6048.988375 -6020.274322 -5665.209162 -5055.453623 -4214.050409
-3213.351142 -2241.582770 -1556.084288 -1343.012109 -1587.825538 -2060.781421
-2438.955009 -2487.090358 -2179.723065 -1692.801531 -1284.146713 -1148.458491
-1331.789089 -1736.617314 -2191.438942 -2536.185188 -2685.935633 -2654.701170
-2532.464521 -2420.105713 -2350.195191 -2245.361447 -1958.306270 -1383.916022
-567.490870 283.407614 910.847281 1165.805856 1087.910963 837.938429
542.765989 194.564154 -299.837384 -964.211180 -1645.264355 -2072.559247
-2055.519316 -1653.391639 -6132.217169 -6336.696555 -6394.589187 -5972.367714
-5140.699328 -4330.697552 -3971.978947 -4132.866187 -4463.953375 -4481.953401
-3955.062787 -3086.082246 -2367.278279 -2238.214984 -2807.922133 -3823.208257
-4864.466590 -5596.118618 -5896.872075 -5819.450565 -5464.223813 -4892.771722
-4141.367390 -3291.733705 -2506.254105 -1972.694989 -1790.142170 -1887.411578
-2048.130616 -2037.467476 -1747.934516 -1266.269173 -819.656962 -641.556962
-843.786222 -1364.968812 -2009.306330 -2540.665925 -2782.961933 -2690.269185
-2365.059158 -2012.481917 -1836.491411 -1918.780175 -2152.619515 -2290.999916
-2098.455001 -1512.010621 -693.119969 74.636493 566.538918 734.728717
675.174090 488.651114 174.906158 -335.463216 -1042.621082 -1774.560490
-2239.030796 -2209.277230 -1693.950070 -4933.006417 -5183.045596 -5255.690369
-4785.823560 -3864.536367 -2997.957549 -2716.849728 -3167.548909 -4009.113263
-4678.020451 -4793.483591 -4392.527313 -3846.495408 -3563.732046 -3721.421929
-4205.841957 -4755.837637 -5159.359786 -5349.686334 -5361.803661 -5229.598479
-4934.846671 -4450.368866 -3823.612986 -3207.606159 -2792.586113 -2680.168254
-2797.393157 -2924.983195 -2830.976471 -2422.481597 -1813.752224 -1266.472368
-1042.534900 -1260.104928 -1831.635813 -2507.144919 -2990.948746 -3074.588131
-2731.707563 -2136.399872 -1589.015451 -1368.963166 -1579.259510 -2073.461794
-2525.741043 -2617.995539 -2229.036558 -1496.187655 -706.672086 -105.050349
233.194947 373.081060 385.197557 244.880615 -133.219528 -759.465796
-1471.354080 -1984.298800 -2064.735928 -1682.701844 -3943.009989 -4257.282498
-4427.977918 -4030.476410 -3133.743743 -2274.579749 -2051.994451 -2679.113759
-3838.463836 -4924.643949 -5459.139815 -5361.740989 -4913.152525 -4493.578834
-4326.472576 -4403.513949 -4592.384333 -4790.157867 -4983.700542 -5189.935256
-5362.934439 -5376.271399 -5111.002659 -4577.245461 -3958.738549 -3525.540993
-3463.872579 -3741.715001 -4110.367105 -4249.432119 -3963.855840 -3306.753747
-2552.187841 -2038.579785 -1979.485690 -2349.209308 -2899.749445 -3292.381491
-3273.177693 -2806.143725 -2098.303436 -1498.274901 -1311.000504 -1623.315619
-2244.130954 -2806.823772 -2980.285905 -2655.165551 -1981.042288 -1235.443210
-631.561263 -214.574693 84.686053 308.811919 389.527553 204.316062
-280.979222 -926.075512 -1479.358266 -1740.856252 -1679.000924 -3513.515328
-3846.727069 -4126.374418 -3866.582481 -3078.177293 -2269.201780 -2047.624811
-2661.220984 -3829.479144 -4965.188825 -5580.572085 -5564.644315 -5161.651418
-4727.655417 -4487.445365 -4463.074695 -4573.308936 -4767.640403 -5061.636256
-5456.859916 -5844.750538 -6010.575570 -5763.475477 -5102.031901 -4279.089613
-3692.797138 -3656.186522 -4191.952329 -4992.616189 -5581.987984 -5583.407639
-4931.835357 -3903.864290 -2953.795615 -2458.852386 -2522.440464 -2940.901248
-3341.045273 -3402.626592 -3039.444414 -2440.083588 -1947.452120 -1846.673780
-2186.811584 -2747.289121 -3173.507735 -3195.066510 -2779.966344 -2120.876229
-1473.083829 -976.224007 -599.745148 -243.238365 112.714342 351.531038
315.225920 -42.120439 -592.724033 -1129.667619 -1527.957044 -1811.521495
-3522.582971 -3766.395208 -4080.164698 -3946.064847 -3303.810658 -2580.517447
-2327.379174 -2783.067839 -3708.803615 -4592.145607 -5022.844438 -4940.812882
-4598.294388 -4319.174981 -4274.848627 -4437.976375 -4700.808313 -5012.384534
-5400.293839 -5868.956316 -6288.809847 -6405.589505 -5997.620730 -5076.834167
-3973.028779 -3207.905994 -3210.284174 -4043.857497 -5327.251620 -6412.871178
-6729.242564 -6087.362890 -4772.431361 -3373.091865 -2455.968638 -2277.344849
-2690.120634 -3281.069080 -3639.411855 -3590.483380 -3261.123976 -2951.921521
-2910.157315 -3155.802750 -3474.228271 -3574.894543 -3298.978481 -2723.595875
-2087.907462 -1604.379990 -1309.805930 -1076.694341 -768.104131 -392.747517
-116.219455 -116.265725 -418.889647 -876.349968 -1314.982724 -1708.915698
-2193.853618 -3562.823489 -3592.447844 -3811.047477 -3723.582632 -3218.100180
-2616.443422 -2363.250353 -2645.852122 -3259.020945 -3795.216743 -3971.396446
-3819.096700 -3609.358988 -3611.363949 -3899.673491 -4351.856453 -4801.034006
-5184.276293 -5552.460036 -5944.248924 -6253.495331 -6231.259432 -5653.881537
-4545.427704 -3278.325788 -2442.951229 -2532.755821 -3629.243069 -5293.019827
-6751.765973 -7293.806660 -6644.129981 -5104.525765 -3379.273222 -2193.984958
-1931.448934 -2485.893338 -3396.435510 -4153.408337 -4480.069818 -4426.898204
-4247.185455 -4164.166432 -4201.142715 -4189.080209 -3931.210509 -3386.746646
-2723.348132 -2193.881032 -1938.343647 -1878.719969 -1800.735146 -1555.903178
-1206.022667 -975.430792 -1047.469915 -1392.032646 -1795.653129 -2081.733992
-2315.637678 -2775.113257 -3313.978343 -3067.110945 -3074.999656 -2928.065527
-2509.776327 -2048.915868 -1865.866570 -2070.045290 -2473.476091 -2771.225212
-2807.902464 -2695.921241 -2699.808658 -3004.857873 -3572.340788 -4191.178414
-4662.135246 -4945.980930 -5150.664510 -5377.077779 -5565.408651 -5487.714308
-4917.209295 -3860.025363 -2669.486071 -1927.349249 -2131.207864 -3369.286184
-5195.011561 -6805.685383 -7445.139337 -6805.685383 -5195.011561 -3369.286184
-2131.207864 -1927.349249 -2669.486071 -3860.025363 -4917.209295 -5487.714308
-5565.408651 -5377.077779 -5150.664510 -4945.980930 -4662.135246 -4191.178414
-3572.340788 -3004.857873 -2699.808658 -2695.921241 -2807.902464 -2771.225212
-2473.476091 -2070.045290 -1865.866570 -2048.915868 -2509.776327 -2928.065527
-3074.999656 -3067.110945 -3313.978343 -2775.113257 -2315.637678 -2081.733992
-1795.653129 -1392.032646 -1047.469915 -975.430792 -1206.022667 -1555.903178
-1800.735146 -1878.719969 -1938.343647 -2193.881032 -2723.348132 -3386.746646
-3931.210509 -4189.080209 -4201.142715 -4164.166432 -4247.185455 -4426.898204
-4480.069818 -4153.408337 -3396.435510 -2485.893338 -1931.448934 -2193.984958
-3379.273222 -5104.525765 -6644.129981 -7293.806660 -6751.765973 -5293.019827
-3629.243069 -2532.755821 -2442.951229 -3278.325788 -4545.427704 -5653.881537
-6231.259432 -6253.495331 -5944.248924 -5552.460036 -5184.276293 -4801.034006
-4351.856453 -3899.673491 -3611.363949 -3609.358988 -3819.096700 -3971.396446
-3795.216743 -3259.020945 -2645.852122 -2363.250353 -2616.443422 -3218.100180
-3723.582632 -3811.047477 -3592.447844 -3562.823489 -2193.853618 -1708.915698
-1314.982724 -876.349968 -418.889647 -116.265725 -116.219455 -392.747517
-768.104131 -1076.694341 -1309.805930 -1604.379990 -2087.907462 -2723.595875
-3298.978481 -3574.894543 -3474.228271 -3155.802750 -2910.157315 -2951.921521
-3261.123976 -3590.483380 -3639.411855 -3281.069080 -2690.120634 -2277.344849
-2455.968638 -3373.091865 -4772.431361 -6087.362890 -6729.242564 -6412.871178
-5327.251620 -4043.857497 -3210.284174 -3207.905994 -3973.028779 -5076.834167
-5997.620730 -6405.589505 -6288.809847 -5868.956316 -5400.293839 -5012.384534
-4700.808313 -4437.976375 -4274.848627 -4319.174981 -4598.294388 -4940.812882
-5022.844438 -4592.145607 -3708.803615 -2783.067839 -2327.379174 -2580.517447
-3303.810658 -3946.064847 -4080.164698 -3766.395208 -3522.582971 -1811.521495
-1527.957044 -1129.667619 -592.724033 -42.120439 315.225920 351.531038
112.714342 -243.238365 -599.745148 -976.224007 -1473.083829 -2120.876229
-2779.966344 -3195.066510 -3173.507735 -2747.289121 -2186.811584 -1846.673780
-1947.452120 -2440.083588 -3039.444414 -3402.626592 -3341.045273 -2940.901248
-2522.440464 -2458.852386 -2953.795615 -3903.864290 -4931.835357 -5583.407639
-5581.987984 -4992.616189 -4191.952329 -3656.186522 -3692.797138 -4279.089613
-5102.031901 -5763.475477 -6010.575570 -5844.750538 -5456.859916 -5061.636256
-4767.640403 -4573.308936 -4463.074695 -4487.445365 -4727.655417 -5161.651418
-5564.644315 -5580.572085 -4965.188825 -3829.479144 -2661.220984 -2047.624811
-2269.201780 -3078.177293 -3866.582481 -4126.374418 -3846.727069 -3513.515328
-1679.000924 -1740.856252 -1479.358266 -926.075512 -280.979222 204.316062
389.527553 308.811919 84.686053 -214.574693 -631.561263 -1235.443210
-1981.042288 -2655.165551 -2980.285905 -2806.823772 -2244.130954 -1623.315619
-1311.000504 -1498.274901 -2098.303436 -2806.143725 -3273.177693 -3292.381491
-2899.749445 -2349.209308 -1979.485690 -2038.579785 -2552.187841 -3306.753747
-3963.855840 -4249.432119 -4110.367105 -3741.715001 -3463.872579 -3525.540993
-3958.738549 -4577.245461 -5111.002659 -5376.271399 -5362.934439 -5189.935256
-4983.700542 -4790.157867 -4592.384333 -4403.513949 -4326.472576 -4493.578834
-4913.152525 -5361.740989 -5459.139815 -4924.643949 -3838.463836 -2679.113759
-2051.994451 -2274.579749 -3133.743743 -4030.476410 -4427.977918 -4257.282498
-3943.009989 -1682.701844 -2064.735928 -1984.298800 -1471.354080 -759.465796
-133.219528 244.880615 385.197557 373.081060 233.194947 -105.050349
-706.672086 -1496.187655 -2229.036558 -2617.995539 -2525.741043 -2073.461794
-1579.259510 -1368.963166 -1589.015451 -2136.399872 -2731.707563 -3074.588131
-2990.948746 -2507.144919 -1831.635813 -1260.104928 -1042.534900 -1266.472368
-1813.752224 -2422.481597 -2830.976471 -2924.983195 -2797.393157 -2680.168254
-2792.586113 -3207.606159 -3823.612986 -4450.368866 -4934.846671 -5229.598479
-5361.803661 -5349.686334 -5159.359786 -4755.837637 -4205.841957 -3721.421929
-3563.732046 -3846.495408 -4392.527313 -4793.483591 -4678.020451 -4009.113263
-3167.548909 -2716.849728 -2997.957549 -3864.536367 -4785.823560 -5255.690369
-5183.045596 -4933.006417 -1693.950070 -2209.277230 -2239.030796 -1774.560490
-1042.621082 -335.463216 174.906158 488.651114 675.174090 734.728717
566.538918 74.636493 -693.119969 -1512.010621 -2098.455001 -2290.999916
-2152.619515 -1918.780175 -1836.491411 -2012.481917 -2365.059158 -2690.269185
-2782.961933 -2540.665925 -2009.306330 -1364.968812 -843.786222 -641.556962
-819.656962 -1266.269173 -1747.934516 -2037.467476 -2048.130616 -1887.411578
-1790.142170 -1972.694989 -2506.254105 -3291.733705 -4141.367390 -4892.771722
-5464.223813 -5819.450565 -5896.872075 -5596.118618 -4864.466590 -3823.208257
-2807.922133 -2238.214984 -2367.278279 -3086.082246 -3955.062787 -4481.953401
-4463.953375 -4132.866187 -3971.978947 -4330.697552 -5140.699328 -5972.367714
-6394.589187 -6336.696555 -6132.217169 -1653.391639 -2055.519316 -2072.559247
-1645.264355 -964.211180 -299.837384 194.564154 542.765989 837.938429
1087.910963 1165.805856 910.847281 283.407614 -567.490870 -1383.916022
-1958.306270 -2245.361447 -2350.195191 -2420.105713 -2532.464521 -2654.701170
-2685.935633 -2536.185188 -2191.438942 -1736.617314 -1331.789089 -1148.458491
-1284.146713 -1692.801531 -2179.723065 -2487.090358 -2438.955009 -2060.781421
-1587.825538 -1343.012109 -1556.084288 -2241.582770 -3213.351142 -4214.050409
-5055.453623 -5665.209162 -6020.274322 -6048.988375 -5616.876471 -4640.856974
-3252.861721 -1860.127419 -1000.911958 -1049.478134 -1966.674388 -3296.098169
-4442.644683 -5051.820554 -5211.272411 -5317.842739 -5715.099515 -6398.264089
-7034.813242 -7283.233959 -7126.893491 -6910.547712 -1515.652317 -1635.104693
-1567.382361 -1204.647509 -682.027448 -220.098898 79.863790 304.752053
613.208401 1051.447333 1470.514446 1615.530230 1307.252216 567.352718
-400.963570 -1343.273941 -2085.925680 -2582.789701 -2871.856468 -3001.014170
-2985.411861 -2817.477019 -2509.560452 -2134.449449 -1835.244242 -1788.871854
-2125.227152 -2831.854402 -3702.268391 -4385.367312 -4543.277075 -4045.712222
-3079.417919 -2083.338194 -1527.435636 -1663.919119 -2408.178458 -3423.042957
-4339.873074 -4956.582346 -5277.804692 -5389.220195 -5290.481545 -4845.059299
-3908.917321 -2543.303363 -1124.447390 -218.969035 -270.171089 -1305.882051
-2893.754134 -4402.618078 -5395.100740 -5863.497574 -6133.707790 -6525.411651
-7058.611423 -7459.473721 -7458.778050 -7108.937894 -6809.337182 -1169.471858
-1003.500650 -896.835201 -693.826095 -460.666411 -346.475448 -374.807137
-368.737691 -80.723804 586.637932 1458.232976 2163.525131 2351.551631
1884.908836 889.124355 -347.249789 -1528.796558 -2462.085844 -3074.772422
-3371.991163 -3386.111569 -3160.402269 -2771.955607 -2367.797197 -2171.857948
-2427.027687 -3272.172341 -4609.570712 -6057.821926 -7064.495790 -7161.380501
-6233.902079 -4631.431080 -3020.309230 -2042.480701 -1980.309332 -2636.809672
-3503.005074 -4092.449864 -4213.789697 -4005.379130 -3733.436292 -3527.466934
-3266.907363 -2710.424192 -1764.320671 -666.949808 81.303364 19.372592
-954.888109 -2493.350863 -4018.248663 -5096.874294 -5684.772480 -6052.460668
-6469.971857 -6929.893815 -7160.467240 -6925.649452 -6340.232268 -5886.797134
-495.307550 -199.101699 -192.406131 -266.394674 -413.231927 -704.582835
-1081.715618 -1278.357019 -965.964561 -8.884696 1379.417474 2707.230440
3454.726509 3331.944077 2387.872161 933.383017 -639.013527 -2016.115156
-3029.706835 -3630.482308 -3828.479527 -3663.004139 -3227.748463 -2723.177463
-2469.850202 -2822.627414 -3987.255430 -5829.311507 -7816.563128 -9190.599930
-9325.414340 -8083.687998 -5940.615292 -3764.479384 -2359.762589 -2044.733912
-2525.825765 -3141.382701 -3304.849164 -2851.251807 -2068.762506 -1422.105012
-1186.419491 -1260.617499 -1286.445107 -969.415505 -348.516758 196.974872
212.697171 -496.429102 -1722.522403 -3013.450865 -4003.743486 -4646.428418
-5157.051927 -5728.481857 -6281.713678 -6498.005513 -6131.613880 -5333.799744
-4670.450674 439.851361 651.892544 434.731978 51.004319 -432.477202
-1031.146743 -1629.697790 -1904.842805 -1483.964857 -224.087203 1613.310476
3436.753959 4605.348077 4730.870738 3820.929684 2207.544861 344.100681
-1388.515945 -2767.844824 -3701.852968 -4156.414677 -4123.090781 -3665.226006
-3003.256705 -2543.732171 -2767.822295 -3984.717582 -6075.384424 -8412.792263
-10076.184349 -10296.352311 -8890.284470 -6405.480629 -3850.386504 -2149.637019
-1652.311751 -1997.875895 -2414.610011 -2243.962350 -1344.499149 -124.160892
791.534485 1006.090113 602.904992 42.965613 -194.440071 42.918229
495.017777 709.355205 382.799202 -440.382206 -1455.164994 -2372.862151
-3139.500739 -3903.504895 -4768.627646 -5573.923178 -5938.448061 -5579.347032
-4646.225114 -3753.269728 1254.608585 1237.175739 805.703928 254.492895
-336.879040 -980.207397 -1555.957138 -1735.719919 -1150.119362 322.024047
2378.100101 4378.723962 5648.092907 5790.586729 4832.806863 3135.136180
1167.094538 -696.594431 -2251.153043 -3407.923063 -4100.031233 -4252.092465
-3856.946790 -3103.968825 -2434.695090 -2420.188643 -3468.347958 -5514.010470
-7912.210632 -9669.468314 -9938.043265 -8498.596282 -5920.793144 -3270.434186
-1520.507809 -1024.985802 -1381.489384 -1757.534090 -1455.157008 -343.880628
1104.779854 2174.940119 2395.468543 1831.229720 999.253624 493.330043
590.310244 1104.980421 1569.713211 1580.602904 1044.472258 158.461130
-822.389453 -1804.176082 -2859.953604 -4025.896034 -5098.904110 -5668.647579
-5415.924982 -4449.005330 -3366.101015 1405.049112 1165.468571 701.936879
287.112030 -59.583155 -416.319094 -717.118638 -673.590000 49.751193
1545.337540 3498.496847 5291.020434 6307.904557 6239.191657 5188.414308
3547.431391 1752.298696 90.055736 -1338.137507 -2515.139154 -3379.647359
-3793.385309 -3647.399908 -3035.965661 -2350.368725 -2169.715657 -2955.094250
-4712.353688 -6860.545147 -8450.671496 -8658.415717 -7268.929433 -4838.254053
-2401.474977 -889.547418 -614.501455 -1143.833461 -1631.742099 -1380.219710
-265.392122 1230.678544 2375.597755 2675.766163 2176.327523 1391.847779
938.052629 1125.726643 1786.561021 2427.772011 2580.851430 2084.054875
1108.087791 -54.942778 -1233.767976 -2436.746345 -3689.978538 -4831.164529
-5493.498678 -5350.464783 -4439.668774 -3269.365237 587.163945 278.064082
56.403382 101.887324 300.172434 451.014657 535.731513 793.030528
1531.640883 2838.561060 4428.393676 5761.511455 6346.638486 6010.453599
4955.734485 3591.962125 2276.602267 1146.105047 132.179405 -877.005491
-1866.628011 -2651.464664 -3002.274895 -2860.014430 -2475.493916 -2339.165841
-2899.377836 -4229.768678 -5880.381357 -7058.244797 -7069.450567 -5758.002874
-3646.901419 -1664.500807 -612.100330 -706.883110 -1489.305156 -2145.184751
-2025.074296 -1026.916103 387.875574 1530.049274 1934.857364 1637.545049
1107.802595 905.175500 1294.334583 2075.567940 2733.306801 2786.089661
2086.215671 864.559388 -486.062477 -1696.271014 -2739.608481 -3704.986303
-4564.377660 -5077.419495 -4953.871038 -4150.589463 -3029.025575 -922.335678
-1095.714178 -869.865039 -216.096613 579.868088 1187.870309 1524.832009
1818.864010 2398.135939 3387.113262 4561.426331 5475.270495 5757.372975
5350.086827 4523.810361 3672.998971 3051.216994 2628.934412 2158.576675
1387.649856 267.487188 -986.356108 -2026.884566 -2616.775591 -2811.551224
-2942.981912 -3388.937084 -4272.362955 -5305.994957 -5921.558020 -5628.960753
-4374.392623 -2642.411643 -1208.163527 -685.100541 -1159.832961 -2152.082690
-2921.921454 -2920.624346 -2098.039173 -885.154294 115.542612 519.944873
383.466625 122.483702 198.894919 780.702668 1605.748874 2142.049178
1937.801089 920.256871 -564.835406 -1995.022835 -3007.593057 -3576.063716
-3906.131826 -4164.121016 -4289.760093 -4065.345535 -3377.648724 -2423.364075
-2331.189749 -2236.479495 -1563.709503 -448.819967 674.023576 1397.101433
1642.439023 1700.339794 1980.412033 2682.000197 3643.152162 4472.628933
4846.157769 4734.538628 4401.286420 4188.005219 4253.417421 4449.321009
4410.831820 3794.154343 2505.672935 777.462888 -957.925802 -2314.741341
-3164.284045 -3667.375182 -4103.770096 -4617.439874 -5067.898368 -5112.759556
-4478.992854 -3229.333993 -1815.578201 -854.233183 -761.233297 -1491.044381
-2559.170074 -3334.691876 -3410.593453 -2816.795814 -1953.541999 -1305.181701
-1125.948028 -1295.281701 -1427.750618 -1163.324371 -449.643898 373.811499
760.573570 305.395134 -971.858561 -2607.678853 -3967.076470 -4622.329161
-4570.695121 -4143.210787 -3696.332775 -3346.032066 -2956.527395 -2368.576280
-1640.210689 -2844.300749 -2508.586903 -1617.613969 -430.827838 546.457419
919.878283 701.540778 310.378806 277.359749 882.785056 1992.566315
3193.870867 4103.317284 4610.328819 4891.992663 5215.947595 5692.364806
6152.456723 6229.565596 5582.591860 4116.928894 2066.312967 -113.476947
-1973.290220 -3279.409282 -4071.555235 -4539.317501 -4814.844304 -4844.638418
-4447.338719 -3519.042696 -2221.786069 -988.597059 -311.369066 -446.839779
-1248.415010 -2248.537127 -2940.540266 -3072.496568 -2764.471958 -2386.027621
-2287.312891 -2561.396688 -2985.241740 -3172.999672 -2848.013965 -2065.999044
-1240.319009 -929.452903 -1496.320492 -2850.369451 -4455.243081 -5621.247819
-5901.835996 -5326.769930 -4314.502931 -3343.561621 -2643.097372 -2134.503977
-1637.060979 -1125.802790 -2264.021953 -1868.469880 -1099.861801 -264.426068
156.739787 -133.646900 -980.962021 -1821.029652 -2015.080869 -1238.293409
347.777056 2237.186635 3907.433410 5094.867414 5849.789891 6376.492701
6803.586658 7050.821798 6870.709220 6021.975428 4453.920121 2382.285330
208.360612 -1668.634078 -3026.879348 -3872.245331 -4336.541833 -4509.022658
-4341.260694 -3711.117919 -2600.179660 -1233.534877 -44.176770 543.441769
367.010549 -369.724874 -1226.988770 -1807.402941 -1991.862892 -1977.614547
-2105.323047 -2601.434267 -3406.257043 -4192.552245 -4560.060789 -4291.411800
-3520.261055 -2703.751494 -2392.394962 -2910.558687 -4135.284202 -5527.981298
-6426.048668 -6422.322419 -5582.294106 -4351.503434 -3229.616493 -2462.149337
-1977.528770 -1586.866596 -1241.609506 -1183.825499 -962.631647 -581.714913
-319.800912 -565.197454 -1483.043965 -2787.925434 -3822.568765 -3912.182925
-2755.160686 -588.250839 1965.965188 4242.296548 5834.727602 6689.908384
6986.573154 6926.289401 6585.286824 5905.469790 4800.883946 3288.043927
1544.339124 -147.997774 -1536.054712 -2514.484643 -3138.955175 -3520.618937
-3684.349975 -3514.912231 -2854.802861 -1690.859978 -275.717674 939.137904
1540.478382 1399.919256 746.318946 3.103594 -496.349509 -714.032394
-895.529466 -1362.491035 -2261.950344 -3439.934074 -4512.504265 -5082.428523
-4972.377756 -4344.941032 -3640.064291 -3350.993387 -3748.131941 -4706.381064
-5754.560857 -6340.543700 -6157.423636 -5314.635753 -4232.646261 -3340.314026
-2807.110906 -2513.254141 -2260.148637 -2016.510871 -573.093964 -669.476870
-722.541072 -945.561220 -1617.677802 -2795.137319 -4130.107546 -4972.426062
-4713.940745 -3147.208536 -599.222539 2235.114171 4633.283793 6142.293184
6681.126375 6443.672156 5711.487597 4704.626878 3538.331117 2271.974551
984.426065 -193.496962 -1119.471813 -1723.761996 -2064.573993 -2291.161949
-2518.849657 -2703.486739 -2629.483776 -2054.647727 -926.990020 492.779720
1722.103582 2324.103566 2170.426605 1507.059933 771.384965 292.710879
90.490928 -96.343621 -588.223344 -1519.686460 -2734.659294 -3874.759727
-4587.393692 -4722.834637 -4414.494526 -4006.742074 -3868.316367 -4184.511711
-4842.230126 -5487.583885 -5740.691461 -5440.719587 -4751.111899 -4038.229051
-3605.672572 -3490.160341 -3485.806736 -3374.986159 -3159.140641 -1050.083607
-1413.548556 -1713.633126 -2106.425727 -2789.165346 -3762.694549 -4698.294231
-5051.263367 -4368.856320 -2583.012080 -86.695914 2449.025618 4385.487224
5361.828527 5359.229004 4600.820701 3390.950619 1995.617285 605.304944
-641.373916 -1624.233116 -2241.306630 -2451.533945 -2328.238151 -2065.539844
-1896.783188 -1948.136544 -2122.158566 -2118.942128 -1621.407159 -540.960684
854.957728 2051.788226 2583.709332 2318.090976 1525.634737 686.059768
171.890875 34.041885 24.066233 -191.142513 -792.314788 -1706.007062
-2677.654182 -3440.715120 -3864.429113 -4003.989996 -4044.763877 -4181.249033
-4494.001986 -4891.327974 -5160.611858 -5115.223395 -4747.527780 -4267.848622
-3974.195728 -4031.603884 -4335.465647 -4589.019983 -4552.587852 -4260.015368
-2420.290855 -2812.337408 -3057.401791 -3291.307820 -3667.304579 -4169.986604
-4533.948048 -4368.095604 -3413.960852 -1748.894929 216.328567 1939.499370
3002.654255 3259.425454 2813.524950 1889.823451 708.719971 -565.153996
-1803.371912 -2874.092766 -3632.188828 -3957.432815 -3822.385302 -3344.518008
-2770.742264 -2370.581406 -2276.597892 -2372.112949 -2328.418328 -1807.409884
-716.685313 664.801696 1806.048575 2232.382992 1818.673975 861.999138
-115.469992 -689.278645 -757.980655 -537.743778 -368.863416 -495.172070
-959.288344 -1643.076860 -2380.549008 -3051.232643 -3611.180945 -4072.701497
-4462.078929 -4778.315409 -4973.575647 -4977.578705 -4767.981918 -4441.819162
-4211.889282 -4289.548242 -4715.490899 -5278.181654 -5622.875468 -5503.635422
-4986.315096 -3858.696039 -3971.889187 -3915.452238 -3840.103417 -3872.290229
-3977.315519 -3937.309693 -3496.402867 -2572.429916 -1362.754708 -250.925287
418.243376 525.739358 198.301191 -329.930198 -890.539528 -1460.798792
-2113.390941 -2898.388200 -3754.387076 -4508.224193 -4958.155921 -4988.389122
-4648.254274 -4143.327672 -3726.024127 -3533.911138 -3476.351320 -3266.178198
-2609.107485 -1442.204646 -48.957509 1057.469891 1428.476388 957.549892
-52.688091 -1078.820326 -1683.514623 -1732.525856 -1400.333185 -1005.193418
-817.238318 -959.412002 -1418.383882 -2103.555894 -2893.417596 -3659.191052
-4287.717048 -4710.766366 -4920.259117 -4953.357747 -4865.489521 -4725.677009
-4636.321571 -4730.935782 -5104.345042 -5701.412494 -6267.753830 -6454.211940
-6045.135304 -5145.504899 -4587.308410 -4210.729945 -3778.054607 -3466.392169
-3364.921845 -3383.547936 -3296.573811 -2922.631387 -2303.660595 -1720.621927
-1508.842989 -1806.738187 -2436.572860 -3015.760514 -3217.146960 -2986.775387
-2570.117907 -2344.905728 -2587.553384 -3322.465906 -4327.119278 -5264.891625
-5858.226307 -6011.931658 -5830.076688 -5520.547421 -5238.780501 -4966.566813
-4517.191139 -3684.190208 -2442.486051 -1050.455580 45.862859 462.783958
115.178300 -729.479856 -1616.282104 -2165.902102 -2255.972720 -2022.455770
-1723.247261 -1586.231066 -1732.278156 -2174.514723 -2842.153178 -3597.875262
-4265.857026 -4694.657310 -4834.543842 -4769.441525 -4666.192894 -4675.077743
-4861.468989 -5214.895549 -5699.338369 -6266.774235 -6807.189553 -7103.368911
-6889.397762 -6024.583784 -4659.815255 -4488.751628 -3619.932175 -2907.254687
-2541.526980 -2556.616621 -2775.957195 -2918.629767 -2820.130916 -2593.540802
-2573.060267 -3050.895447 -4000.990059 -5016.028588 -5529.630321 -5177.539097
-4046.503645 -2645.248413 -1629.647800 -1467.620089 -2238.135335 -3646.185943
-5203.354203 -6455.958804 -7152.319682 -7290.484398 -7043.643327 -6611.614100
-6084.791687 -5407.326829 -4468.589750 -3258.761807 -1964.289452 -912.475180
-389.295533 -460.999633 -934.892469 -1488.440713 -1867.186223 -2009.465441
-2029.035318 -2101.822342 -2357.534371 -2836.705058 -3497.798159 -4229.941672
-4863.343647 -5212.152161 -5168.467848 -4799.069416 -4355.480377 -4155.620868
-4402.653126 -5072.246808 -5950.434517 -6777.425496 -7367.178742 -7612.948928
-7416.579148 -6664.127998 -5320.058096 -3569.802503 -4156.324598 -2992.776001
-2169.308287 -1870.481697 -2077.561594 -2538.372427 -2917.014562 -3045.662700
-3075.902797 -3373.693860 -4203.600756 -5438.199512 -6536.427031 -6840.341572
-5996.922828 -4214.897278 -2186.719295 -738.191528 -432.819247 -1350.546026
-3120.233906 -5135.239375 -6815.366759 -7801.191560 -8025.707107 -7660.766375
-6976.623877 -6187.132392 -5364.548683 -4470.574065 -3471.195435 -2437.569192
-1544.530709 -964.587310 -747.573977 -790.835285 -926.167142 -1049.077395
-1184.877885 -1448.679811 -1947.689026 -2707.990859 -3662.921753 -4675.993023
-5559.848958 -6097.828403 -6109.542788 -5567.471829 -4691.551938 -3914.565577
-3685.350466 -4213.867104 -5337.037297 -6611.606352 -7567.713685 -7933.046918
-7675.872000 -6882.600139 -5627.259836 -3974.476971 -2101.935461 -4360.904069
-3183.990339 -2377.940101 -2112.176675 -2350.640855 -2824.915551 -3195.818512
-3311.580604 -3348.518924 -3682.737590 -4557.334292 -5798.262253 -6822.055209
-6964.861241 -5915.108564 -3950.655481 -1823.929424 -382.568331 -169.682170
-1220.446248 -3116.651120 -5212.782899 -6896.310772 -7780.995164 -7789.863038
-7122.096698 -6123.955388 -5117.876516 -4272.607677 -3582.496299 -2955.146087
-2329.858357 -1732.361306 -1234.291974 -873.337088 -620.533100 -427.744600
-305.642889 -352.435435 -702.471288 -1438.054372 -2532.497887 -3850.481346
-5178.169282 -6252.498892 -6803.140437 -6645.049162 -5812.925792 -4645.563088
-3705.587340 -3516.905619 -4258.730318 -5630.654186 -7006.564593 -7784.919760
-7691.591703 -6833.981280 -5510.401565 -3970.176939 -2332.193523 -698.936375
-5401.180100 -4434.991912 -3684.076462 -3309.503360 -3309.773005 -3478.295185
-3543.139121 -3401.887113 -3245.677430 -3431.169786 -4169.040374 -5272.396423
-6186.681265 -6310.980278 -5392.144835 -3715.132703 -1965.600071 -871.319132
-856.579261 -1892.831118 -3573.861105 -5319.824883 -6593.415145 -7060.507869
-6672.312383 -5655.853325 -4405.638879 -3307.018479 -2573.809984 -2191.790084
-1995.730546 -1813.467103 -1567.750555 -1275.224464 -976.422063 -682.991039
-394.053779 -154.047021 -81.360333 -328.835848 -1003.518685 -2103.793412
-3503.635309 -4969.957176 -6194.894160 -6858.251024 -6747.158992 -5907.257542
-4720.678920 -3796.416315 -3670.181798 -4475.861033 -5822.069975 -6993.200241
-7361.034521 -6726.892682 -5362.607392 -3751.606723 -2258.021607 -983.549535
111.402384 -6880.310551 -6216.542883 -5505.211371 -4909.822343 -4498.892590
-4179.224413 -3792.097085 -3302.538284 -2900.613829 -2890.933488 -3433.275323
-4346.186002 -5155.005864 -5373.777508 -4820.538925 -3738.794841 -2650.260637
-2059.311158 -2209.745075 -3017.113778 -4158.465631 -5221.336299 -5835.632515
-5773.342023 -5021.391484 -3803.058963 -2504.763677 -1509.359737 -1017.579805
-972.940235 -1142.332105 -1288.590980 -1304.402951 -1220.053769 -1110.017279
-1001.871917 -869.418167 -701.225050 -567.040365 -616.121588 -1008.362852
-1829.268500 -3034.119901 -4432.497500 -5711.788763 -6514.032723 -6578.950469
-5912.054914 -4866.285081 -4026.225882 -3900.961614 -4595.890268 -5700.524040
-6508.791418 -6448.459342 -5425.941871 -3843.598068 -2291.685300 -1161.649099
-471.534462 -5.703352 -8064.896494 -7686.239178 -7022.762344 -6238.148135
-5463.738571 -4715.556794 -3946.329873 -3182.192808 -2596.920659 -2424.615793
-2766.165610 -3459.176692 -4141.608116 -4476.123483 -4362.953189 -3979.501243
-3631.399599 -3546.440480 -3763.566533 -4162.893436 -4563.459159 -4792.554914
-4704.318778 -4198.779984 -3281.217316 -2123.419842 -1040.928290 -352.354125
-199.058091 -463.261609 -859.092701 -1131.764302 -1210.284593 -1201.847624
-1252.272365 -1403.566921 -1566.739947 -1618.183932 -1526.361357 -1405.448240
-1464.253764 -1894.992566 -2767.716954 -3971.324245 -5218.276385 -6126.601650
-6379.493874 -5910.487833 -5000.239121 -4176.445323 -3922.617107 -4360.170960
-5134.413114 -5620.568121 -5333.079026 -4251.928386 -2824.992319 -1645.568658
-1051.523241 -945.787648 -954.765717 -1268.103042 -1319.572749 -1656.829756
-2603.413806 -4057.978960 -5474.279343 -6208.271636 -5983.770977 -5115.479642
-4305.840528 -4161.110714 -4785.700977 -5742.804550 -6381.612037 -6266.665201
-5406.169343 -4165.655751 -2991.978406 -2169.966147 -1747.385078 -1607.127427
-1581.103433 -1529.255306 -1377.783785 -1136.797581 -891.151064 -741.814656
-713.709413 -704.111640 -543.866908 -154.265997 322.371045 550.896634
206.149780 -786.452113 -2159.330151 -3439.862330 -4219.119802 -4360.349418
-4018.727051 -3498.868866 -3082.480099 -2935.407272 -3099.859884 -3509.408730
-3991.850656 -4296.158100 -4194.510131 -3635.449964 -2835.251799 -2199.797206
-2091.247180 -2593.408996 -3454.419630 -4258.481304 -4701.290444 -4767.018523
-4691.083939 -4762.821471 -5130.043597 -5734.259269 -796.211573 -1414.410612
-2334.644362 -3712.348544 -5354.772154 -6712.926818 -7204.999623 -6643.866378
-5427.144295 -4315.607735 -3945.349097 -4428.365190 -5324.024981 -5975.408728
-5940.265908 -5212.048490 -4123.873965 -3072.109581 -2289.521416 -1797.989291
-1501.207530 -1293.291026 -1104.530000 -898.381616 -669.707696 -454.609971
-317.151993 -294.632308 -344.596348 -363.591909 -290.961004 -216.393296
-377.412663 -1011.569975 -2157.150705 -3557.290760 -4753.763058 -5314.944386
-5049.238022 -4082.422187 -2785.235211 -1623.528283 -1006.855847 -1164.661683
-2056.703974 -3351.081927 -4525.297597 -5097.053501 -4883.261890 -4116.188938
-3307.184252 -2922.584174 -3088.797870 -3537.453058 -3826.979077 -3670.867217
-3132.615076 -2564.669627 -2367.051386 -2755.657991 -3682.599763 -1118.343580
-2398.291690 -3856.147196 -5478.127325 -7021.531607 -8009.523643 -8002.206380
-6952.588030 -5344.987982 -3962.027772 -3420.314432 -3807.233705 -4677.438782
-5390.063720 -5519.032986 -5046.989603 -4254.717886 -3455.245057 -2800.448665
-2272.731912 -1798.542318 -1345.015763 -926.912031 -562.661309 -256.823722
-28.854657 63.472179 -43.696505 -353.276661 -782.151440 -1224.501496
-1657.569758 -2184.854049 -2954.090262 -3998.663904 -5128.422620 -5966.878305
-6123.153919 -5393.963679 -3883.629220 -1994.391297 -306.386515 608.226104
392.168390 -928.919852 -2903.739843 -4808.299366 -5968.216766 -6092.297347
-5406.050018 -4476.935059 -3832.659564 -3631.453222 -3612.672335 -3349.447088
-2603.472312 -1521.072505 -549.171703 -164.028037 -619.223746 -1859.845883
-2251.288800 -4026.521423 -5754.013748 -7299.178299 -8439.830276 -8847.059875
-8274.574763 -6816.896834 -4991.294710 -3516.738454 -2913.611423 -3211.602087
-3981.053285 -4652.469871 -4873.279612 -4648.341806 -4208.325424 -3765.530484
-3369.602412 -2945.621264 -2425.373289 -1826.686489 -1224.064755 -676.342842
-207.394051 143.305532 274.903538 60.079529 -553.097726 -1469.030703
-2483.924977 -3415.648384 -4213.146788 -4946.224646 -5680.474574 -6342.539286
-6690.186625 -6419.526399 -5344.349015 -3543.713661 -1402.778746 474.515153
1460.139177 1149.810603 -428.860476 -2764.327411 -5040.557547 -6500.435559
-6806.560865 -6174.583271 -5180.160708 -4361.653838 -3890.654260 -3534.049840
-2913.424473 -1850.698254 -543.169681 538.219469 922.279351 377.515788
-1015.711855 -3785.393590 -5698.300610 -7319.925459 -8469.017373 -9014.006030
-8822.883668 -7849.804495 -6283.215313 -4580.332447 -3289.874912 -2756.871411
-2930.723457 -3433.360733 -3837.003082 -3933.594584 -3798.072289 -3631.618599
-3549.551956 -3496.901136 -3333.611117 -2975.588113 -2451.107647 -1842.247266
-1203.836077 -562.981700 1.703074 304.771166 116.130085 -682.047947
-1973.096305 -3435.570533 -4717.346976 -5622.976948 -6172.386099 -6497.109889
-6669.141504 -6600.593408 -6087.145952 -4961.248608 -3255.147352 -1278.536880
436.295156 1313.855780 980.503288 -529.016984 -2723.849312 -4835.790142
-6167.216165 -6423.341069 -5820.777590 -4893.731528 -4125.515611 -3660.048421
-3287.168026 -2687.937377 -1736.214200 -630.245910 220.519359 439.862041
-124.199731 -1363.391005 -5141.033106 -6818.930630 -8024.562409 -8593.823500
-8525.574909 -7890.600787 -6809.604557 -5495.261662 -4256.798414 -3393.832437
-3031.811014 -3041.091061 -3132.675293 -3071.452047 -2836.369708 -2597.723890
-2541.537337 -2701.449666 -2939.122847 -3068.751227 -2992.823517 -2725.686883
-2310.282063 -1746.007968 -1026.781635 -258.428678 281.457018 246.041718
-559.286918 -2005.874872 -3671.187531 -5064.422118 -5888.466581 -6153.836850
-6081.310903 -5888.674129 -5626.378216 -5168.341426 -4343.335276 -3105.717097
-1637.090756 -321.176176 401.572608 239.560578 -780.499901 -2280.760903
-3684.123968 -4493.508511 -4542.416969 -4053.540646 -3458.329643 -3098.837688
-3022.335530 -3008.790005 -2791.452851 -2287.542264 -1665.500138 -1220.824441
-1181.876896 -1595.568810 -2344.530354 -5871.628336 -7098.184602 -7775.211942
-7782.976320 -7245.750183 -6400.590227 -5477.745008 -4655.094416 -4052.361200
-3708.455957 -3546.570081 -3389.717825 -3063.193280 -2527.731719 -1929.479398
-1505.871152 -1412.545752 -1614.309840 -1929.766106 -2179.207502 -2293.358327
-2288.557664 -2156.234103 -1808.193237 -1165.187669 -321.161647 388.123603
524.410444 -173.554057 -1578.358419 -3206.527069 -4488.138237 -5084.583373
-5035.646892 -4655.036362 -4277.798024 -4048.674843 -3879.632326 -3569.047095
-2975.373393 -2130.385316 -1236.976853 -566.407456 -314.350106 -490.672615
-906.848679 -1281.182204 -1411.269924 -1305.130362 -1172.211708 -1267.583935
-1697.133725 -2331.929265 -2900.111267 -3182.910458 -3158.043111 -2983.258751
-2851.144845 -2848.341324 -2928.825195 -2992.859049 -5807.327164 -6589.653391
-6846.802857 -6492.226682 -5732.871780 -4907.123375 -4291.936294 -3998.354638
-3973.094399 -4054.781064 -4041.581094 -3765.901973 -3174.762844 -2377.421102
-1605.729822 -1084.398217 -893.451121 -933.571027 -1028.342316 -1074.150111
-1098.154990 -1168.589222 -1250.024465 -1165.280934 -736.017342 2.432088
714.545956 924.380552 333.339493 -941.465951 -2401.738651 -3462.685277
-3797.695484 -3494.072114 -2934.030642 -2515.771954 -2420.066628 -2558.551464
-2691.668199 -2600.323298 -2196.333897 -1529.787841 -723.986053 103.097519
883.310770 1588.890131 2180.545402 2554.544248 2542.991741 1994.302982
896.458291 -549.460771 -1984.774456 -3066.108320 -3642.290015 -3803.040311
-3762.180159 -3672.872390 -3527.174957 -3212.963063 -2657.863516 -5014.301043
-5521.066689 -5603.183519 -5178.134767 -4477.957384 -3868.389562 -3613.272789
-3744.844124 -4088.566994 -4383.210179 -4409.203771 -4074.214310 -3441.653891
-2696.534420 -2050.068756 -1619.207796 -1357.952019 -1105.734134 -733.630905
-273.570166 92.599106 196.028326 62.375039 -63.012942 99.143953
601.179076 1158.318232 1310.295466 753.338772 -410.467040 -1705.946241
-2581.588078 -2750.958095 -2336.724314 -1737.990214 -1346.281906 -1320.397538
-1549.627980 -1779.269327 -1773.111163 -1403.769234 -649.407071 451.619072
1827.063951 3356.140853 4836.293606 5974.010539 6434.797168 5958.023123
4497.996590 2312.197462 -83.415330 -2108.284668 -3372.412186 -3837.576353
-3770.828280 -3517.732170 -3260.200047 -2937.971376 -2379.586751 -1514.740556
-3698.742256 -4128.392034 -4280.640286 -4056.196191 -3665.061178 -3435.790185
-3566.008487 -4000.207174 -4492.739074 -4776.117061 -4709.593510 -4331.740512
-3814.081850 -3354.841479 -3062.527850 -2883.103629 -2621.010504 -2066.226060
-1163.724924 -102.294662 771.135515 1179.669241 1123.985601 893.070891
843.850284 1108.611885 1466.824106 1499.327463 916.008330 -197.961763
-1411.446312 -2228.258372 -2402.452145 -2058.019642 -1548.975522 -1192.893307
-1081.272493 -1077.171683 -953.616394 -538.827952 230.787425 1347.153075
2781.404752 4481.529252 6312.774483 7996.797668 9119.843078 9245.473818
8105.028617 5778.513520 2753.114445 -214.449432 -2400.841196 -3435.146604
-3441.760658 -2904.756507 -2334.415253 -1961.916110 -1671.910861 -1201.665110
-428.044358 -2170.271600 -2643.389012 -3002.448212 -3132.424902 -3199.866247
-3455.673317 -3992.261138 -4653.690342 -5148.967695 -5258.623416 -4976.608391
-4502.631880 -4110.422507 -3981.605687 -4093.968300 -4217.242492 -4025.542700
-3284.631685 -2019.386480 -548.489038 667.769319 1295.345355 1333.376994
1099.333979 984.175414 1151.244842 1410.769551 1373.297708 765.442141
-339.274347 -1552.095173 -2429.352535 -2751.585056 -2613.135559 -2279.737696
-1953.502434 -1634.802992 -1165.271169 -381.950800 759.197607 2178.102972
3757.021742 5419.900363 7126.245063 8783.054460 10152.122803 10845.146996
10450.517835 8752.602935 5929.842256 2596.302279 -387.800769 -2279.711544
-2803.929407 -2269.637679 -1359.619010 -709.746269 -553.438724 -668.793664
-646.379739 -256.087287 -840.265615 -1377.789133 -1941.704820 -2416.600304
-2929.705463 -3647.004524 -4545.290204 -5364.461385 -5774.889280 -5617.196453
-5027.840552 -4365.403822 -3997.760322 -4089.344371 -4507.502580 -4889.144372
-4829.827940 -4104.310725 -2807.130403 -1325.926996 -140.297293 450.004545
494.955236 335.090691 339.785272 625.816451 967.422946 970.357723
378.121022 -725.277975 -1966.609328 -2935.323191 -3429.948586 -3514.670339
-3369.684754 -3084.244705 -2568.826819 -1644.234782 -214.210925 1628.623462
3642.355789 5574.811221 7283.032865 8741.650099 9941.744918 10766.416786
10950.581233 10182.582317 8313.556506 5555.346184 2520.864168 26.464823
-1280.870117 -1268.401470 -403.693901 510.457848 809.854389 345.937638
-490.205966 -1105.589249 -1148.027476 -139.919968 -719.574461 -1397.553397
-2066.254905 -2831.007995 -3799.925628 -4866.115950 -5692.276982 -5921.198867
-5442.858434 -4507.328234 -3598.160170 -3156.168279 -3334.600361 -3927.652829
-4498.067633 -4620.992503 -4111.661120 -3119.693587 -2038.426332 -1272.834235
-996.939554 -1055.529574 -1087.709703 -801.165432 -207.050190 361.942237
474.464219 -95.305115 -1207.829683 -2456.891235 -3439.404095 -3982.290583
-4162.014133 -4130.290572 -3912.843357 -3353.463815 -2241.065149 -505.006755
1682.137412 3970.550769 6010.409986 7607.527703 8753.764717 9526.072774
9939.190973 9866.419545 9099.494075 7528.001530 5327.841611 3012.074289
1256.473323 555.015588 904.925784 1751.248562 2279.410723 1903.114594
629.299547 -961.075957 -2113.636142 -2399.073645 -317.006645 -947.112196
-1646.652623 -2298.279366 -3000.444147 -3855.321468 -4746.091356 -5325.220447
-5240.727672 -4419.143754 -3175.862684 -2060.992440 -1546.735971 -1766.452545
-2465.074125 -3174.076493 -3490.691188 -3294.969448 -2787.035789 -2331.666422
-2205.485710 -2402.705560 -2630.241843 -2510.585521 -1868.046640 -898.865330
-88.817426 83.264967 -545.092488 -1718.368296 -2940.065392 -3791.865459
-4157.486324 -4199.083244 -4132.791900 -3999.543853 -3612.656267 -2709.563777
-1174.976614 839.059806 2977.161763 4869.054327 6304.080076 7280.771370
7916.772573 8296.722978 8370.676750 7980.979813 7011.978420 5566.303685
4027.998373 2921.011799 2606.479427 3004.759006 3561.888953 3543.674006
2503.898367 611.737221 -1414.250352 -2748.443285 -2976.759960 -1240.351915
-1988.601340 -2683.156190 -3152.336831 -3490.161670 -3850.772111 -4200.851058
-4272.395279 -3767.187073 -2639.435717 -1215.295412 -41.204135 434.974342
125.328420 -668.396415 -1464.733525 -1904.573304 -1950.893915 -1867.345790
-1997.911583 -2492.873532 -3163.568075 -3574.857862 -3333.457307 -2389.612357
-1138.251224 -224.241166 -159.346677 -1003.242332 -2330.456506 -3508.355565
-4089.937531 -4047.940828 -3702.739262 -3425.165557 -3348.840930 -3294.530843
-2932.649450 -2036.858637 -638.959728 1005.883547 2589.246379 3919.259291
4979.199896 5855.414550 6602.658907 7149.480721 7317.667472 6955.863484
6103.718839 5058.581228 4256.399487 4002.112052 4219.963832 4428.469812
4016.420685 2671.266153 659.645595 -1273.964064 -2358.567211 -2293.251391
-2415.953852 -3374.684404 -4114.681807 -4356.914271 -4180.661269 -3834.048729
-3443.843582 -2896.318600 -1985.049784 -678.769995 738.204488 1787.202248
2094.059783 1639.850586 775.841879 -9.678527 -409.431777 -481.848547
-577.701922 -1057.181722 -1987.547996 -3033.162258 -3633.040699 -3370.908974
-2298.155660 -976.365675 -178.403993 -421.540508 -1637.996014 -3210.450290
-4354.866744 -4593.725599 -4005.937193 -3106.197898 -2467.769345 -2363.428887
-2652.147307 -2940.943746 -2864.426445 -2279.465998 -1274.366325 -38.679361
1280.085808 2630.602528 4005.491097 5342.475649 6465.369792 7123.777791
7126.673171 6494.091469 5513.572658 4623.698850 4158.761011 4112.136774
4107.216809 3644.869375 2486.798485 895.570554 -479.761486 -1029.052392
-620.646095 -3282.470753 -4502.858209 -5371.170161 -5467.324276 -4841.176835
-3845.874649 -2795.852158 -1755.572693 -611.950033 677.755102 1913.086313
2720.930626 2818.765002 2253.097918 1410.959028 777.493095 607.221295
746.639631 744.970832 190.274281 -954.936529 -2259.976805 -3065.453525
-2921.023427 -1933.092554 -768.145903 -274.760054 -950.930300 -2606.987381
-4457.746087 -5591.445800 -5508.491817 -4383.522756 -2904.665775 -1831.072996
-1574.854424 -2052.945349 -2840.108117 -3459.798843 -3605.889587 -3192.244063
-2270.251238 -926.884215 751.588767 2643.031878 4534.176238 6113.133414
7045.514376 7116.857268 6370.214030 5142.009553 3933.939352 3158.051205
2901.896532 2887.448589 2686.770290 2064.787028 1193.708659 549.955004
541.261990 1141.351386 -3601.785745 -5048.850009 -6094.544909 -6183.827492
-5329.142503 -3967.614025 -2570.104861 -1341.225486 -220.991343 879.851687
1864.733676 2462.756594 2455.349954 1912.422671 1218.656216 839.317059
986.785807 1439.841567 1669.535173 1207.801085 11.069254 -1446.781017
-2447.064356 -2506.566454 -1744.465678 -865.798926 -738.924198 -1827.312168
-3853.017894 -5926.116277 -7063.249147 -6758.488755 -5245.729055 -3313.724542
-1832.887627 -1312.852948 -1737.237132 -2701.867479 -3693.424306 -4310.638688
-4335.423106 -3693.419134 -2399.922316 -551.887145 1642.968955 3850.385190
5651.756733 6654.569002 6640.739900 5687.845863 4184.401653 2691.964622
1691.887106 1350.713343 1463.499480 1636.237803 1593.804005 1383.309128
1300.830489 1583.583567 2115.882665 -3628.606489 -5187.475184 -6380.515377
-6565.141446 -5722.414193 -4333.262854 -2952.458583 -1844.857367 -941.221993
-77.387105 743.382276 1307.893068 1395.881707 1032.510110 550.965278
384.675941 735.319033 1376.736097 1767.717241 1421.206997 277.763004
-1194.750062 -2276.448714 -2482.164054 -1928.543969 -1308.797800 -1461.263916
-2803.792590 -5013.468302 -7174.850506 -8304.840879 -7912.582780 -6244.528426
-4093.248037 -2336.809190 -1517.103794 -1682.231335 -2505.514041 -3525.522195
-4334.429201 -4646.513765 -4290.914527 -3205.029505 -1459.464563 713.064110
2930.297988 4736.057495 5726.383970 5689.940388 4710.924329 3175.426412
1643.142336 612.893596 295.560474 539.390902 974.207664 1285.174248
1413.507063 1522.733138 1755.915911 1995.956215 -3885.817175 -5409.991804
-6642.286332 -6923.748333 -6224.158502 -5028.757007 -3896.636615 -3069.201083
-2413.930723 -1684.636753 -828.681739 -67.853569 300.731422 192.812060
-146.674009 -311.116738 -57.966379 468.554591 808.382837 518.678796
-469.367145 -1744.026108 -2661.857571 -2798.332823 -2284.452839 -1773.010708
-2028.922144 -3406.789373 -5570.030791 -7647.499566 -8726.413164 -8358.894254
-6769.154850 -4669.136005 -2848.414618 -1814.076547 -1663.714027 -2182.969744
-3026.683315 -3850.076627 -4356.568157 -4312.778181 -3583.828658 -2187.505004
-323.674906 1656.070291 3335.293030 4347.161713 4486.864714 3794.621446
2571.755643 1291.405377 408.102275 148.767734 415.669704 882.237548
1226.849550 1332.534108 1295.395579 1240.280757 1114.751764 -4696.864363
-6063.793798 -7192.493747 -7476.006993 -6900.614686 -5933.737119 -5084.366221
-4516.538960 -4009.622328 -3249.835056 -2173.034251 -1065.003729 -348.900710
-250.765365 -623.020008 -1066.053136 -1244.500444 -1142.809989 -1056.842598
-1327.509768 -2026.192590 -2845.501835 -3298.420391 -3093.470094 -2407.990528
-1839.127187 -2038.401456 -3268.610402 -5188.265756 -7015.967191 -7965.931353
-7668.237156 -6318.224300 -4502.328574 -2860.041628 -1810.326090 -1470.537680
-1734.378276 -2387.860107 -3176.227240 -3826.011411 -4076.439563 -3746.432271
-2804.855225 -1391.937259 224.289392 1726.374554 2823.233875 3314.502924
3151.961053 2483.189750 1628.709064 958.074011 706.707090 850.094350
1139.232679 1286.039992 1159.825562 836.721718 466.264253 83.060328
-5854.454336 -6997.987582 -7904.333856 -8061.750115 -7499.330116 -6668.293256
-6013.702183 -5611.075083 -5156.528958 -4289.257984 -2957.931765 -1526.963665
-545.108230 -368.808350 -932.685813 -1827.649962 -2604.100266 -3056.830689
-3283.625525 -3499.517241 -3779.957326 -3954.017849 -3742.077555 -3031.729686
-2065.876008 -1372.128173 -1454.541324 -2453.436595 -4014.758490 -5467.046646
-6189.032714 -5925.950722 -4866.606384 -3473.375826 -2217.628432 -1397.466199
-1108.314013 -1308.733479 -1881.668392 -2648.743984 -3373.671472 -3806.617015
-3767.845964 -3213.712127 -2235.150054 -999.850063 304.411126 1487.456202
2358.780246 2765.883028 2676.028552 2234.789516 1719.296202 1382.756457
1294.719194 1309.198532 1197.020165 836.647132 301.398425 -229.517536
-649.846332 -6718.729723 -7631.185116 -8264.196717 -8209.924638 -7557.109847
-6760.856360 -6224.049022 -5956.491452 -5590.866023 -4727.397448 -3314.769919
-1760.392893 -689.673718 -545.218682 -1321.570187 -2606.938094 -3867.086732
-4744.841245 -5171.394271 -5254.140128 -5078.575136 -4608.735740 -3767.137899
-2612.141296 -1440.082481 -693.355414 -711.692979 -1498.608847 -2679.407188
-3694.021043 -4099.323913 -3782.287586 -2960.987882 -2008.499400 -1246.712418
-842.120715 -825.122059 -1155.773132 -1753.928343 -2485.062882 -3157.381416
-3573.700096 -3612.508611 -3267.856865 -2611.380887 -1719.065700 -643.567817
537.343178 1657.029830 2475.832868 2801.583784 2626.943190 2154.595971
1665.531400 1325.997067 1092.859479 797.075344 328.268515 -246.239093
-733.042673 -984.112167 -6689.794204 -7405.365938 -7792.184956 -7524.885975
-6754.477973 -5965.341071 -5556.748789 -5509.646322 -5412.436555 -4815.756170
-3624.762787 -2222.184435 -1237.790148 -1147.629803 -1992.883076 -3392.732588
-4800.666415 -5797.120449 -6226.254733 -6133.718486 -5615.343795 -4728.766949
-3533.947365 -2197.349182 -1029.587568 -380.050229 -438.892356 -1090.813154
-1944.735961 -2539.374477 -2593.272882 -2134.605384 -1437.412993 -831.728867
-531.698474 -583.685190 -924.154970 -1458.455272 -2088.545182 -2697.089672
-3147.760875 -3333.985328 -3236.904520 -2923.362803 -2468.197833 -1871.119872
-1061.996397 -10.819398 1153.048269 2139.987209 2651.929751 2579.049466
2076.723120 1449.673514 934.685199 561.844536 203.604602 -245.979510
-730.949386 -1058.205320 -1060.813768 -5680.729681 -6253.589197 -6476.319216
-6067.776742 -5228.657693 -4488.528844 -4276.709937 -4577.837558 -4948.972318
-4873.924984 -4168.132672 -3126.723145 -2323.126230 -2228.191808 -2928.305123
-4115.403916 -5309.590188 -6126.071628 -6409.091125 -6190.066913 -5564.151117
-4615.309007 -3443.451504 -2235.617882 -1274.370031 -830.462873 -996.632481
-1590.423206 -2221.205235 -2499.254500 -2254.397270 -1618.517653 -923.500134
-496.905450 -498.290734 -887.347108 -1504.299240 -2171.212875 -2742.758656
-3109.810512 -3205.262568 -3034.620065 -2693.710691 -2320.889570 -1991.440448
-1639.778313 -1099.872534 -260.042391 787.047033 1739.797728 2259.135674
2193.143397 1674.726927 1011.483776 460.663365 76.238795 -254.524193
-636.563353 -1021.504263 -1220.568499 -1058.073857 -4206.855485 -4688.065629
-4840.270326 -4387.433591 -3554.980653 -2913.752294 -2936.000474 -3628.127689
-4526.976942 -5046.826660 -4897.187504 -4261.623765 -3633.436377 -3462.574095
-3880.229760 -4671.704140 -5466.733363 -5973.587909 -6092.331872 -5869.085312
-5381.178921 -4674.738376 -3801.850111 -2898.455432 -2199.004250 -1936.866288
-2185.450747 -2763.858486 -3300.304868 -3433.978288 -3027.963998 -2249.637108
-1466.342632 -1032.556806 -1110.601093 -1624.977520 -2344.863292 -3010.942564
-3426.479066 -3493.258762 -3219.520951 -2717.616635 -2171.983491 -1754.558399
-1515.755533 -1333.616446 -988.893037 -338.331806 540.159047 1358.437354
1796.825621 1719.922209 1258.878493 695.981962 251.813626 -47.289004
-321.360761 -668.744801 -1036.021811 -1237.265286 -1095.400777 -3019.802957
-3432.906468 -3574.491554 -3147.768800 -2372.380238 -1834.910854 -2036.968314
-3008.042159 -4280.128025 -5223.594255 -5471.851762 -5123.370313 -4606.979689
-4352.109513 -4521.374381 -4974.416366 -5437.130601 -5710.222329 -5759.103697
-5651.472129 -5436.037403 -5087.377141 -4565.407985 -3925.945513 -3365.938669
-3136.466490 -3368.864343 -3943.471844 -4515.147439 -4700.568897 -4310.688521
-3472.113478 -2555.962068 -1965.017234 -1919.617855 -2367.650984 -3047.549645
-3637.376178 -3894.812815 -3731.807557 -3220.606373 -2549.463145 -1940.567380
-1545.703376 -1361.779189 -1226.992564 -925.607827 -348.924139 402.624663
1066.145398 1390.524225 1308.065332 967.164013 601.697263 349.503260
171.937385 -67.025281 -444.366387 -886.257796 -1212.569156 -1263.057381
-2584.009075 -2906.609989 -3035.675265 -2650.523578 -1938.971579 -1463.798428
-1720.636845 -2749.207122 -4096.516897 -5138.887391 -5498.764933 -5249.177279
-4789.912096 -4531.048318 -4635.237156 -4984.614570 -5346.278847 -5570.891095
-5666.944008 -5719.428878 -5753.305608 -5677.411973 -5365.122948 -4804.419860
-4182.275922 -3811.109753 -3927.695996 -4503.677320 -5214.945652 -5611.974453
-5389.231125 -4576.397226 -3524.790968 -2701.478309 -2428.161915 -2725.167653
-3337.012134 -3896.840282 -4117.168208 -3906.339991 -3372.607780 -2737.709537
-2211.572380 -1885.071555 -1690.382311 -1454.494123 -1023.933300 -385.930878
302.414093 810.212388 991.429152 884.554421 670.601258 521.692591
466.724287 386.538289 136.555681 -316.868377 -865.045251 -1344.206438
-1644.126111 -2804.983328 -2972.656442 -3028.283962 -2649.263633 -1980.017224
-1519.739264 -1713.351463 -2589.300665 -3728.329904 -4568.145607 -4790.980322
-4503.149416 -4102.064328 -3967.483701 -4221.231944 -4711.880134 -5191.607665
-5516.746023 -5714.016564 -5883.270946 -6043.620964 -6069.476885 -5782.725999
-5133.560335 -4319.335953 -3724.384760 -3693.874231 -4287.520657 -5192.542275
-5876.784410 -5897.667769 -5169.515526 -4015.110169 -2971.378629 -2479.859284
-2657.507400 -3275.236605 -3929.765539 -4281.348154 -4212.876136 -3836.757541
-3374.260998 -2996.955162 -2726.105144 -2442.870957 -1995.860193 -1333.730864
-570.505874 70.015953 400.520917 402.469511 238.345985 124.952412
163.158027 262.957118 227.511248 -76.828956 -614.040271 -1225.562300
-1775.074262 -2240.352895 -3189.577419 -3132.914052 -3031.903194 -2602.427935
-1953.225131 -1493.423547 -1578.097006 -2202.167180 -2992.330832 -3489.048389
-3481.630876 -3137.975631 -2851.052604 -2944.197139 -3464.300634 -4197.814235
-4863.315612 -5311.541436 -5581.708298 -5791.388098 -5970.424089 -5988.987721
-5651.465668 -4892.099282 -3916.246491 -3154.454431 -3026.005956 -3655.653538
-4742.516574 -5693.368511 -5956.071024 -5346.144934 -4155.754264 -2976.234477
-2352.994999 -2493.512516 -3199.454476 -4037.307835 -4612.686825 -4768.495297
-4601.270195 -4319.039698 -4059.571660 -3796.599731 -3389.445818 -2729.732612
-1871.429248 -1040.216460 -502.824003 -383.856885 -569.136995 -781.689814
-786.159817 -567.557557 -338.319043 -362.158708 -739.559962 -1339.221948
-1934.786884 -2417.880732 -2879.192102 -3261.411163 -2963.675644 -2656.789148
-2138.876239 -1505.705439 -1069.789340 -1074.540957 -1467.144370 -1926.350435
-2114.683976 -1940.933534 -1624.129772 -1521.320027 -1865.686722 -2614.808758
-3506.392268 -4256.465444 -4739.386156 -5020.750413 -5236.076140 -5425.098601
-5461.861829 -5146.830721 -4401.725510 -3418.644383 -2629.504667 -2479.693134
-3136.036028 -4328.464125 -5455.913242 -5915.473240 -5455.913242 -4328.464125
-3136.036028 -2479.693134 -2629.504667 -3418.644383 -4401.725510 -5146.830721
-5461.861829 -5425.098601 -5236.076140 -5020.750413 -4739.386156 -4256.465444
-3506.392268 -2614.808758 -1865.686722 -1521.320027 -1624.129772 -1940.933534
-2114.683976 -1926.350435 -1467.144370 -1074.540957 -1069.789340 -1505.705439
-2138.876239 -2656.789148 -2963.675644 -3261.411163 -2879.192102 -2417.880732
-1934.786884 -1339.221948 -739.559962 -362.158708 -338.319043 -567.557557
-786.159817 -781.689814 -569.136995 -383.856885 -502.824003 -1040.216460
-1871.429248 -2729.732612 -3389.445818 -3796.599731 -4059.571660 -4319.039698
-4601.270195 -4768.495297 -4612.686825 -4037.307835 -3199.454476 -2493.512516
-2352.994999 -2976.234477 -4155.754264 -5346.144934 -5956.071024 -5693.368511
-4742.516574 -3655.653538 -3026.005956 -3154.454431 -3916.246491 -4892.099282
-5651.465668 -5988.987721 -5970.424089 -5791.388098 -5581.708298 -5311.541436
-4863.315612 -4197.814235 -3464.300634 -2944.197139 -2851.052604 -3137.975631
-3481.630876 -3489.048389 -2992.330832 -2202.167180 -1578.097006 -1493.423547
-1953.225131 -2602.427935 -3031.903194 -3132.914052 -3189.577419 -2240.352895
-1775.074262 -1225.562300 -614.040271 -76.828956 227.511248 262.957118
163.158027 124.952412 238.345985 402.469511 400.520917 70.015953
-570.505874 -1333.730864 -1995.860193 -2442.870957 -2726.105144 -2996.955162
-3374.260998 -3836.757541 -4212.876136 -4281.348154 -3929.765539 -3275.236605
-2657.507400 -2479.859284 -2971.378629 -4015.110169 -5169.515526 -5897.667769
-5876.784410 -5192.542275 -4287.520657 -3693.874231 -3724.384760 -4319.335953
-5133.560335 -5782.725999 -6069.476885 -6043.620964 -5883.270946 -5714.016564
-5516.746023 -5191.607665 -4711.880134 -4221.231944 -3967.483701 -4102.064328
-4503.149416 -4790.980322 -4568.145607 -3728.329904 -2589.300665 -1713.351463
-1519.739264 -1980.017224 -2649.263633 -3028.283962 -2972.656442 -2804.983328
-1644.126111 -1344.206438 -865.045251 -316.868377 136.555681 386.538289
466.724287 521.692591 670.601258 884.554421 991.429152 810.212388
302.414093 -385.930878 -1023.933300 -1454.494123 -1690.382311 -1885.071555
-2211.572380 -2737.709537 -3372.607780 -3906.339991 -4117.168208 -3896.840282
-3337.012134 -2725.167653 -2428.161915 -2701.478309 -3524.790968 -4576.397226
-5389.231125 -5611.974453 -5214.945652 -4503.677320 -3927.695996 -3811.109753
-4182.275922 -4804.419860 -5365.122948 -5677.411973 -5753.305608 -5719.428878
-5666.944008 -5570.891095 -5346.278847 -4984.614570 -4635.237156 -4531.048318
-4789.912096 -5249.177279 -5498.764933 -5138.887391 -4096.516897 -2749.207122
-1720.636845 -1463.798428 -1938.971579 -2650.523578 -3035.675265 -2906.609989
-2584.009075 -1263.057381 -1212.569156 -886.257796 -444.366387 -67.025281
171.937385 349.503260 601.697263 967.164013 1308.065332 1390.524225
1066.145398 402.624663 -348.924139 -925.607827 -1226.992564 -1361.779189
-1545.703376 -1940.567380 -2549.463145 -3220.606373 -3731.807557 -3894.812815
-3637.376178 -3047.549645 -2367.650984 -1919.617855 -1965.017234 -2555.962068
-3472.113478 -4310.688521 -4700.568897 -4515.147439 -3943.471844 -3368.864343
-3136.466490 -3365.938669 -3925.945513 -4565.407985 -5087.377141 -5436.037403
-5651.472129 -5759.103697 -5710.222329 -5437.130601 -4974.416366 -4521.374381
-4352.109513 -4606.979689 -5123.370313 -5471.851762 -5223.594255 -4280.128025
-3008.042159 -2036.968314 -1834.910854 -2372.380238 -3147.768800 -3574.491554
-3432.906468 -3019.802957 -1095.400777 -1237.265286 -1036.021811 -668.744801
-321.360761 -47.289004 251.813626 695.981962 1258.878493 1719.922209
1796.825621 1358.437354 540.159047 -338.331806 -988.893037 -1333.616446
-1515.755533 -1754.558399 -2171.983491 -2717.616635 -3219.520951 -3493.258762
-3426.479066 -3010.942564 -2344.863292 -1624.977520 -1110.601093 -1032.556806
-1466.342632 -2249.637108 -3027.963998 -3433.978288 -3300.304868 -2763.858486
-2185.450747 -1936.866288 -2199.004250 -2898.455432 -3801.850111 -4674.738376
-5381.178921 -5869.085312 -6092.331872 -5973.587909 -5466.733363 -4671.704140
-3880.229760 -3462.574095 -3633.436377 -4261.623765 -4897.187504 -5046.826660
-4526.976942 -3628.127689 -2936.000474 -2913.752294 -3554.980653 -4387.433591
-4840.270326 -4688.065629 -4206.855485 -1058.073857 -1220.568499 -1021.504263
-636.563353 -254.524193 76.238795 460.663365 1011.483776 1674.726927
2193.143397 2259.135674 1739.797728 787.047033 -260.042391 -1099.872534
-1639.778313 -1991.440448 -2320.889570 -2693.710691 -3034.620065 -3205.262568
-3109.810512 -2742.758656 -2171.212875 -1504.299240 -887.347108 -498.290734
-496.905450 -923.500134 -1618.517653 -2254.397270 -2499.254500 -2221.205235
-1590.423206 -996.632481 -830.462873 -1274.370031 -2235.617882 -3443.451504
-4615.309007 -5564.151117 -6190.066913 -6409.091125 -6126.071628 -5309.590188
-4115.403916 -2928.305123 -2228.191808 -2323.126230 -3126.723145 -4168.132672
-4873.924984 -4948.972318 -4577.837558 -4276.709937 -4488.528844 -5228.657693
-6067.776742 -6476.319216 -6253.589197 -5680.729681 -1060.813768 -1058.205320
-730.949386 -245.979510 203.604602 561.844536 934.685199 1449.673514
2076.723120 2579.049466 2651.929751 2139.987209 1153.048269 -10.819398
-1061.996397 -1871.119872 -2468.197833 -2923.362803 -3236.904520 -3333.985328
-3147.760875 -2697.089672 -2088.545182 -1458.455272 -924.154970 -583.685190
-531.698474 -831.728867 -1437.412993 -2134.605384 -2593.272882 -2539.374477
-1944.735961 -1090.813154 -438.892356 -380.050229 -1029.587568 -2197.349182
-3533.947365 -4728.766949 -5615.343795 -6133.718486 -6226.254733 -5797.120449
-4800.666415 -3392.732588 -1992.883076 -1147.629803 -1237.790148 -2222.184435
-3624.762787 -4815.756170 -5412.436555 -5509.646322 -5556.748789 -5965.341071
-6754.477973 -7524.885975 -7792.184956 -7405.365938 -6689.794204 -984.112167
-733.042673 -246.239093 328.268515 797.075344 1092.859479 1325.997067
1665.531400 2154.595971 2626.943190 2801.583784 2475.832868 1657.029830
537.343178 -643.567817 -1719.065700 -2611.380887 -3267.856865 -3612.508611
-3573.700096 -3157.381416 -2485.062882 -1753.928343 -1155.773132 -825.122059
-842.120715 -1246.712418 -2008.499400 -2960.987882 -3782.287586 -4099.323913
-3694.021043 -2679.407188 -1498.608847 -711.692979 -693.355414 -1440.082481
-2612.141296 -3767.137899 -4608.735740 -5078.575136 -5254.140128 -5171.394271
-4744.841245 -3867.086732 -2606.938094 -1321.570187 -545.218682 -689.673718
-1760.392893 -3314.769919 -4727.397448 -5590.866023 -5956.491452 -6224.049022
-6760.856360 -7557.109847 -8209.924638 -8264.196717 -7631.185116 -6718.729723
-649.846332 -229.517536 301.398425 836.647132 1197.020165 1309.198532
1294.719194 1382.756457 1719.296202 2234.789516 2676.028552 2765.883028
2358.780246 1487.456202 304.411126 -999.850063 -2235.150054 -3213.712127
-3767.845964 -3806.617015 -3373.671472 -2648.743984 -1881.668392 -1308.733479
-1108.314013 -1397.466199 -2217.628432 -3473.375826 -4866.606384 -5925.950722
-6189.032714 -5467.046646 -4014.758490 -2453.436595 -1454.541324 -1372.128173
-2065.876008 -3031.729686 -3742.077555 -3954.017849 -3779.957326 -3499.517241
-3283.625525 -3056.830689 -2604.100266 -1827.649962 -932.685813 -368.808350
-545.108230 -1526.963665 -2957.931765 -4289.257984 -5156.528958 -5611.075083
-6013.702183 -6668.293256 -7499.330116 -8061.750115 -7904.333856 -6997.987582
-5854.454336 83.060328 466.264253 836.721718 1159.825562 1286.039992
1139.232679 850.094350 706.707090 958.074011 1628.709064 2483.189750
3151.961053 3314.502924 2823.233875 1726.374554 224.289392 -1391.937259
-2804.855225 -3746.432271 -4076.439563 -3826.011411 -3176.227240 -2387.860107
-1734.378276 -1470.537680 -1810.326090 -2860.041628 -4502.328574 -6318.224300
-7668.237156 -7965.931353 -7015.967191 -5188.265756 -3268.610402 -2038.401456
-1839.127187 -2407.990528 -3093.470094 -3298.420391 -2845.501835 -2026.192590
-1327.509768 -1056.842598 -1142.809989 -1244.500444 -1066.053136 -623.020008
-250.765365 -348.900710 -1065.003729 -2173.034251 -3249.835056 -4009.622328
-4516.538960 -5084.366221 -5933.737119 -6900.614686 -7476.006993 -7192.493747
-6063.793798 -4696.864363 1114.751764 1240.280757 1295.395579 1332.534108
1226.849550 882.237548 415.669704 148.767734 408.102275 1291.405377
2571.755643 3794.621446 4486.864714 4347.161713 3335.293030 1656.070291
-323.674906 -2187.505004 -3583.828658 -4312.778181 -4356.568157 -3850.076627
-3026.683315 -2182.969744 -1663.714027 -1814.076547 -2848.414618 -4669.136005
-6769.154850 -8358.894254 -8726.413164 -7647.499566 -5570.030791 -3406.789373
-2028.922144 -1773.010708 -2284.452839 -2798.332823 -2661.857571 -1744.026108
-469.367145 518.678796 808.382837 468.554591 -57.966379 -311.116738
-146.674009 192.812060 300.731422 -67.853569 -828.681739 -1684.636753
-2413.930723 -3069.201083 -3896.636615 -5028.757007 -6224.158502 -6923.748333
-6642.286332 -5409.991804 -3885.817175 1995.956215 1755.915911 1522.733138
1413.507063 1285.174248 974.207664 539.390902 295.560474 612.893596
1643.142336 3175.426412 4710.924329 5689.940388 5726.383970 4736.057495
2930.297988 713.064110 -1459.464563 -3205.029505 -4290.914527 -4646.513765
-4334.429201 -3525.522195 -2505.514041 -1682.231335 -1517.103794 -2336.809190
-4093.248037 -6244.528426 -7912.582780 -8304.840879 -7174.850506 -5013.468302
-2803.792590 -1461.263916 -1308.797800 -1928.543969 -2482.164054 -2276.448714
-1194.750062 277.763004 1421.206997 1767.717241 1376.736097 735.319033
384.675941 550.965278 1032.510110 1395.881707 1307.893068 743.382276
-77.387105 -941.221993 -1844.857367 -2952.458583 -4333.262854 -5722.414193
-6565.141446 -6380.515377 -5187.475184 -3628.606489 2115.882665 1583.583567
1300.830489 1383.309128 1593.804005 1636.237803 1463.499480 1350.713343
1691.887106 2691.964622 4184.401653 5687.845863 6640.739900 6654.569002
5651.756733 3850.385190 1642.968955 -551.887145 -2399.922316 -3693.419134
-4335.423106 -4310.638688 -3693.424306 -2701.867479 -1737.237132 -1312.852948
-1832.887627 -3313.724542 -5245.729055 -6758.488755 -7063.249147 -5926.116277
-3853.017894 -1827.312168 -738.924198 -865.798926 -1744.465678 -2506.566454
-2447.064356 -1446.781017 11.069254 1207.801085 1669.535173 1439.841567
986.785807 839.317059 1218.656216 1912.422671 2455.349954 2462.756594
1864.733676 879.851687 -220.991343 -1341.225486 -2570.104861 -3967.614025
-5329.142503 -6183.827492 -6094.544909 -5048.850009 -3601.785745 1141.351386
541.261990 549.955004 1193.708659 2064.787028 2686.770290 2887.448589
2901.896532 3158.051205 3933.939352 5142.009553 6370.214030 7116.857268
7045.514376 6113.133414 4534.176238 2643.031878 751.588767 -926.884215
-2270.251238 -3192.244063 -3605.889587 -3459.798843 -2840.108117 -2052.945349
-1574.854424 -1831.072996 -2904.665775 -4383.522756 -5508.491817 -5591.445800
-4457.746087 -2606.987381 -950.930300 -274.760054 -768.145903 -1933.092554
-2921.023427 -3065.453525 -2259.976805 -954.936529 190.274281 744.970832
746.639631 607.221295 777.493095 1410.959028 2253.097918 2818.765002
2720.930626 1913.086313 677.755102 -611.950033 -1755.572693 -2795.852158
-3845.874649 -4841.176835 -5467.324276 -5371.170161 -4502.858209 -3282.470753
-620.646095 -1029.052392 -479.761486 895.570554 2486.798485 3644.869375
4107.216809 4112.136774 4158.761011 4623.698850 5513.572658 6494.091469
7126.673171 7123.777791 6465.369792 5342.475649 4005.491097 2630.602528
1280.085808 -38.679361 -1274.366325 -2279.465998 -2864.426445 -2940.943746
-2652.147307 -2363.428887 -2467.769345 -3106.197898 -4005.937193 -4593.725599
-4354.866744 -3210.450290 -1637.996014 -421.540508 -178.403993 -976.365675
-2298.155660 -3370.908974 -3633.040699 -3033.162258 -1987.547996 -1057.181722
-577.701922 -481.848547 -409.431777 -9.678527 775.841879 1639.850586
2094.059783 1787.202248 738.204488 -678.769995 -1985.049784 -2896.318600
-3443.843582 -3834.048729 -4180.661269 -4356.914271 -4114.681807 -3374.684404
-2415.953852 -2293.251391 -2358.567211 -1273.964064 659.645595 2671.266153
4016.420685 4428.469812 4219.963832 4002.112052 4256.399487 5058.581228
6103.718839 6955.863484 7317.667472 7149.480721 6602.658907 5855.414550
4979.199896 3919.259291 2589.246379 1005.883547 -638.959728 -2036.858637
-2932.649450 -3294.530843 -3348.840930 -3425.165557 -3702.739262 -4047.940828
-4089.937531 -3508.355565 -2330.456506 -1003.242332 -159.346677 -224.241166
-1138.251224 -2389.612357 -3333.457307 -3574.857862 -3163.568075 -2492.873532
-1997.911583 -1867.345790 -1950.893915 -1904.573304 -1464.733525 -668.396415
125.328420 434.974342 -41.204135 -1215.295412 -2639.435717 -3767.187073
-4272.395279 -4200.851058 -3850.772111 -3490.161670 -3152.336831 -2683.156190
-1988.601340 -1240.351915 -2976.759960 -2748.443285 -1414.250352 611.737221
2503.898367 3543.674006 3561.888953 3004.759006 2606.479427 2921.011799
4027.998373 5566.303685 7011.978420 7980.979813 8370.676750 8296.722978
7916.772573 7280.771370 6304.080076 4869.054327 2977.161763 839.059806
-1174.976614 -2709.563777 -3612.656267 -3999.543853 -4132.791900 -4199.083244
-4157.486324 -3791.865459 -2940.065392 -1718.368296 -545.092488 83.264967
-88.817426 -898.865330 -1868.046640 -2510.585521 -2630.241843 -2402.705560
-2205.485710 -2331.666422 -2787.035789 -3294.969448 -3490.691188 -3174.076493
-2465.074125 -1766.452545 -1546.735971 -2060.992440 -3175.862684 -4419.143754
-5240.727672 -5325.220447 -4746.091356 -3855.321468 -3000.444147 -2298.279366
-1646.652623 -947.112196 -317.006645 -2399.073645 -2113.636142 -961.075957
629.299547 1903.114594 2279.410723 1751.248562 904.925784 555.015588
1256.473323 3012.074289 5327.841611 7528.001530 9099.494075 9866.419545
9939.190973 9526.072774 8753.764717 7607.527703 6010.409986 3970.550769
1682.137412 -505.006755 -2241.065149 -3353.463815 -3912.843357 -4130.290572
-4162.014133 -3982.290583 -3439.404095 -2456.891235 -1207.829683 -95.305115
474.464219 361.942237 -207.050190 -801.165432 -1087.709703 -1055.529574
-996.939554 -1272.834235 -2038.426332 -3119.693587 -4111.661120 -4620.992503
-4498.067633 -3927.652829 -3334.600361 -3156.168279 -3598.160170 -4507.328234
-5442.858434 -5921.198867 -5692.276982 -4866.115950 -3799.925628 -2831.007995
-2066.254905 -1397.553397 -719.574461 -139.919968 -1148.027476 -1105.589249
-490.205966 345.937638 809.854389 510.457848 -403.693901 -1268.401470
-1280.870117 26.464823 2520.864168 5555.346184 8313.556506 10182.582317
10950.581233 10766.416786 9941.744918 8741.650099 7283.032865 5574.811221
3642.355789 1628.623462 -214.210925 -1644.234782 -2568.826819 -3084.244705
-3369.684754 -3514.670339 -3429.948586 -2935.323191 -1966.609328 -725.277975
378.121022 970.357723 967.422946 625.816451 339.785272 335.090691
494.955236 450.004545 -140.297293 -1325.926996 -2807.130403 -4104.310725
-4829.827940 -4889.144372 -4507.502580 -4089.344371 -3997.760322 -4365.403822
-5027.840552 -5617.196453 -5774.889280 -5364.461385 -4545.290204 -3647.004524
-2929.705463 -2416.600304 -1941.704820 -1377.789133 -840.265615 -256.087287
-646.379739 -668.793664 -553.438724 -709.746269 -1359.619010 -2269.637679
-2803.929407 -2279.711544 -387.800769 2596.302279 5929.842256 8752.602935
10450.517835 10845.146996 10152.122803 8783.054460 7126.245063 5419.900363
3757.021742 2178.102972 759.197607 -381.950800 -1165.271169 -1634.802992
-1953.502434 -2279.737696 -2613.135559 -2751.585056 -2429.352535 -1552.095173
-339.274347 765.442141 1373.297708 1410.769551 1151.244842 984.175414
1099.333979 1333.376994 1295.345355 667.769319 -548.489038 -2019.386480
-3284.631685 -4025.542700 -4217.242492 -4093.968300 -3981.605687 -4110.422507
-4502.631880 -4976.608391 -5258.623416 -5148.967695 -4653.690342 -3992.261138
-3455.673317 -3199.866247 -3132.424902 -3002.448212 -2643.389012 -2170.271600
-428.044358 -1201.665110 -1671.910861 -1961.916110 -2334.415253 -2904.756507
-3441.760658 -3435.146604 -2400.841196 -214.449432 2753.114445 5778.513520
8105.028617 9245.473818 9119.843078 7996.797668 6312.774483 4481.529252
2781.404752 1347.153075 230.787425 -538.827952 -953.616394 -1077.171683
-1081.272493 -1192.893307 -1548.975522 -2058.019642 -2402.452145 -2228.258372
-1411.446312 -197.961763 916.008330 1499.327463 1466.824106 1108.611885
843.850284 893.070891 1123.985601 1179.669241 771.135515 -102.294662
-1163.724924 -2066.226060 -2621.010504 -2883.103629 -3062.527850 -3354.841479
-3814.081850 -4331.740512 -4709.593510 -4776.117061 -4492.739074 -4000.207174
-3566.008487 -3435.790185 -3665.061178 -4056.196191 -4280.640286 -4128.392034
-3698.742256 -1514.740556 -2379.586751 -2937.971376 -3260.200047 -3517.732170
-3770.828280 -3837.576353 -3372.412186 -2108.284668 -83.415330 2312.197462
4497.996590 5958.023123 6434.797168 5974.010539 4836.293606 3356.140853
1827.063951 451.619072 -649.407071 -1403.769234 -1773.111163 -1779.269327
-1549.627980 -1320.397538 -1346.281906 -1737.990214 -2336.724314 -2750.958095
-2581.588078 -1705.946241 -410.467040 753.338772 1310.295466 1158.318232
601.179076 99.143953 -63.012942 62.375039 196.028326 92.599106
-273.570166 -733.630905 -1105.734134 -1357.952019 -1619.207796 -2050.068756
-2696.534420 -3441.653891 -4074.214310 -4409.203771 -4383.210179 -4088.566994
-3744.844124 -3613.272789 -3868.389562 -4477.957384 -5178.134767 -5603.183519
-5521.066689 -5014.301043 -2657.863516 -3212.963063 -3527.174957 -3672.872390
-3762.180159 -3803.040311 -3642.290015 -3066.108320 -1984.774456 -549.460771
896.458291 1994.302982 2542.991741 2554.544248 2180.545402 1588.890131
883.310770 103.097519 -723.986053 -1529.787841 -2196.333897 -2600.323298
-2691.668199 -2558.551464 -2420.066628 -2515.771954 -2934.030642 -3494.072114
-3797.695484 -3462.685277 -2401.738651 -941.465951 333.339493 924.380552
714.545956 2.432088 -736.017342 -1165.280934 -1250.024465 -1168.589222
-1098.154990 -1074.150111 -1028.342316 -933.571027 -893.451121 -1084.398217
-1605.729822 -2377.421102 -3174.762844 -3765.901973 -4041.581094 -4054.781064
-3973.094399 -3998.354638 -4291.936294 -4907.123375 -5732.871780 -6492.226682
-6846.802857 -6589.653391 -5807.327164 -2992.859049 -2928.825195 -2848.341324
-2851.144845 -2983.258751 -3158.043111 -3182.910458 -2900.111267 -2331.929265
-1697.133725 -1267.583935 -1172.211708 -1305.130362 -1411.269924 -1281.182204
-906.848679 -490.672615 -314.350106 -566.407456 -1236.976853 -2130.385316
-2975.373393 -3569.047095 -3879.632326 -4048.674843 -4277.798024 -4655.036362
-5035.646892 -5084.583373 -4488.138237 -3206.527069 -1578.358419 -173.554057
524.410444 388.123603 -321.161647 -1165.187669 -1808.193237 -2156.234103
-2288.557664 -2293.358327 -2179.207502 -1929.766106 -1614.309840 -1412.545752
-1505.871152 -1929.479398 -2527.731719 -3063.193280 -3389.717825 -3546.570081
-3708.455957 -4052.361200 -4655.094416 -5477.745008 -6400.590227 -7245.750183
-7782.976320 -7775.211942 -7098.184602 -5871.628336 -2344.530354 -1595.568810
-1181.876896 -1220.824441 -1665.500138 -2287.542264 -2791.452851 -3008.790005
-3022.335530 -3098.837688 -3458.329643 -4053.540646 -4542.416969 -4493.508511
-3684.123968 -2280.760903 -780.499901 239.560578 401.572608 -321.176176
-1637.090756 -3105.717097 -4343.335276 -5168.341426 -5626.378216 -5888.674129
-6081.310903 -6153.836850 -5888.466581 -5064.422118 -3671.187531 -2005.874872
-559.286918 246.041718 281.457018 -258.428678 -1026.781635 -1746.007968
-2310.282063 -2725.686883 -2992.823517 -3068.751227 -2939.122847 -2701.449666
-2541.537337 -2597.723890 -2836.369708 -3071.452047 -3132.675293 -3041.091061
-3031.811014 -3393.832437 -4256.798414 -5495.261662 -6809.604557 -7890.600787
-8525.574909 -8593.823500 -8024.562409 -6818.930630 -5141.033106 -1363.391005
-124.199731 439.862041 220.519359 -630.245910 -1736.214200 -2687.937377
-3287.168026 -3660.048421 -4125.515611 -4893.731528 -5820.777590 -6423.341069
-6167.216165 -4835.790142 -2723.849312 -529.016984 980.503288 1313.855780
436.295156 -1278.536880 -3255.147352 -4961.248608 -6087.145952 -6600.593408
-6669.141504 -6497.109889 -6172.386099 -5622.976948 -4717.346976 -3435.570533
-1973.096305 -682.047947 116.130085 304.771166 1.703074 -562.981700
-1203.836077 -1842.247266 -2451.107647 -2975.588113 -3333.611117 -3496.901136
-3549.551956 -3631.618599 -3798.072289 -3933.594584 -3837.003082 -3433.360733
-2930.723457 -2756.871411 -3289.874912 -4580.332447 -6283.215313 -7849.804495
-8822.883668 -9014.006030 -8469.017373 -7319.925459 -5698.300610 -3785.393590
-1015.711855 377.515788 922.279351 538.219469 -543.169681 -1850.698254
-2913.424473 -3534.049840 -3890.654260 -4361.653838 -5180.160708 -6174.583271
-6806.560865 -6500.435559 -5040.557547 -2764.327411 -428.860476 1149.810603
1460.139177 474.515153 -1402.778746 -3543.713661 -5344.349015 -6419.526399
-6690.186625 -6342.539286 -5680.474574 -4946.224646 -4213.146788 -3415.648384
-2483.924977 -1469.030703 -553.097726 60.079529 274.903538 143.305532
-207.394051 -676.342842 -1224.064755 -1826.686489 -2425.373289 -2945.621264
-3369.602412 -3765.530484 -4208.325424 -4648.341806 -4873.279612 -4652.469871
-3981.053285 -3211.602087 -2913.611423 -3516.738454 -4991.294710 -6816.896834
-8274.574763 -8847.059875 -8439.830276 -7299.178299 -5754.013748 -4026.521423
-2251.288800 -1859.845883 -619.223746 -164.028037 -549.171703 -1521.072505
-2603.472312 -3349.447088 -3612.672335 -3631.453222 -3832.659564 -4476.935059
-5406.050018 -6092.297347 -5968.216766 -4808.299366 -2903.739843 -928.919852
392.168390 608.226104 -306.386515 -1994.391297 -3883.629220 -5393.963679
-6123.153919 -5966.878305 -5128.422620 -3998.663904 -2954.090262 -2184.854049
-1657.569758 -1224.501496 -782.151440 -353.276661 -43.696505 63.472179
-28.854657 -256.823722 -562.661309 -926.912031 -1345.015763 -1798.542318
-2272.731912 -2800.448665 -3455.245057 -4254.717886 -5046.989603 -5519.032986
-5390.063720 -4677.438782 -3807.233705 -3420.314432 -3962.027772 -5344.987982
-6952.588030 -8002.206380 -8009.523643 -7021.531607 -5478.127325 -3856.147196
-2398.291690 -1118.343580 -3682.599763 -2755.657991 -2367.051386 -2564.669627
-3132.615076 -3670.867217 -3826.979077 -3537.453058 -3088.797870 -2922.584174
-3307.184252 -4116.188938 -4883.261890 -5097.053501 -4525.297597 -3351.081927
-2056.703974 -1164.661683 -1006.855847 -1623.528283 -2785.235211 -4082.422187
-5049.238022 -5314.944386 -4753.763058 -3557.290760 -2157.150705 -1011.569975
-377.412663 -216.393296 -290.961004 -363.591909 -344.596348 -294.632308
-317.151993 -454.609971 -669.707696 -898.381616 -1104.530000 -1293.291026
-1501.207530 -1797.989291 -2289.521416 -3072.109581 -4123.873965 -5212.048490
-5940.265908 -5975.408728 -5324.024981 -4428.365190 -3945.349097 -4315.607735
-5427.144295 -6643.866378 -7204.999623 -6712.926818 -5354.772154 -3712.348544
-2334.644362 -1414.410612 -796.211573 -5734.259269 -5130.043597 -4762.821471
-4691.083939 -4767.018523 -4701.290444 -4258.481304 -3454.419630 -2593.408996
-2091.247180 -2199.797206 -2835.251799 -3635.449964 -4194.510131 -4296.158100
-3991.850656 -3509.408730 -3099.859884 -2935.407272 -3082.480099 -3498.868866
-4018.727051 -4360.349418 -4219.119802 -3439.862330 -2159.330151 -786.452113
206.149780 550.896634 322.371045 -154.265997 -543.866908 -704.111640
-713.709413 -741.814656 -891.151064 -1136.797581 -1377.783785 -1529.255306
-1581.103433 -1607.127427 -1747.385078 -2169.966147 -2991.978406 -4165.655751
-5406.169343 -6266.665201 -6381.612037 -5742.804550 -4785.700977 -4161.110714
-4305.840528 -5115.479642 -5983.770977 -6208.271636 -5474.279343 -4057.978960
-2603.413806 -1656.829756 -1319.572749 -1268.103042 -1365.685553 -1615.790854
-2277.930284 -3554.411381 -5158.722696 -6420.467366 -6738.336404 -6046.324818
-4915.233891 -4180.383248 -4358.601741 -5289.422857 -6264.341766 -6533.816342
-5807.180290 -4395.899411 -2944.557326 -1994.005947 -1697.220410 -1837.844028
-2059.466739 -2098.994133 -1884.013896 -1496.163799 -1082.624669 -776.992780
-638.078632 -607.762284 -521.844512 -210.000545 347.186022 920.050604
1105.396178 570.330371 -692.370527 -2296.223614 -3654.943230 -4314.506788
-4193.307381 -3576.299356 -2898.841739 -2496.847806 -2484.041723 -2783.198207
-3221.768983 -3600.308012 -3726.519623 -3468.289638 -2844.905565 -2089.388684
-1584.794942 -1659.728657 -2360.866203 -3376.301225 -4194.554354 -4411.160385
-3978.449714 -3230.724069 -2675.845169 -2699.084562 -3364.196601 -1487.862052
-2296.902180 -3431.076406 -4948.657699 -6517.649943 -7517.673636 -7452.414429
-6364.591680 -4899.446143 -3918.848554 -3927.449707 -4736.533790 -5617.488281
-5823.277971 -5086.018949 -3742.381191 -2442.184870 -1699.984918 -1619.385450
-1934.987591 -2262.974272 -2337.749159 -2093.715118 -1610.832232 -1026.714362
-481.676222 -86.443349 116.886665 183.175896 229.499098 326.378835
391.146573 194.099322 -487.786134 -1666.789965 -3052.831454 -4165.249168
-4584.228066 -4173.012412 -3133.142122 -1885.100734 -877.382568 -434.282845
-680.281721 -1518.375295 -2647.454702 -3644.539195 -4132.563450 -3979.321495
-3397.930336 -2840.976872 -2716.160972 -3101.393445 -3667.380783 -3881.537577
-3364.531741 -2158.734524 -732.802157 268.010278 355.695725 -578.481361
-2294.448476 -3681.774773 -5193.565487 -6759.460238 -8049.289013 -8555.341407
-7936.456803 -6359.147989 -4520.992127 -3272.089151 -3081.042923 -3741.077443
-4542.293313 -4780.036752 -4218.527982 -3183.895940 -2262.831714 -1874.359865
-2034.289256 -2434.353274 -2704.963216 -2632.381398 -2204.087248 -1528.070947
-748.839737 -22.864943 484.257704 640.204903 420.531802 -61.359320
-625.900244 -1159.887174 -1694.875934 -2350.072923 -3176.715925 -4034.406748
-4610.382501 -4578.684830 -3790.548694 -2375.998674 -712.057163 704.570698
1416.932406 1157.491851 -39.994798 -1811.696487 -3571.571303 -4755.324224
-5094.893388 -4750.886754 -4188.271323 -3850.769811 -3847.839934 -3878.512804
-3454.392365 -2268.847419 -457.242476 1421.778727 2657.139976 2726.994302
1519.041141 -3682.387534 -5423.933354 -7027.917556 -8351.044228 -9131.177406
-9030.541158 -7885.338201 -5956.672850 -3922.047596 -2537.471681 -2184.715229
-2644.654501 -3281.061052 -3500.810018 -3142.803207 -2517.160674 -2103.034885
-2171.221116 -2619.209649 -3099.087186 -3281.624756 -3032.697808 -2407.178121
-1541.773904 -585.151888 287.598443 849.944426 879.712071 288.569830
-785.176813 -2023.844057 -3103.501058 -3863.370580 -4340.221323 -4650.595151
-4828.554623 -4754.036669 -4223.973956 -3107.486387 -1478.171485 350.553384
1897.944565 2666.730161 2328.657486 885.638838 -1273.729098 -3489.936133
-5107.641205 -5780.237119 -5615.941915 -5053.535513 -4536.091080 -4203.544006
-3821.277547 -2993.259452 -1502.063076 466.309242 2359.710910 3518.023569
3478.590603 2162.115534 -5180.929988 -6906.518134 -8253.040325 -9074.823230
-9236.791606 -8602.822971 -7173.301874 -5239.137395 -3356.700806 -2086.638556
-1662.854467 -1855.782169 -2159.495718 -2170.063796 -1861.418023 -1549.932773
-1597.145674 -2106.253529 -2848.885252 -3446.242700 -3622.078046 -3321.505686
-2646.463043 -1729.938766 -695.596781 278.075273 905.693669 872.660587
25.584844 -1475.250023 -3188.188381 -4609.517511 -5427.335295 -5630.662095
-5414.170398 -4975.727337 -4368.005114 -3500.197341 -2264.441498 -684.676257
1007.040651 2405.324742 3063.257357 2675.274913 1241.232846 -874.315871
-3051.251814 -4672.286312 -5404.084768 -5328.669716 -4829.855204 -4304.124719
-3895.343951 -3438.357044 -2641.282697 -1361.383300 228.119982 1686.808733
2518.185242 2396.046376 1286.613488 -6221.583007 -7603.050967 -8450.698998
-8666.173769 -8267.242890 -7315.542196 -5937.794238 -4386.054301 -3011.572125
-2105.612796 -1714.339779 -1602.079911 -1431.994878 -1039.367731 -572.347686
-373.736286 -696.405990 -1488.028514 -2417.208052 -3101.857155 -3335.668124
-3136.052824 -2619.612662 -1868.477050 -934.536609 36.463733 723.482033
730.817008 -162.755291 -1798.728255 -3661.258916 -5136.615356 -5831.265146
-5729.382541 -5103.092901 -4273.986462 -3411.799100 -2494.730920 -1420.109961
-158.973907 1152.352276 2228.493752 2741.693937 2469.108799 1418.508979
-132.227878 -1723.973206 -2912.819749 -3475.259958 -3493.729924 -3258.620795
-3049.585425 -2950.543803 -2828.203777 -2477.181942 -1809.592571 -945.747164
-154.727808 289.357958 227.480387 -343.732616 -6436.635236 -7348.421074
-7679.799062 -7385.027085 -6615.919010 -5595.698932 -4533.962483 -3604.260696
-2926.406964 -2514.000870 -2232.484511 -1852.692967 -1213.180836 -381.638453
335.907925 583.107463 210.335717 -605.190413 -1478.516320 -2075.631706
-2295.110089 -2234.717474 -2007.679162 -1609.390300 -975.256636 -170.731214
492.957224 573.947482 -205.702224 -1714.501659 -3425.751983 -4701.246974
-5143.369679 -4770.206303 -3916.590568 -2969.633085 -2143.521677 -1429.270740
-704.484885 114.064175 985.116241 1757.905999 2252.180423 2348.674625
2049.386846 1483.859058 852.881613 328.359207 -36.710462 -324.398685
-673.049547 -1156.083276 -1712.325756 -2185.047161 -2436.549240 -2441.412476
-2284.816306 -2081.063590 -1895.760553 -1737.679195 -1605.137115 -5778.131371
-6332.555762 -6349.617322 -5800.124039 -4915.553993 -4024.328098 -3382.240750
-3084.561532 -3059.351875 -3105.524538 -2964.709258 -2436.165056 -1507.264814
-412.844012 458.320462 788.009277 536.937858 -29.994626 -537.020783
-761.569961 -753.115812 -713.260901 -756.660259 -782.668327 -586.872012
-115.088879 383.143578 470.061071 -161.845243 -1421.248046 -2824.391599
-3782.416374 -3954.421739 -3411.782606 -2521.466542 -1670.936165 -1048.872840
-612.015127 -206.121104 289.683877 900.387597 1583.446015 2286.601847
2976.053288 3623.069272 4174.560938 4536.673737 4585.598344 4207.308628
3357.567322 2116.064880 693.200454 -638.415654 -1664.230190 -2322.821897
-2700.043457 -2919.653243 -3018.225288 -2913.952120 -2499.899943 -1776.582617
-4440.567587 -4885.107737 -4893.699675 -4402.819134 -3657.042946 -3027.070622
-2783.902864 -2967.561584 -3391.476455 -3743.506430 -3726.836840 -3196.468152
-2244.539466 -1178.411669 -368.081954 -28.104766 -78.363650 -204.679495
-98.336560 301.876083 765.334028 970.662489 788.708792 401.688018
145.541970 204.139747 421.967916 408.355208 -142.373590 -1177.750867
-2286.971116 -2973.198580 -2979.802080 -2423.758090 -1660.570772 -1016.849091
-603.007345 -317.292378 15.603250 514.402785 1213.418810 2116.305117
3242.135931 4601.163739 6117.098885 7567.795306 8607.122334 8876.641184
8160.377813 6508.126543 4258.310514 1929.049120 10.660965 -1239.941516
-1880.488711 -2178.952427 -2385.749229 -2543.431123 -2478.165287 -1979.638684
-1020.814073 -2732.327514 -3285.520932 -3539.982326 -3364.146702 -2962.118559
-2689.088721 -2798.136779 -3290.965206 -3936.770263 -4410.482906 -4458.652953
-4018.912073 -3249.219801 -2447.847009 -1884.992713 -1628.834430 -1486.634626
-1132.687661 -361.479520 715.949950 1702.440876 2176.916964 1997.962222
1405.031084 826.255934 543.094362 485.404665 323.585510 -224.908819
-1134.498900 -2069.561710 -2631.738821 -2643.091760 -2239.105180 -1719.984686
-1307.018403 -1004.755530 -652.233478 -79.729242 780.378194 1906.865491
3276.762770 4912.940592 6827.436963 8900.253090 10800.042048 12033.227996
12125.116550 10850.952182 8394.987048 5338.018760 2450.414255 371.224469
-664.645752 -889.601293 -804.325622 -832.321355 -1055.574134 -1214.483289
-965.934224 -195.994108 -1022.724491 -1758.282250 -2352.298264 -2605.628374
-2656.718124 -2802.745122 -3242.758056 -3935.020376 -4639.005907 -5076.083067
-5090.047359 -4722.408084 -4178.985328 -3709.907740 -3455.792465 -3339.584354
-3085.669855 -2389.899237 -1155.234710 372.889563 1699.612475 2370.669493
2262.175527 1648.788542 988.768850 588.737549 410.291770 163.738164
-403.556154 -1272.122284 -2158.319463 -2739.963837 -2894.231674 -2749.393382
-2526.762352 -2328.001290 -2051.447149 -1489.898932 -502.014046 897.714140
2591.830255 4480.930236 6542.922012 8765.673773 11006.859111 12905.600478
13943.142038 13652.229951 11875.518539 8928.578061 5554.181650 2651.277123
887.415435 394.318604 733.682183 1180.065673 1165.981703 608.477076
-101.507799 -434.935249 -135.749896 260.417858 -585.988696 -1441.909316
-2067.767371 -2540.363700 -3081.188480 -3809.589532 -4623.520914 -5273.932860
-5544.628907 -5395.502378 -4982.920065 -4562.914041 -4341.385406 -4347.807706
-4396.511974 -4170.938593 -3410.277391 -2103.775354 -559.141058 733.550469
1381.563198 1327.233381 864.170332 409.097934 198.557722 144.248892
-46.453364 -595.528328 -1457.802835 -2358.447063 -3014.144221 -3335.786914
-3441.898274 -3488.801047 -3482.174588 -3237.772489 -2516.138331 -1204.206662
611.243748 2724.948151 4958.507635 7232.920866 9506.305696 11636.390817
13294.426776 14025.099597 13448.447094 11502.888655 8586.569381 5486.843261
3086.134835 1961.280748 2087.443980 2841.932116 3349.897291 2993.826719
1772.236733 264.096432 -784.704696 -965.677207 708.313288 -131.112150
-1080.711758 -1889.341961 -2594.616060 -3356.007254 -4218.660959 -5019.125330
-5493.598607 -5478.745009 -5040.883595 -4446.689846 -4009.128824 -3912.275642
-4111.808891 -4357.354469 -4326.202800 -3808.167586 -2845.512684 -1735.035956
-866.931609 -486.244976 -538.619263 -723.533829 -730.105343 -481.621030
-195.668833 -208.377255 -703.633367 -1567.109893 -2478.731911 -3155.825829
-3537.429044 -3761.592527 -3972.370236 -4135.850740 -4024.311128 -3373.081547
-2069.350931 -219.368173 1942.198419 4203.101683 6450.612016 8619.948255
10574.326422 12033.190384 12629.119092 12083.582558 10409.793508 8018.948606
5636.199210 4018.893385 3586.665172 4163.249937 5017.563552 5241.298305
4277.738751 2275.364869 13.393601 -1578.948224 -1996.117945 132.956864
-652.921200 -1553.243700 -2311.362885 -2951.960073 -3615.906641 -4322.199656
-4881.610624 -5026.273899 -4630.840208 -3839.381628 -3003.769931 -2485.777714
-2459.735726 -2832.913649 -3316.856638 -3599.079126 -3518.630399 -3149.021583
-2736.494026 -2522.074135 -2557.938859 -2652.649727 -2505.362173 -1949.114654
-1122.037185 -419.000357 -238.529745 -707.552965 -1595.842166 -2487.411626
-3072.104772 -3328.082779 -3462.630423 -3679.566091 -3974.639071 -4119.020625
-3823.468324 -2933.147973 -1500.841898 291.815264 2268.186351 4322.533815
6375.186232 8277.335330 9765.723895 10525.468396 10340.705340 9252.891529
7630.390256 6080.180001 5199.265348 5258.621914 5993.519932 6668.910865
6453.493285 4924.606272 2386.598342 -244.249023 -1960.359532 -2264.069477
-1239.883104 -2049.235119 -2864.034843 -3397.888522 -3681.745726 -3898.249657
-4119.968033 -4199.299259 -3894.246681 -3104.095585 -2008.729691 -999.157638
-455.173983 -531.112764 -1088.861930 -1807.548147 -2387.837469 -2720.100440
-2914.803361 -3177.962749 -3612.185417 -4082.252874 -4258.005324 -3833.328132
-2782.777002 -1461.424162 -443.148947 -181.532772 -724.749697 -1694.242856
-2548.099112 -2937.044483 -2895.310368 -2743.610471 -2804.341115 -3157.815053
-3607.794170 -3842.402279 -3633.610935 -2924.076431 -1774.785644 -266.100579
1540.511013 3554.527661 5585.991784 7336.211273 8481.211739 8811.353966
8354.807776 7416.139657 6488.203174 6041.460642 6263.890206 6892.818909
7283.689034 6748.544496 5006.042472 2451.194889 14.755962 -1356.683171
-1280.456471 -2802.294175 -3792.759532 -4597.231918 -4859.195372 -4624.909505
-4175.262121 -3716.480408 -3211.339375 -2472.735281 -1406.191996 -176.363301
844.192118 1300.358354 1078.911155 369.294281 -475.059657 -1171.204813
-1673.747509 -2160.736485 -2846.488260 -3749.770573 -4589.528732 -4909.567725
-4378.513633 -3069.462041 -1505.405684 -399.216287 -235.494039 -974.200778
-2087.979492 -2912.577067 -3065.398175 -2645.417618 -2099.513282 -1885.506733
-2187.535111 -2860.269256 -3581.995769 -4053.981632 -4097.932131 -3631.317082
-2610.290985 -1030.381689 1011.215313 3264.485748 5356.832120 6908.943552
7678.728410 7663.118904 7112.952701 6445.907590 6069.192918 6165.795877
6552.246578 6729.459014 6163.147446 4664.791799 2617.344209 836.595451
94.915086 603.257573 -3893.342362 -5202.523148 -6117.684319 -6182.085072
-5459.888969 -4362.678454 -3275.525672 -2305.380851 -1323.562078 -211.578894
931.879855 1802.223877 2100.001003 1761.288578 1020.161996 252.043267
-286.811913 -631.370793 -1059.695996 -1847.350140 -2993.176814 -4123.530102
-4675.552786 -4266.460204 -3003.717111 -1500.106784 -544.629896 -625.896463
-1627.559188 -2909.988800 -3724.510821 -3674.095237 -2913.908166 -1987.264268
-1453.056011 -1578.434777 -2272.945869 -3233.492915 -4132.903372 -4712.730244
-4773.691270 -4155.799660 -2782.024569 -744.110876 1656.648651 3975.079801
5772.392333 6770.708864 6940.482197 6496.952131 5815.544117 5284.500976
5128.675158 5279.553716 5392.492330 5057.395901 4110.570090 2832.830484
1843.332148 1700.127509 2463.622244 -4228.427237 -5886.575324 -6989.873883
-6983.605595 -5952.166274 -4436.214295 -2990.446389 -1846.336028 -903.194413
18.332743 919.317154 1582.545514 1762.132052 1422.054892 811.780499
305.957280 125.752841 157.411187 20.103712 -644.155453 -1856.204236
-3198.036589 -4029.654174 -3906.623122 -2917.967104 -1690.892192 -1026.496162
-1394.487320 -2629.430773 -4039.591471 -4850.725791 -4676.004609 -3702.858982
-2509.359737 -1685.152444 -1533.415330 -2014.636215 -2883.792656 -3852.014397
-4651.729887 -5022.351891 -4716.681808 -3586.016826 -1694.574249 641.713088
2946.828368 4760.327353 5795.623864 6010.281785 5586.360774 4854.155662
4180.218895 3829.315566 3840.911050 4003.961285 3993.302931 3619.106342
3016.731788 2597.931657 2745.455483 3454.973344 -4087.184318 -5995.591332
-7263.209520 -7276.790507 -6146.987166 -4511.913548 -3038.376240 -2019.220965
-1331.578548 -708.618036 -48.743938 495.945896 693.600560 488.587604
104.049054 -106.528123 53.707105 430.260094 585.573344 107.046768
-1056.437098 -2483.929290 -3508.737437 -3652.825198 -2973.676421 -2065.722126
-1690.529874 -2276.917944 -3634.672577 -5078.594043 -5867.975523 -5650.252087
-4617.829836 -3316.444610 -2291.202209 -1831.367705 -1942.620830 -2474.427311
-3237.474643 -4019.738808 -4550.839376 -4525.643162 -3727.212436 -2169.474641
-137.429924 1921.167925 3581.563887 4587.078174 4891.003424 4620.938985
4021.957384 3395.302932 3009.188675 2983.159784 3215.466823 3442.099398
3429.947391 3173.631303 2919.579698 2957.715327 3324.227963 -4068.885711
-6046.738859 -7358.260516 -7394.092538 -6300.352853 -4765.810921 -3489.812260
-2749.928801 -2356.803550 -1955.145592 -1378.024382 -767.726950 -401.857461
-407.685752 -621.295532 -712.081749 -469.801917 -16.911115 238.078122
-107.079179 -1118.509221 -2413.169606 -3372.660661 -3555.608508 -3020.552791
-2316.410937 -2127.757743 -2813.930569 -4163.862104 -5534.043154 -6260.002524
-6044.755568 -5070.639441 -3806.949217 -2703.883275 -2003.052754 -1748.543005
-1900.039841 -2394.136695 -3101.245497 -3764.305417 -4038.118716 -3646.479679
-2546.203061 -963.565066 727.246926 2185.481482 3215.685807 3766.381154
3877.365536 3655.530081 3283.581506 2994.244937 2966.173702 3199.143677
3490.793836 3575.327879 3335.540749 2906.392765 2559.015404 2444.430593
-4575.387982 -6436.519988 -7632.740763 -7619.654376 -6587.329406 -5230.784844
-4211.123783 -3731.261798 -3515.409880 -3144.680184 -2441.249039 -1598.770179
-990.942156 -847.924769 -1073.581231 -1341.402290 -1376.971434 -1191.238353
-1074.011600 -1348.395995 -2076.998965 -2956.380139 -3500.395932 -3392.850488
-2749.634020 -2082.391386 -1970.354435 -2666.566810 -3919.329434 -5132.442791
-5738.935430 -5517.285997 -4646.948255 -3515.211734 -2466.020587 -1681.751907
-1232.584142 -1171.572250 -1539.385045 -2268.675650 -3107.418394 -3679.761947
-3672.578726 -3007.160265 -1858.104850 -514.392918 788.720582 1932.237005
2856.138067 3488.397635 3763.756827 3717.064380 3530.851092 3443.872690
3568.908059 3781.901265 3805.053415 3435.864506 2729.726055 1969.061721
1435.072271 -5434.688827 -7048.339962 -8003.908936 -7860.329859 -6855.150832
-5660.304761 -4857.292714 -4547.931183 -4375.046577 -3889.957127 -2948.594546
-1831.418628 -1023.945009 -856.589031 -1286.429569 -1967.719333 -2527.759722
-2819.946205 -2964.799332 -3168.356599 -3483.136413 -3717.774681 -3579.308836
-2941.337857 -2019.788537 -1296.900932 -1224.583533 -1914.954202 -3046.673486
-4058.162473 -4485.048260 -4200.123342 -3406.974687 -2439.620941 -1557.401565
-887.192224 -502.788567 -502.806918 -972.125954 -1855.154525 -2882.990187
-3662.500127 -3883.300754 -3478.392650 -2607.980127 -1495.435852 -275.568839
1010.311768 2295.108088 3396.261229 4080.807880 4245.904205 4038.922348
3775.486998 3697.569585 3775.118748 3734.152769 3300.290245 2453.080798
1471.307975 728.698832 -5992.945705 -7305.366269 -7975.491068 -7672.146024
-6676.987213 -5628.655578 -5021.349707 -4859.659670 -4721.780958 -4150.051586
-3045.307168 -1766.996374 -887.349328 -806.257053 -1511.417782 -2631.105290
-3701.681017 -4432.625957 -4787.808159 -4865.277320 -4714.625983 -4263.973485
-3420.936657 -2253.779410 -1078.337560 -341.702405 -358.095322 -1085.119959
-2116.732549 -2913.170694 -3108.944464 -2684.153743 -1898.750268 -1076.825218
-428.993696 -34.235120 61.430129 -223.502238 -948.215824 -2019.942973
-3142.590853 -3933.312669 -4134.299550 -3743.059420 -2948.528707 -1938.675476
-766.457107 597.993118 2089.800424 3443.413828 4299.277923 4459.175926
4065.269153 3521.777278 3199.100823 3160.022944 3140.328560 2801.823235
2042.931588 1105.935703 396.905297 -5626.515473 -6648.639353 -7069.989177
-6648.668477 -5701.094222 -4837.669586 -4482.244789 -4563.327742 -4608.885151
-4149.544620 -3106.019771 -1872.946013 -1058.894157 -1093.137046 -1979.306626
-3338.068325 -4663.607971 -5588.355397 -5985.989072 -5893.102430 -5368.488612
-4433.746614 -3142.826727 -1697.030443 -466.231079 153.601239 -25.843532
-830.844001 -1785.983768 -2371.931378 -2311.458533 -1689.529591 -840.897589
-115.012739 294.542994 352.006087 70.652507 -559.327521 -1521.796833
-2667.165685 -3689.230525 -4255.898000 -4204.409754 -3627.511902 -2762.606918
-1779.759754 -669.087303 658.544777 2151.054923 3500.744916 4282.074647
4256.142447 3584.024646 2745.854138 2207.797239 2100.196338 2167.846075
2026.235112 1503.749370 787.692464 266.727935 -4269.675503 -5049.147509
-5302.401254 -4842.470466 -4007.825531 -3392.515895 -3377.069185 -3839.301288
-4264.719079 -4154.275443 -3407.529319 -2401.705303 -1732.985060 -1829.569813
-2709.160926 -4016.354511 -5266.122036 -6097.506467 -6377.979893 -6140.284727
-5459.966207 -4401.356134 -3071.065298 -1702.551640 -651.828193 -252.687486
-607.820696 -1472.986943 -2347.989563 -2742.144034 -2445.078702 -1620.712304
-671.014131 14.993070 241.404810 12.470572 -579.304601 -1443.222524
-2474.755549 -3485.206498 -4199.463638 -4376.341968 -3964.573228 -3141.707384
-2174.243057 -1209.009979 -189.375231 1011.577620 2354.799294 3527.326086
4098.439390 3838.795008 2935.818478 1904.426046 1243.137459 1104.349839
1239.793350 1253.303350 942.409147 451.045295 127.478809 -2526.940491
-3118.626919 -3277.233214 -2837.979540 -2148.202495 -1795.324290 -2140.295446
-3032.387545 -3921.615752 -4266.266103 -3916.935737 -3201.581934 -2678.433399
-2761.775448 -3486.388414 -4541.921077 -5504.917808 -6078.460433 -6185.243750
-5897.106053 -5306.940322 -4469.265512 -3451.228155 -2423.033752 -1670.326995
-1471.712335 -1906.594952 -2741.153874 -3506.584871 -3747.888548 -3286.350370
-2316.737364 -1276.514632 -589.087458 -462.866685 -861.314591 -1611.442490
-2522.414999 -3419.842373 -4116.807463 -4415.596611 -4189.306244 -3480.568805
-2501.704694 -1497.288636 -570.995776 361.003593 1426.673149 2582.057799
3530.874658 3887.197954 3471.603851 2493.015809 1445.081014 781.256966
622.606083 727.668758 735.393558 471.079472 69.433401 -163.168544
-1271.938946 -1712.890786 -1803.915498 -1383.224568 -795.889421 -623.975992
-1220.749133 -2423.256591 -3660.252829 -4356.279233 -4317.388983 -3824.656907
-3399.733028 -3442.035246 -3998.841799 -4798.742111 -5478.308341 -5813.577373
-5800.894083 -5567.986848 -5223.508530 -4781.303929 -4214.773434 -3577.028790
-3060.017584 -2911.886106 -3253.393364 -3934.348739 -4562.466263 -4715.309731
-4201.771894 -3190.232870 -2112.064313 -1411.825892 -1319.026093 -1780.735342
-2558.893436 -3381.533525 -4034.560309 -4371.655311 -4302.343335 -3812.156229
-2994.941296 -2030.413085 -1083.931508 -199.771074 703.317932 1704.040318
2720.718505 3481.086976 3681.818462 3226.763851 2341.426020 1448.206662
886.743132 700.165847 656.071238 474.153830 64.880686 -410.491238
-684.657302 -1047.684542 -1341.549594 -1335.024397 -869.491834 -280.711153
-136.219412 -778.581934 -2042.443114 -3359.236830 -4153.130507 -4220.194681
-3821.981776 -3457.566374 -3509.140998 -4018.194027 -4722.219313 -5283.708209
-5522.585544 -5491.454468 -5368.744208 -5280.097609 -5198.715365 -5000.226992
-4618.063120 -4159.971807 -3872.334410 -3960.737083 -4400.377495 -4895.574190
-5043.929339 -4602.397275 -3665.436408 -2623.684713 -1932.121069 -1851.918078
-2335.181954 -3102.111413 -3822.051562 -4262.894871 -4336.120099 -4061.180549
-3514.105009 -2793.748604 -1993.056317 -1161.844698 -285.877616 676.637419
1705.222630 2647.756991 3257.596210 3342.234295 2917.062957 2226.615422
1592.467927 1196.619713 974.788637 707.080598 226.075385 -434.678871
-1067.813172 -1451.924861 -1729.190040 -1848.703098 -1679.125898 -1083.281942
-385.436846 -120.816394 -605.024064 -1673.404321 -2789.231464 -3422.940650
-3406.761446 -3011.921335 -2720.408540 -2882.440163 -3506.812471 -4307.438566
-4937.873390 -5227.228940 -5254.942601 -5233.562667 -5307.936370 -5431.440252
-5414.124487 -5102.840073 -4547.093990 -4007.826374 -3783.866677 -3978.278448
-4388.022105 -4618.345584 -4353.539449 -3589.908225 -2658.112187 -2017.092393
-1968.604984 -2490.019700 -3282.937511 -3975.438677 -4323.307736 -4288.147280
-3979.385772 -3535.720031 -3032.815594 -2457.754908 -1742.855502 -832.497216
246.299297 1345.750774 2229.521674 2682.194548 2640.788680 2250.484941
1780.730764 1443.302391 1246.809975 1009.420016 526.720488 -242.673878
-1130.171287 -1883.270398 -2344.146250 -2677.622656 -2590.538586 -2201.563439
-1423.251757 -569.276746 -119.641402 -338.181681 -1058.205389 -1802.567346
-2133.106423 -1955.907005 -1563.127911 -1403.439051 -1766.394621 -2604.816792
-3598.341468 -4386.759428 -4797.594655 -4916.249415 -4967.729991 -5110.215100
-5297.785040 -5316.792464 -4971.736726 -4279.522442 -3513.257920 -3041.700764
-3068.697505 -3467.654125 -3849.221682 -3828.804220 -3304.143430 -2538.178982
-1985.173247 -1988.034062 -2563.661750 -3416.792875 -4149.751362 -4503.726036
-4468.750248 -4214.291257 -3920.029693 -3636.732837 -3263.819768 -2643.064388
-1698.427390 -531.315119 592.478692 1368.262096 1624.745226 1433.729807
1069.591344 825.447360 805.236521 849.140690 662.362911 56.705117
-887.637223 -1876.130807 -2624.446368 -3056.553438 -3218.853975 -2927.490000
-2319.230609 -1382.302360 -419.180256 170.425569 202.030285 -149.710878
-489.944875 -507.135749 -202.022507 122.695828 86.622955 -504.770451
-1539.060876 -2682.674138 -3595.445375 -4123.463416 -4350.037425 -4484.845308
-4676.585807 -4883.727304 -4900.495775 -4528.226006 -3770.982091 -2900.397200
-2317.010038 -2287.369207 -2745.288428 -3316.945298 -3570.343335 -3316.945298
-2745.288428 -2287.369207 -2317.010038 -2900.397200 -3770.982091 -4528.226006
-4900.495775 -4883.727304 -4676.585807 -4484.845308 -4350.037425 -4123.463416
-3595.445375 -2682.674138 -1539.060876 -504.770451 86.622955 122.695828
-202.022507 -507.135749 -489.944875 -149.710878 202.030285 170.425569
-419.180256 -1382.302360 -2319.230609 -2927.490000 -3218.853975 -3056.553438
-2624.446368 -1876.130807 -887.637223 56.705117 662.362911 849.140690
805.236521 825.447360 1069.591344 1433.729807 1624.745226 1368.262096
592.478692 -531.315119 -1698.427390 -2643.064388 -3263.819768 -3636.732837
-3920.029693 -4214.291257 -4468.750248 -4503.726036 -4149.751362 -3416.792875
-2563.661750 -1988.034062 -1985.173247 -2538.178982 -3304.143430 -3828.804220
-3849.221682 -3467.654125 -3068.697505 -3041.700764 -3513.257920 -4279.522442
-4971.736726 -5316.792464 -5297.785040 -5110.215100 -4967.729991 -4916.249415
-4797.594655 -4386.759428 -3598.341468 -2604.816792 -1766.394621 -1403.439051
-1563.127911 -1955.907005 -2133.106423 -1802.567346 -1058.205389 -338.181681
-119.641402 -569.276746 -1423.251757 -2201.563439 -2590.538586 -2677.622656
-2344.146250 -1883.270398 -1130.171287 -242.673878 526.720488 1009.420016
1246.809975 1443.302391 1780.730764 2250.484941 2640.788680 2682.194548
2229.521674 1345.750774 246.299297 -832.497216 -1742.855502 -2457.754908
-3032.815594 -3535.720031 -3979.385772 -4288.147280 -4323.307736 -3975.438677
-3282.937511 -2490.019700 -1968.604984 -2017.092393 -2658.112187 -3589.908225
-4353.539449 -4618.345584 -4388.022105 -3978.278448 -3783.866677 -4007.826374
-4547.093990 -5102.840073 -5414.124487 -5431.440252 -5307.936370 -5233.562667
-5254.942601 -5227.228940 -4937.873390 -4307.438566 -3506.812471 -2882.440163
-2720.408540 -3011.921335 -3406.761446 -3422.940650 -2789.231464 -1673.404321
-605.024064 -120.816394 -385.436846 -1083.281942 -1679.125898 -1848.703098
-1729.190040 -1451.924861 -1067.813172 -434.678871 226.075385 707.080598
974.788637 1196.619713 1592.467927 2226.615422 2917.062957 3342.234295
3257.596210 2647.756991 1705.222630 676.637419 -285.877616 -1161.844698
-1993.056317 -2793.748604 -3514.105009 -4061.180549 -4336.120099 -4262.894871
-3822.051562 -3102.111413 -2335.181954 -1851.918078 -1932.121069 -2623.684713
-3665.436408 -4602.397275 -5043.929339 -4895.574190 -4400.377495 -3960.737083
-3872.334410 -4159.971807 -4618.063120 -5000.226992 -5198.715365 -5280.097609
-5368.744208 -5491.454468 -5522.585544 -5283.708209 -4722.219313 -4018.194027
-3509.140998 -3457.566374 -3821.981776 -4220.194681 -4153.130507 -3359.236830
-2042.443114 -778.581934 -136.219412 -280.711153 -869.491834 -1335.024397
-1341.549594 -1047.684542 -684.657302 -410.491238 64.880686 474.153830
656.071238 700.165847 886.743132 1448.206662 2341.426020 3226.763851
3681.818462 3481.086976 2720.718505 1704.040318 703.317932 -199.771074
-1083.931508 -2030.413085 -2994.941296 -3812.156229 -4302.343335 -4371.655311
-4034.560309 -3381.533525 -2558.893436 -1780.735342 -1319.026093 -1411.825892
-2112.064313 -3190.232870 -4201.771894 -4715.309731 -4562.466263 -3934.348739
-3253.393364 -2911.886106 -3060.017584 -3577.028790 -4214.773434 -4781.303929
-5223.508530 -5567.986848 -5800.894083 -5813.577373 -5478.308341 -4798.742111
-3998.841799 -3442.035246 -3399.733028 -3824.656907 -4317.388983 -4356.279233
-3660.252829 -2423.256591 -1220.749133 -623.975992 -795.889421 -1383.224568
-1803.915498 -1712.890786 -1271.938946 -163.168544 69.433401 471.079472
735.393558 727.668758 622.606083 781.256966 1445.081014 2493.015809
3471.603851 3887.197954 3530.874658 2582.057799 1426.673149 361.003593
-570.995776 -1497.288636 -2501.704694 -3480.568805 -4189.306244 -4415.596611
-4116.807463 -3419.842373 -2522.414999 -1611.442490 -861.314591 -462.866685
-589.087458 -1276.514632 -2316.737364 -3286.350370 -3747.888548 -3506.584871
-2741.153874 -1906.594952 -1471.712335 -1670.326995 -2423.033752 -3451.228155
-4469.265512 -5306.940322 -5897.106053 -6185.243750 -6078.460433 -5504.917808
-4541.921077 -3486.388414 -2761.775448 -2678.433399 -3201.581934 -3916.935737
-4266.266103 -3921.615752 -3032.387545 -2140.295446 -1795.324290 -2148.202495
-2837.979540 -3277.233214 -3118.626919 -2526.940491 127.478809 451.045295
942.409147 1253.303350 1239.793350 1104.349839 1243.137459 1904.426046
2935.818478 3838.795008 4098.439390 3527.326086 2354.799294 1011.577620
-189.375231 -1209.009979 -2174.243057 -3141.707384 -3964.573228 -4376.341968
-4199.463638 -3485.206498 -2474.755549 -1443.222524 -579.304601 12.470572
241.404810 14.993070 -671.014131 -1620.712304 -2445.078702 -2742.144034
-2347.989563 -1472.986943 -607.820696 -252.687486 -651.828193 -1702.551640
-3071.065298 -4401.356134 -5459.966207 -6140.284727 -6377.979893 -6097.506467
-5266.122036 -4016.354511 -2709.160926 -1829.569813 -1732.985060 -2401.705303
-3407.529319 -4154.275443 -4264.719079 -3839.301288 -3377.069185 -3392.515895
-4007.825531 -4842.470466 -5302.401254 -5049.147509 -4269.675503 266.727935
787.692464 1503.749370 2026.235112 2167.846075 2100.196338 2207.797239
2745.854138 3584.024646 4256.142447 4282.074647 3500.744916 2151.054923
658.544777 -669.087303 -1779.759754 -2762.606918 -3627.511902 -4204.409754
-4255.898000 -3689.230525 -2667.165685 -1521.796833 -559.327521 70.652507
352.006087 294.542994 -115.012739 -840.897589 -1689.529591 -2311.458533
-2371.931378 -1785.983768 -830.844001 -25.843532 153.601239 -466.231079
-1697.030443 -3142.826727 -4433.746614 -5368.488612 -5893.102430 -5985.989072
-5588.355397 -4663.607971 -3338.068325 -1979.306626 -1093.137046 -1058.894157
-1872.946013 -3106.019771 -4149.544620 -4608.885151 -4563.327742 -4482.244789
-4837.669586 -5701.094222 -6648.668477 -7069.989177 -6648.639353 -5626.515473
396.905297 1105.935703 2042.931588 2801.823235 3140.328560 3160.022944
3199.100823 3521.777278 4065.269153 4459.175926 4299.277923 3443.413828
2089.800424 597.993118 -766.457107 -1938.675476 -2948.528707 -3743.059420
-4134.299550 -3933.312669 -3142.590853 -2019.942973 -948.215824 -223.502238
61.430129 -34.235120 -428.993696 -1076.825218 -1898.750268 -2684.153743
-3108.944464 -2913.170694 -2116.732549 -1085.119959 -358.095322 -341.702405
-1078.337560 -2253.779410 -3420.936657 -4263.973485 -4714.625983 -4865.277320
-4787.808159 -4432.625957 -3701.681017 -2631.105290 -1511.417782 -806.257053
-887.349328 -1766.996374 -3045.307168 -4150.051586 -4721.780958 -4859.659670
-5021.349707 -5628.655578 -6676.987213 -7672.146024 -7975.491068 -7305.366269
-5992.945705 728.698832 1471.307975 2453.080798 3300.290245 3734.152769
3775.118748 3697.569585 3775.486998 4038.922348 4245.904205 4080.807880
3396.261229 2295.108088 1010.311768 -275.568839 -1495.435852 -2607.980127
-3478.392650 -3883.300754 -3662.500127 -2882.990187 -1855.154525 -972.125954
-502.806918 -502.788567 -887.192224 -1557.401565 -2439.620941 -3406.974687
-4200.123342 -4485.048260 -4058.162473 -3046.673486 -1914.954202 -1224.583533
-1296.900932 -2019.788537 -2941.337857 -3579.308836 -3717.774681 -3483.136413
-3168.356599 -2964.799332 -2819.946205 -2527.759722 -1967.719333 -1286.429569
-856.589031 -1023.945009 -1831.418628 -2948.594546 -3889.957127 -4375.046577
-4547.931183 -4857.292714 -5660.304761 -6855.150832 -7860.329859 -8003.908936
-7048.339962 -5434.688827 1435.072271 1969.061721 2729.726055 3435.864506
3805.053415 3781.901265 3568.908059 3443.872690 3530.851092 3717.064380
3763.756827 3488.397635 2856.138067 1932.237005 788.720582 -514.392918
-1858.104850 -3007.160265 -3672.578726 -3679.761947 -3107.418394 -2268.675650
-1539.385045 -1171.572250 -1232.584142 -1681.751907 -2466.020587 -3515.211734
-4646.948255 -5517.285997 -5738.935430 -5132.442791 -3919.329434 -2666.566810
-1970.354435 -2082.391386 -2749.634020 -3392.850488 -3500.395932 -2956.380139
-2076.998965 -1348.395995 -1074.011600 -1191.238353 -1376.971434 -1341.402290
-1073.581231 -847.924769 -990.942156 -1598.770179 -2441.249039 -3144.680184
-3515.409880 -3731.261798 -4211.123783 -5230.784844 -6587.329406 -7619.654376
-7632.740763 -6436.519988 -4575.387982 2444.430593 2559.015404 2906.392765
3335.540749 3575.327879 3490.793836 3199.143677 2966.173702 2994.244937
3283.581506 3655.530081 3877.365536 3766.381154 3215.685807 2185.481482
727.246926 -963.565066 -2546.203061 -3646.479679 -4038.118716 -3764.305417
-3101.245497 -2394.136695 -1900.039841 -1748.543005 -2003.052754 -2703.883275
-3806.949217 -5070.639441 -6044.755568 -6260.002524 -5534.043154 -4163.862104
-2813.930569 -2127.757743 -2316.410937 -3020.552791 -3555.608508 -3372.660661
-2413.169606 -1118.509221 -107.079179 238.078122 -16.911115 -469.801917
-712.081749 -621.295532 -407.685752 -401.857461 -767.726950 -1378.024382
-1955.145592 -2356.803550 -2749.928801 -3489.812260 -4765.810921 -6300.352853
-7394.092538 -7358.260516 -6046.738859 -4068.885711 3324.227963 2957.715327
2919.579698 3173.631303 3429.947391 3442.099398 3215.466823 2983.159784
3009.188675 3395.302932 4021.957384 4620.938985 4891.003424 4587.078174
3581.563887 1921.167925 -137.429924 -2169.474641 -3727.212436 -4525.643162
-4550.839376 -4019.738808 -3237.474643 -2474.427311 -1942.620830 -1831.367705
-2291.202209 -3316.444610 -4617.829836 -5650.252087 -5867.975523 -5078.594043
-3634.672577 -2276.917944 -1690.529874 -2065.722126 -2973.676421 -3652.825198
-3508.737437 -2483.929290 -1056.437098 107.046768 585.573344 430.260094
53.707105 -106.528123 104.049054 488.587604 693.600560 495.945896
-48.743938 -708.618036 -1331.578548 -2019.220965 -3038.376240 -4511.913548
-6146.987166 -7276.790507 -7263.209520 -5995.591332 -4087.184318 3454.973344
2745.455483 2597.931657 3016.731788 3619.106342 3993.302931 4003.961285
3840.911050 3829.315566 4180.218895 4854.155662 5586.360774 6010.281785
5795.623864 4760.327353 2946.828368 641.713088 -1694.574249 -3586.016826
-4716.681808 -5022.351891 -4651.729887 -3852.014397 -2883.792656 -2014.636215
-1533.415330 -1685.152444 -2509.359737 -3702.858982 -4676.004609 -4850.725791
-4039.591471 -2629.430773 -1394.487320 -1026.496162 -1690.892192 -2917.967104
-3906.623122 -4029.654174 -3198.036589 -1856.204236 -644.155453 20.103712
157.411187 125.752841 305.957280 811.780499 1422.054892 1762.132052
1582.545514 919.317154 18.332743 -903.194413 -1846.336028 -2990.446389
-4436.214295 -5952.166274 -6983.605595 -6989.873883 -5886.575324 -4228.427237
2463.622244 1700.127509 1843.332148 2832.830484 4110.570090 5057.395901
5392.492330 5279.553716 5128.675158 5284.500976 5815.544117 6496.952131
6940.482197 6770.708864 5772.392333 3975.079801 1656.648651 -744.110876
-2782.024569 -4155.799660 -4773.691270 -4712.730244 -4132.903372 -3233.492915
-2272.945869 -1578.434777 -1453.056011 -1987.264268 -2913.908166 -3674.095237
-3724.510821 -2909.988800 -1627.559188 -625.896463 -544.629896 -1500.106784
-3003.717111 -4266.460204 -4675.552786 -4123.530102 -2993.176814 -1847.350140
-1059.695996 -631.370793 -286.811913 252.043267 1020.161996 1761.288578
2100.001003 1802.223877 931.879855 -211.578894 -1323.562078 -2305.380851
-3275.525672 -4362.678454 -5459.888969 -6182.085072 -6117.684319 -5202.523148
-3893.342362 603.257573 94.915086 836.595451 2617.344209 4664.791799
6163.147446 6729.459014 6552.246578 6165.795877 6069.192918 6445.907590
7112.952701 7663.118904 7678.728410 6908.943552 5356.832120 3264.485748
1011.215313 -1030.381689 -2610.290985 -3631.317082 -4097.932131 -4053.981632
-3581.995769 -2860.269256 -2187.535111 -1885.506733 -2099.513282 -2645.417618
-3065.398175 -2912.577067 -2087.979492 -974.200778 -235.494039 -399.216287
-1505.405684 -3069.462041 -4378.513633 -4909.567725 -4589.528732 -3749.770573
-2846.488260 -2160.736485 -1673.747509 -1171.204813 -475.059657 369.294281
1078.911155 1300.358354 844.192118 -176.363301 -1406.191996 -2472.735281
-3211.339375 -3716.480408 -4175.262121 -4624.909505 -4859.195372 -4597.231918
-3792.759532 -2802.294175 -1280.456471 -1356.683171 14.755962 2451.194889
5006.042472 6748.544496 7283.689034 6892.818909 6263.890206 6041.460642
6488.203174 7416.139657 8354.807776 8811.353966 8481.211739 7336.211273
5585.991784 3554.527661 1540.511013 -266.100579 -1774.785644 -2924.076431
-3633.610935 -3842.402279 -3607.794170 -3157.815053 -2804.341115 -2743.610471
-2895.310368 -2937.044483 -2548.099112 -1694.242856 -724.749697 -181.532772
-443.148947 -1461.424162 -2782.777002 -3833.328132 -4258.005324 -4082.252874
-3612.185417 -3177.962749 -2914.803361 -2720.100440 -2387.837469 -1807.548147
-1088.861930 -531.112764 -455.173983 -999.157638 -2008.729691 -3104.095585
-3894.246681 -4199.299259 -4119.968033 -3898.249657 -3681.745726 -3397.888522
-2864.034843 -2049.235119 -1239.883104 -2264.069477 -1960.359532 -244.249023
2386.598342 4924.606272 6453.493285 6668.910865 5993.519932 5258.621914
5199.265348 6080.180001 7630.390256 9252.891529 10340.705340 10525.468396
9765.723895 8277.335330 6375.186232 4322.533815 2268.186351 291.815264
-1500.841898 -2933.147973 -3823.468324 -4119.020625 -3974.639071 -3679.566091
-3462.630423 -3328.082779 -3072.104772 -2487.411626 -1595.842166 -707.552965
-238.529745 -419.000357 -1122.037185 -1949.114654 -2505.362173 -2652.649727
-2557.938859 -2522.074135 -2736.494026 -3149.021583 -3518.630399 -3599.079126
-3316.856638 -2832.913649 -2459.735726 -2485.777714 -3003.769931 -3839.381628
-4630.840208 -5026.273899 -4881.610624 -4322.199656 -3615.906641 -2951.960073
-2311.362885 -1553.243700 -652.921200 132.956864 -1996.117945 -1578.948224
13.393601 2275.364869 4277.738751 5241.298305 5017.563552 4163.249937
3586.665172 4018.893385 5636.199210 8018.948606 10409.793508 12083.582558
12629.119092 12033.190384 10574.326422 8619.948255 6450.612016 4203.101683
1942.198419 -219.368173 -2069.350931 -3373.081547 -4024.311128 -4135.850740
-3972.370236 -3761.592527 -3537.429044 -3155.825829 -2478.731911 -1567.109893
-703.633367 -208.377255 -195.668833 -481.621030 -730.105343 -723.533829
-538.619263 -486.244976 -866.931609 -1735.035956 -2845.512684 -3808.167586
-4326.202800 -4357.354469 -4111.808891 -3912.275642 -4009.128824 -4446.689846
-5040.883595 -5478.745009 -5493.598607 -5019.125330 -4218.660959 -3356.007254
-2594.616060 -1889.341961 -1080.711758 -131.112150 708.313288 -965.677207
-784.704696 264.096432 1772.236733 2993.826719 3349.897291 2841.932116
2087.443980 1961.280748 3086.134835 5486.843261 8586.569381 11502.888655
13448.447094 14025.099597 13294.426776 11636.390817 9506.305696 7232.920866
4958.507635 2724.948151 611.243748 -1204.206662 -2516.138331 -3237.772489
-3482.174588 -3488.801047 -3441.898274 -3335.786914 -3014.144221 -2358.447063
-1457.802835 -595.528328 -46.453364 144.248892 198.557722 409.097934
864.170332 1327.233381 1381.563198 733.550469 -559.141058 -2103.775354
-3410.277391 -4170.938593 -4396.511974 -4347.807706 -4341.385406 -4562.914041
-4982.920065 -5395.502378 -5544.628907 -5273.932860 -4623.520914 -3809.589532
-3081.188480 -2540.363700 -2067.767371 -1441.909316 -585.988696 260.417858
-135.749896 -434.935249 -101.507799 608.477076 1165.981703 1180.065673
733.682183 394.318604 887.415435 2651.277123 5554.181650 8928.578061
11875.518539 13652.229951 13943.142038 12905.600478 11006.859111 8765.673773
6542.922012 4480.930236 2591.830255 897.714140 -502.014046 -1489.898932
-2051.447149 -2328.001290 -2526.762352 -2749.393382 -2894.231674 -2739.963837
-2158.319463 -1272.122284 -403.556154 163.738164 410.291770 588.737549
988.768850 1648.788542 2262.175527 2370.669493 1699.612475 372.889563
-1155.234710 -2389.899237 -3085.669855 -3339.584354 -3455.792465 -3709.907740
-4178.985328 -4722.408084 -5090.047359 -5076.083067 -4639.005907 -3935.020376
-3242.758056 -2802.745122 -2656.718124 -2605.628374 -2352.298264 -1758.282250
-1022.724491 -195.994108 -965.934224 -1214.483289 -1055.574134 -832.321355
-804.325622 -889.601293 -664.645752 371.224469 2450.414255 5338.018760
8394.987048 10850.952182 12125.116550 12033.227996 10800.042048 8900.253090
6827.436963 4912.940592 3276.762770 1906.865491 780.378194 -79.729242
-652.233478 -1004.755530 -1307.018403 -1719.984686 -2239.105180 -2643.091760
-2631.738821 -2069.561710 -1134.498900 -224.908819 323.585510 485.404665
543.094362 826.255934 1405.031084 1997.962222 2176.916964 1702.440876
715.949950 -361.479520 -1132.687661 -1486.634626 -1628.834430 -1884.992713
-2447.847009 -3249.219801 -4018.912073 -4458.652953 -4410.482906 -3936.770263
-3290.965206 -2798.136779 -2689.088721 -2962.118559 -3364.146702 -3539.982326
-3285.520932 -2732.327514 -1020.814073 -1979.638684 -2478.165287 -2543.431123
-2385.749229 -2178.952427 -1880.488711 -1239.941516 10.660965 1929.049120
4258.310514 6508.126543 8160.377813 8876.641184 8607.122334 7567.795306
6117.098885 4601.163739 3242.135931 2116.305117 1213.418810 514.402785
15.603250 -317.292378 -603.007345 -1016.849091 -1660.570772 -2423.758090
-2979.802080 -2973.198580 -2286.971116 -1177.750867 -142.373590 408.355208
421.967916 204.139747 145.541970 401.688018 788.708792 970.662489
765.334028 301.876083 -98.336560 -204.679495 -78.363650 -28.104766
-368.081954 -1178.411669 -2244.539466 -3196.468152 -3726.836840 -3743.506430
-3391.476455 -2967.561584 -2783.902864 -3027.070622 -3657.042946 -4402.819134
-4893.699675 -4885.107737 -4440.567587 -1776.582617 -2499.899943 -2913.952120
-3018.225288 -2919.653243 -2700.043457 -2322.821897 -1664.230190 -638.415654
693.200454 2116.064880 3357.567322 4207.308628 4585.598344 4536.673737
4174.560938 3623.069272 2976.053288 2286.601847 1583.446015 900.387597
289.683877 -206.121104 -612.015127 -1048.872840 -1670.936165 -2521.466542
-3411.782606 -3954.421739 -3782.416374 -2824.391599 -1421.248046 -161.845243
470.061071 383.143578 -115.088879 -586.872012 -782.668327 -756.660259
-713.260901 -753.115812 -761.569961 -537.020783 -29.994626 536.937858
788.009277 458.320462 -412.844012 -1507.264814 -2436.165056 -2964.709258
-3105.524538 -3059.351875 -3084.561532 -3382.240750 -4024.328098 -4915.553993
-5800.124039 -6349.617322 -6332.555762 -5778.131371 -1605.137115 -1737.679195
-1895.760553 -2081.063590 -2284.816306 -2441.412476 -2436.549240 -2185.047161
-1712.325756 -1156.083276 -673.049547 -324.398685 -36.710462 328.359207
852.881613 1483.859058 2049.386846 2348.674625 2252.180423 1757.905999
985.116241 114.064175 -704.484885 -1429.270740 -2143.521677 -2969.633085
-3916.590568 -4770.206303 -5143.369679 -4701.246974 -3425.751983 -1714.501659
-205.702224 573.947482 492.957224 -170.731214 -975.256636 -1609.390300
-2007.679162 -2234.717474 -2295.110089 -2075.631706 -1478.516320 -605.190413
210.335717 583.107463 335.907925 -381.638453 -1213.180836 -1852.692967
-2232.484511 -2514.000870 -2926.406964 -3604.260696 -4533.962483 -5595.698932
-6615.919010 -7385.027085 -7679.799062 -7348.421074 -6436.635236 -343.732616
227.480387 289.357958 -154.727808 -945.747164 -1809.592571 -2477.181942
-2828.203777 -2950.543803 -3049.585425 -3258.620795 -3493.729924 -3475.259958
-2912.819749 -1723.973206 -132.227878 1418.508979 2469.108799 2741.693937
2228.493752 1152.352276 -158.973907 -1420.109961 -2494.730920 -3411.799100
-4273.986462 -5103.092901 -5729.382541 -5831.265146 -5136.615356 -3661.258916
-1798.728255 -162.755291 730.817008 723.482033 36.463733 -934.536609
-1868.477050 -2619.612662 -3136.052824 -3335.668124 -3101.857155 -2417.208052
-1488.028514 -696.405990 -373.736286 -572.347686 -1039.367731 -1431.994878
-1602.079911 -1714.339779 -2105.612796 -3011.572125 -4386.054301 -5937.794238
-7315.542196 -8267.242890 -8666.173769 -8450.698998 -7603.050967 -6221.583007
1286.613488 2396.046376 2518.185242 1686.808733 228.119982 -1361.383300
-2641.282697 -3438.357044 -3895.343951 -4304.124719 -4829.855204 -5328.669716
-5404.084768 -4672.286312 -3051.251814 -874.315871 1241.232846 2675.274913
3063.257357 2405.324742 1007.040651 -684.676257 -2264.441498 -3500.197341
-4368.005114 -4975.727337 -5414.170398 -5630.662095 -5427.335295 -4609.517511
-3188.188381 -1475.250023 25.584844 872.660587 905.693669 278.075273
-695.596781 -1729.938766 -2646.463043 -3321.505686 -3622.078046 -3446.242700
-2848.885252 -2106.253529 -1597.145674 -1549.932773 -1861.418023 -2170.063796
-2159.495718 -1855.782169 -1662.854467 -2086.638556 -3356.700806 -5239.137395
-7173.301874 -8602.822971 -9236.791606 -9074.823230 -8253.040325 -6906.518134
-5180.929988 2162.115534 3478.590603 3518.023569 2359.710910 466.309242
-1502.063076 -2993.259452 -3821.277547 -4203.544006 -4536.091080 -5053.535513
-5615.941915 -5780.237119 -5107.641205 -3489.936133 -1273.729098 885.638838
2328.657486 2666.730161 1897.944565 350.553384 -1478.171485 -3107.486387
-4223.973956 -4754.036669 -4828.554623 -4650.595151 -4340.221323 -3863.370580
-3103.501058 -2023.844057 -785.176813 288.569830 879.712071 849.944426
287.598443 -585.151888 -1541.773904 -2407.178121 -3032.697808 -3281.624756
-3099.087186 -2619.209649 -2171.221116 -2103.034885 -2517.160674 -3142.803207
-3500.810018 -3281.061052 -2644.654501 -2184.715229 -2537.471681 -3922.047596
-5956.672850 -7885.338201 -9030.541158 -9131.177406 -8351.044228 -7027.917556
-5423.933354 -3682.387534 1519.041141 2726.994302 2657.139976 1421.778727
-457.242476 -2268.847419 -3454.392365 -3878.512804 -3847.839934 -3850.769811
-4188.271323 -4750.886754 -5094.893388 -4755.324224 -3571.571303 -1811.696487
-39.994798 1157.491851 1416.932406 704.570698 -712.057163 -2375.998674
-3790.548694 -4578.684830 -4610.382501 -4034.406748 -3176.715925 -2350.072923
-1694.875934 -1159.887174 -625.900244 -61.359320 420.531802 640.204903
484.257704 -22.864943 -748.839737 -1528.070947 -2204.087248 -2632.381398
-2704.963216 -2434.353274 -2034.289256 -1874.359865 -2262.831714 -3183.895940
-4218.527982 -4780.036752 -4542.293313 -3741.077443 -3081.042923 -3272.089151
-4520.992127 -6359.147989 -7936.456803 -8555.341407 -8049.289013 -6759.460238
-5193.565487 -3681.774773 -2294.448476 -578.481361 355.695725 268.010278
-732.802157 -2158.734524 -3364.531741 -3881.537577 -3667.380783 -3101.393445
-2716.160972 -2840.976872 -3397.930336 -3979.321495 -4132.563450 -3644.539195
-2647.454702 -1518.375295 -680.281721 -434.282845 -877.382568 -1885.100734
-3133.142122 -4173.012412 -4584.228066 -4165.249168 -3052.831454 -1666.789965
-487.786134 194.099322 391.146573 326.378835 229.499098 183.175896
116.886665 -86.443349 -481.676222 -1026.714362 -1610.832232 -2093.715118
-2337.749159 -2262.974272 -1934.987591 -1619.385450 -1699.984918 -2442.184870
-3742.381191 -5086.018949 -5823.277971 -5617.488281 -4736.533790 -3927.449707
-3918.848554 -4899.446143 -6364.591680 -7452.414429 -7517.673636 -6517.649943
-4948.657699 -3431.076406 -2296.902180 -1487.862052 -3364.196601 -2699.084562
-2675.845169 -3230.724069 -3978.449714 -4411.160385 -4194.554354 -3376.301225
-2360.866203 -1659.728657 -1584.794942 -2089.388684 -2844.905565 -3468.289638
-3726.519623 -3600.308012 -3221.768983 -2783.198207 -2484.041723 -2496.847806
-2898.841739 -3576.299356 -4193.307381 -4314.506788 -3654.943230 -2296.223614
-692.370527 570.330371 1105.396178 920.050604 347.186022 -210.000545
-521.844512 -607.762284 -638.078632 -776.992780 -1082.624669 -1496.163799
-1884.013896 -2098.994133 -2059.466739 -1837.844028 -1697.220410 -1994.005947
-2944.557326 -4395.899411 -5807.180290 -6533.816342 -6264.341766 -5289.422857
-4358.601741 -4180.383248 -4915.233891 -6046.324818 -6738.336404 -6420.467366
-5158.722696 -3554.411381 -2277.930284 -1615.790854 -1365.685553 -981.092800
-1461.662107 -2441.183914 -3961.102751 -5594.190008 -6639.582920 -6605.805679
-5619.764864 -4412.466059 -3843.165066 -4293.352187 -5385.394771 -6245.551274
-6119.218296 -4885.632548 -3111.505847 -1640.921037 -1049.496633 -1345.874414
-2074.675839 -2674.704639 -2808.937442 -2474.751603 -1899.534509 -1354.644289
-1011.277278 -880.521154 -826.399541 -641.613375 -178.687455 510.745254
1126.667967 1242.113855 562.585297 -839.673240 -2501.459509 -3804.968589
-4328.462253 -4069.684541 -3393.556397 -2763.343004 -2464.350210 -2503.538454
-2705.651415 -2878.074540 -2904.357574 -2735.805387 -2358.400014 -1812.906327
-1251.804841 -938.094828 -1121.180094 -1845.076019 -2839.581476 -3615.107827
-3736.348172 -3104.038409 -2048.761231 -1160.913113 -957.720150 -1593.789969
-1627.358316 -2572.274964 -3850.848856 -5409.214930 -6826.520819 -7488.296500
-7019.119725 -5642.228309 -4137.789176 -3366.192778 -3679.866005 -4666.315038
-5431.743241 -5226.336006 -3955.659672 -2219.874930 -885.529754 -527.407555
-1128.952956 -2192.799713 -3107.041987 -3478.411687 -3244.786977 -2582.819086
-1749.124109 -967.743243 -380.592465 -26.931238 156.287848 285.191339
426.575442 506.909591 326.169506 -298.024679 -1349.295009 -2544.321409
-3454.428062 -3744.098422 -3357.477690 -2526.793583 -1618.010621 -942.405169
-656.122687 -768.298880 -1190.296485 -1763.512199 -2275.871521 -2522.044402
-2419.315992 -2101.811310 -1883.607135 -2062.901414 -2679.011244 -3406.870787
-3700.725895 -3123.403581 -1653.936072 232.791971 1775.240509 2301.385566
1555.422922 -2856.867498 -4215.851472 -5655.675529 -7055.570494 -8051.239734
-8165.205649 -7163.671819 -5353.788374 -3524.933240 -2501.001432 -2600.893458
-3416.387131 -4096.733247 -3944.200399 -2886.379631 -1492.235286 -551.033255
-547.330999 -1400.518919 -2596.719768 -3546.231858 -3885.509363 -3560.491766
-2731.903085 -1647.170590 -570.959649 245.552056 617.464222 502.861190
33.315029 -560.459887 -1093.090750 -1526.412567 -1941.205691 -2404.083183
-2849.336286 -3081.843327 -2899.715986 -2235.989554 -1214.497802 -97.038960
819.833455 1291.056923 1175.691534 477.533970 -624.708752 -1801.660580
-2693.949901 -3096.085024 -3084.320138 -2968.698456 -3063.977471 -3423.462916
-3735.840428 -3486.662855 -2299.056921 -234.153975 2148.459482 4015.243159
4638.754835 3725.214066 -4439.844984 -5965.647826 -7292.029814 -8286.625012
-8699.541729 -8230.993772 -6789.970529 -4719.954223 -2739.140140 -1559.442103
-1435.440585 -1994.309936 -2503.326740 -2391.418816 -1638.185964 -749.372569
-362.123364 -795.920267 -1871.123949 -3076.770928 -3903.578688 -4082.554515
-3611.003300 -2644.857844 -1407.703173 -177.461232 715.788634 970.913999
466.895237 -632.603561 -1932.699980 -3007.218358 -3607.841480 -3735.934011
-3545.039906 -3174.328047 -2649.207823 -1907.742582 -903.945088 304.239942
1535.761828 2528.002299 3007.736657 2775.922593 1798.705546 270.814926
-1409.877177 -2790.258189 -3577.143449 -3784.234613 -3690.559095 -3614.452431
-3652.200622 -3574.613984 -2971.305625 -1555.368524 574.702024 2889.761851
4631.756105 5144.573641 4158.600309 -5856.465028 -7216.252740 -8145.503196
-8558.258404 -8362.586346 -7452.996041 -5856.650002 -3883.528938 -2082.299843
-961.596697 -665.380089 -873.526645 -1039.315258 -799.233948 -238.346590
194.509397 44.903583 -804.202471 -2058.671939 -3226.400578 -3913.206265
-3974.658983 -3466.616114 -2520.851636 -1299.872973 -52.366804 850.525369
1017.706403 256.518947 -1256.565466 -3011.494232 -4410.152204 -5058.585455
-4910.170929 -4187.667657 -3177.710032 -2061.513090 -881.441975 377.526835
1683.054071 2902.034198 3814.806773 4176.828879 3807.004593 2683.396572
1006.892164 -824.027454 -2354.063304 -3273.471426 -3558.866035 -3445.777566
-3236.898874 -3074.747453 -2842.229428 -2264.586372 -1140.290401 459.951411
2156.425628 3402.763723 3719.223660 2896.975286 -6576.810856 -7531.093859
-7924.801748 -7747.262233 -7072.998205 -5978.514400 -4573.216247 -3074.316089
-1788.497062 -955.837378 -573.606675 -378.786667 -48.826834 521.153288
1098.958180 1271.292359 760.628096 -351.663276 -1670.161572 -2743.957557
-3315.074020 -3370.665802 -3010.900590 -2309.200336 -1319.792107 -210.310283
654.713380 826.649005 44.372087 -1540.808460 -3382.782157 -4812.507854
-5377.903462 -5022.226859 -4008.993715 -2692.025594 -1315.743802 35.866843
1359.554521 2624.497927 3720.559234 4477.933400 4725.467356 4356.237814
3386.293687 1989.389095 475.381945 -808.282929 -1620.271924 -1930.138502
-1906.233919 -1785.231225 -1711.066609 -1655.985891 -1473.076173 -1031.767481
-335.890806 448.165553 1055.100420 1228.504015 823.705536 -6339.815430
-6873.342580 -6822.037707 -6231.904979 -5310.501720 -4281.030257 -3307.056585
-2495.233091 -1901.202526 -1492.541328 -1117.141566 -564.589220 271.061308
1244.831474 1982.034997 2098.532569 1471.842088 346.139358 -822.847848
-1660.399842 -2064.991727 -2158.129998 -2071.788939 -1796.210670 -1240.872275
-444.387981 289.533221 500.489155 -125.232504 -1492.823772 -3098.759278
-4305.796518 -4691.386137 -4224.865372 -3181.110828 -1902.347971 -605.404135
649.684458 1864.855635 3002.292906 3960.741314 4622.884422 4912.205736
4815.870835 4378.734869 3693.478448 2891.755887 2119.191118 1487.629544
1030.182024 696.830989 399.980988 76.574706 -279.156102 -627.894529
-918.228807 -1108.644606 -1173.868254 -1114.594302 -977.338071 -857.714953
-5229.726885 -5548.555295 -5333.552133 -4629.285882 -3712.137589 -2904.438227
-2412.047060 -2260.796652 -2314.657554 -2331.260372 -2045.200181 -1289.647860
-123.505262 1129.835396 2011.816822 2187.733306 1666.055457 800.089412
47.924301 -333.381494 -417.668718 -464.749790 -638.439892 -845.297715
-841.622367 -509.988223 -46.023933 131.155798 -311.466425 -1343.826464
-2557.446755 -3422.562521 -3610.358828 -3139.429510 -2269.597687 -1270.973166
-266.848363 753.155591 1814.128755 2867.993170 3811.834057 4571.848099
5156.756472 5628.540553 6023.842227 6301.200464 6358.007422 6098.375489
5498.439008 4628.537498 3626.439816 2640.189577 1766.800624 1015.084640
318.582611 -395.982250 -1120.710886 -1727.175253 -2024.879767 -1892.359049
-1382.437308 -3552.050168 -3949.304204 -3905.647679 -3396.783957 -2695.850730
-2173.290936 -2072.903324 -2392.777080 -2901.072454 -3246.105624 -3109.536019
-2359.203963 -1144.225638 138.508447 1033.125496 1286.818520 1012.521848
612.345907 489.312095 753.344246 1154.134989 1301.574578 996.065705
393.099854 -136.208684 -326.789162 -245.322230 -227.515313 -585.600977
-1338.794052 -2189.290578 -2747.991727 -2806.952488 -2437.275791 -1861.431704
-1242.474406 -579.357421 225.536604 1223.484919 2350.368237 3489.280336
4588.053856 5705.480478 6932.511796 8252.857894 9463.646845 10229.992594
10246.458372 9405.696883 7874.239495 6032.698166 4309.716395 2991.859886
2108.160762 1458.366460 778.889240 -49.659694 -893.649658 -1444.476145
-1439.943092 -867.993259 -1675.679113 -2354.538997 -2713.390767 -2616.468802
-2277.028306 -2064.498775 -2246.991099 -2834.189866 -3582.980538 -4127.838639
-4158.931175 -3575.410147 -2550.683986 -1461.894464 -689.869461 -387.097782
-371.070888 -247.590735 293.089334 1216.907251 2133.613142 2561.684930
2275.451443 1462.139023 565.539399 -51.022530 -345.701143 -558.435612
-950.080042 -1559.849312 -2183.258278 -2563.804274 -2606.507372 -2422.082948
-2181.338642 -1932.581014 -1553.434531 -868.786627 190.048437 1537.727170
3034.715165 4626.796166 6379.858078 8363.536079 10476.324436 12363.688280
13516.265879 13506.459659 12226.680025 9988.741684 7420.458383 5201.458180
3764.568981 3116.440387 2882.317567 2563.067438 1860.366741 865.198475
-21.448782 -386.288578 -107.051704 21.216231 -946.516657 -1741.889556
-2117.809523 -2200.416849 -2316.389702 -2727.392506 -3457.520798 -4292.813369
-4912.674504 -5060.936804 -4675.012088 -3920.480557 -3107.689139 -2513.993559
-2202.044656 -1961.625361 -1448.186784 -451.650032 894.181253 2138.062722
2782.094033 2607.087437 1805.701592 822.809263 36.457357 -465.160819
-849.999165 -1315.684989 -1888.412412 -2417.684959 -2743.220368 -2854.549076
-2886.024529 -2957.928293 -3022.595100 -2865.042442 -2257.296756 -1122.204926
440.124437 2275.695043 4320.918485 6620.563915 9189.027938 11829.329908
14072.843981 15320.519443 15124.008853 13447.566954 10755.699660 7861.823248
5594.197041 4431.926313 4295.229189 4615.737259 4671.596358 4010.570683
2706.680882 1280.237310 328.851820 123.576620 1134.394285 38.657760
-1044.867611 -1793.130606 -2248.644348 -2670.129036 -3276.453295 -4079.921838
-4892.310270 -5455.031607 -5589.655063 -5289.070486 -4717.533105 -4122.804237
-3693.697575 -3433.811242 -3140.997290 -2537.346182 -1487.675235 -152.994068
1055.922079 1718.024281 1668.052723 1086.833270 347.077352 -256.918586
-677.542931 -1059.832738 -1541.924364 -2104.854154 -2602.426465 -2922.446843
-3107.554317 -3310.219558 -3621.935565 -3939.998263 -4000.394477 -3549.518025
-2500.981194 -944.192338 985.422749 3235.699551 5831.074196 8723.210021
11628.253722 14006.905712 15244.128894 14943.554401 13170.337584 10498.608713
7817.636621 5967.469125 5363.293657 5795.329255 6532.166027 6709.805460
5814.412227 3975.962598 1875.340825 308.138065 -310.359775 1291.073020
262.490402 -883.021107 -1791.012990 -2446.188834 -3041.536758 -3736.444788
-4506.714929 -5168.999749 -5518.076485 -5459.617051 -5061.345424 -4514.176158
-4035.474261 -3757.880349 -3653.359271 -3542.349529 -3205.067499 -2541.721558
-1670.682032 -875.699876 -422.451733 -378.677506 -583.524097 -794.159224
-886.090481 -935.452726 -1117.003581 -1518.465867 -2046.302058 -2509.418759
-2798.137952 -2985.433265 -3250.898038 -3694.724071 -4211.113929 -4533.549017
-4405.599354 -3721.787551 -2523.036172 -876.493426 1220.472503 3799.331565
6764.701290 9763.541139 12215.989237 13528.710203 13380.541745 11918.773333
9752.553157 7730.577820 6586.830164 6601.745983 7443.066854 8299.383224
8287.470502 6944.970816 4521.857393 1862.144124 -85.255643 -825.168764
345.813887 -531.315657 -1564.022901 -2393.297919 -2982.192656 -3493.147550
-4049.730833 -4597.127415 -4946.863348 -4931.187684 -4531.178356 -3896.562563
-3267.080190 -2857.254673 -2764.237048 -2934.185395 -3200.360533 -3379.927623
-3380.264274 -3243.835676 -3090.448291 -2994.573551 -2901.440841 -2667.267032
-2203.840237 -1602.981856 -1116.039792 -983.608286 -1250.208747 -1726.152888
-2138.472530 -2347.210472 -2443.421407 -2648.467176 -3107.648912 -3756.955953
-4365.011279 -4690.505626 -4601.717162 -4061.662553 -3026.769075 -1395.516905
907.772226 3768.080221 6782.517850 9343.374413 10881.406384 11133.411139
10283.038255 8901.391419 7714.141675 7288.817440 7764.076231 8744.811438
9449.951333 9096.539459 7353.526987 4598.598616 1774.052073 -124.971760
-628.698406 -1420.083772 -2233.759462 -3111.299381 -3686.984865 -3938.605839
-4059.555683 -4200.685984 -4318.332530 -4228.390132 -3783.769769 -3015.411666
-2137.753318 -1436.049128 -1125.391118 -1265.274709 -1762.139411 -2442.000354
-3145.952042 -3792.910527 -4370.146154 -4858.191943 -5153.766798 -5074.333063
-4474.094625 -3399.588496 -2149.949664 -1156.214011 -735.701410 -896.422298
-1348.641748 -1724.745280 -1840.602793 -1798.556251 -1866.004799 -2247.335340
-2939.531705 -3766.077300 -4517.394159 -5046.131783 -5239.258250 -4933.455526
-3908.478695 -2017.283125 633.366725 3611.520219 6288.496919 8108.019450
8835.440595 8647.825996 8032.689905 7561.240717 7635.479861 8297.033174
9171.986230 9608.470300 8999.313490 7161.092242 4541.349744 2064.943989
641.936654 618.483969 -3327.224713 -4282.451452 -5088.643233 -5351.908345
-5095.702096 -4613.056184 -4159.459170 -3757.665810 -3242.993671 -2465.849843
-1463.759493 -473.940179 201.384964 363.296204 3.581190 -729.487205
-1644.823363 -2616.765322 -3614.461876 -4633.815983 -5584.770230 -6232.927193
-6273.558470 -5522.535780 -4100.090753 -2452.191049 -1150.246645 -577.680665
-718.229042 -1203.982404 -1591.003082 -1657.500919 -1509.781496 -1443.434887
-1700.732765 -2324.377966 -3192.129785 -4144.910512 -5055.321643 -5776.585990
-6060.648333 -5584.607276 -4123.564650 -1753.126946 1092.337992 3780.628481
5769.432279 6838.520169 7138.145926 7059.203816 7025.447149 7307.852006
7910.667776 8551.491955 8764.063094 8132.820693 6580.814767 4532.253662
2778.170538 2046.708815 2520.178090 -4640.989253 -5932.270103 -6797.494231
-6796.184058 -6021.019720 -4916.456063 -3898.418245 -3091.088993 -2348.793478
-1485.221303 -492.069299 421.166840 970.020832 988.337576 523.613114
-223.173801 -1053.769535 -1902.083282 -2837.941374 -3937.796060 -5117.276411
-6065.332345 -6364.998761 -5752.456308 -4342.894481 -2641.974282 -1296.828296
-734.085759 -932.413952 -1490.223405 -1931.960883 -2020.976918 -1857.866511
-1728.329107 -1862.042042 -2305.758364 -2976.938640 -3788.148564 -4684.649144
-5554.883675 -6130.678654 -6028.696184 -4957.122046 -2942.902860 -388.960075
2104.064156 4032.738070 5202.786133 5741.048180 5947.170758 6114.066810
6412.475636 6847.758188 7260.269425 7375.379686 6937.587119 5909.055953
4607.017356 3621.021340 3477.106540 4235.159590 -5027.713027 -6723.996010
-7726.969042 -7554.004712 -6382.734520 -4825.796442 -3467.590863 -2526.330918
-1850.657919 -1179.666295 -417.666210 287.045245 684.153747 637.612957
234.498433 -292.157859 -756.247953 -1170.642826 -1732.420963 -2638.176713
-3858.669125 -5050.783022 -5704.525834 -5455.431292 -4353.971527 -2887.165517
-1711.299343 -1267.326583 -1545.851574 -2160.941969 -2659.122012 -2818.925050
-2727.040427 -2617.382037 -2651.117950 -2833.618440 -3105.690330 -3470.670076
-3994.983605 -4665.633509 -5255.165996 -5363.092076 -4647.240620 -3074.355791
-982.677408 1101.756156 2754.271240 3834.209132 4458.619128 4840.449758
5144.691083 5447.083958 5758.170597 6034.074028 6163.790316 6001.393682
5487.892014 4788.574238 4289.243280 4369.367742 5070.856073 -4762.924240
-6770.632929 -7881.675627 -7603.610599 -6205.870570 -4446.467356 -3035.121847
-2236.585990 -1855.476961 -1532.960062 -1077.190138 -579.007990 -269.928403
-281.413182 -516.787267 -734.642554 -767.558261 -693.913769 -814.303332
-1429.758509 -2573.954647 -3904.065823 -4857.764227 -4994.383921 -4290.600428
-3174.113297 -2259.000234 -1965.811780 -2296.039880 -2908.990301 -3413.442556
-3630.094868 -3632.092692 -3578.363291 -3529.802253 -3426.465519 -3225.367188
-3029.725401 -3046.454234 -3384.469408 -3880.404325 -4136.779523 -3773.480624
-2696.296219 -1162.019057 407.366208 1698.464640 2648.359794 3372.966591
3992.533497 4530.148391 4951.036390 5254.606755 5490.467496 5677.762555
5738.215366 5556.009408 5137.476029 4704.786978 4579.782910 4902.744753
-4482.284334 -6594.958476 -7690.001458 -7313.663891 -5823.315480 -4069.411144
-2810.922119 -2293.701961 -2247.161010 -2221.464996 -1961.379801 -1542.373392
-1217.743079 -1149.363852 -1256.760566 -1298.182729 -1104.175354 -765.640626
-614.367929 -992.300963 -1971.152515 -3235.831686 -4239.089657 -4538.931425
-4086.373412 -3254.379807 -2583.727007 -2432.163891 -2782.431715 -3332.569263
-3765.067591 -3960.051427 -3991.652815 -3954.963985 -3821.619104 -3477.283584
-2899.984453 -2283.603124 -1950.153634 -2096.662662 -2595.792630 -3042.367131
-3026.393717 -2410.311319 -1383.721384 -267.939478 740.212312 1660.761587
2605.784504 3591.098651 4482.359607 5120.998518 5485.541683 5708.691148
5924.153110 6102.274324 6058.503657 5650.064909 4976.220721 4368.026169
4137.319395 -4636.569081 -6628.129184 -7557.458451 -7053.683939 -5546.542373
-3913.566060 -2881.838785 -2621.004783 -2775.845580 -2842.181684 -2562.415365
-2056.640364 -1643.650932 -1540.393071 -1689.859480 -1837.066093 -1769.987634
-1521.027058 -1364.095919 -1603.756505 -2315.174185 -3238.316491 -3921.260614
-4020.812319 -3542.454089 -2838.010980 -2359.620018 -2355.901991 -2738.537369
-3205.392623 -3496.115186 -3557.244377 -3492.184917 -3376.799574 -3143.969442
-2664.345293 -1946.347516 -1243.038499 -924.745324 -1196.572580 -1902.603634
-2601.810270 -2866.339732 -2554.599515 -1835.813787 -969.583089 -62.067086
974.083016 2237.554196 3635.293650 4878.095176 5694.012714 6055.751023
6192.725092 6360.823226 6581.294580 6603.087365 6141.686134 5185.844554
4086.702412 3328.190664 -5086.577268 -6791.340035 -7456.635219 -6816.963461
-5349.111074 -3898.123655 -3096.584502 -3004.413644 -3192.893624 -3151.116002
-2678.880124 -1988.327468 -1487.122887 -1449.189432 -1829.542185 -2338.718684
-2687.643797 -2799.034519 -2827.095228 -2985.021978 -3328.415035 -3674.296523
-3728.176829 -3325.145209 -2592.783774 -1895.785643 -1591.840844 -1783.375757
-2259.335607 -2669.082402 -2779.868216 -2604.857731 -2310.467482 -2013.333494
-1674.100129 -1194.148336 -613.911753 -196.150836 -273.769515 -968.636723
-2031.295833 -2964.918146 -3348.123903 -3088.406424 -2396.843791 -1527.720159
-539.373405 696.866254 2259.213402 3958.456951 5380.103714 6177.104996
6352.617794 6259.419128 6291.991170 6533.407052 6675.099902 6294.142208
5255.752953 3892.131607 2796.303460 -5191.780461 -6537.871217 -6932.376289
-6210.110797 -4865.485810 -3670.381763 -3130.519542 -3187.758074 -3358.377283
-3158.457503 -2475.490060 -1626.241119 -1099.798674 -1208.380894 -1901.166418
-2844.124774 -3667.704784 -4182.633006 -4418.417790 -4490.565810 -4432.405759
-4143.095703 -3498.645148 -2529.864708 -1503.200939 -807.753642 -709.304264
-1154.648589 -1788.149027 -2181.647885 -2106.021002 -1637.246678 -1030.208069
-491.579715 -61.826964 299.255592 533.996214 424.842198 -250.887792
-1470.936260 -2864.745604 -3889.390786 -4166.023024 -3698.322701 -2786.878805
-1724.659692 -559.303158 856.170897 2580.283004 4356.656098 5695.081014
6225.339486 6017.045627 5560.116548 5388.483544 5650.983041 5995.955741
5876.288039 5024.198633 3701.429104 2521.490246 -4349.302922 -5347.325703
-5541.705755 -4841.560524 -3733.182906 -2899.141000 -2716.283220 -3018.139540
-3278.976460 -3047.514432 -2289.967125 -1404.142109 -929.930578 -1191.886578
-2122.857921 -3355.204446 -4470.915422 -5215.303381 -5542.847135 -5509.679050
-5140.209842 -4397.031104 -3280.499521 -1960.452114 -797.630051 -190.031521
-326.629211 -1029.677222 -1824.968292 -2214.364119 -1964.126545 -1204.066633
-281.822393 487.966583 968.311120 1144.263934 970.995787 320.463615
-886.079358 -2479.106974 -3995.701538 -4890.206920 -4862.196498 -4029.186421
-2786.825584 -1474.160319 -143.623550 1355.930738 3068.602519 4705.407319
5753.804333 5865.888543 5191.041623 4334.812496 3936.915312 4197.757861
4743.526329 4944.323052 4424.719538 3353.466091 2292.644994 -2554.916501
-3264.192363 -3353.631561 -2773.590581 -1987.074294 -1594.306504 -1864.557641
-2543.304163 -3067.476907 -3001.070755 -2353.778051 -1562.904993 -1184.170036
-1535.373014 -2534.590702 -3804.779108 -4926.605793 -5646.339384 -5917.052395
-5794.738774 -5314.501156 -4466.351374 -3289.021790 -1985.259439 -925.814487
-488.029435 -815.353265 -1674.536746 -2542.229409 -2890.753675 -2486.386855
-1495.031763 -335.214965 588.683842 1063.230685 1048.024750 546.431378
-458.076425 -1913.487577 -3557.271090 -4909.967274 -5484.993619 -5079.501186
-3899.144192 -2388.901152 -900.567405 514.069801 1999.637611 3585.708790
4977.764959 5684.560865 5408.520598 4362.714922 3208.525334 2621.582657
2819.326150 3431.291880 3815.383182 3558.828607 2763.073270 1907.310178
-519.412553 -1012.637471 -1058.724303 -623.246196 -144.518676 -163.712547
-877.200414 -1968.996617 -2842.369374 -3055.006000 -2623.526428 -1988.943735
-1699.782244 -2060.408257 -2981.317198 -4094.921542 -5012.871527 -5530.602777
-5658.862325 -5505.470131 -5134.663985 -4528.633601 -3677.680772 -2708.745419
-1917.199812 -1634.771036 -2002.930363 -2819.922889 -3601.063848 -3842.119628
-3316.013074 -2196.972455 -932.711873 25.006653 427.123921 246.923149
-435.882707 -1528.048803 -2893.443897 -4261.979535 -5229.832845 -5425.396221
-4735.769725 -3391.093191 -1804.201861 -283.573264 1130.990156 2559.319963
4002.267168 5172.199971 5629.547979 5141.598883 3952.853852 2701.558250
2010.379260 2065.960216 2524.749158 2815.732870 2585.938829 1931.469899
1254.517363 774.323907 438.522241 440.922242 810.741501 1123.664374
868.008575 -117.188047 -1484.882406 -2616.912952 -3057.497264 -2812.166277
-2308.853232 -2080.969104 -2419.649686 -3229.986982 -4153.726165 -4833.838223
-5123.507183 -5112.372691 -4986.982326 -4855.280726 -4675.443286 -4338.129788
-3825.750844 -3304.622607 -3051.513095 -3248.751070 -3801.997019 -4339.429335
-4422.375119 -3829.821937 -2711.087503 -1496.194521 -638.338151 -382.825525
-712.581076 -1458.554602 -2434.718444 -3474.876786 -4381.118102 -4899.122627
-4803.460175 -4040.986996 -2788.782464 -1342.897755 81.956039 1458.395822
2849.877264 4200.519624 5229.619451 5571.520664 5071.764360 3980.317703
2843.538092 2149.889615 2006.705282 2111.090086 2033.063193 1568.832962
875.598340 300.379998 738.276374 531.953722 649.466826 1107.162363
1477.947136 1254.932609 282.571623 -1091.394332 -2252.014151 -2744.701437
-2568.615402 -2137.236816 -1965.636829 -2327.494940 -3114.098180 -3960.220305
-4516.575232 -4670.068345 -4574.150179 -4493.051616 -4587.620534 -4800.867597
-4922.956857 -4781.108218 -4402.634649 -4014.118091 -3864.937479 -4008.863033
-4224.793397 -4157.431103 -3582.737437 -2595.311991 -1570.400416 -930.178178
-894.089206 -1390.947911 -2165.709625 -2959.972332 -3615.111353 -4050.854877
-4196.381035 -3974.950341 -3357.282624 -2407.175911 -1248.606342 20.897667
1370.771983 2770.661494 4077.659207 5014.641571 5310.029441 4907.934911
4059.246255 3181.870562 2578.440967 2239.876791 1903.198072 1314.865818
471.171559 -369.206463 -899.280327 -436.824483 -508.966043 -186.846746
512.986602 1146.552018 1202.136950 516.037282 -587.682526 -1530.591989
-1891.131748 -1680.684758 -1298.791854 -1229.287432 -1711.382628 -2607.339189
-3529.834814 -4116.144313 -4256.788400 -4135.977213 -4072.705364 -4279.903393
-4709.075457 -5088.617362 -5128.908328 -4744.050531 -4120.786760 -3575.741727
-3307.925857 -3243.857706 -3105.802834 -2654.386300 -1910.654156 -1175.103703
-825.622398 -1054.547184 -1747.102840 -2579.410732 -3237.714644 -3582.314003
-3652.984960 -3554.585332 -3341.886705 -2986.950589 -2419.958664 -1583.491755
-465.012186 880.509248 2303.927336 3559.828949 4377.021187 4596.290593
4283.511778 3705.330517 3150.253578 2720.505197 2271.454113 1565.677991
520.460909 -667.173421 -1635.665994 -2119.876559 -1947.737958 -1864.291082
-1279.165912 -264.153677 717.688205 1162.584601 907.349728 239.788594
-332.907555 -461.876757 -192.527629 97.079290 -16.911165 -710.171726
-1803.615616 -2892.425179 -3605.955750 -3826.609380 -3736.331850 -3670.340259
-3875.410385 -4331.273171 -4758.516060 -4815.034354 -4347.300570 -3511.964745
-2670.060348 -2128.403013 -1928.056704 -1848.805933 -1625.979298 -1200.262552
-791.726907 -734.694264 -1208.327764 -2081.240544 -2990.046962 -3581.214814
-3724.843170 -3549.370998 -3297.224716 -3129.488154 -3019.373076 -2786.253031
-2223.510883 -1234.136734 92.559117 1493.111750 2630.800094 3251.515734
3318.544345 3032.465875 2694.519152 2485.618717 2323.053073 1925.347935
1058.272107 -227.861571 -1575.557804 -2550.274940 -2942.560863 -2927.053149
-2677.837234 -1846.725049 -574.686574 672.379509 1435.871213 1584.756064
1372.571678 1205.002630 1317.322070 1608.527705 1735.281301 1370.751381
434.430219 -851.913046 -2095.843527 -2955.435672 -3316.824855 -3332.522263
-3302.979498 -3469.145277 -3841.245559 -4180.713307 -4162.827093 -3619.490591
-2687.129191 -1738.023880 -1133.365602 -982.456140 -1097.821225 -1182.881987
-1097.821225 -982.456140 -1133.365602 -1738.023880 -2687.129191 -3619.490591
-4162.827093 -4180.713307 -3841.245559 -3469.145277 -3302.979498 -3332.522263
-3316.824855 -2955.435672 -2095.843527 -851.913046 434.430219 1370.751381
1735.281301 1608.527705 1317.322070 1205.002630 1372.571678 1584.756064
1435.871213 672.379509 -574.686574 -1846.725049 -2677.837234 -2927.053149
-2942.560863 -2550.274940 -1575.557804 -227.861571 1058.272107 1925.347935
2323.053073 2485.618717 2694.519152 3032.465875 3318.544345 3251.515734
2630.800094 1493.111750 92.559117 -1234.136734 -2223.510883 -2786.253031
-3019.373076 -3129.488154 -3297.224716 -3549.370998 -3724.843170 -3581.214814
-2990.046962 -2081.240544 -1208.327764 -734.694264 -791.726907 -1200.262552
-1625.979298 -1848.805933 -1928.056704 -2128.403013 -2670.060348 -3511.964745
-4347.300570 -4815.034354 -4758.516060 -4331.273171 -3875.410385 -3670.340259
-3736.331850 -3826.609380 -3605.955750 -2892.425179 -1803.615616 -710.171726
-16.911165 97.079290 -192.527629 -461.876757 -332.907555 239.788594
907.349728 1162.584601 717.688205 -264.153677 -1279.165912 -1864.291082
-1947.737958 -2119.876559 -1635.665994 -667.173421 520.460909 1565.677991
2271.454113 2720.505197 3150.253578 3705.330517 4283.511778 4596.290593
4377.021187 3559.828949 2303.927336 880.509248 -465.012186 -1583.491755
-2419.958664 -2986.950589 -3341.886705 -3554.585332 -3652.984960 -3582.314003
-3237.714644 -2579.410732 -1747.102840 -1054.547184 -825.622398 -1175.103703
-1910.654156 -2654.386300 -3105.802834 -3243.857706 -3307.925857 -3575.741727
-4120.786760 -4744.050531 -5128.908328 -5088.617362 -4709.075457 -4279.903393
-4072.705364 -4135.977213 -4256.788400 -4116.144313 -3529.834814 -2607.339189
-1711.382628 -1229.287432 -1298.791854 -1680.684758 -1891.131748 -1530.591989
-587.682526 516.037282 1202.136950 1146.552018 512.986602 -186.846746
-508.966043 -436.824483 -899.280327 -369.206463 471.171559 1314.865818
1903.198072 2239.876791 2578.440967 3181.870562 4059.246255 4907.934911
5310.029441 5014.641571 4077.659207 2770.661494 1370.771983 20.897667
-1248.606342 -2407.175911 -3357.282624 -3974.950341 -4196.381035 -4050.854877
-3615.111353 -2959.972332 -2165.709625 -1390.947911 -894.089206 -930.178178
-1570.400416 -2595.311991 -3582.737437 -4157.431103 -4224.793397 -4008.863033
-3864.937479 -4014.118091 -4402.634649 -4781.108218 -4922.956857 -4800.867597
-4587.620534 -4493.051616 -4574.150179 -4670.068345 -4516.575232 -3960.220305
-3114.098180 -2327.494940 -1965.636829 -2137.236816 -2568.615402 -2744.701437
-2252.014151 -1091.394332 282.571623 1254.932609 1477.947136 1107.162363
649.466826 531.953722 738.276374 300.379998 875.598340 1568.832962
2033.063193 2111.090086 2006.705282 2149.889615 2843.538092 3980.317703
5071.764360 5571.520664 5229.619451 4200.519624 2849.877264 1458.395822
81.956039 -1342.897755 -2788.782464 -4040.986996 -4803.460175 -4899.122627
-4381.118102 -3474.876786 -2434.718444 -1458.554602 -712.581076 -382.825525
-638.338151 -1496.194521 -2711.087503 -3829.821937 -4422.375119 -4339.429335
-3801.997019 -3248.751070 -3051.513095 -3304.622607 -3825.750844 -4338.129788
-4675.443286 -4855.280726 -4986.982326 -5112.372691 -5123.507183 -4833.838223
-4153.726165 -3229.986982 -2419.649686 -2080.969104 -2308.853232 -2812.166277
-3057.497264 -2616.912952 -1484.882406 -117.188047 868.008575 1123.664374
810.741501 440.922242 438.522241 774.323907 1254.517363 1931.469899
2585.938829 2815.732870 2524.749158 2065.960216 2010.379260 2701.558250
3952.853852 5141.598883 5629.547979 5172.199971 4002.267168 2559.319963
1130.990156 -283.573264 -1804.201861 -3391.093191 -4735.769725 -5425.396221
-5229.832845 -4261.979535 -2893.443897 -1528.048803 -435.882707 246.923149
427.123921 25.006653 -932.711873 -2196.972455 -3316.013074 -3842.119628
-3601.063848 -2819.922889 -2002.930363 -1634.771036 -1917.199812 -2708.745419
-3677.680772 -4528.633601 -5134.663985 -5505.470131 -5658.862325 -5530.602777
-5012.871527 -4094.921542 -2981.317198 -2060.408257 -1699.782244 -1988.943735
-2623.526428 -3055.006000 -2842.369374 -1968.996617 -877.200414 -163.712547
-144.518676 -623.246196 -1058.724303 -1012.637471 -519.412553 1907.310178
2763.073270 3558.828607 3815.383182 3431.291880 2819.326150 2621.582657
3208.525334 4362.714922 5408.520598 5684.560865 4977.764959 3585.708790
1999.637611 514.069801 -900.567405 -2388.901152 -3899.144192 -5079.501186
-5484.993619 -4909.967274 -3557.271090 -1913.487577 -458.076425 546.431378
1048.024750 1063.230685 588.683842 -335.214965 -1495.031763 -2486.386855
-2890.753675 -2542.229409 -1674.536746 -815.353265 -488.029435 -925.814487
-1985.259439 -3289.021790 -4466.351374 -5314.501156 -5794.738774 -5917.052395
-5646.339384 -4926.605793 -3804.779108 -2534.590702 -1535.373014 -1184.170036
-1562.904993 -2353.778051 -3001.070755 -3067.476907 -2543.304163 -1864.557641
-1594.306504 -1987.074294 -2773.590581 -3353.631561 -3264.192363 -2554.916501
2292.644994 3353.466091 4424.719538 4944.323052 4743.526329 4197.757861
3936.915312 4334.812496 5191.041623 5865.888543 5753.804333 4705.407319
3068.602519 1355.930738 -143.623550 -1474.160319 -2786.825584 -4029.186421
-4862.196498 -4890.206920 -3995.701538 -2479.106974 -886.079358 320.463615
970.995787 1144.263934 968.311120 487.966583 -281.822393 -1204.066633
-1964.126545 -2214.364119 -1824.968292 -1029.677222 -326.629211 -190.031521
-797.630051 -1960.452114 -3280.499521 -4397.031104 -5140.209842 -5509.679050
-5542.847135 -5215.303381 -4470.915422 -3355.204446 -2122.857921 -1191.886578
-929.930578 -1404.142109 -2289.967125 -3047.514432 -3278.976460 -3018.139540
-2716.283220 -2899.141000 -3733.182906 -4841.560524 -5541.705755 -5347.325703
-4349.302922 2521.490246 3701.429104 5024.198633 5876.288039 5995.955741
5650.983041 5388.483544 5560.116548 6017.045627 6225.339486 5695.081014
4356.656098 2580.283004 856.170897 -559.303158 -1724.659692 -2786.878805
-3698.322701 -4166.023024 -3889.390786 -2864.745604 -1470.936260 -250.887792
424.842198 533.996214 299.255592 -61.826964 -491.579715 -1030.208069
-1637.246678 -2106.021002 -2181.647885 -1788.149027 -1154.648589 -709.304264
-807.753642 -1503.200939 -2529.864708 -3498.645148 -4143.095703 -4432.405759
-4490.565810 -4418.417790 -4182.633006 -3667.704784 -2844.124774 -1901.166418
-1208.380894 -1099.798674 -1626.241119 -2475.490060 -3158.457503 -3358.377283
-3187.758074 -3130.519542 -3670.381763 -4865.485810 -6210.110797 -6932.376289
-6537.871217 -5191.780461 2796.303460 3892.131607 5255.752953 6294.142208
6675.099902 6533.407052 6291.991170 6259.419128 6352.617794 6177.104996
5380.103714 3958.456951 2259.213402 696.866254 -539.373405 -1527.720159
-2396.843791 -3088.406424 -3348.123903 -2964.918146 -2031.295833 -968.636723
-273.769515 -196.150836 -613.911753 -1194.148336 -1674.100129 -2013.333494
-2310.467482 -2604.857731 -2779.868216 -2669.082402 -2259.335607 -1783.375757
-1591.840844 -1895.785643 -2592.783774 -3325.145209 -3728.176829 -3674.296523
-3328.415035 -2985.021978 -2827.095228 -2799.034519 -2687.643797 -2338.718684
-1829.542185 -1449.189432 -1487.122887 -1988.327468 -2678.880124 -3151.116002
-3192.893624 -3004.413644 -3096.584502 -3898.123655 -5349.111074 -6816.963461
-7456.635219 -6791.340035 -5086.577268 3328.190664 4086.702412 5185.844554
6141.686134 6603.087365 6581.294580 6360.823226 6192.725092 6055.751023
5694.012714 4878.095176 3635.293650 2237.554196 974.083016 -62.067086
-969.583089 -1835.813787 -2554.599515 -2866.339732 -2601.810270 -1902.603634
-1196.572580 -924.745324 -1243.038499 -1946.347516 -2664.345293 -3143.969442
-3376.799574 -3492.184917 -3557.244377 -3496.115186 -3205.392623 -2738.537369
-2355.901991 -2359.620018 -2838.010980 -3542.454089 -4020.812319 -3921.260614
-3238.316491 -2315.174185 -1603.756505 -1364.095919 -1521.027058 -1769.987634
-1837.066093 -1689.859480 -1540.393071 -1643.650932 -2056.640364 -2562.415365
-2842.181684 -2775.845580 -2621.004783 -2881.838785 -3913.566060 -5546.542373
-7053.683939 -7557.458451 -6628.129184 -4636.569081 4137.319395 4368.026169
4976.220721 5650.064909 6058.503657 6102.274324 5924.153110 5708.691148
5485.541683 5120.998518 4482.359607 3591.098651 2605.784504 1660.761587
740.212312 -267.939478 -1383.721384 -2410.311319 -3026.393717 -3042.367131
-2595.792630 -2096.662662 -1950.153634 -2283.603124 -2899.984453 -3477.283584
-3821.619104 -3954.963985 -3991.652815 -3960.051427 -3765.067591 -3332.569263
-2782.431715 -2432.163891 -2583.727007 -3254.379807 -4086.373412 -4538.931425
-4239.089657 -3235.831686 -1971.152515 -992.300963 -614.367929 -765.640626
-1104.175354 -1298.182729 -1256.760566 -1149.363852 -1217.743079 -1542.373392
-1961.379801 -2221.464996 -2247.161010 -2293.701961 -2810.922119 -4069.411144
-5823.315480 -7313.663891 -7690.001458 -6594.958476 -4482.284334 4902.744753
4579.782910 4704.786978 5137.476029 5556.009408 5738.215366 5677.762555
5490.467496 5254.606755 4951.036390 4530.148391 3992.533497 3372.966591
2648.359794 1698.464640 407.366208 -1162.019057 -2696.296219 -3773.480624
-4136.779523 -3880.404325 -3384.469408 -3046.454234 -3029.725401 -3225.367188
-3426.465519 -3529.802253 -3578.363291 -3632.092692 -3630.094868 -3413.442556
-2908.990301 -2296.039880 -1965.811780 -2259.000234 -3174.113297 -4290.600428
-4994.383921 -4857.764227 -3904.065823 -2573.954647 -1429.758509 -814.303332
-693.913769 -767.558261 -734.642554 -516.787267 -281.413182 -269.928403
-579.007990 -1077.190138 -1532.960062 -1855.476961 -2236.585990 -3035.121847
-4446.467356 -6205.870570 -7603.610599 -7881.675627 -6770.632929 -4762.924240
5070.856073 4369.367742 4289.243280 4788.574238 5487.892014 6001.393682
6163.790316 6034.074028 5758.170597 5447.083958 5144.691083 4840.449758
4458.619128 3834.209132 2754.271240 1101.756156 -982.677408 -3074.355791
-4647.240620 -5363.092076 -5255.165996 -4665.633509 -3994.983605 -3470.670076
-3105.690330 -2833.618440 -2651.117950 -2617.382037 -2727.040427 -2818.925050
-2659.122012 -2160.941969 -1545.851574 -1267.326583 -1711.299343 -2887.165517
-4353.971527 -5455.431292 -5704.525834 -5050.783022 -3858.669125 -2638.176713
-1732.420963 -1170.642826 -756.247953 -292.157859 234.498433 637.612957
684.153747 287.045245 -417.666210 -1179.666295 -1850.657919 -2526.330918
-3467.590863 -4825.796442 -6382.734520 -7554.004712 -7726.969042 -6723.996010
-5027.713027 4235.159590 3477.106540 3621.021340 4607.017356 5909.055953
6937.587119 7375.379686 7260.269425 6847.758188 6412.475636 6114.066810
5947.170758 5741.048180 5202.786133 4032.738070 2104.064156 -388.960075
-2942.902860 -4957.122046 -6028.696184 -6130.678654 -5554.883675 -4684.649144
-3788.148564 -2976.938640 -2305.758364 -1862.042042 -1728.329107 -1857.866511
-2020.976918 -1931.960883 -1490.223405 -932.413952 -734.085759 -1296.828296
-2641.974282 -4342.894481 -5752.456308 -6364.998761 -6065.332345 -5117.276411
-3937.796060 -2837.941374 -1902.083282 -1053.769535 -223.173801 523.613114
988.337576 970.020832 421.166840 -492.069299 -1485.221303 -2348.793478
-3091.088993 -3898.418245 -4916.456063 -6021.019720 -6796.184058 -6797.494231
-5932.270103 -4640.989253 2520.178090 2046.708815 2778.170538 4532.253662
6580.814767 8132.820693 8764.063094 8551.491955 7910.667776 7307.852006
7025.447149 7059.203816 7138.145926 6838.520169 5769.432279 3780.628481
1092.337992 -1753.126946 -4123.564650 -5584.607276 -6060.648333 -5776.585990
-5055.321643 -4144.910512 -3192.129785 -2324.377966 -1700.732765 -1443.434887
-1509.781496 -1657.500919 -1591.003082 -1203.982404 -718.229042 -577.680665
-1150.246645 -2452.191049 -4100.090753 -5522.535780 -6273.558470 -6232.927193
-5584.770230 -4633.815983 -3614.461876 -2616.765322 -1644.823363 -729.487205
3.581190 363.296204 201.384964 -473.940179 -1463.759493 -2465.849843
-3242.993671 -3757.665810 -4159.459170 -4613.056184 -5095.702096 -5351.908345
-5088.643233 -4282.451452 -3327.224713 618.483969 641.936654 2064.943989
4541.349744 7161.092242 8999.313490 9608.470300 9171.986230 8297.033174
7635.479861 7561.240717 8032.689905 8647.825996 8835.440595 8108.019450
6288.496919 3611.520219 633.366725 -2017.283125 -3908.478695 -4933.455526
-5239.258250 -5046.131783 -4517.394159 -3766.077300 -2939.531705 -2247.335340
-1866.004799 -1798.556251 -1840.602793 -1724.745280 -1348.641748 -896.422298
-735.701410 -1156.214011 -2149.949664 -3399.588496 -4474.094625 -5074.333063
-5153.766798 -4858.191943 -4370.146154 -3792.910527 -3145.952042 -2442.000354
-1762.139411 -1265.274709 -1125.391118 -1436.049128 -2137.753318 -3015.411666
-3783.769769 -4228.390132 -4318.332530 -4200.685984 -4059.555683 -3938.605839
-3686.984865 -3111.299381 -2233.759462 -1420.083772 -628.698406 -124.971760
1774.052073 4598.598616 7353.526987 9096.539459 9449.951333 8744.811438
7764.076231 7288.817440 7714.141675 8901.391419 10283.038255 11133.411139
10881.406384 9343.374413 6782.517850 3768.080221 907.772226 -1395.516905
-3026.769075 -4061.662553 -4601.717162 -4690.505626 -4365.011279 -3756.955953
-3107.648912 -2648.467176 -2443.421407 -2347.210472 -2138.472530 -1726.152888
-1250.208747 -983.608286 -1116.039792 -1602.981856 -2203.840237 -2667.267032
-2901.440841 -2994.573551 -3090.448291 -3243.835676 -3380.264274 -3379.927623
-3200.360533 -2934.185395 -2764.237048 -2857.254673 -3267.080190 -3896.562563
-4531.178356 -4931.187684 -4946.863348 -4597.127415 -4049.730833 -3493.147550
-2982.192656 -2393.297919 -1564.022901 -531.315657 345.813887 -825.168764
-85.255643 1862.144124 4521.857393 6944.970816 8287.470502 8299.383224
7443.066854 6601.745983 6586.830164 7730.577820 9752.553157 11918.773333
13380.541745 13528.710203 12215.989237 9763.541139 6764.701290 3799.331565
1220.472503 -876.493426 -2523.036172 -3721.787551 -4405.599354 -4533.549017
-4211.113929 -3694.724071 -3250.898038 -2985.433265 -2798.137952 -2509.418759
-2046.302058 -1518.465867 -1117.003581 -935.452726 -886.090481 -794.159224
-583.524097 -378.677506 -422.451733 -875.699876 -1670.682032 -2541.721558
-3205.067499 -3542.349529 -3653.359271 -3757.880349 -4035.474261 -4514.176158
-5061.345424 -5459.617051 -5518.076485 -5168.999749 -4506.714929 -3736.444788
-3041.536758 -2446.188834 -1791.012990 -883.021107 262.490402 1291.073020
-310.359775 308.138065 1875.340825 3975.962598 5814.412227 6709.805460
6532.166027 5795.329255 5363.293657 5967.469125 7817.636621 10498.608713
13170.337584 14943.554401 15244.128894 14006.905712 11628.253722 8723.210021
5831.074196 3235.699551 985.422749 -944.192338 -2500.981194 -3549.518025
-4000.394477 -3939.998263 -3621.935565 -3310.219558 -3107.554317 -2922.446843
-2602.426465 -2104.854154 -1541.924364 -1059.832738 -677.542931 -256.918586
347.077352 1086.833270 1668.052723 1718.024281 1055.922079 -152.994068
-1487.675235 -2537.346182 -3140.997290 -3433.811242 -3693.697575 -4122.804237
-4717.533105 -5289.070486 -5589.655063 -5455.031607 -4892.310270 -4079.921838
-3276.453295 -2670.129036 -2248.644348 -1793.130606 -1044.867611 38.657760
1134.394285 123.576620 328.851820 1280.237310 2706.680882 4010.570683
4671.596358 4615.737259 4295.229189 4431.926313 5594.197041 7861.823248
10755.699660 13447.566954 15124.008853 15320.519443 14072.843981 11829.329908
9189.027938 6620.563915 4320.918485 2275.695043 440.124437 -1122.204926
-2257.296756 -2865.042442 -3022.595100 -2957.928293 -2886.024529 -2854.549076
-2743.220368 -2417.684959 -1888.412412 -1315.684989 -849.999165 -465.160819
36.457357 822.809263 1805.701592 2607.087437 2782.094033 2138.062722
894.181253 -451.650032 -1448.186784 -1961.625361 -2202.044656 -2513.993559
-3107.689139 -3920.480557 -4675.012088 -5060.936804 -4912.674504 -4292.813369
-3457.520798 -2727.392506 -2316.389702 -2200.416849 -2117.809523 -1741.889556
-946.516657 21.216231 -107.051704 -386.288578 -21.448782 865.198475
1860.366741 2563.067438 2882.317567 3116.440387 3764.568981 5201.458180
7420.458383 9988.741684 12226.680025 13506.459659 13516.265879 12363.688280
10476.324436 8363.536079 6379.858078 4626.796166 3034.715165 1537.727170
190.048437 -868.786627 -1553.434531 -1932.581014 -2181.338642 -2422.082948
-2606.507372 -2563.804274 -2183.258278 -1559.849312 -950.080042 -558.435612
-345.701143 -51.022530 565.539399 1462.139023 2275.451443 2561.684930
2133.613142 1216.907251 293.089334 -247.590735 -371.070888 -387.097782
-689.869461 -1461.894464 -2550.683986 -3575.410147 -4158.931175 -4127.838639
-3582.980538 -2834.189866 -2246.991099 -2064.498775 -2277.028306 -2616.468802
-2713.390767 -2354.538997 -1675.679113 -867.993259 -1439.943092 -1444.476145
-893.649658 -49.659694 778.889240 1458.366460 2108.160762 2991.859886
4309.716395 6032.698166 7874.239495 9405.696883 10246.458372 10229.992594
9463.646845 8252.857894 6932.511796 5705.480478 4588.053856 3489.280336
2350.368237 1223.484919 225.536604 -579.357421 -1242.474406 -1861.431704
-2437.275791 -2806.952488 -2747.991727 -2189.290578 -1338.794052 -585.600977
-227.515313 -245.322230 -326.789162 -136.208684 393.099854 996.065705
1301.574578 1154.134989 753.344246 489.312095 612.345907 1012.521848
1286.818520 1033.125496 138.508447 -1144.225638 -2359.203963 -3109.536019
-3246.105624 -2901.072454 -2392.777080 -2072.903324 -2173.290936 -2695.850730
-3396.783957 -3905.647679 -3949.304204 -3552.050168 -1382.437308 -1892.359049
-2024.879767 -1727.175253 -1120.710886 -395.982250 318.582611 1015.084640
1766.800624 2640.189577 3626.439816 4628.537498 5498.439008 6098.375489
6358.007422 6301.200464 6023.842227 5628.540553 5156.756472 4571.848099
3811.834057 2867.993170 1814.128755 753.155591 -266.848363 -1270.973166
-2269.597687 -3139.429510 -3610.358828 -3422.562521 -2557.446755 -1343.826464
-311.466425 131.155798 -46.023933 -509.988223 -841.622367 -845.297715
-638.439892 -464.749790 -417.668718 -333.381494 47.924301 800.089412
1666.055457 2187.733306 2011.816822 1129.835396 -123.505262 -1289.647860
-2045.200181 -2331.260372 -2314.657554 -2260.796652 -2412.047060 -2904.438227
-3712.137589 -4629.285882 -5333.552133 -5548.555295 -5229.726885 -857.714953
-977.338071 -1114.594302 -1173.868254 -1108.644606 -918.228807 -627.894529
-279.156102 76.574706 399.980988 696.830989 1030.182024 1487.629544
2119.191118 2891.755887 3693.478448 4378.734869 4815.870835 4912.205736
4622.884422 3960.741314 3002.292906 1864.855635 649.684458 -605.404135
-1902.347971 -3181.110828 -4224.865372 -4691.386137 -4305.796518 -3098.759278
-1492.823772 -125.232504 500.489155 289.533221 -444.387981 -1240.872275
-1796.210670 -2071.788939 -2158.129998 -2064.991727 -1660.399842 -822.847848
346.139358 1471.842088 2098.532569 1982.034997 1244.831474 271.061308
-564.589220 -1117.141566 -1492.541328 -1901.202526 -2495.233091 -3307.056585
-4281.030257 -5310.501720 -6231.904979 -6822.037707 -6873.342580 -6339.815430
823.705536 1228.504015 1055.100420 448.165553 -335.890806 -1031.767481
-1473.076173 -1655.985891 -1711.066609 -1785.231225 -1906.233919 -1930.138502
-1620.271924 -808.282929 475.381945 1989.389095 3386.293687 4356.237814
4725.467356 4477.933400 3720.559234 2624.497927 1359.554521 35.866843
-1315.743802 -2692.025594 -4008.993715 -5022.226859 -5377.903462 -4812.507854
-3382.782157 -1540.808460 44.372087 826.649005 654.713380 -210.310283
-1319.792107 -2309.200336 -3010.900590 -3370.665802 -3315.074020 -2743.957557
-1670.161572 -351.663276 760.628096 1271.292359 1098.958180 521.153288
-48.826834 -378.786667 -573.606675 -955.837378 -1788.497062 -3074.316089
-4573.216247 -5978.514400 -7072.998205 -7747.262233 -7924.801748 -7531.093859
-6576.810856 2896.975286 3719.223660 3402.763723 2156.425628 459.951411
-1140.290401 -2264.586372 -2842.229428 -3074.747453 -3236.898874 -3445.777566
-3558.866035 -3273.471426 -2354.063304 -824.027454 1006.892164 2683.396572
3807.004593 4176.828879 3814.806773 2902.034198 1683.054071 377.526835
-881.441975 -2061.513090 -3177.710032 -4187.667657 -4910.170929 -5058.585455
-4410.152204 -3011.494232 -1256.565466 256.518947 1017.706403 850.525369
-52.366804 -1299.872973 -2520.851636 -3466.616114 -3974.658983 -3913.206265
-3226.400578 -2058.671939 -804.202471 44.903583 194.509397 -238.346590
-799.233948 -1039.315258 -873.526645 -665.380089 -961.596697 -2082.299843
-3883.528938 -5856.650002 -7452.996041 -8362.586346 -8558.258404 -8145.503196
-7216.252740 -5856.465028 4158.600309 5144.573641 4631.756105 2889.761851
574.702024 -1555.368524 -2971.305625 -3574.613984 -3652.200622 -3614.452431
-3690.559095 -3784.234613 -3577.143449 -2790.258189 -1409.877177 270.814926
1798.705546 2775.922593 3007.736657 2528.002299 1535.761828 304.239942
-903.945088 -1907.742582 -2649.207823 -3174.328047 -3545.039906 -3735.934011
-3607.841480 -3007.218358 -1932.699980 -632.603561 466.895237 970.913999
715.788634 -177.461232 -1407.703173 -2644.857844 -3611.003300 -4082.554515
-3903.578688 -3076.770928 -1871.123949 -795.920267 -362.123364 -749.372569
-1638.185964 -2391.418816 -2503.326740 -1994.309936 -1435.440585 -1559.442103
-2739.140140 -4719.954223 -6789.970529 -8230.993772 -8699.541729 -8286.625012
-7292.029814 -5965.647826 -4439.844984 3725.214066 4638.754835 4015.243159
2148.459482 -234.153975 -2299.056921 -3486.662855 -3735.840428 -3423.462916
-3063.977471 -2968.698456 -3084.320138 -3096.085024 -2693.949901 -1801.660580
-624.708752 477.533970 1175.691534 1291.056923 819.833455 -97.038960
-1214.497802 -2235.989554 -2899.715986 -3081.843327 -2849.336286 -2404.083183
-1941.205691 -1526.412567 -1093.090750 -560.459887 33.315029 502.861190
617.464222 245.552056 -570.959649 -1647.170590 -2731.903085 -3560.491766
-3885.509363 -3546.231858 -2596.719768 -1400.518919 -547.330999 -551.033255
-1492.235286 -2886.379631 -3944.200399 -4096.733247 -3416.387131 -2600.893458
-2501.001432 -3524.933240 -5353.788374 -7163.671819 -8165.205649 -8051.239734
-7055.570494 -5655.675529 -4215.851472 -2856.867498 1555.422922 2301.385566
1775.240509 232.791971 -1653.936072 -3123.403581 -3700.725895 -3406.870787
-2679.011244 -2062.901414 -1883.607135 -2101.811310 -2419.315992 -2522.044402
-2275.871521 -1763.512199 -1190.296485 -768.298880 -656.122687 -942.405169
-1618.010621 -2526.793583 -3357.477690 -3744.098422 -3454.428062 -2544.321409
-1349.295009 -298.024679 326.169506 506.909591 426.575442 285.191339
156.287848 -26.931238 -380.592465 -967.743243 -1749.124109 -2582.819086
-3244.786977 -3478.411687 -3107.041987 -2192.799713 -1128.952956 -527.407555
-885.529754 -2219.874930 -3955.659672 -5226.336006 -5431.743241 -4666.315038
-3679.866005 -3366.192778 -4137.789176 -5642.228309 -7019.119725 -7488.296500
-6826.520819 -5409.214930 -3850.848856 -2572.274964 -1627.358316 -1593.789969
-957.720150 -1160.913113 -2048.761231 -3104.038409 -3736.348172 -3615.107827
-2839.581476 -1845.076019 -1121.180094 -938.094828 -1251.804841 -1812.906327
-2358.400014 -2735.805387 -2904.357574 -2878.074540 -2705.651415 -2503.538454
-2464.350210 -2763.343004 -3393.556397 -4069.684541 -4328.462253 -3804.968589
-2501.459509 -839.673240 562.585297 1242.113855 1126.667967 510.745254
-178.687455 -641.613375 -826.399541 -880.521154 -1011.277278 -1354.644289
-1899.534509 -2474.751603 -2808.937442 -2674.704639 -2074.675839 -1345.874414
-1049.496633 -1640.921037 -3111.505847 -4885.632548 -6119.218296 -6245.551274
-5385.394771 -4293.352187 -3843.165066 -4412.466059 -5619.764864 -6605.805679
-6639.582920 -5594.190008 -3961.102751 -2441.183914 -1461.662107 -981.092800
-306.409418 -962.157221 -2158.432527 -3778.515971 -5327.120928 -6164.699523
-5942.890925 -4914.168008 -3833.961269 -3469.663709 -4052.779412 -5088.486055
-5687.390668 -5192.228515 -3646.622099 -1772.693497 -491.162283 -341.349812
-1197.876996 -2432.232031 -3347.364794 -3564.667523 -3141.147745 -2417.995335
-1762.916565 -1375.918049 -1232.045862 -1142.861584 -885.879682 -351.856270
349.107121 892.786654 893.188764 143.020946 -1208.911636 -2688.536781
-3748.364544 -4083.583483 -3791.250405 -3259.774842 -2878.340683 -2787.582565
-2845.607564 -2801.866362 -2512.494704 -2024.270947 -1490.953997 -1033.377502
-682.889471 -443.682190 -381.519840 -618.135907 -1207.651999 -2001.266790
-2645.496196 -2763.900506 -2217.175002 -1250.700650 -398.393736 -179.223753
-776.145508 -1232.918261 -2209.835339 -3532.937542 -5046.112170 -6300.693977
-6751.553633 -6141.936031 -4779.498317 -3433.871433 -2862.223520 -3281.969054
-4192.076970 -4705.579537 -4171.633998 -2640.691350 -842.030403 294.600339
219.736910 -946.120998 -2561.667343 -3885.453773 -4457.278108 -4229.514203
-3454.059912 -2476.266454 -1578.543148 -916.710075 -518.008614 -310.401612
-183.059264 -72.691204 -28.376035 -190.620863 -674.579494 -1437.810647
-2249.405839 -2807.841445 -2929.320157 -2659.849351 -2221.758916 -1842.562141
-1608.736679 -1454.972194 -1273.895811 -1030.318199 -777.949058 -583.852384
-457.717931 -369.848193 -339.234131 -485.313549 -955.679879 -1758.092111
-2635.050240 -3118.005740 -2773.894006 -1502.379238 319.953100 1968.980545
2722.831164 2233.944546 -2696.771398 -3896.089875 -5177.751828 -6382.229392
-7158.142274 -7097.409940 -6047.080137 -4344.820516 -2728.027818 -1907.910328
-2091.117654 -2817.727064 -3269.519670 -2845.233525 -1587.966646 -158.475662
611.150342 249.925255 -1096.816270 -2815.606908 -4210.243827 -4838.126297
-4620.079791 -3749.255460 -2540.922817 -1329.020108 -410.226043 14.075671
-94.211433 -586.891142 -1201.725591 -1702.320180 -1988.384440 -2096.395003
-2104.829154 -2038.861869 -1858.691911 -1527.083538 -1075.395024 -597.470227
-181.464831 145.577247 403.330106 595.705382 676.321573 588.116819
338.670321 23.144270 -249.606053 -470.936167 -769.815838 -1306.670927
-2082.795042 -2819.249993 -3033.581831 -2305.949377 -579.822383 1702.509651
3737.778276 4715.654620 4201.014193 -4376.779936 -5565.109205 -6560.600343
-7249.379906 -7426.661981 -6853.165894 -5474.533462 -3609.675289 -1887.930152
-907.335996 -841.214409 -1306.484774 -1627.858150 -1322.501668 -447.541502
445.726693 704.549070 13.936657 -1424.168319 -3053.365930 -4296.020729
-4808.362122 -4534.604634 -3621.379811 -2327.355702 -988.891646 10.199987
338.486783 -128.118421 -1206.716507 -2466.220838 -3432.210506 -3807.287144
-3565.348671 -2881.995407 -1984.846017 -1042.614609 -145.829939 657.051653
1332.064736 1861.550002 2246.016306 2479.405771 2518.145605 2292.415469
1773.664007 1044.787305 293.489241 -294.004017 -665.268126 -941.880065
-1309.630070 -1824.962628 -2288.175200 -2302.556596 -1509.564192 140.392537
2258.410262 4124.944239 4991.586468 4423.581203 -5721.579087 -6641.560883
-7150.732692 -7221.968771 -6826.343523 -5902.452278 -4471.403901 -2773.066099
-1243.935439 -289.816728 -11.299672 -120.145210 -148.592315 191.192010
778.127283 1167.346269 920.714332 -76.881340 -1545.442029 -3000.395616
-4024.190594 -4415.856496 -4165.465793 -3362.218310 -2166.801237 -859.393900
147.273824 431.365791 -212.265997 -1605.216268 -3226.420570 -4458.930974
-4883.199088 -4429.433215 -3319.545788 -1883.172966 -394.501712 984.242365
2172.648510 3126.712847 3820.079760 4239.716522 4371.188646 4182.215704
3639.362651 2767.706175 1707.086756 696.007003 -36.366229 -403.885716
-515.117321 -585.994835 -764.493051 -994.839786 -1028.611785 -587.762921
421.663573 1781.775203 3005.409945 3535.714743 3005.952661 -6237.523615
-6758.924121 -6750.758202 -6280.046336 -5487.139894 -4472.576325 -3305.692203
-2104.857194 -1058.651850 -326.229157 99.143980 411.583374 838.555806
1422.031633 1929.560238 1994.242030 1385.125403 190.841975 -1228.425077
-2467.025398 -3281.929181 -3627.846413 -3541.521187 -3036.063217 -2134.282400
-1004.210772 -28.490484 322.520680 -234.792509 -1577.153542 -3191.866684
-4436.119172 -4858.494842 -4369.703092 -3183.165356 -1620.349473 54.919993
1680.570941 3149.521538 4361.933001 5227.412614 5694.681288 5760.574695
5448.535726 4793.017611 3861.650466 2795.510975 1809.478943 1118.561798
825.843788 856.382796 998.327523 1033.470086 870.865113 594.305290
395.087621 435.551173 726.352768 1087.577268 1219.014971 852.600881
-5749.050924 -5957.738674 -5614.329884 -4841.692835 -3904.606800 -3031.997088
-2327.561980 -1790.338952 -1367.936925 -973.513878 -482.769607 221.849437
1143.373526 2082.684456 2684.591710 2634.240425 1874.841755 668.487354
-564.459247 -1505.240476 -2085.444488 -2413.889418 -2573.235022 -2495.761817
-2047.803505 -1245.781298 -386.790570 61.894952 -241.727814 -1261.254512
-2574.226157 -3616.254928 -3988.179409 -3608.995290 -2644.651222 -1323.441473
192.470812 1802.570065 3390.982844 4789.371644 5827.079595 6415.522637
6581.038800 6418.432136 6017.690123 5436.121683 4733.245924 4017.236729
3438.772634 3120.212735 3071.943273 3164.490035 3184.117227 2940.588259
2364.545154 1542.639189 673.728633 -33.179314 -469.946734 -687.307701
-854.725657 -4436.457771 -4595.168989 -4242.489491 -3485.156834 -2642.335215
-2030.370811 -1792.661508 -1858.379456 -2005.293683 -1959.962877 -1499.680964
-553.262811 722.079982 1952.264542 2695.561970 2680.597778 1980.489613
976.772937 112.443226 -390.722137 -630.378054 -861.862094 -1221.424297
-1580.831948 -1664.677291 -1326.746809 -736.081174 -298.837311 -371.715550
-1001.437087 -1896.798904 -2637.959796 -2936.678484 -2745.044773 -2166.207058
-1294.030648 -144.412760 1275.889244 2860.799265 4387.717696 5623.916797
6463.513678 6971.083646 7294.834671 7529.219520 7645.941715 7545.194085
7173.587508 6604.339560 6013.488147 5570.469723 5322.001633 5147.591267
4816.576058 4117.686140 2992.173774 1594.435389 235.250891 -772.974179
-1281.253363 -1368.932392 -2671.017531 -3069.795649 -3031.783525 -2572.852559
-1993.162121 -1654.146131 -1751.277025 -2213.870622 -2752.998920 -3000.774023
-2674.183050 -1713.541559 -345.413952 983.230128 1808.924408 1905.759089
1426.039455 804.186220 462.478952 522.659372 745.144593 748.452812
334.068212 -348.448643 -928.728295 -1121.612647 -951.631850 -714.897789
-727.593361 -1084.791106 -1623.141721 -2086.786014 -2322.526641 -2330.902931
-2157.565546 -1764.093458 -1023.789309 149.424822 1671.113349 3294.142125
4762.812715 5981.753287 7049.461531 8124.339961 9236.555138 10204.727673
10729.182070 10593.439636 9826.664126 8713.588502 7645.970769 6908.833554
6527.561931 6262.523031 5756.461580 4756.396412 3284.011394 1646.900077
272.085072 -539.538212 -773.968030 -835.171714 -1623.825163 -2079.564218
-2082.525259 -1857.579712 -1768.859839 -2062.402738 -2718.685073 -3470.233944
-3940.909525 -3828.140434 -3056.242921 -1838.424324 -599.831459 232.156702
472.173708 295.934104 124.884440 327.560892 943.373071 1642.163291
1962.319213 1649.354033 832.843443 -88.909463 -748.750396 -1046.647536
-1147.635282 -1281.870500 -1545.430735 -1868.324901 -2139.685590 -2334.620067
-2506.640586 -2662.551625 -2664.790539 -2282.270041 -1360.753568 42.642681
1693.462517 3362.086175 4993.742082 6709.804065 8629.186798 10656.851937
12421.722345 13433.149326 13360.257661 12249.705165 10540.143667 8861.164866
7728.756170 7300.399291 7317.377582 7265.913075 6675.383898 5391.498313
3663.688076 1987.357688 797.423173 217.565447 724.027469 -384.618828
-1303.077886 -1777.010826 -1928.562566 -2084.335769 -2513.952540 -3255.629899
-4103.828525 -4726.569558 -4834.455243 -4327.993012 -3363.310800 -2292.657515
-1483.434460 -1101.166454 -999.491970 -818.959547 -253.446734 699.397104
1699.036638 2278.072371 2156.058148 1413.795869 405.650596 -499.874452
-1134.840566 -1549.964376 -1869.783014 -2150.241124 -2367.799277 -2515.728659
-2671.653234 -2939.446285 -3312.367008 -3602.117282 -3526.982553 -2898.640783
-1742.914808 -241.300038 1455.565700 3367.004872 5632.339946 8295.879783
11103.375358 13494.398554 14833.216214 14745.350088 13350.169321 11245.488015
9247.785564 8022.155584 7785.186800 8224.535021 8677.785140 8488.418961
7357.433239 5493.528722 3466.634761 1850.800099 889.152804 1648.983256
452.067097 -728.644707 -1544.018518 -2016.390924 -2405.345038 -2961.535561
-3748.543906 -4614.735541 -5286.955786 -5512.409993 -5184.961834 -4409.359097
-3466.785732 -2675.799977 -2208.861117 -1982.420301 -1717.248208 -1150.533888
-253.666150 713.915326 1365.291994 1440.735024 961.242115 174.942225
-635.660116 -1314.909567 -1848.164488 -2263.412422 -2551.361290 -2690.041753
-2729.624145 -2817.321463 -3101.428592 -3587.124393 -4084.437182 -4314.001366
-4086.306692 -3392.942172 -2326.145445 -908.207966 991.163669 3540.124400
6701.703842 10062.783045 12902.734918 14498.511057 14491.124842 13093.108651
11016.249688 9159.011025 8210.188607 8351.815598 9193.068769 9970.271509
9932.187626 8728.790279 6592.563419 4193.238287 2238.252955 1067.406434
1599.839360 552.817083 -637.202793 -1579.593829 -2224.486580 -2759.402167
-3384.911929 -4149.329693 -4923.674989 -5484.921510 -5633.427783 -5290.937940
-4551.088463 -3659.122867 -2909.021997 -2492.471952 -2388.798645 -2384.141612
-2224.633745 -1799.675383 -1216.979107 -713.912441 -483.670945 -559.876989
-840.126577 -1199.700692 -1575.357024 -1950.137085 -2284.557253 -2496.239130
-2530.151670 -2449.879969 -2438.634407 -2678.740647 -3203.803741 -3858.509462
-4406.802162 -4686.563773 -4660.294372 -4312.781360 -3506.685247 -1969.371185
521.120567 3869.547724 7535.623350 10684.306192 12555.129068 12833.366618
11804.696917 10214.925774 8922.607503 8520.019759 9085.506467 10161.547774
10970.170581 10789.343936 9328.285650 6901.791720 4276.062282 2243.218730
1174.218543 440.507975 -364.071137 -1383.609162 -2227.061868 -2816.043369
-3295.878928 -3823.096122 -4414.433641 -4938.042346 -5205.012483 -5076.615180
-4535.248769 -3708.015579 -2840.199007 -2212.754149 -2021.130396 -2275.610299
-2794.560611 -3308.065200 -3605.262061 -3622.289671 -3419.773677 -3093.934586
-2712.729393 -2323.750100 -1994.061532 -1807.580690 -1801.149017 -1905.382888
-1973.055131 -1897.279242 -1721.560427 -1632.155323 -1824.562876 -2356.826230
-3119.781275 -3942.596313 -4716.585979 -5399.273153 -5884.959411 -5882.231562
-4966.957329 -2837.435199 395.254485 4117.871668 7435.814917 9589.478398
10311.587920 9918.089588 9105.431873 8593.635835 8802.428290 9687.301787
10774.702264 11375.256478 10909.076160 9220.169589 6713.946783 4195.548066
2448.121058 1784.666671 -1549.133579 -2218.669166 -3028.803305 -3604.654649
-3890.421574 -4051.799244 -4250.016111 -4489.717113 -4628.302666 -4492.631822
-3996.241199 -3192.686379 -2264.235221 -1469.518692 -1064.828542 -1212.541863
-1909.945583 -2981.743610 -4149.464307 -5137.527677 -5751.135309 -5894.135658
-5552.928632 -4792.730782 -3772.731812 -2734.501444 -1921.873571 -1460.208925
-1288.622030 -1219.724492 -1097.219154 -926.182389 -864.203437 -1083.713275
-1634.757763 -2433.919483 -3375.258284 -4428.487288 -5594.561173 -6737.640634
-7465.531273 -7229.386213 -5636.711960 -2768.002351 756.388760 4044.109566
6372.189188 7518.192228 7789.406024 7774.116006 8000.834417 8695.341060
9715.321828 10638.227666 10947.407682 10269.638261 8596.452278 6373.566355
4348.804181 3192.563573 3089.563106 -3680.718675 -4451.646411 -5134.719455
-5369.137780 -5172.246055 -4807.606318 -4512.430898 -4318.765806 -4074.044585
-3595.341977 -2817.833022 -1845.865150 -906.976679 -261.635844 -116.683246
-565.110250 -1561.518532 -2938.121556 -4453.152435 -5845.910514 -6873.957011
-7335.482487 -7104.466403 -6191.219647 -4791.284153 -3256.125645 -1959.390450
-1123.931509 -732.438502 -597.422128 -539.135211 -524.981174 -657.408552
-1037.928904 -1651.847031 -2393.492608 -3201.687276 -4146.176863 -5335.866197
-6696.771266 -7827.238781 -8114.413876 -7086.465315 -4756.473427 -1686.330617
1299.854515 3558.217064 4920.506757 5668.735208 6259.154471 7018.303868
7993.959124 8987.619194 9680.007683 9766.130042 9082.092755 7722.810442
6092.831670 4792.308416 4315.775991 4710.159035 -5189.856292 -6283.515499
-6957.925737 -6862.440766 -6130.064875 -5187.828984 -4408.216885 -3880.605543
-3435.298049 -2844.001107 -2017.418602 -1070.106690 -246.028380 213.209055
168.642862 -388.023388 -1367.285736 -2636.134224 -4052.674194 -5460.470596
-6658.634529 -7396.417863 -7437.303330 -6683.065193 -5277.964162 -3595.286028
-2080.197146 -1039.174217 -524.320975 -394.402568 -488.972185 -757.107928
-1232.463582 -1901.542444 -2623.982416 -3215.112438 -3628.416615 -4046.487341
-4744.827644 -5802.209990 -6904.126846 -7446.401039 -6906.112509 -5209.770351
-2809.018456 -399.619130 1500.411055 2800.977493 3765.148224 4719.907273
5802.207610 6907.594186 7811.951596 8317.630938 8320.790050 7820.902228
6944.339006 5981.279894 5340.849269 5351.782046 5989.444096 -5700.667603
-7197.317113 -7923.816477 -7548.825007 -6348.340097 -4942.694226 -3857.704889
-3238.232554 -2875.248102 -2458.638394 -1833.648372 -1089.161312 -461.178418
-161.307962 -260.985905 -693.370861 -1343.645680 -2144.330186 -3098.587008
-4211.368719 -5381.859471 -6353.334786 -6789.472436 -6454.129155 -5377.582978
-3879.042400 -2411.509928 -1333.276165 -771.577753 -664.948865 -914.114253
-1480.157614 -2334.405839 -3329.761264 -4165.167474 -4539.640223 -4396.407123
-4029.295627 -3906.107944 -4306.828609 -5062.807046 -5630.682551 -5466.925485
-4413.105623 -2787.082761 -1119.813615 231.801151 1281.230778 2288.422789
3464.001532 4771.461429 5972.382140 6827.442378 7249.329555 7294.067627
7058.812162 6632.743283 6150.550304 5842.925782 5946.956213 6483.951021
-5452.536856 -7252.721671 -7989.029675 -7374.795632 -5835.342003 -4167.664934
-3018.527860 -2552.893933 -2494.083997 -2431.672407 -2134.010655 -1657.101597
-1226.895483 -1031.394622 -1090.412160 -1282.609619 -1484.435770 -1699.950470
-2074.404736 -2771.872114 -3801.016969 -4923.463037 -5733.482192 -5876.715126
-5264.094826 -4127.880236 -2880.155172 -1885.556297 -1320.447857 -1202.240396
-1511.842937 -2250.799068 -3356.764617 -4572.730563 -5453.172125 -5587.140732
-4901.476378 -3782.500246 -2864.150527 -2604.080091 -2968.816558 -3482.480855
-3600.789428 -3103.223379 -2189.753212 -1231.189169 -418.952230 372.436840
1409.365131 2797.214765 4339.526149 5676.412512 6555.744601 6982.360469
7129.761298 7136.107206 7005.474937 6705.115184 6328.896437 6114.150274
6243.902937 -5063.880743 -6944.902108 -7571.350586 -6733.003577 -4987.142280
-3249.926699 -2218.691691 -2025.790119 -2309.207266 -2572.724205 -2537.854424
-2256.612859 -1966.259714 -1848.563795 -1889.238982 -1925.866158 -1822.899603
-1625.197882 -1564.979199 -1906.624075 -2734.674854 -3840.755791 -4804.587619
-5227.364992 -4959.992963 -4167.924695 -3198.479268 -2369.064440 -1845.190710
-1677.896426 -1910.684674 -2600.209475 -3695.422655 -4896.333791 -5685.735297
-5598.661707 -4562.158412 -3020.598551 -1695.928056 -1127.309937 -1335.401134
-1871.247272 -2196.642008 -2071.329478 -1633.771796 -1145.672978 -668.459023
16.882902 1179.215065 2826.627480 4619.725748 6097.547290 7009.505614
7451.372512 7694.201976 7886.294959 7921.676073 7598.756215 6904.961745
6133.162693 5688.780338 -4986.451198 -6706.444727 -7100.312560 -6056.729649
-4226.144582 -2563.254696 -1732.198621 -1783.724744 -2273.711922 -2665.816056
-2695.739846 -2462.264829 -2244.131021 -2231.362448 -2382.606308 -2493.109271
-2394.186995 -2118.981126 -1906.121969 -2035.724590 -2615.031239 -3471.233769
-4236.303050 -4569.674771 -4360.162720 -3763.425588 -3061.571843 -2473.563050
-2075.188106 -1873.582697 -1924.960312 -2337.222793 -3119.215102 -4019.676897
-4558.158421 -4302.923784 -3211.238506 -1740.567121 -591.773267 -248.778192
-668.216965 -1364.308886 -1807.313255 -1792.980287 -1480.769624 -1105.948107
-665.027791 114.764615 1491.420907 3386.416776 5346.569640 6848.068202
7677.354947 8044.037984 8323.936496 8671.715266 8864.880730 8529.028332
7541.757217 6242.027851 5237.942160 -5092.993437 -6480.024188 -6588.885780
-5408.531504 -3630.292828 -2165.747861 -1572.872775 -1789.160909 -2308.556182
-2611.337171 -2511.272081 -2199.781300 -2016.865330 -2162.446919 -2563.444252
-2964.898522 -3145.530188 -3084.946939 -2964.049708 -3009.375614 -3304.298306
-3711.198850 -3965.173277 -3869.029802 -3437.962411 -2878.901134 -2423.692037
-2159.871990 -2006.077450 -1847.497931 -1692.497553 -1682.070740 -1922.033322
-2295.098781 -2462.513411 -2109.232992 -1248.026646 -301.814128 155.135728
-180.404811 -1098.658500 -2027.253793 -2454.576070 -2268.430914 -1729.320536
-1128.451933 -465.881114 541.259186 2127.403237 4145.921157 6071.920077
7370.115575 7909.579286 8045.118618 8275.801644 8775.055380 9213.190900
9042.029511 8003.678608 6423.321511 5026.213821 -4765.451683 -5754.542431
-5624.685435 -4443.984950 -2891.129013 -1771.275315 -1489.911632 -1859.727905
-2336.077273 -2457.689875 -2154.322019 -1728.800904 -1581.122199 -1910.462519
-2604.285556 -3357.304540 -3898.027549 -4148.118228 -4214.322891 -4244.614600
-4275.185033 -4192.824543 -3843.305450 -3197.378614 -2431.132930 -1836.898903
-1618.700020 -1733.808769 -1919.801892 -1897.276030 -1582.647734 -1126.800294
-746.028493 -505.641900 -271.066658 110.866512 568.170372 753.812780
288.104793 -885.890553 -2352.310086 -3446.377385 -3696.237814 -3119.158513
-2121.127915 -1096.047003 -91.027866 1156.772463 2853.218984 4808.356725
6471.355971 7342.890066 7405.952974 7171.852656 7266.395267 7894.176059
8643.835850 8815.044667 8002.621954 6452.980020 4900.711160 -3444.603621
-4064.617114 -3812.011249 -2799.246866 -1650.873618 -1033.143276 -1185.480325
-1800.927511 -2310.863705 -2323.905837 -1885.211164 -1395.839623 -1297.168538
-1773.787925 -2672.553330 -3652.060363 -4417.815124 -4867.987226 -5068.851898
-5113.061560 -4992.835329 -4597.198490 -3838.931181 -2806.376553 -1800.211300
-1191.975542 -1183.312926 -1643.352334 -2164.608784 -2316.358521 -1912.912006
-1094.883700 -174.635150 603.123050 1168.832827 1523.602707 1560.170054
1034.706367 -226.565761 -2051.893564 -3861.004736 -4941.824980 -4888.893387
-3849.642204 -2361.477982 -911.098464 403.149819 1813.494923 3498.121901
5246.935593 6520.075979 6881.117645 6424.003794 5785.879073 5687.224524
6362.219882 7358.184082 7882.761749 7419.367454 6111.678939 4620.323707
-1200.728519 -1536.355713 -1281.919020 -559.756218 79.009847 104.684547
-573.959131 -1548.822273 -2231.763482 -2285.647353 -1840.665820 -1363.544700
-1314.203740 -1855.272635 -2800.757479 -3794.100467 -4552.179339 -4998.317154
-5216.584908 -5296.908271 -5211.100653 -4825.271712 -4043.819481 -2970.406094
-1941.339968 -1368.836472 -1478.048686 -2124.058989 -2840.620212 -3109.055108
-2664.639601 -1623.794462 -357.785757 758.146313 1505.748522 1790.859742
1515.221903 547.972619 -1120.710437 -3179.917437 -4991.035791 -5872.736871
-5503.473624 -4117.510724 -2310.635528 -600.361268 891.475023 2366.628766
3973.099540 5493.530571 6420.531408 6383.945211 5551.431488 4613.966814
4317.049716 4902.697935 5924.208276 6592.183055 6368.884429 5331.173650
4032.817726 1160.163448 1007.548251 1200.387121 1628.012522 1806.075459
1308.570076 149.669733 -1191.861221 -2110.867847 -2298.788040 -1931.461787
-1507.536798 -1489.683864 -2020.361500 -2891.380721 -3743.735313 -4322.739463
-4607.153905 -4746.613128 -4882.572259 -5000.969120 -4932.073574 -4501.840826
-3721.989112 -2863.301291 -2328.320186 -2387.938329 -2965.671389 -3641.438551
-3894.271483 -3420.857042 -2304.710225 -928.832226 272.451467 1014.740635
1186.138705 746.476413 -327.287780 -1953.042026 -3803.731074 -5311.278121
-5905.272005 -5345.813724 -3876.883410 -2044.747900 -311.425097 1213.940207
2697.315640 4241.169321 5619.999939 6368.675390 6175.934754 5233.128336
4196.343345 3747.285367 4097.593907 4847.182889 5314.053551 5057.528694
4166.091065 3099.992465 2575.509844 2518.296035 2672.843011 2942.218272
2880.386535 2113.239246 703.537266 -839.674647 -1904.653655 -2193.595602
-1897.291103 -1521.657497 -1523.999874 -2031.499631 -2819.062271 -3520.981617
-3899.408170 -3983.130008 -4001.716879 -4182.435400 -4561.494577 -4944.478847
-5047.596404 -4723.205991 -4102.887249 -3536.915526 -3353.702684 -3607.595015
-4010.337536 -4112.881527 -3611.285031 -2550.679591 -1283.657504 -237.429621
313.505950 308.017255 -197.219461 -1129.743829 -2386.127868 -3733.465794
-4781.422684 -5126.833063 -4590.970038 -3342.854109 -1774.860128 -218.695585
1250.048806 2740.377022 4279.893626 5624.604883 6359.688606 6233.535167
5427.510961 4491.951035 3965.744990 3986.527111 4221.434191 4175.157113
3605.904335 2694.671089 1842.388846 2438.111014 2423.424550 2635.420422
2974.759829 2994.735840 2319.317342 1003.769019 -456.870975 -1466.525880
-1736.944398 -1457.558544 -1123.429094 -1176.395608 -1726.328751 -2528.102405
-3194.547987 -3475.971333 -3418.597466 -3312.301503 -3475.528119 -4022.761174
-4768.844902 -5339.500467 -5421.512036 -4982.005622 -4294.098290 -3738.677810
-3522.902257 -3530.475689 -3424.067218 -2921.466518 -2026.445936 -1034.991277
-325.894940 -117.663372 -381.401046 -944.020301 -1648.707709 -2414.748802
-3167.407315 -3751.675894 -3954.704710 -3634.282032 -2823.677449 -1695.718426
-413.744895 976.948579 2496.317441 4064.402064 5408.455438 6177.991023
6200.306764 5647.174610 4934.651800 4413.428249 4110.656300 3754.777137
3065.520551 2047.808474 1020.481562 352.211766 1002.007733 1021.326224
1410.793090 2042.533922 2435.479901 2174.814635 1269.441272 162.212320
-596.999652 -743.874217 -460.950916 -212.263684 -401.277700 -1105.231453
-2052.191655 -2826.154979 -3146.162967 -3041.488403 -2823.900517 -2880.327111
-3412.423612 -4285.398643 -5091.335875 -5399.816015 -5035.517188 -4187.832095
-3267.295103 -2611.792429 -2266.416902 -2006.252479 -1574.887372 -934.160391
-315.758941 -38.664436 -255.867023 -844.498913 -1517.147443 -2039.045018
-2360.496670 -2572.411082 -2758.448836 -2892.226472 -2856.559180 -2534.122429
-1868.268723 -856.769493 468.203673 2013.223749 3572.325403 4842.943168
5558.088035 5655.579577 5327.577939 4871.421454 4445.258918 3944.656348
3130.188674 1909.071581 514.273919 -603.889905 -1103.759407 -805.868265
-723.089313 -72.070839 966.738249 1865.510082 2167.184162 1826.817948
1213.503139 799.003985 798.235557 1033.707500 1097.470259 661.494294
-292.650511 -1464.498384 -2425.204982 -2873.774996 -2808.218024 -2520.840749
-2420.517289 -2776.356491 -3531.468703 -4313.083551 -4653.564767 -4290.167512
-3337.300032 -2201.295311 -1297.003455 -782.656488 -516.980494 -259.268288
70.176920 298.653272 155.745535 -466.393567 -1378.146723 -2201.023744
-2627.468659 -2618.616069 -2392.090514 -2231.056671 -2276.204797 -2445.428807
-2504.402235 -2207.278393 -1416.234542 -162.208357 1350.983574 2801.025632
3866.946730 4380.774538 4416.580352 4224.640067 4024.731817 3809.595325
3339.069084 2364.569808 913.437488 -623.024936 -1710.795615 -2048.489876
-1991.228262 -1799.326761 -884.976160 507.810663 1823.590695 2601.156415
2772.390740 2634.098763 2552.307768 2658.520951 2768.151156 2550.578593
1792.714554 561.645458 -822.740920 -1959.608109 -2570.255344 -2630.089503
-2373.408814 -2165.524656 -2292.828507 -2777.975764 -3342.808911 -3570.914543
-3184.173454 -2243.580609 -1117.850244 -233.356044 203.885480 295.284882
284.748575 295.284882 203.885480 -233.356044 -1117.850244 -2243.580609
-3184.173454 -3570.914543 -3342.808911 -2777.975764 -2292.828507 -2165.524656
-2373.408814 -2630.089503 -2570.255344 -1959.608109 -822.740920 561.645458
1792.714554 2550.578593 2768.151156 2658.520951 2552.307768 2634.098763
2772.390740 2601.156415 1823.590695 507.810663 -884.976160 -1799.326761
-1991.228262 -2048.489876 -1710.795615 -623.024936 913.437488 2364.569808
3339.069084 3809.595325 4024.731817 4224.640067 4416.580352 4380.774538
3866.946730 2801.025632 1350.983574 -162.208357 -1416.234542 -2207.278393
-2504.402235 -2445.428807 -2276.204797 -2231.056671 -2392.090514 -2618.616069
-2627.468659 -2201.023744 -1378.146723 -466.393567 155.745535 298.653272
70.176920 -259.268288 -516.980494 -782.656488 -1297.003455 -2201.295311
-3337.300032 -4290.167512 -4653.564767 -4313.083551 -3531.468703 -2776.356491
-2420.517289 -2520.840749 -2808.218024 -2873.774996 -2425.204982 -1464.498384
-292.650511 661.494294 1097.470259 1033.707500 798.235557 799.003985
1213.503139 1826.817948 2167.184162 1865.510082 966.738249 -72.070839
-723.089313 -805.868265 -1103.759407 -603.889905 514.273919 1909.071581
3130.188674 3944.656348 4445.258918 4871.421454 5327.577939 5655.579577
5558.088035 4842.943168 3572.325403 2013.223749 468.203673 -856.769493
-1868.268723 -2534.122429 -2856.559180 -2892.226472 -2758.448836 -2572.411082
-2360.496670 -2039.045018 -1517.147443 -844.498913 -255.867023 -38.664436
-315.758941 -934.160391 -1574.887372 -2006.252479 -2266.416902 -2611.792429
-3267.295103 -4187.832095 -5035.517188 -5399.816015 -5091.335875 -4285.398643
-3412.423612 -2880.327111 -2823.900517 -3041.488403 -3146.162967 -2826.154979
-2052.191655 -1105.231453 -401.277700 -212.263684 -460.950916 -743.874217
-596.999652 162.212320 1269.441272 2174.814635 2435.479901 2042.533922
1410.793090 1021.326224 1002.007733 352.211766 1020.481562 2047.808474
3065.520551 3754.777137 4110.656300 4413.428249 4934.651800 5647.174610
6200.306764 6177.991023 5408.455438 4064.402064 2496.317441 976.948579
-413.744895 -1695.718426 -2823.677449 -3634.282032 -3954.704710 -3751.675894
-3167.407315 -2414.748802 -1648.707709 -944.020301 -381.401046 -117.663372
-325.894940 -1034.991277 -2026.445936 -2921.466518 -3424.067218 -3530.475689
-3522.902257 -3738.677810 -4294.098290 -4982.005622 -5421.512036 -5339.500467
-4768.844902 -4022.761174 -3475.528119 -3312.301503 -3418.597466 -3475.971333
-3194.547987 -2528.102405 -1726.328751 -1176.395608 -1123.429094 -1457.558544
-1736.944398 -1466.525880 -456.870975 1003.769019 2319.317342 2994.735840
2974.759829 2635.420422 2423.424550 2438.111014 1842.388846 2694.671089
3605.904335 4175.157113 4221.434191 3986.527111 3965.744990 4491.951035
5427.510961 6233.535167 6359.688606 5624.604883 4279.893626 2740.377022
1250.048806 -218.695585 -1774.860128 -3342.854109 -4590.970038 -5126.833063
-4781.422684 -3733.465794 -2386.127868 -1129.743829 -197.219461 308.017255
313.505950 -237.429621 -1283.657504 -2550.679591 -3611.285031 -4112.881527
-4010.337536 -3607.595015 -3353.702684 -3536.915526 -4102.887249 -4723.205991
-5047.596404 -4944.478847 -4561.494577 -4182.435400 -4001.716879 -3983.130008
-3899.408170 -3520.981617 -2819.062271 -2031.499631 -1523.999874 -1521.657497
-1897.291103 -2193.595602 -1904.653655 -839.674647 703.537266 2113.239246
2880.386535 2942.218272 2672.843011 2518.296035 2575.509844 3099.992465
4166.091065 5057.528694 5314.053551 4847.182889 4097.593907 3747.285367
4196.343345 5233.128336 6175.934754 6368.675390 5619.999939 4241.169321
2697.315640 1213.940207 -311.425097 -2044.747900 -3876.883410 -5345.813724
-5905.272005 -5311.278121 -3803.731074 -1953.042026 -327.287780 746.476413
1186.138705 1014.740635 272.451467 -928.832226 -2304.710225 -3420.857042
-3894.271483 -3641.438551 -2965.671389 -2387.938329 -2328.320186 -2863.301291
-3721.989112 -4501.840826 -4932.073574 -5000.969120 -4882.572259 -4746.613128
-4607.153905 -4322.739463 -3743.735313 -2891.380721 -2020.361500 -1489.683864
-1507.536798 -1931.461787 -2298.788040 -2110.867847 -1191.861221 149.669733
1308.570076 1806.075459 1628.012522 1200.387121 1007.548251 1160.163448
4032.817726 5331.173650 6368.884429 6592.183055 5924.208276 4902.697935
4317.049716 4613.966814 5551.431488 6383.945211 6420.531408 5493.530571
3973.099540 2366.628766 891.475023 -600.361268 -2310.635528 -4117.510724
-5503.473624 -5872.736871 -4991.035791 -3179.917437 -1120.710437 547.972619
1515.221903 1790.859742 1505.748522 758.146313 -357.785757 -1623.794462
-2664.639601 -3109.055108 -2840.620212 -2124.058989 -1478.048686 -1368.836472
-1941.339968 -2970.406094 -4043.819481 -4825.271712 -5211.100653 -5296.908271
-5216.584908 -4998.317154 -4552.179339 -3794.100467 -2800.757479 -1855.272635
-1314.203740 -1363.544700 -1840.665820 -2285.647353 -2231.763482 -1548.822273
-573.959131 104.684547 79.009847 -559.756218 -1281.919020 -1536.355713
-1200.728519 4620.323707 6111.678939 7419.367454 7882.761749 7358.184082
6362.219882 5687.224524 5785.879073 6424.003794 6881.117645 6520.075979
5246.935593 3498.121901 1813.494923 403.149819 -911.098464 -2361.477982
-3849.642204 -4888.893387 -4941.824980 -3861.004736 -2051.893564 -226.565761
1034.706367 1560.170054 1523.602707 1168.832827 603.123050 -174.635150
-1094.883700 -1912.912006 -2316.358521 -2164.608784 -1643.352334 -1183.312926
-1191.975542 -1800.211300 -2806.376553 -3838.931181 -4597.198490 -4992.835329
-5113.061560 -5068.851898 -4867.987226 -4417.815124 -3652.060363 -2672.553330
-1773.787925 -1297.168538 -1395.839623 -1885.211164 -2323.905837 -2310.863705
-1800.927511 -1185.480325 -1033.143276 -1650.873618 -2799.246866 -3812.011249
-4064.617114 -3444.603621 4900.711160 6452.980020 8002.621954 8815.044667
8643.835850 7894.176059 7266.395267 7171.852656 7405.952974 7342.890066
6471.355971 4808.356725 2853.218984 1156.772463 -91.027866 -1096.047003
-2121.127915 -3119.158513 -3696.237814 -3446.377385 -2352.310086 -885.890553
288.104793 753.812780 568.170372 110.866512 -271.066658 -505.641900
-746.028493 -1126.800294 -1582.647734 -1897.276030 -1919.801892 -1733.808769
-1618.700020 -1836.898903 -2431.132930 -3197.378614 -3843.305450 -4192.824543
-4275.185033 -4244.614600 -4214.322891 -4148.118228 -3898.027549 -3357.304540
-2604.285556 -1910.462519 -1581.122199 -1728.800904 -2154.322019 -2457.689875
-2336.077273 -1859.727905 -1489.911632 -1771.275315 -2891.129013 -4443.984950
-5624.685435 -5754.542431 -4765.451683 5026.213821 6423.321511 8003.678608
9042.029511 9213.190900 8775.055380 8275.801644 8045.118618 7909.579286
7370.115575 6071.920077 4145.921157 2127.403237 541.259186 -465.881114
-1128.451933 -1729.320536 -2268.430914 -2454.576070 -2027.253793 -1098.658500
-180.404811 155.135728 -301.814128 -1248.026646 -2109.232992 -2462.513411
-2295.098781 -1922.033322 -1682.070740 -1692.497553 -1847.497931 -2006.077450
-2159.871990 -2423.692037 -2878.901134 -3437.962411 -3869.029802 -3965.173277
-3711.198850 -3304.298306 -3009.375614 -2964.049708 -3084.946939 -3145.530188
-2964.898522 -2563.444252 -2162.446919 -2016.865330 -2199.781300 -2511.272081
-2611.337171 -2308.556182 -1789.160909 -1572.872775 -2165.747861 -3630.292828
-5408.531504 -6588.885780 -6480.024188 -5092.993437 5237.942160 6242.027851
7541.757217 8529.028332 8864.880730 8671.715266 8323.936496 8044.037984
7677.354947 6848.068202 5346.569640 3386.416776 1491.420907 114.764615
-665.027791 -1105.948107 -1480.769624 -1792.980287 -1807.313255 -1364.308886
-668.216965 -248.778192 -591.773267 -1740.567121 -3211.238506 -4302.923784
-4558.158421 -4019.676897 -3119.215102 -2337.222793 -1924.960312 -1873.582697
-2075.188106 -2473.563050 -3061.571843 -3763.425588 -4360.162720 -4569.674771
-4236.303050 -3471.233769 -2615.031239 -2035.724590 -1906.121969 -2118.981126
-2394.186995 -2493.109271 -2382.606308 -2231.362448 -2244.131021 -2462.264829
-2695.739846 -2665.816056 -2273.711922 -1783.724744 -1732.198621 -2563.254696
-4226.144582 -6056.729649 -7100.312560 -6706.444727 -4986.451198 5688.780338
6133.162693 6904.961745 7598.756215 7921.676073 7886.294959 7694.201976
7451.372512 7009.505614 6097.547290 4619.725748 2826.627480 1179.215065
16.882902 -668.459023 -1145.672978 -1633.771796 -2071.329478 -2196.642008
-1871.247272 -1335.401134 -1127.309937 -1695.928056 -3020.598551 -4562.158412
-5598.661707 -5685.735297 -4896.333791 -3695.422655 -2600.209475 -1910.684674
-1677.896426 -1845.190710 -2369.064440 -3198.479268 -4167.924695 -4959.992963
-5227.364992 -4804.587619 -3840.755791 -2734.674854 -1906.624075 -1564.979199
-1625.197882 -1822.899603 -1925.866158 -1889.238982 -1848.563795 -1966.259714
-2256.612859 -2537.854424 -2572.724205 -2309.207266 -2025.790119 -2218.691691
-3249.926699 -4987.142280 -6733.003577 -7571.350586 -6944.902108 -5063.880743
6243.902937 6114.150274 6328.896437 6705.115184 7005.474937 7136.107206
7129.761298 6982.360469 6555.744601 5676.412512 4339.526149 2797.214765
1409.365131 372.436840 -418.952230 -1231.189169 -2189.753212 -3103.223379
-3600.789428 -3482.480855 -2968.816558 -2604.080091 -2864.150527 -3782.500246
-4901.476378 -5587.140732 -5453.172125 -4572.730563 -3356.764617 -2250.799068
-1511.842937 -1202.240396 -1320.447857 -1885.556297 -2880.155172 -4127.880236
-5264.094826 -5876.715126 -5733.482192 -4923.463037 -3801.016969 -2771.872114
-2074.404736 -1699.950470 -1484.435770 -1282.609619 -1090.412160 -1031.394622
-1226.895483 -1657.101597 -2134.010655 -2431.672407 -2494.083997 -2552.893933
-3018.527860 -4167.664934 -5835.342003 -7374.795632 -7989.029675 -7252.721671
-5452.536856 6483.951021 5946.956213 5842.925782 6150.550304 6632.743283
7058.812162 7294.067627 7249.329555 6827.442378 5972.382140 4771.461429
3464.001532 2288.422789 1281.230778 231.801151 -1119.813615 -2787.082761
-4413.105623 -5466.925485 -5630.682551 -5062.807046 -4306.828609 -3906.107944
-4029.295627 -4396.407123 -4539.640223 -4165.167474 -3329.761264 -2334.405839
-1480.157614 -914.114253 -664.948865 -771.577753 -1333.276165 -2411.509928
-3879.042400 -5377.582978 -6454.129155 -6789.472436 -6353.334786 -5381.859471
-4211.368719 -3098.587008 -2144.330186 -1343.645680 -693.370861 -260.985905
-161.307962 -461.178418 -1089.161312 -1833.648372 -2458.638394 -2875.248102
-3238.232554 -3857.704889 -4942.694226 -6348.340097 -7548.825007 -7923.816477
-7197.317113 -5700.667603 5989.444096 5351.782046 5340.849269 5981.279894
6944.339006 7820.902228 8320.790050 8317.630938 7811.951596 6907.594186
5802.207610 4719.907273 3765.148224 2800.977493 1500.411055 -399.619130
-2809.018456 -5209.770351 -6906.112509 -7446.401039 -6904.126846 -5802.209990
-4744.827644 -4046.487341 -3628.416615 -3215.112438 -2623.982416 -1901.542444
-1232.463582 -757.107928 -488.972185 -394.402568 -524.320975 -1039.174217
-2080.197146 -3595.286028 -5277.964162 -6683.065193 -7437.303330 -7396.417863
-6658.634529 -5460.470596 -4052.674194 -2636.134224 -1367.285736 -388.023388
168.642862 213.209055 -246.028380 -1070.106690 -2017.418602 -2844.001107
-3435.298049 -3880.605543 -4408.216885 -5187.828984 -6130.064875 -6862.440766
-6957.925737 -6283.515499 -5189.856292 4710.159035 4315.775991 4792.308416
6092.831670 7722.810442 9082.092755 9766.130042 9680.007683 8987.619194
7993.959124 7018.303868 6259.154471 5668.735208 4920.506757 3558.217064
1299.854515 -1686.330617 -4756.473427 -7086.465315 -8114.413876 -7827.238781
-6696.771266 -5335.866197 -4146.176863 -3201.687276 -2393.492608 -1651.847031
-1037.928904 -657.408552 -524.981174 -539.135211 -597.422128 -732.438502
-1123.931509 -1959.390450 -3256.125645 -4791.284153 -6191.219647 -7104.466403
-7335.482487 -6873.957011 -5845.910514 -4453.152435 -2938.121556 -1561.518532
-565.110250 -116.683246 -261.635844 -906.976679 -1845.865150 -2817.833022
-3595.341977 -4074.044585 -4318.765806 -4512.430898 -4807.606318 -5172.246055
-5369.137780 -5134.719455 -4451.646411 -3680.718675 3089.563106 3192.563573
4348.804181 6373.566355 8596.452278 10269.638261 10947.407682 10638.227666
9715.321828 8695.341060 8000.834417 7774.116006 7789.406024 7518.192228
6372.189188 4044.109566 756.388760 -2768.002351 -5636.711960 -7229.386213
-7465.531273 -6737.640634 -5594.561173 -4428.487288 -3375.258284 -2433.919483
-1634.757763 -1083.713275 -864.203437 -926.182389 -1097.219154 -1219.724492
-1288.622030 -1460.208925 -1921.873571 -2734.501444 -3772.731812 -4792.730782
-5552.928632 -5894.135658 -5751.135309 -5137.527677 -4149.464307 -2981.743610
-1909.945583 -1212.541863 -1064.828542 -1469.518692 -2264.235221 -3192.686379
-3996.241199 -4492.631822 -4628.302666 -4489.717113 -4250.016111 -4051.799244
-3890.421574 -3604.654649 -3028.803305 -2218.669166 -1549.133579 1784.666671
2448.121058 4195.548066 6713.946783 9220.169589 10909.076160 11375.256478
10774.702264 9687.301787 8802.428290 8593.635835 9105.431873 9918.089588
10311.587920 9589.478398 7435.814917 4117.871668 395.254485 -2837.435199
-4966.957329 -5882.231562 -5884.959411 -5399.273153 -4716.585979 -3942.596313
-3119.781275 -2356.826230 -1824.562876 -1632.155323 -1721.560427 -1897.279242
-1973.055131 -1905.382888 -1801.149017 -1807.580690 -1994.061532 -2323.750100
-2712.729393 -3093.934586 -3419.773677 -3622.289671 -3605.262061 -3308.065200
-2794.560611 -2275.610299 -2021.130396 -2212.754149 -2840.199007 -3708.015579
-4535.248769 -5076.615180 -5205.012483 -4938.042346 -4414.433641 -3823.096122
-3295.878928 -2816.043369 -2227.061868 -1383.609162 -364.071137 440.507975
1174.218543 2243.218730 4276.062282 6901.791720 9328.285650 10789.343936
10970.170581 10161.547774 9085.506467 8520.019759 8922.607503 10214.925774
11804.696917 12833.366618 12555.129068 10684.306192 7535.623350 3869.547724
521.120567 -1969.371185 -3506.685247 -4312.781360 -4660.294372 -4686.563773
-4406.802162 -3858.509462 -3203.803741 -2678.740647 -2438.634407 -2449.879969
-2530.151670 -2496.239130 -2284.557253 -1950.137085 -1575.357024 -1199.700692
-840.126577 -559.876989 -483.670945 -713.912441 -1216.979107 -1799.675383
-2224.633745 -2384.141612 -2388.798645 -2492.471952 -2909.021997 -3659.122867
-4551.088463 -5290.937940 -5633.427783 -5484.921510 -4923.674989 -4149.329693
-3384.911929 -2759.402167 -2224.486580 -1579.593829 -637.202793 552.817083
1599.839360 1067.406434 2238.252955 4193.238287 6592.563419 8728.790279
9932.187626 9970.271509 9193.068769 8351.815598 8210.188607 9159.011025
11016.249688 13093.108651 14491.124842 14498.511057 12902.734918 10062.783045
6701.703842 3540.124400 991.163669 -908.207966 -2326.145445 -3392.942172
-4086.306692 -4314.001366 -4084.437182 -3587.124393 -3101.428592 -2817.321463
-2729.624145 -2690.041753 -2551.361290 -2263.412422 -1848.164488 -1314.909567
-635.660116 174.942225 961.242115 1440.735024 1365.291994 713.915326
-253.666150 -1150.533888 -1717.248208 -1982.420301 -2208.861117 -2675.799977
-3466.785732 -4409.359097 -5184.961834 -5512.409993 -5286.955786 -4614.735541
-3748.543906 -2961.535561 -2405.345038 -2016.390924 -1544.018518 -728.644707
452.067097 1648.983256 889.152804 1850.800099 3466.634761 5493.528722
7357.433239 8488.418961 8677.785140 8224.535021 7785.186800 8022.155584
9247.785564 11245.488015 13350.169321 14745.350088 14833.216214 13494.398554
11103.375358 8295.879783 5632.339946 3367.004872 1455.565700 -241.300038
-1742.914808 -2898.640783 -3526.982553 -3602.117282 -3312.367008 -2939.446285
-2671.653234 -2515.728659 -2367.799277 -2150.241124 -1869.783014 -1549.964376
-1134.840566 -499.874452 405.650596 1413.795869 2156.058148 2278.072371
1699.036638 699.397104 -253.446734 -818.959547 -999.491970 -1101.166454
-1483.434460 -2292.657515 -3363.310800 -4327.993012 -4834.455243 -4726.569558
-4103.828525 -3255.629899 -2513.952540 -2084.335769 -1928.562566 -1777.010826
-1303.077886 -384.618828 724.027469 217.565447 797.423173 1987.357688
3663.688076 5391.498313 6675.383898 7265.913075 7317.377582 7300.399291
7728.756170 8861.164866 10540.143667 12249.705165 13360.257661 13433.149326
12421.722345 10656.851937 8629.186798 6709.804065 4993.742082 3362.086175
1693.462517 42.642681 -1360.753568 -2282.270041 -2664.790539 -2662.551625
-2506.640586 -2334.620067 -2139.685590 -1868.324901 -1545.430735 -1281.870500
-1147.635282 -1046.647536 -748.750396 -88.909463 832.843443 1649.354033
1962.319213 1642.163291 943.373071 327.560892 124.884440 295.934104
472.173708 232.156702 -599.831459 -1838.424324 -3056.242921 -3828.140434
-3940.909525 -3470.233944 -2718.685073 -2062.402738 -1768.859839 -1857.579712
-2082.525259 -2079.564218 -1623.825163 -835.171714 -773.968030 -539.538212
272.085072 1646.900077 3284.011394 4756.396412 5756.461580 6262.523031
6527.561931 6908.833554 7645.970769 8713.588502 9826.664126 10593.439636
10729.182070 10204.727673 9236.555138 8124.339961 7049.461531 5981.753287
4762.812715 3294.142125 1671.113349 149.424822 -1023.789309 -1764.093458
-2157.565546 -2330.902931 -2322.526641 -2086.786014 -1623.141721 -1084.791106
-727.593361 -714.897789 -951.631850 -1121.612647 -928.728295 -348.448643
334.068212 748.452812 745.144593 522.659372 462.478952 804.186220
1426.039455 1905.759089 1808.924408 983.230128 -345.413952 -1713.541559
-2674.183050 -3000.774023 -2752.998920 -2213.870622 -1751.277025 -1654.146131
-1993.162121 -2572.852559 -3031.783525 -3069.795649 -2671.017531 -1368.932392
-1281.253363 -772.974179 235.250891 1594.435389 2992.173774 4117.686140
4816.576058 5147.591267 5322.001633 5570.469723 6013.488147 6604.339560
7173.587508 7545.194085 7645.941715 7529.219520 7294.834671 6971.083646
6463.513678 5623.916797 4387.717696 2860.799265 1275.889244 -144.412760
-1294.030648 -2166.207058 -2745.044773 -2936.678484 -2637.959796 -1896.798904
-1001.437087 -371.715550 -298.837311 -736.081174 -1326.746809 -1664.677291
-1580.831948 -1221.424297 -861.862094 -630.378054 -390.722137 112.443226
976.772937 1980.489613 2680.597778 2695.561970 1952.264542 722.079982
-553.262811 -1499.680964 -1959.962877 -2005.293683 -1858.379456 -1792.661508
-2030.370811 -2642.335215 -3485.156834 -4242.489491 -4595.168989 -4436.457771
-854.725657 -687.307701 -469.946734 -33.179314 673.728633 1542.639189
2364.545154 2940.588259 3184.117227 3164.490035 3071.943273 3120.212735
3438.772634 4017.236729 4733.245924 5436.121683 6017.690123 6418.432136
6581.038800 6415.522637 5827.079595 4789.371644 3390.982844 1802.570065
192.470812 -1323.441473 -2644.651222 -3608.995290 -3988.179409 -3616.254928
-2574.226157 -1261.254512 -241.727814 61.894952 -386.790570 -1245.781298
-2047.803505 -2495.761817 -2573.235022 -2413.889418 -2085.444488 -1505.240476
-564.459247 668.487354 1874.841755 2634.240425 2684.591710 2082.684456
1143.373526 221.849437 -482.769607 -973.513878 -1367.936925 -1790.338952
-2327.561980 -3031.997088 -3904.606800 -4841.692835 -5614.329884 -5957.738674
-5749.050924 852.600881 1219.014971 1087.577268 726.352768 435.551173
395.087621 594.305290 870.865113 1033.470086 998.327523 856.382796
825.843788 1118.561798 1809.478943 2795.510975 3861.650466 4793.017611
5448.535726 5760.574695 5694.681288 5227.412614 4361.933001 3149.521538
1680.570941 54.919993 -1620.349473 -3183.165356 -4369.703092 -4858.494842
-4436.119172 -3191.866684 -1577.153542 -234.792509 322.520680 -28.490484
-1004.210772 -2134.282400 -3036.063217 -3541.521187 -3627.846413 -3281.929181
-2467.025398 -1228.425077 190.841975 1385.125403 1994.242030 1929.560238
1422.031633 838.555806 411.583374 99.143980 -326.229157 -1058.651850
-2104.857194 -3305.692203 -4472.576325 -5487.139894 -6280.046336 -6750.758202
-6758.924121 -6237.523615 3005.952661 3535.714743 3005.409945 1781.775203
421.663573 -587.762921 -1028.611785 -994.839786 -764.493051 -585.994835
-515.117321 -403.885716 -36.366229 696.007003 1707.086756 2767.706175
3639.362651 4182.215704 4371.188646 4239.716522 3820.079760 3126.712847
2172.648510 984.242365 -394.501712 -1883.172966 -3319.545788 -4429.433215
-4883.199088 -4458.930974 -3226.420570 -1605.216268 -212.265997 431.365791
147.273824 -859.393900 -2166.801237 -3362.218310 -4165.465793 -4415.856496
-4024.190594 -3000.395616 -1545.442029 -76.881340 920.714332 1167.346269
778.127283 191.192010 -148.592315 -120.145210 -11.299672 -289.816728
-1243.935439 -2773.066099 -4471.403901 -5902.452278 -6826.343523 -7221.968771
-7150.732692 -6641.560883 -5721.579087 4423.581203 4991.586468 4124.944239
2258.410262 140.392537 -1509.564192 -2302.556596 -2288.175200 -1824.962628
-1309.630070 -941.880065 -665.268126 -294.004017 293.489241 1044.787305
1773.664007 2292.415469 2518.145605 2479.405771 2246.016306 1861.550002
1332.064736 657.051653 -145.829939 -1042.614609 -1984.846017 -2881.995407
-3565.348671 -3807.287144 -3432.210506 -2466.220838 -1206.716507 -128.118421
338.486783 10.199987 -988.891646 -2327.355702 -3621.379811 -4534.604634
-4808.362122 -4296.020729 -3053.365930 -1424.168319 13.936657 704.549070
445.726693 -447.541502 -1322.501668 -1627.858150 -1306.484774 -841.214409
-907.335996 -1887.930152 -3609.675289 -5474.533462 -6853.165894 -7426.661981
-7249.379906 -6560.600343 -5565.109205 -4376.779936 4201.014193 4715.654620
3737.778276 1702.509651 -579.822383 -2305.949377 -3033.581831 -2819.249993
-2082.795042 -1306.670927 -769.815838 -470.936167 -249.606053 23.144270
338.670321 588.116819 676.321573 595.705382 403.330106 145.577247
-181.464831 -597.470227 -1075.395024 -1527.083538 -1858.691911 -2038.861869
-2104.829154 -2096.395003 -1988.384440 -1702.320180 -1201.725591 -586.891142
-94.211433 14.075671 -410.226043 -1329.020108 -2540.922817 -3749.255460
-4620.079791 -4838.126297 -4210.243827 -2815.606908 -1096.816270 249.925255
611.150342 -158.475662 -1587.966646 -2845.233525 -3269.519670 -2817.727064
-2091.117654 -1907.910328 -2728.027818 -4344.820516 -6047.080137 -7097.409940
-7158.142274 -6382.229392 -5177.751828 -3896.089875 -2696.771398 2233.944546
2722.831164 1968.980545 319.953100 -1502.379238 -2773.894006 -3118.005740
-2635.050240 -1758.092111 -955.679879 -485.313549 -339.234131 -369.848193
-457.717931 -583.852384 -777.949058 -1030.318199 -1273.895811 -1454.972194
-1608.736679 -1842.562141 -2221.758916 -2659.849351 -2929.320157 -2807.841445
-2249.405839 -1437.810647 -674.579494 -190.620863 -28.376035 -72.691204
-183.059264 -310.401612 -518.008614 -916.710075 -1578.543148 -2476.266454
-3454.059912 -4229.514203 -4457.278108 -3885.453773 -2561.667343 -946.120998
219.736910 294.600339 -842.030403 -2640.691350 -4171.633998 -4705.579537
-4192.076970 -3281.969054 -2862.223520 -3433.871433 -4779.498317 -6141.936031
-6751.553633 -6300.693977 -5046.112170 -3532.937542 -2209.835339 -1232.918261
-776.145508 -179.223753 -398.393736 -1250.700650 -2217.175002 -2763.900506
-2645.496196 -2001.266790 -1207.651999 -618.135907 -381.519840 -443.682190
-682.889471 -1033.377502 -1490.953997 -2024.270947 -2512.494704 -2801.866362
-2845.607564 -2787.582565 -2878.340683 -3259.774842 -3791.250405 -4083.583483
-3748.364544 -2688.536781 -1208.911636 143.020946 893.188764 892.786654
349.107121 -351.856270 -885.879682 -1142.861584 -1232.045862 -1375.918049
-1762.916565 -2417.995335 -3141.147745 -3564.667523 -3347.364794 -2432.232031
-1197.876996 -341.349812 -491.162283 -1772.693497 -3646.622099 -5192.228515
-5687.390668 -5088.486055 -4052.779412 -3469.663709 -3833.961269 -4914.168008
-5942.890925 -6164.699523 -5327.120928 -3778.515971 -2158.432527 -962.157221
-306.409418 114.331939 -642.454859 -1913.709019 -3462.762762 -4815.286125
-5475.951112 -5247.700016 -4417.608402 -3623.140280 -3438.947613 -3959.835564
-4698.565525 -4906.923220 -4112.353557 -2487.327417 -779.562056 151.805974
-130.999016 -1401.455486 -2950.798796 -4033.399022 -4264.386380 -3740.576110
-2872.302984 -2090.024481 -1618.999015 -1421.983179 -1293.111491 -1021.864625
-540.292272 12.855880 347.295107 182.666644 -563.077712 -1679.733710
-2750.837056 -3388.985816 -3469.995237 -3195.031868 -2925.045300 -2904.079921
-3079.255209 -3154.240037 -2831.321960 -2050.894132 -1045.155813 -175.750521
305.529739 385.661126 226.770041 -9.244609 -284.318673 -653.932951
-1127.021219 -1563.059423 -1724.320301 -1463.597726 -896.264640 -393.749555
-363.340767 -953.392742 -752.353606 -1686.954864 -2966.934878 -4360.545040
-5456.373080 -5832.184561 -5332.195044 -4243.114036 -3183.264171 -2722.763931
-2984.016368 -3529.438660 -3654.018459 -2896.343912 -1403.145678 121.658015
851.369738 349.464101 -1182.960364 -3060.477723 -4522.151909 -5109.785915
-4805.985466 -3919.559711 -2857.853561 -1940.562278 -1323.261910 -1011.130226
-915.956885 -926.339158 -972.852226 -1061.149151 -1246.057158 -1555.846379
-1926.352790 -2213.592948 -2293.661323 -2173.355142 -2006.363323 -1978.570764
-2141.905340 -2335.713365 -2275.739313 -1755.498969 -807.733698 299.160865
1223.893889 1744.370225 1836.100829 1598.830180 1122.709146 427.945251
-466.161265 -1415.490199 -2108.104289 -2187.582395 -1488.277521 -217.029987
1075.436145 1757.049804 1466.702665 -2159.141395 -3147.877787 -4253.479634
-5286.799936 -5947.704381 -5925.730824 -5116.538689 -3783.204324 -2482.806902
-1747.484033 -1726.309539 -2066.756610 -2157.445583 -1578.272766 -432.279011
688.323401 1079.427833 375.176426 -1234.732949 -3137.389037 -4647.124632
-5326.450961 -5107.392400 -4215.230467 -3011.875587 -1865.879262 -1074.295048
-807.834150 -1066.966047 -1678.712311 -2364.966115 -2861.944680 -3021.430008
-2834.782756 -2384.910692 -1785.753604 -1159.308375 -640.580654 -359.001998
-370.459208 -583.545730 -761.123147 -633.456615 -63.180427 856.637132
1850.264625 2620.114804 2999.203398 2986.454038 2659.568233 2064.507184
1195.096093 88.320419 -1054.104952 -1850.516487 -1893.618165 -1004.553344
579.317419 2232.469250 3208.176497 3011.236957 -3761.909430 -4609.970684
-5333.041430 -5824.810555 -5939.020047 -5507.761218 -4480.025529 -3060.271026
-1683.313203 -784.316680 -512.782068 -621.855967 -647.944722 -265.384038
449.582184 1049.551953 1019.206857 124.922012 -1434.112475 -3150.860748
-4487.157249 -5103.357793 -4929.565146 -4110.667989 -2924.472004 -1726.218178
-891.602022 -713.182760 -1268.964146 -2350.786672 -3529.575763 -4341.662179
-4487.825891 -3929.327484 -2847.227400 -1525.595724 -245.601871 771.401306
1393.677731 1611.138316 1556.228439 1468.165098 1583.107353 2002.651560
2633.465147 3250.959576 3644.717683 3735.570034 3577.573279 3256.452681
2785.251708 2100.114073 1170.672694 133.497179 -678.699369 -873.051084
-237.017474 1066.822165 2494.195781 3338.659217 3076.033841 -5006.980959
-5546.762110 -5764.201206 -5661.248101 -5265.328905 -4560.963502 -3539.747604
-2307.835855 -1113.995287 -229.880660 235.143004 417.501818 586.060512
908.205068 1286.778428 1408.896979 972.854642 -85.551940 -1535.891865
-2986.376226 -4082.080854 -4622.547882 -4558.795254 -3944.650399 -2929.688206
-1791.984039 -924.204221 -704.920453 -1298.433003 -2521.378914 -3892.932187
-4856.258565 -5032.618525 -4353.957360 -3021.273000 -1359.611344 316.202522
1765.491849 2836.273501 3477.150794 3753.519495 3830.277784 3893.929102
4047.336188 4254.884649 4389.169111 4347.638469 4143.387480 3891.259456
3698.735929 3555.431370 3321.917587 2840.410503 2089.366242 1260.565279
684.187639 631.144583 1111.422133 1803.522408 2180.928198 1784.828313
-5424.871250 -5628.058651 -5392.770869 -4820.749051 -4097.872917 -3347.185780
-2588.843307 -1808.534536 -1033.532855 -328.661535 272.419669 806.403714
1325.672200 1792.696373 2036.862073 1841.259914 1103.711968 -63.245168
-1381.896986 -2564.659866 -3440.727163 -3958.537270 -4097.704172 -3813.847080
-3098.448742 -2102.358283 -1179.903574 -759.225416 -1097.474736 -2097.180659
-3330.203534 -4259.711176 -4503.622381 -3968.298969 -2800.332938 -1243.253632
473.000776 2155.147354 3626.776459 4737.979990 5418.543649 5718.576562
5777.307585 5728.924935 5622.158854 5425.639176 5114.052725 4752.672989
4493.637235 4472.628702 4684.020104 4939.368935 4956.185932 4527.535668
3660.976871 2590.356846 1643.564429 1041.676608 754.000041 508.631605
-31.839013 -4884.204238 -4905.587103 -4451.852166 -3676.268227 -2873.933170
-2276.233338 -1928.848333 -1713.577526 -1454.856467 -1015.044067 -336.855517
542.881683 1480.147021 2231.259104 2525.497068 2199.576961 1311.067056
128.654446 -1018.358579 -1925.548427 -2585.101149 -3087.616908 -3451.559436
-3549.912222 -3218.155378 -2455.582989 -1531.283725 -875.356306 -818.698179
-1378.477635 -2251.775128 -3009.777365 -3331.620930 -3110.327553 -2394.810330
-1271.643365 186.175327 1874.265278 3597.986353 5096.485905 6156.628392
6724.643919 6914.832258 6904.791942 6808.160934 6633.147163 6353.937516
6018.505672 5783.107102 5827.385686 6207.253849 6759.791326 7142.838866
6999.521247 6152.345654 4708.381050 3007.788274 1441.143140 243.200198
-607.643169 -1314.799577 -3609.072869 -3719.770533 -3371.587747 -2695.657367
-2027.343510 -1670.205433 -1708.333667 -1975.988018 -2167.616624 -1996.503681
-1321.955931 -213.758963 1052.739955 2080.954642 2513.133839 2208.321801
1329.649686 257.875839 -636.637803 -1210.134244 -1585.259958 -1981.236890
-2475.602687 -2902.654334 -2981.048920 -2564.993413 -1803.548941 -1069.610381
-715.941414 -856.274889 -1334.329859 -1873.649620 -2255.790317 -2380.209679
-2195.559733 -1619.055500 -557.448139 978.248210 2785.266023 4520.208038
5875.340086 6745.862623 7252.400817 7603.546268 7917.267360 8149.461425
8181.030087 7979.191827 7688.663195 7567.602800 7807.083899 8362.983765
8923.410655 9045.357398 8385.909398 6893.330019 4844.071953 2700.554276
872.866999 -468.381680 -1408.174516 -1987.793215 -2428.616265 -2459.239494
-2118.303246 -1712.837087 -1581.748153 -1864.862829 -2420.274210 -2910.112261
-2977.616695 -2419.665053 -1290.616297 95.654473 1278.517622 1853.761884
1680.170699 962.773322 133.199043 -419.356013 -588.464286 -584.134306
-730.497816 -1185.079933 -1803.335471 -2253.378731 -2279.274632 -1894.274493
-1356.654779 -970.867365 -893.375655 -1090.542210 -1439.856877 -1840.737024
-2221.341341 -2460.319751 -2345.852934 -1661.501176 -351.510463 1384.170625
3174.858503 4700.275544 5877.070907 6858.899902 7850.920569 8894.000334
9798.128984 10281.071638 10202.967288 9713.245534 9193.812983 9030.831771
9364.551997 9977.677962 10392.906163 10124.299664 8939.083054 6981.081987
4685.957885 2541.290202 842.228682 -400.447866 -376.542005 -1219.097421
-1736.795482 -1836.552751 -1745.704829 -1800.728814 -2198.808960 -2871.927976
-3530.435743 -3819.163713 -3495.266360 -2555.234071 -1263.671369 -58.378387
649.995314 695.307872 256.011384 -251.910968 -443.824485 -220.266886
180.120497 371.899537 113.243014 -526.391004 -1239.363657 -1715.583728
-1843.109234 -1730.038273 -1570.861781 -1502.251371 -1566.466402 -1769.240431
-2123.605355 -2605.833443 -3070.404088 -3243.562908 -2854.247374 -1819.849271
-324.442403 1300.665436 2814.203039 4225.914508 5738.824772 7510.824830
9429.640492 11093.571389 12032.331830 12017.246992 11241.653266 10243.886153
9618.414042 9690.892321 10344.145596 11085.450292 11309.865836 10613.269147
8987.072051 6792.604017 4537.768995 2597.887070 1060.443422 940.560802
-163.280445 -1080.329622 -1590.037312 -1814.759862 -2050.295547 -2525.284744
-3250.552400 -4019.090729 -4519.022042 -4487.221620 -3842.565847 -2750.114029
-1574.604527 -716.282936 -396.439279 -523.920021 -751.894651 -711.152027
-266.878294 387.787406 871.808620 881.418688 380.097856 -414.471081
-1205.138770 -1794.510778 -2141.946155 -2302.170856 -2346.873075 -2348.694319
-2406.663584 -2631.848216 -3060.608125 -3566.451315 -3879.970400 -3741.809548
-3078.549390 -2043.123697 -864.391798 376.497531 1841.200560 3792.118885
6305.212930 9067.416251 11442.096394 12789.354527 12837.190891 11859.511761
10547.312211 9654.143425 9621.561962 10381.122092 11418.070252 12046.080875
11747.265828 10408.165920 8335.900332 6052.938951 3995.929138 2308.249094
1675.853894 579.975699 -514.392951 -1298.900702 -1793.004089 -2220.978744
-2798.236158 -3578.848899 -4426.202675 -5081.681366 -5280.815720 -4878.144869
-3941.541212 -2761.359165 -1735.444044 -1164.510800 -1077.884234 -1220.121373
-1227.979342 -882.542509 -256.058041 348.819287 609.645636 380.697094
-255.443481 -1080.998147 -1875.607468 -2489.787886 -2848.980182 -2944.706215
-2849.236039 -2721.419882 -2747.575772 -3023.310827 -3466.769071 -3858.112517
-3996.224816 -3842.225329 -3507.703161 -3076.803386 -2416.998692 -1175.534998
980.543673 4036.341425 7472.707047 10437.743754 12167.153030 12391.554698
11475.826154 10215.046053 9422.095033 9541.974294 10478.922055 11689.312192
12467.336499 12281.185744 11008.377273 8962.627706 6697.971156 4695.353794
3118.745830 1530.028878 680.431926 -350.432660 -1219.825215 -1870.724418
-2447.181148 -3113.997323 -3920.758795 -4765.160603 -5433.212614 -5680.791897
-5339.903270 -4426.110867 -3188.460268 -2037.369417 -1352.465992 -1273.859187
-1622.056153 -2016.310128 -2117.086372 -1825.067018 -1307.578087 -858.663426
-713.581019 -942.458072 -1458.246754 -2086.754526 -2635.061018 -2942.859984
-2934.787871 -2668.681892 -2333.162677 -2158.348614 -2278.718311 -2654.116455
-3127.376254 -3576.868516 -4017.306282 -4528.182787 -5046.929681 -5218.099437
-4486.008317 -2432.582150 860.022682 4706.470999 8094.942350 10192.268410
10760.815337 10234.351477 9432.225620 9110.003600 9605.232930 10734.609236
11940.776274 12580.735098 12221.798018 10830.835242 8779.493989 6650.791840
4929.392462 3746.216718 357.708827 -176.509578 -990.668697 -1753.050978
-2376.005955 -2949.639033 -3584.357727 -4296.734306 -4985.280109 -5466.543216
-5537.134434 -5057.290429 -4049.089338 -2758.805386 -1609.752571 -1025.301388
-1206.326235 -2009.074915 -3017.865809 -3772.243828 -4000.136285 -3715.717415
-3149.303052 -2588.731047 -2241.046313 -2170.408890 -2303.337692 -2473.623709
-2496.338904 -2262.638564 -1815.798432 -1346.817576 -1087.388857 -1166.324472
-1548.089232 -2115.812948 -2825.178449 -3765.336716 -5025.154107 -6447.813388
-7502.412969 -7454.930291 -5790.756537 -2609.506601 1314.361284 4890.776541
7276.473884 8278.725980 8359.402377 8278.906765 8639.205960 9597.878277
10864.279590 11907.744444 12230.254599 11585.652246 10085.438181 8161.870015
6382.227135 5168.721729 4562.971432 -1611.528380 -1964.411707 -2540.964887
-3047.355028 -3423.942028 -3768.367346 -4174.429209 -4629.439495 -5013.668394
-5157.510236 -4906.041007 -4182.860666 -3059.283400 -1798.757284 -814.575758
-513.669769 -1090.276885 -2398.268609 -3997.967036 -5358.147020 -6090.054897
-6081.097950 -5478.697931 -4571.310882 -3650.321504 -2909.344281 -2397.640444
-2030.991238 -1662.976971 -1196.642618 -673.449478 -265.133355 -156.099016
-404.596119 -912.291115 -1549.137475 -2326.854896 -3434.152712 -5042.237029
-7003.843793 -8714.611893 -9326.190335 -8229.714789 -5482.834791 -1852.226478
1590.589078 4054.431171 5401.597632 6085.257428 6746.540726 7780.405017
9142.542439 10453.526174 11258.540353 11259.891260 10431.078031 9019.748375
7468.123584 6254.676150 5674.944702 5653.253873 -3748.216009 -4170.866294
-4588.628129 -4757.245332 -4707.250124 -4623.807808 -4646.701781 -4758.530300
-4810.702542 -4623.120361 -4075.005358 -3157.928312 -2003.916037 -888.608678
-178.518452 -203.463174 -1096.914629 -2698.378173 -4591.642664 -6267.001276
-7315.386874 -7553.254979 -7036.686116 -5991.397720 -4710.106424 -3453.651205
-2377.243409 -1506.789357 -786.875169 -182.172940 241.994065 341.643726
22.179637 -635.323240 -1389.409907 -2026.663962 -2580.467550 -3361.600611
-4707.881923 -6608.895357 -8518.184545 -9564.340728 -9065.836986 -6989.082109
-3999.872993 -1055.358574 1169.018220 2608.658329 3691.445699 4913.567013
6452.879372 8079.565854 9361.075458 9953.110981 9769.380284 8976.879824
7898.562404 6910.267468 6338.703372 6329.592944 6717.872364 -5320.146015
-6032.716527 -6387.993695 -6198.944575 -5640.156148 -5055.087888 -4685.194775
-4529.082717 -4394.865960 -4058.339340 -3399.935108 -2457.555896 -1409.652545
-524.676910 -90.064878 -320.615076 -1267.453961 -2774.538843 -4517.625461
-6111.214414 -7226.915427 -7670.329147 -7402.822914 -6525.669525 -5241.941626
-3796.866852 -2404.860500 -1199.356803 -246.487593 384.926335 572.184742
188.906505 -750.552262 -1979.493199 -3050.067531 -3603.384288 -3656.839612
-3651.064580 -4152.093928 -5390.157096 -6992.306531 -8153.848846 -8156.465816
-6851.820574 -4740.652023 -2592.747108 -913.809300 329.339733 1543.903061
3085.022200 4931.559194 6700.407484 7936.594629 8413.615168 8225.580135
7665.961624 7050.840825 6624.139827 6541.137304 6837.060728 7345.037729
-5939.665556 -7011.480798 -7339.316883 -6806.033658 -5763.714069 -4749.455616
-4126.842709 -3908.254558 -3836.262438 -3609.794700 -3077.433029 -2295.983105
-1468.916614 -839.698886 -601.858381 -847.627996 -1554.037410 -2601.440312
-3814.226217 -5002.823264 -5987.455928 -6605.905032 -6728.608249 -6295.904318
-5357.321835 -4072.210071 -2657.919434 -1325.366480 -259.731708 348.294594
291.838396 -563.136527 -2109.114218 -3895.400710 -5254.204456 -5656.244741
-5075.965903 -4067.854989 -3432.786239 -3674.735060 -4646.142834 -5662.626280
-6005.883696 -5422.307536 -4232.131960 -2990.009282 -2005.761672 -1130.314513
36.973433 1729.502895 3756.327665 5613.309425 6841.223162 7317.469731
7264.316299 7024.076113 6832.698433 6767.595299 6839.262718 7058.926431
7376.812183 -5798.724960 -7119.791022 -7365.548551 -6506.787020 -5077.133958
-3794.026717 -3117.843882 -3047.484425 -3238.850109 -3300.493552 -3039.263303
-2520.317682 -1961.007468 -1572.836437 -1457.980884 -1599.351324 -1919.377634
-2353.759865 -2889.874943 -3545.227908 -4301.379864 -5045.538159 -5575.956618
-5683.630287 -5259.519649 -4351.143841 -3135.827242 -1852.718257 -763.623865
-156.661075 -323.184930 -1431.546765 -3329.956024 -5444.265300 -6942.573722
-7158.110854 -6019.373942 -4155.151185 -2538.919206 -1886.752998 -2237.590954
-3022.267728 -3547.443493 -3494.986637 -3045.263251 -2567.936928 -2193.327053
-1659.583018 -562.966820 1230.416023 3391.184447 5324.634404 6581.595166
7128.453541 7270.099901 7336.823193 7435.970067 7470.006435 7349.312030
7149.014765 7037.424991 -5457.649654 -6803.059468 -6857.737150 -5695.660960
-4004.163793 -2623.150412 -2048.257437 -2225.466485 -2717.839160 -3062.699286
-3050.549974 -2770.762744 -2458.581436 -2295.423015 -2302.388029 -2371.567085
-2384.387107 -2323.896473 -2304.737229 -2500.385943 -3013.142033 -3773.905286
-4545.426185 -5033.734014 -5033.806142 -4513.043365 -3594.534266 -2489.838587
-1460.044452 -819.301348 -904.247247 -1928.631750 -3762.168060 -5814.637762
-7208.708682 -7229.989294 -5786.615936 -3528.138103 -1482.674875 -435.827045
-493.941611 -1143.247686 -1724.807442 -1918.959293 -1852.970102 -1793.156539
-1748.625864 -1373.569341 -262.434533 1639.572832 3898.219050 5863.454584
7119.935993 7725.637751 8049.064622 8378.882104 8671.517849 8654.530194
8163.977067 7379.974918 6727.062851 -5324.982662 -6461.413929 -6234.576452
-4823.442088 -3014.649370 -1685.732867 -1291.345662 -1689.377826 -2365.102409
-2833.001899 -2919.197154 -2770.095345 -2649.533169 -2711.103071 -2903.451351
-3043.315693 -2976.728400 -2708.358508 -2415.474763 -2341.141447 -2636.451854
-3254.370503 -3965.770855 -4485.492064 -4618.575981 -4328.217418 -3700.547614
-2873.563370 -2017.031423 -1369.814889 -1240.157259 -1872.739542 -3217.725663
-4790.261074 -5814.736222 -5649.459884 -4227.079212 -2164.184931 -405.691645
368.104391 135.858329 -560.376691 -1097.237215 -1224.230017 -1121.585404
-1057.948790 -1001.530032 -566.775312 645.145693 2630.010873 4886.660305
6752.769569 7883.134021 8449.678400 8893.127264 9461.433633 9959.519017
9938.230759 9149.536059 7852.934403 6688.108207 -5259.671594 -6031.950035
-5515.232952 -3975.742773 -2230.507507 -1106.010320 -947.087538 -1502.567475
-2209.281727 -2616.262438 -2639.045106 -2510.059211 -2526.064164 -2809.126056
-3240.429217 -3576.601045 -3637.520998 -3430.713056 -3139.501069 -2995.399615
-3124.675250 -3470.505552 -3839.689311 -4035.434252 -3974.524682 -3702.023739
-3307.042823 -2834.869213 -2293.676554 -1751.698753 -1404.955924 -1492.372296
-2076.095354 -2871.832519 -3332.149855 -2996.125624 -1864.508651 -478.770094
413.463577 380.988166 -389.707096 -1263.558390 -1657.240450 -1449.523371
-962.416450 -556.918111 -231.239661 399.383380 1719.876492 3688.701632
5777.408581 7354.785378 8181.423170 8567.793886 9045.412315 9840.711680
10625.666989 10778.893591 9939.611056 8375.483048 6841.599780 -4661.027063
-5024.884259 -4308.401550 -2830.084999 -1369.565942 -630.824527 -802.962651
-1520.326909 -2200.402371 -2468.539860 -2360.391996 -2202.487863 -2315.858719
-2782.469689 -3421.881690 -3951.962168 -4190.196646 -4154.791311 -4015.772088
-3949.898853 -4007.923289 -4085.921961 -4018.225172 -3721.177704 -3273.504726
-2861.243319 -2624.275163 -2533.887542 -2417.708156 -2122.660403 -1670.913616
-1251.337874 -1033.464014 -972.410421 -812.573232 -330.117131 385.557000
892.830760 698.176689 -318.220199 -1718.742757 -2762.160125 -2919.005501
-2227.891585 -1190.535470 -299.346832 383.146075 1219.442444 2579.766008
4406.274862 6176.460524 7319.501515 7715.442219 7813.785710 8239.669161
9218.590091 10326.870147 10801.575319 10159.811371 8608.738615 6905.758355
-3011.461129 -3017.874737 -2252.739640 -1044.384615 -83.634716 87.710282
-548.309786 -1519.182922 -2240.935513 -2427.626010 -2232.649242 -2061.505472
-2242.511616 -2811.130298 -3536.261491 -4123.626391 -4422.574967 -4494.048466
-4516.216010 -4615.911651 -4753.199046 -4742.599778 -4399.638165 -3710.313459
-2892.468810 -2283.067092 -2113.656710 -2336.220030 -2641.950227 -2671.675656
-2257.607808 -1504.066737 -653.058958 125.371973 810.174221 1401.277722
1734.705056 1476.410278 375.843219 -1411.219234 -3247.104137 -4329.187292
-4200.229584 -3045.951079 -1517.566190 -212.293849 753.578855 1719.157905
3041.716715 4660.919620 6079.115609 6791.254031 6775.470279 6579.984257
6892.473634 7945.099251 9271.099666 10036.383963 9677.792756 8320.595244
6643.035504 -435.008004 -192.781571 476.333558 1271.326795 1614.060886
1126.375968 -55.092139 -1370.454441 -2240.748233 -2455.429290 -2258.588877
-2107.878424 -2324.736574 -2900.554143 -3568.316733 -4042.490953 -4229.526598
-4265.456064 -4376.927456 -4680.635442 -5066.600967 -5249.949785 -4965.303291
-4178.786139 -3165.401056 -2374.759078 -2153.028951 -2506.407103 -3081.320651
-3385.937895 -3094.464432 -2213.295689 -1008.162554 206.121808 1210.233657
1851.926279 1937.449936 1236.115742 -324.217901 -2424.333096 -4347.748923
-5312.535176 -4944.468049 -3518.606434 -1744.613994 -245.115951 850.578688
1863.696325 3132.034539 4592.902900 5777.108239 6231.263738 5982.801908
5604.013549 5781.002179 6740.805546 8030.792835 8847.928957 8643.843414
7502.237855 5994.575794 2212.834678 2574.182826 3070.217177 3448.058117
3234.172151 2179.096439 529.069341 -1100.695357 -2139.725243 -2429.010080
-2268.852843 -2144.536602 -2366.749327 -2894.415549 -3436.929100 -3719.813035
-3702.391041 -3600.743564 -3718.493349 -4211.957936 -4948.776603 -5557.481839
-5648.976949 -5078.959463 -4077.513206 -3139.576463 -2724.748946 -2958.757566
-3546.372367 -3962.920241 -3787.119493 -2936.496367 -1657.114840 -324.826928
747.442429 1354.003224 1331.195487 543.144954 -990.485447 -2928.498738
-4619.085501 -5387.026078 -4935.020477 -3539.292216 -1846.048902 -404.733142
685.115945 1720.181062 2994.289501 4427.492080 5574.963162 6019.138578
5786.831817 5393.801136 5447.785202 6142.953748 7086.648889 7611.372542
7300.208936 6274.823406 5018.245947 3842.028480 4203.050905 4544.275526
4659.804612 4144.275770 2815.437563 964.599644 -781.263934 -1869.482321
-2172.612898 -2017.689760 -1900.017437 -2122.406366 -2625.049908 -3098.417016
-3260.650555 -3087.058343 -2841.082278 -2900.592090 -3498.305642 -4539.264758
-5613.289276 -6211.300462 -6029.464885 -5172.628077 -4109.658543 -3387.226646
-3282.421836 -3633.999709 -3972.180232 -3847.275686 -3112.802085 -1971.116854
-792.514952 108.494567 563.437354 495.447011 -141.606679 -1310.802161
-2769.968180 -4050.427992 -4646.748325 -4318.193868 -3251.993173 -1918.777157
-714.248684 312.776963 1406.188272 2773.866181 4294.634054 5547.495188
6152.655135 6114.523344 5840.127761 5797.954440 6116.083281 6481.791919
6433.156314 5775.499763 4743.599790 3768.556710 3850.732768 4128.983326
4415.660700 4530.237974 4082.464454 2886.418689 1209.238510 -359.015874
-1301.096093 -1510.837274 -1318.891683 -1212.696172 -1483.988720 -2060.136584
-2610.838153 -2821.779440 -2635.139412 -2306.755521 -2256.162336 -2803.202566
-3943.390120 -5298.741251 -6293.998205 -6477.002573 -5794.129778 -4632.238009
-3578.227500 -3046.923732 -3035.722389 -3178.991987 -3049.410710 -2467.568650
-1591.558579 -753.382782 -214.177536 -46.239312 -198.977720 -625.235593
-1310.042799 -2178.218315 -3010.440701 -3502.718485 -3451.323857 -2894.352084
-2059.089611 -1148.035419 -165.380310 1039.221248 2542.342954 4159.761117
5504.222593 6260.680593 6430.704560 6308.832586 6200.063685 6139.106236
5881.254088 5181.047414 4093.938995 3000.273682 2305.384443 2525.410529
2696.403645 3065.823583 3445.003072 3407.287961 2704.896226 1525.927892
381.216828 -269.270909 -338.650419 -139.945456 -124.529193 -551.767292
-1328.239806 -2102.111107 -2518.005490 -2456.067657 -2117.184817 -1915.932213
-2240.374885 -3203.328913 -4527.359905 -5654.188140 -6045.738006 -5506.536260
-4310.752171 -3028.564791 -2159.487237 -1833.045778 -1792.953608 -1660.129562
-1250.975644 -696.639206 -291.375821 -229.618051 -467.483926 -807.993067
-1098.872237 -1345.421496 -1646.911701 -2044.769458 -2444.411913 -2678.441131
-2627.538145 -2267.627215 -1610.463692 -633.868643 689.606447 2278.458494
3876.792466 5149.135761 5886.145408 6135.883231 6119.595121 5993.451666
5683.984086 4975.829325 3790.918413 2391.835567 1281.313043 841.347727
829.050170 931.817955 1500.302970 2305.548921 2854.897616 2815.262953
2273.915318 1638.834373 1292.347777 1297.078723 1376.880913 1155.290754
445.076839 -620.120273 -1675.861358 -2350.155589 -2475.067449 -2179.770102
-1828.756077 -1831.489867 -2404.525886 -3410.418701 -4389.941242 -4807.603946
-4379.846750 -3264.687153 -1962.308114 -983.786103 -530.967352 -429.072066
-350.155621 -126.553999 113.579796 92.006009 -338.045099 -1031.391976
-1649.197924 -1920.765856 -1839.467257 -1638.277077 -1588.572985 -1800.728501
-2169.579967 -2463.499698 -2451.921768 -1984.504524 -1020.891525 348.801933
1894.129915 3297.221846 4290.726793 4803.354460 4980.087604 5025.196916
4984.523259 4673.946224 3855.714611 2532.035672 1081.074654 64.931862
-173.396189 -231.834230 -111.394873 702.388966 1922.384386 2997.637531
3535.551238 3545.542741 3335.687627 3194.810109 3146.112979 2957.882889
2363.851753 1292.730480 -60.592636 -1340.651574 -2213.982257 -2518.345042
-2325.634903 -1911.520987 -1637.119366 -1767.358257 -2303.075119 -2943.287750
-3245.491580 -2911.968751 -2005.630355 -919.494187 -105.153459 233.083211
232.697379 184.444694 232.697379 233.083211 -105.153459 -919.494187
-2005.630355 -2911.968751 -3245.491580 -2943.287750 -2303.075119 -1767.358257
-1637.119366 -1911.520987 -2325.634903 -2518.345042 -2213.982257 -1340.651574
-60.592636 1292.730480 2363.851753 2957.882889 3146.112979 3194.810109
3335.687627 3545.542741 3535.551238 2997.637531 1922.384386 702.388966
-111.394873 -231.834230 -173.396189 64.931862 1081.074654 2532.035672
3855.714611 4673.946224 4984.523259 5025.196916 4980.087604 4803.354460
4290.726793 3297.221846 1894.129915 348.801933 -1020.891525 -1984.504524
-2451.921768 -2463.499698 -2169.579967 -1800.728501 -1588.572985 -1638.277077
-1839.467257 -1920.765856 -1649.197924 -1031.391976 -338.045099 92.006009
113.579796 -126.553999 -350.155621 -429.072066 -530.967352 -983.786103
-1962.308114 -3264.687153 -4379.846750 -4807.603946 -4389.941242 -3410.418701
-2404.525886 -1831.489867 -1828.756077 -2179.770102 -2475.067449 -2350.155589
-1675.861358 -620.120273 445.076839 1155.290754 1376.880913 1297.078723
1292.347777 1638.834373 2273.915318 2815.262953 2854.897616 2305.548921
1500.302970 931.817955 829.050170 841.347727 1281.313043 2391.835567
3790.918413 4975.829325 5683.984086 5993.451666 6119.595121 6135.883231
5886.145408 5149.135761 3876.792466 2278.458494 689.606447 -633.868643
-1610.463692 -2267.627215 -2627.538145 -2678.441131 -2444.411913 -2044.769458
-1646.911701 -1345.421496 -1098.872237 -807.993067 -467.483926 -229.618051
-291.375821 -696.639206 -1250.975644 -1660.129562 -1792.953608 -1833.045778
-2159.487237 -3028.564791 -4310.752171 -5506.536260 -6045.738006 -5654.188140
-4527.359905 -3203.328913 -2240.374885 -1915.932213 -2117.184817 -2456.067657
-2518.005490 -2102.111107 -1328.239806 -551.767292 -124.529193 -139.945456
-338.650419 -269.270909 381.216828 1525.927892 2704.896226 3407.287961
3445.003072 3065.823583 2696.403645 2525.410529 2305.384443 3000.273682
4093.938995 5181.047414 5881.254088 6139.106236 6200.063685 6308.832586
6430.704560 6260.680593 5504.222593 4159.761117 2542.342954 1039.221248
-165.380310 -1148.035419 -2059.089611 -2894.352084 -3451.323857 -3502.718485
-3010.440701 -2178.218315 -1310.042799 -625.235593 -198.977720 -46.239312
-214.177536 -753.382782 -1591.558579 -2467.568650 -3049.410710 -3178.991987
-3035.722389 -3046.923732 -3578.227500 -4632.238009 -5794.129778 -6477.002573
-6293.998205 -5298.741251 -3943.390120 -2803.202566 -2256.162336 -2306.755521
-2635.139412 -2821.779440 -2610.838153 -2060.136584 -1483.988720 -1212.696172
-1318.891683 -1510.837274 -1301.096093 -359.015874 1209.238510 2886.418689
4082.464454 4530.237974 4415.660700 4128.983326 3850.732768 3768.556710
4743.599790 5775.499763 6433.156314 6481.791919 6116.083281 5797.954440
5840.127761 6114.523344 6152.655135 5547.495188 4294.634054 2773.866181
1406.188272 312.776963 -714.248684 -1918.777157 -3251.993173 -4318.193868
-4646.748325 -4050.427992 -2769.968180 -1310.802161 -141.606679 495.447011
563.437354 108.494567 -792.514952 -1971.116854 -3112.802085 -3847.275686
-3972.180232 -3633.999709 -3282.421836 -3387.226646 -4109.658543 -5172.628077
-6029.464885 -6211.300462 -5613.289276 -4539.264758 -3498.305642 -2900.592090
-2841.082278 -3087.058343 -3260.650555 -3098.417016 -2625.049908 -2122.406366
-1900.017437 -2017.689760 -2172.612898 -1869.482321 -781.263934 964.599644
2815.437563 4144.275770 4659.804612 4544.275526 4203.050905 3842.028480
5018.245947 6274.823406 7300.208936 7611.372542 7086.648889 6142.953748
5447.785202 5393.801136 5786.831817 6019.138578 5574.963162 4427.492080
2994.289501 1720.181062 685.115945 -404.733142 -1846.048902 -3539.292216
-4935.020477 -5387.026078 -4619.085501 -2928.498738 -990.485447 543.144954
1331.195487 1354.003224 747.442429 -324.826928 -1657.114840 -2936.496367
-3787.119493 -3962.920241 -3546.372367 -2958.757566 -2724.748946 -3139.576463
-4077.513206 -5078.959463 -5648.976949 -5557.481839 -4948.776603 -4211.957936
-3718.493349 -3600.743564 -3702.391041 -3719.813035 -3436.929100 -2894.415549
-2366.749327 -2144.536602 -2268.852843 -2429.010080 -2139.725243 -1100.695357
529.069341 2179.096439 3234.172151 3448.058117 3070.217177 2574.182826
2212.834678 5994.575794 7502.237855 8643.843414 8847.928957 8030.792835
6740.805546 5781.002179 5604.013549 5982.801908 6231.263738 5777.108239
4592.902900 3132.034539 1863.696325 850.578688 -245.115951 -1744.613994
-3518.606434 -4944.468049 -5312.535176 -4347.748923 -2424.333096 -324.217901
1236.115742 1937.449936 1851.926279 1210.233657 206.121808 -1008.162554
-2213.295689 -3094.464432 -3385.937895 -3081.320651 -2506.407103 -2153.028951
-2374.759078 -3165.401056 -4178.786139 -4965.303291 -5249.949785 -5066.600967
-4680.635442 -4376.927456 -4265.456064 -4229.526598 -4042.490953 -3568.316733
-2900.554143 -2324.736574 -2107.878424 -2258.588877 -2455.429290 -2240.748233
-1370.454441 -55.092139 1126.375968 1614.060886 1271.326795 476.333558
-192.781571 -435.008004 6643.035504 8320.595244 9677.792756 10036.383963
9271.099666 7945.099251 6892.473634 6579.984257 6775.470279 6791.254031
6079.115609 4660.919620 3041.716715 1719.157905 753.578855 -212.293849
-1517.566190 -3045.951079 -4200.229584 -4329.187292 -3247.104137 -1411.219234
375.843219 1476.410278 1734.705056 1401.277722 810.174221 125.371973
-653.058958 -1504.066737 -2257.607808 -2671.675656 -2641.950227 -2336.220030
-2113.656710 -2283.067092 -2892.468810 -3710.313459 -4399.638165 -4742.599778
-4753.199046 -4615.911651 -4516.216010 -4494.048466 -4422.574967 -4123.626391
-3536.261491 -2811.130298 -2242.511616 -2061.505472 -2232.649242 -2427.626010
-2240.935513 -1519.182922 -548.309786 87.710282 -83.634716 -1044.384615
-2252.739640 -3017.874737 -3011.461129 6905.758355 8608.738615 10159.811371
10801.575319 10326.870147 9218.590091 8239.669161 7813.785710 7715.442219
7319.501515 6176.460524 4406.274862 2579.766008 1219.442444 383.146075
-299.346832 -1190.535470 -2227.891585 -2919.005501 -2762.160125 -1718.742757
-318.220199 698.176689 892.830760 385.557000 -330.117131 -812.573232
-972.410421 -1033.464014 -1251.337874 -1670.913616 -2122.660403 -2417.708156
-2533.887542 -2624.275163 -2861.243319 -3273.504726 -3721.177704 -4018.225172
-4085.921961 -4007.923289 -3949.898853 -4015.772088 -4154.791311 -4190.196646
-3951.962168 -3421.881690 -2782.469689 -2315.858719 -2202.487863 -2360.391996
-2468.539860 -2200.402371 -1520.326909 -802.962651 -630.824527 -1369.565942
-2830.084999 -4308.401550 -5024.884259 -4661.027063 6841.599780 8375.483048
9939.611056 10778.893591 10625.666989 9840.711680 9045.412315 8567.793886
8181.423170 7354.785378 5777.408581 3688.701632 1719.876492 399.383380
-231.239661 -556.918111 -962.416450 -1449.523371 -1657.240450 -1263.558390
-389.707096 380.988166 413.463577 -478.770094 -1864.508651 -2996.125624
-3332.149855 -2871.832519 -2076.095354 -1492.372296 -1404.955924 -1751.698753
-2293.676554 -2834.869213 -3307.042823 -3702.023739 -3974.524682 -4035.434252
-3839.689311 -3470.505552 -3124.675250 -2995.399615 -3139.501069 -3430.713056
-3637.520998 -3576.601045 -3240.429217 -2809.126056 -2526.064164 -2510.059211
-2639.045106 -2616.262438 -2209.281727 -1502.567475 -947.087538 -1106.010320
-2230.507507 -3975.742773 -5515.232952 -6031.950035 -5259.671594 6688.108207
7852.934403 9149.536059 9938.230759 9959.519017 9461.433633 8893.127264
8449.678400 7883.134021 6752.769569 4886.660305 2630.010873 645.145693
-566.775312 -1001.530032 -1057.948790 -1121.585404 -1224.230017 -1097.237215
-560.376691 135.858329 368.104391 -405.691645 -2164.184931 -4227.079212
-5649.459884 -5814.736222 -4790.261074 -3217.725663 -1872.739542 -1240.157259
-1369.814889 -2017.031423 -2873.563370 -3700.547614 -4328.217418 -4618.575981
-4485.492064 -3965.770855 -3254.370503 -2636.451854 -2341.141447 -2415.474763
-2708.358508 -2976.728400 -3043.315693 -2903.451351 -2711.103071 -2649.533169
-2770.095345 -2919.197154 -2833.001899 -2365.102409 -1689.377826 -1291.345662
-1685.732867 -3014.649370 -4823.442088 -6234.576452 -6461.413929 -5324.982662
6727.062851 7379.974918 8163.977067 8654.530194 8671.517849 8378.882104
8049.064622 7725.637751 7119.935993 5863.454584 3898.219050 1639.572832
-262.434533 -1373.569341 -1748.625864 -1793.156539 -1852.970102 -1918.959293
-1724.807442 -1143.247686 -493.941611 -435.827045 -1482.674875 -3528.138103
-5786.615936 -7229.989294 -7208.708682 -5814.637762 -3762.168060 -1928.631750
-904.247247 -819.301348 -1460.044452 -2489.838587 -3594.534266 -4513.043365
-5033.806142 -5033.734014 -4545.426185 -3773.905286 -3013.142033 -2500.385943
-2304.737229 -2323.896473 -2384.387107 -2371.567085 -2302.388029 -2295.423015
-2458.581436 -2770.762744 -3050.549974 -3062.699286 -2717.839160 -2225.466485
-2048.257437 -2623.150412 -4004.163793 -5695.660960 -6857.737150 -6803.059468
-5457.649654 7037.424991 7149.014765 7349.312030 7470.006435 7435.970067
7336.823193 7270.099901 7128.453541 6581.595166 5324.634404 3391.184447
1230.416023 -562.966820 -1659.583018 -2193.327053 -2567.936928 -3045.263251
-3494.986637 -3547.443493 -3022.267728 -2237.590954 -1886.752998 -2538.919206
-4155.151185 -6019.373942 -7158.110854 -6942.573722 -5444.265300 -3329.956024
-1431.546765 -323.184930 -156.661075 -763.623865 -1852.718257 -3135.827242
-4351.143841 -5259.519649 -5683.630287 -5575.956618 -5045.538159 -4301.379864
-3545.227908 -2889.874943 -2353.759865 -1919.377634 -1599.351324 -1457.980884
-1572.836437 -1961.007468 -2520.317682 -3039.263303 -3300.493552 -3238.850109
-3047.484425 -3117.843882 -3794.026717 -5077.133958 -6506.787020 -7365.548551
-7119.791022 -5798.724960 7376.812183 7058.926431 6839.262718 6767.595299
6832.698433 7024.076113 7264.316299 7317.469731 6841.223162 5613.309425
3756.327665 1729.502895 36.973433 -1130.314513 -2005.761672 -2990.009282
-4232.131960 -5422.307536 -6005.883696 -5662.626280 -4646.142834 -3674.735060
-3432.786239 -4067.854989 -5075.965903 -5656.244741 -5254.204456 -3895.400710
-2109.114218 -563.136527 291.838396 348.294594 -259.731708 -1325.366480
-2657.919434 -4072.210071 -5357.321835 -6295.904318 -6728.608249 -6605.905032
-5987.455928 -5002.823264 -3814.226217 -2601.440312 -1554.037410 -847.627996
-601.858381 -839.698886 -1468.916614 -2295.983105 -3077.433029 -3609.794700
-3836.262438 -3908.254558 -4126.842709 -4749.455616 -5763.714069 -6806.033658
-7339.316883 -7011.480798 -5939.665556 7345.037729 6837.060728 6541.137304
6624.139827 7050.840825 7665.961624 8225.580135 8413.615168 7936.594629
6700.407484 4931.559194 3085.022200 1543.903061 329.339733 -913.809300
-2592.747108 -4740.652023 -6851.820574 -8156.465816 -8153.848846 -6992.306531
-5390.157096 -4152.093928 -3651.064580 -3656.839612 -3603.384288 -3050.067531
-1979.493199 -750.552262 188.906505 572.184742 384.926335 -246.487593
-1199.356803 -2404.860500 -3796.866852 -5241.941626 -6525.669525 -7402.822914
-7670.329147 -7226.915427 -6111.214414 -4517.625461 -2774.538843 -1267.453961
-320.615076 -90.064878 -524.676910 -1409.652545 -2457.555896 -3399.935108
-4058.339340 -4394.865960 -4529.082717 -4685.194775 -5055.087888 -5640.156148
-6198.944575 -6387.993695 -6032.716527 -5320.146015 6717.872364 6329.592944
6338.703372 6910.267468 7898.562404 8976.879824 9769.380284 9953.110981
9361.075458 8079.565854 6452.879372 4913.567013 3691.445699 2608.658329
1169.018220 -1055.358574 -3999.872993 -6989.082109 -9065.836986 -9564.340728
-8518.184545 -6608.895357 -4707.881923 -3361.600611 -2580.467550 -2026.663962
-1389.409907 -635.323240 22.179637 341.643726 241.994065 -182.172940
-786.875169 -1506.789357 -2377.243409 -3453.651205 -4710.106424 -5991.397720
-7036.686116 -7553.254979 -7315.386874 -6267.001276 -4591.642664 -2698.378173
-1096.914629 -203.463174 -178.518452 -888.608678 -2003.916037 -3157.928312
-4075.005358 -4623.120361 -4810.702542 -4758.530300 -4646.701781 -4623.807808
-4707.250124 -4757.245332 -4588.628129 -4170.866294 -3748.216009 5653.253873
5674.944702 6254.676150 7468.123584 9019.748375 10431.078031 11259.891260
11258.540353 10453.526174 9142.542439 7780.405017 6746.540726 6085.257428
5401.597632 4054.431171 1590.589078 -1852.226478 -5482.834791 -8229.714789
-9326.190335 -8714.611893 -7003.843793 -5042.237029 -3434.152712 -2326.854896
-1549.137475 -912.291115 -404.596119 -156.099016 -265.133355 -673.449478
-1196.642618 -1662.976971 -2030.991238 -2397.640444 -2909.344281 -3650.321504
-4571.310882 -5478.697931 -6081.097950 -6090.054897 -5358.147020 -3997.967036
-2398.268609 -1090.276885 -513.669769 -814.575758 -1798.757284 -3059.283400
-4182.860666 -4906.041007 -5157.510236 -5013.668394 -4629.439495 -4174.429209
-3768.367346 -3423.942028 -3047.355028 -2540.964887 -1964.411707 -1611.528380
4562.971432 5168.721729 6382.227135 8161.870015 10085.438181 11585.652246
12230.254599 11907.744444 10864.279590 9597.878277 8639.205960 8278.906765
8359.402377 8278.725980 7276.473884 4890.776541 1314.361284 -2609.506601
-5790.756537 -7454.930291 -7502.412969 -6447.813388 -5025.154107 -3765.336716
-2825.178449 -2115.812948 -1548.089232 -1166.324472 -1087.388857 -1346.817576
-1815.798432 -2262.638564 -2496.338904 -2473.623709 -2303.337692 -2170.408890
-2241.046313 -2588.731047 -3149.303052 -3715.717415 -4000.136285 -3772.243828
-3017.865809 -2009.074915 -1206.326235 -1025.301388 -1609.752571 -2758.805386
-4049.089338 -5057.290429 -5537.134434 -5466.543216 -4985.280109 -4296.734306
-3584.357727 -2949.639033 -2376.005955 -1753.050978 -990.668697 -176.509578
357.708827 3746.216718 4929.392462 6650.791840 8779.493989 10830.835242
12221.798018 12580.735098 11940.776274 10734.609236 9605.232930 9110.003600
9432.225620 10234.351477 10760.815337 10192.268410 8094.942350 4706.470999
860.022682 -2432.582150 -4486.008317 -5218.099437 -5046.929681 -4528.182787
-4017.306282 -3576.868516 -3127.376254 -2654.116455 -2278.718311 -2158.348614
-2333.162677 -2668.681892 -2934.787871 -2942.859984 -2635.061018 -2086.754526
-1458.246754 -942.458072 -713.581019 -858.663426 -1307.578087 -1825.067018
-2117.086372 -2016.310128 -1622.056153 -1273.859187 -1352.465992 -2037.369417
-3188.460268 -4426.110867 -5339.903270 -5680.791897 -5433.212614 -4765.160603
-3920.758795 -3113.997323 -2447.181148 -1870.724418 -1219.825215 -350.432660
680.431926 1530.028878 3118.745830 4695.353794 6697.971156 8962.627706
11008.377273 12281.185744 12467.336499 11689.312192 10478.922055 9541.974294
9422.095033 10215.046053 11475.826154 12391.554698 12167.153030 10437.743754
7472.707047 4036.341425 980.543673 -1175.534998 -2416.998692 -3076.803386
-3507.703161 -3842.225329 -3996.224816 -3858.112517 -3466.769071 -3023.310827
-2747.575772 -2721.419882 -2849.236039 -2944.706215 -2848.980182 -2489.787886
-1875.607468 -1080.998147 -255.443481 380.697094 609.645636 348.819287
-256.058041 -882.542509 -1227.979342 -1220.121373 -1077.884234 -1164.510800
-1735.444044 -2761.359165 -3941.541212 -4878.144869 -5280.815720 -5081.681366
-4426.202675 -3578.848899 -2798.236158 -2220.978744 -1793.004089 -1298.900702
-514.392951 579.975699 1675.853894 2308.249094 3995.929138 6052.938951
8335.900332 10408.165920 11747.265828 12046.080875 11418.070252 10381.122092
9621.561962 9654.143425 10547.312211 11859.511761 12837.190891 12789.354527
11442.096394 9067.416251 6305.212930 3792.118885 1841.200560 376.497531
-864.391798 -2043.123697 -3078.549390 -3741.809548 -3879.970400 -3566.451315
-3060.608125 -2631.848216 -2406.663584 -2348.694319 -2346.873075 -2302.170856
-2141.946155 -1794.510778 -1205.138770 -414.471081 380.097856 881.418688
871.808620 387.787406 -266.878294 -711.152027 -751.894651 -523.920021
-396.439279 -716.282936 -1574.604527 -2750.114029 -3842.565847 -4487.221620
-4519.022042 -4019.090729 -3250.552400 -2525.284744 -2050.295547 -1814.759862
-1590.037312 -1080.329622 -163.280445 940.560802 1060.443422 2597.887070
4537.768995 6792.604017 8987.072051 10613.269147 11309.865836 11085.450292
10344.145596 9690.892321 9618.414042 10243.886153 11241.653266 12017.246992
12032.331830 11093.571389 9429.640492 7510.824830 5738.824772 4225.914508
2814.203039 1300.665436 -324.442403 -1819.849271 -2854.247374 -3243.562908
-3070.404088 -2605.833443 -2123.605355 -1769.240431 -1566.466402 -1502.251371
-1570.861781 -1730.038273 -1843.109234 -1715.583728 -1239.363657 -526.391004
113.243014 371.899537 180.120497 -220.266886 -443.824485 -251.910968
256.011384 695.307872 649.995314 -58.378387 -1263.671369 -2555.234071
-3495.266360 -3819.163713 -3530.435743 -2871.927976 -2198.808960 -1800.728814
-1745.704829 -1836.552751 -1736.795482 -1219.097421 -376.542005 -400.447866
842.228682 2541.290202 4685.957885 6981.081987 8939.083054 10124.299664
10392.906163 9977.677962 9364.551997 9030.831771 9193.812983 9713.245534
10202.967288 10281.071638 9798.128984 8894.000334 7850.920569 6858.899902
5877.070907 4700.275544 3174.858503 1384.170625 -351.510463 -1661.501176
-2345.852934 -2460.319751 -2221.341341 -1840.737024 -1439.856877 -1090.542210
-893.375655 -970.867365 -1356.654779 -1894.274493 -2279.274632 -2253.378731
-1803.335471 -1185.079933 -730.497816 -584.134306 -588.464286 -419.356013
133.199043 962.773322 1680.170699 1853.761884 1278.517622 95.654473
-1290.616297 -2419.665053 -2977.616695 -2910.112261 -2420.274210 -1864.862829
-1581.748153 -1712.837087 -2118.303246 -2459.239494 -2428.616265 -1987.793215
-1408.174516 -468.381680 872.866999 2700.554276 4844.071953 6893.330019
8385.909398 9045.357398 8923.410655 8362.983765 7807.083899 7567.602800
7688.663195 7979.191827 8181.030087 8149.461425 7917.267360 7603.546268
7252.400817 6745.862623 5875.340086 4520.208038 2785.266023 978.248210
-557.448139 -1619.055500 -2195.559733 -2380.209679 -2255.790317 -1873.649620
-1334.329859 -856.274889 -715.941414 -1069.610381 -1803.548941 -2564.993413
-2981.048920 -2902.654334 -2475.602687 -1981.236890 -1585.259958 -1210.134244
-636.637803 257.875839 1329.649686 2208.321801 2513.133839 2080.954642
1052.739955 -213.758963 -1321.955931 -1996.503681 -2167.616624 -1975.988018
-1708.333667 -1670.205433 -2027.343510 -2695.657367 -3371.587747 -3719.770533
-3609.072869 -1314.799577 -607.643169 243.200198 1441.143140 3007.788274
4708.381050 6152.345654 6999.521247 7142.838866 6759.791326 6207.253849
5827.385686 5783.107102 6018.505672 6353.937516 6633.147163 6808.160934
6904.791942 6914.832258 6724.643919 6156.628392 5096.485905 3597.986353
1874.265278 186.175327 -1271.643365 -2394.810330 -3110.327553 -3331.620930
-3009.777365 -2251.775128 -1378.477635 -818.698179 -875.356306 -1531.283725
-2455.582989 -3218.155378 -3549.912222 -3451.559436 -3087.616908 -2585.101149
-1925.548427 -1018.358579 128.654446 1311.067056 2199.576961 2525.497068
2231.259104 1480.147021 542.881683 -336.855517 -1015.044067 -1454.856467
-1713.577526 -1928.848333 -2276.233338 -2873.933170 -3676.268227 -4451.852166
-4905.587103 -4884.204238 -31.839013 508.631605 754.000041 1041.676608
1643.564429 2590.356846 3660.976871 4527.535668 4956.185932 4939.368935
4684.020104 4472.628702 4493.637235 4752.672989 5114.052725 5425.639176
5622.158854 5728.924935 5777.307585 5718.576562 5418.543649 4737.979990
3626.776459 2155.147354 473.000776 -1243.253632 -2800.332938 -3968.298969
-4503.622381 -4259.711176 -3330.203534 -2097.180659 -1097.474736 -759.225416
-1179.903574 -2102.358283 -3098.448742 -3813.847080 -4097.704172 -3958.537270
-3440.727163 -2564.659866 -1381.896986 -63.245168 1103.711968 1841.259914
2036.862073 1792.696373 1325.672200 806.403714 272.419669 -328.661535
-1033.532855 -1808.534536 -2588.843307 -3347.185780 -4097.872917 -4820.749051
-5392.770869 -5628.058651 -5424.871250 1784.828313 2180.928198 1803.522408
1111.422133 631.144583 684.187639 1260.565279 2089.366242 2840.410503
3321.917587 3555.431370 3698.735929 3891.259456 4143.387480 4347.638469
4389.169111 4254.884649 4047.336188 3893.929102 3830.277784 3753.519495
3477.150794 2836.273501 1765.491849 316.202522 -1359.611344 -3021.273000
-4353.957360 -5032.618525 -4856.258565 -3892.932187 -2521.378914 -1298.433003
-704.920453 -924.204221 -1791.984039 -2929.688206 -3944.650399 -4558.795254
-4622.547882 -4082.080854 -2986.376226 -1535.891865 -85.551940 972.854642
1408.896979 1286.778428 908.205068 586.060512 417.501818 235.143004
-229.880660 -1113.995287 -2307.835855 -3539.747604 -4560.963502 -5265.328905
-5661.248101 -5764.201206 -5546.762110 -5006.980959 3076.033841 3338.659217
2494.195781 1066.822165 -237.017474 -873.051084 -678.699369 133.497179
1170.672694 2100.114073 2785.251708 3256.452681 3577.573279 3735.570034
3644.717683 3250.959576 2633.465147 2002.651560 1583.107353 1468.165098
1556.228439 1611.138316 1393.677731 771.401306 -245.601871 -1525.595724
-2847.227400 -3929.327484 -4487.825891 -4341.662179 -3529.575763 -2350.786672
-1268.964146 -713.182760 -891.602022 -1726.218178 -2924.472004 -4110.667989
-4929.565146 -5103.357793 -4487.157249 -3150.860748 -1434.112475 124.922012
1019.206857 1049.551953 449.582184 -265.384038 -647.944722 -621.855967
-512.782068 -784.316680 -1683.313203 -3060.271026 -4480.025529 -5507.761218
-5939.020047 -5824.810555 -5333.041430 -4609.970684 -3761.909430 3011.236957
3208.176497 2232.469250 579.317419 -1004.553344 -1893.618165 -1850.516487
-1054.104952 88.320419 1195.096093 2064.507184 2659.568233 2986.454038
2999.203398 2620.114804 1850.264625 856.637132 -63.180427 -633.456615
-761.123147 -583.545730 -370.459208 -359.001998 -640.580654 -1159.308375
-1785.753604 -2384.910692 -2834.782756 -3021.430008 -2861.944680 -2364.966115
-1678.712311 -1066.966047 -807.834150 -1074.295048 -1865.879262 -3011.875587
-4215.230467 -5107.392400 -5326.450961 -4647.124632 -3137.389037 -1234.732949
375.176426 1079.427833 688.323401 -432.279011 -1578.272766 -2157.445583
-2066.756610 -1726.309539 -1747.484033 -2482.806902 -3783.204324 -5116.538689
-5925.730824 -5947.704381 -5286.799936 -4253.479634 -3147.877787 -2159.141395
1466.702665 1757.049804 1075.436145 -217.029987 -1488.277521 -2187.582395
-2108.104289 -1415.490199 -466.161265 427.945251 1122.709146 1598.830180
1836.100829 1744.370225 1223.893889 299.160865 -807.733698 -1755.498969
-2275.739313 -2335.713365 -2141.905340 -1978.570764 -2006.363323 -2173.355142
-2293.661323 -2213.592948 -1926.352790 -1555.846379 -1246.057158 -1061.149151
-972.852226 -926.339158 -915.956885 -1011.130226 -1323.261910 -1940.562278
-2857.853561 -3919.559711 -4805.985466 -5109.785915 -4522.151909 -3060.477723
-1182.960364 349.464101 851.369738 121.658015 -1403.145678 -2896.343912
-3654.018459 -3529.438660 -2984.016368 -2722.763931 -3183.264171 -4243.114036
-5332.195044 -5832.184561 -5456.373080 -4360.545040 -2966.934878 -1686.954864
-752.353606 -953.392742 -363.340767 -393.749555 -896.264640 -1463.597726
-1724.320301 -1563.059423 -1127.021219 -653.932951 -284.318673 -9.244609
226.770041 385.661126 305.529739 -175.750521 -1045.155813 -2050.894132
-2831.321960 -3154.240037 -3079.255209 -2904.079921 -2925.045300 -3195.031868
-3469.995237 -3388.985816 -2750.837056 -1679.733710 -563.077712 182.666644
347.295107 12.855880 -540.292272 -1021.864625 -1293.111491 -1421.983179
-1618.999015 -2090.024481 -2872.302984 -3740.576110 -4264.386380 -4033.399022
-2950.798796 -1401.455486 -130.999016 151.805974 -779.562056 -2487.327417
-4112.353557 -4906.923220 -4698.565525 -3959.835564 -3438.947613 -3623.140280
-4417.608402 -5247.700016 -5475.951112 -4815.286125 -3462.762762 -1913.709019
-642.454859 114.331939 -200.023976 -1026.185669 -2250.673723 -3569.678574
-4614.803293 -5101.984879 -4983.896135 -4502.133101 -4064.641121 -3986.998865
-4258.163141 -4512.810782 -4267.886190 -3285.437607 -1807.443098 -475.772227
33.637733 -573.697667 -2022.450163 -3626.424225 -4679.528306 -4821.426717
-4163.258870 -3136.146371 -2199.112919 -1600.396844 -1314.126776 -1147.295470
-918.880534 -595.567605 -313.153973 -281.862110 -635.431589 -1316.293853
-2075.777614 -2605.078589 -2725.569544 -2511.795922 -2248.187000 -2229.059146
-2531.093117 -2924.885349 -3005.989858 -2469.265210 -1338.495068 14.652396
1082.260062 1518.461301 1320.859564 780.242392 252.824646 -68.915368
-225.553062 -373.969557 -605.140856 -859.679143 -1010.159446 -1026.479837
-1058.231216 -1332.166981 -1928.489919 -700.775722 -1604.212031 -2800.365139
-4009.744706 -4916.359879 -5268.749638 -5004.341333 -4314.969588 -3569.384665
-3098.438035 -2971.206708 -2934.757320 -2594.384841 -1730.969145 -528.666907
470.269476 676.237795 -173.973548 -1832.339793 -3662.563104 -4979.432684
-5382.455710 -4894.060943 -3862.633573 -2735.787663 -1854.827104 -1364.010485
-1235.882345 -1355.562503 -1602.481774 -1894.226450 -2185.556635 -2437.269360
-2585.879444 -2549.079471 -2280.067740 -1839.169889 -1416.425019 -1254.252548
-1490.407313 -2019.809193 -2489.613014 -2465.401121 -1683.642094 -229.584331
1483.512989 2927.272255 3726.010245 3808.841089 3363.812924 2654.558425
1849.802465 988.043185 79.628883 -767.722993 -1333.523084 -1417.995180
-1027.307239 -447.583775 -111.973641 -324.712483 -1752.115132 -2599.566495
-3583.146338 -4482.363927 -5076.062931 -5180.908926 -4733.414837 -3863.316964
-2869.290880 -2066.516957 -1591.353791 -1314.461842 -953.347216 -321.687571
469.332290 1023.402009 895.810064 -105.114801 -1761.439746 -3537.064351
-4846.747100 -5325.990513 -4953.403859 -3995.961998 -2853.765705 -1905.279042
-1408.321766 -1457.822870 -1983.074629 -2778.447980 -3568.067258 -4090.611891
-4173.032387 -3766.848799 -2946.774625 -1890.680133 -850.852671 -102.338326
148.681176 -122.800098 -694.307826 -1147.591756 -1048.176684 -169.039303
1375.535129 3176.622807 4734.064347 5689.300000 5945.886087 5621.714129
4897.844044 3894.173313 2664.994768 1299.252119 16.066090 -859.059952
-1059.266617 -580.647666 234.582376 833.952233 756.432680 -3062.934892
-3701.589206 -4295.990035 -4716.937683 -4875.557289 -4689.938964 -4110.491429
-3190.376219 -2116.579485 -1137.282604 -419.455748 48.011089 411.712710
792.889917 1138.019883 1211.908927 752.204729 -326.690003 -1831.538041
-3360.463061 -4489.171540 -4948.921477 -4704.868283 -3929.654608 -2925.214404
-2038.970922 -1581.572194 -1738.138989 -2490.513133 -3597.454681 -4667.653284
-5305.320867 -5256.815935 -4486.639711 -3161.810519 -1577.988994 -73.603684
1049.195531 1603.541935 1592.781945 1242.471243 939.569386 1073.082903
1845.429002 3165.488993 4696.544753 6033.316880 6894.971049 7213.643927
7077.924189 6597.206464 5805.373576 4682.302466 3270.602007 1779.634670
565.533005 -37.289861 61.352595 589.582382 1012.052227 817.687158
-4113.508847 -4452.331447 -4587.437098 -4496.489530 -4238.673661 -3848.551996
-3295.603855 -2540.140016 -1616.248235 -650.285252 206.000694 861.030024
1304.195155 1546.481377 1547.800130 1212.202996 465.505931 -650.923394
-1953.355384 -3179.283457 -4089.865455 -4540.353237 -4493.935775 -4010.235487
-3245.113221 -2453.084528 -1945.421567 -1978.454125 -2615.971640 -3658.877340
-4707.823054 -5334.737209 -5262.040630 -4449.546574 -3063.369010 -1379.951978
303.403249 1723.934468 2696.253744 3165.070255 3247.253230 3210.854266
3364.700651 3903.163621 4802.855668 5846.489819 6761.952536 7379.374876
7695.600872 7806.885961 7772.137484 7522.475007 6897.536433 5790.473711
4293.739519 2723.240454 1475.043040 789.276802 577.727704 450.257232
-48.436717 -4452.808288 -4534.508974 -4306.926980 -3840.068718 -3325.169839
-2905.023387 -2566.951823 -2174.163794 -1589.809634 -785.051873 140.849478
1015.993491 1665.387226 1952.241006 1796.574667 1194.593872 236.932046
-903.552355 -2030.068021 -2995.352028 -3733.179916 -4223.341005 -4432.056651
-4301.727788 -3819.466008 -3107.987629 -2439.326963 -2122.888435 -2327.382674
-2964.495530 -3724.530768 -4239.537010 -4256.693044 -3711.993713 -2687.554054
-1325.859423 217.154733 1766.568229 3124.933894 4122.723108 4706.749309
4989.775007 5197.926019 5534.754032 6058.054723 6664.777041 7195.952798
7576.107050 7871.769298 8217.097921 8661.376418 9060.093738 9106.916174
8504.497383 7167.627945 5316.755597 3382.559947 1767.239868 614.128016
-253.004187 -1165.197618 -3961.612154 -3966.953878 -3614.433757 -3020.672749
-2464.373535 -2171.800129 -2151.274689 -2192.166994 -2010.809316 -1429.372242
-476.725919 625.972874 1561.796173 2040.974740 1907.004972 1195.181105
117.162361 -1035.712728 -2031.196463 -2794.323690 -3393.161971 -3918.523621
-4354.197405 -4553.013738 -4351.276093 -3732.731324 -2900.561021 -2184.979870
-1849.400569 -1941.683420 -2295.527217 -2660.153388 -2839.295386 -2736.334877
-2306.640109 -1505.842943 -311.216345 1199.943179 2808.403993 4221.750433
5226.702239 5810.536574 6149.290270 6466.445519 6873.709606 7320.519245
7687.393374 7937.598158 8191.805892 8651.057746 9415.139724 10331.979078
11002.620291 10963.235517 9941.726401 8026.355159 5630.843234 3269.098298
1281.885934 -301.967064 -1673.550987 -2871.029240 -3036.995980 -2836.270448
-2369.983948 -1945.540956 -1841.929780 -2101.261096 -2490.794994 -2645.286361
-2282.478274 -1360.936340 -108.031880 1076.675693 1789.212168 1790.660390
1108.694669 18.091564 -1103.918901 -1977.057357 -2550.659030 -2976.680975
-3439.015766 -3967.796520 -4386.592297 -4438.280081 -3990.303639 -3154.835103
-2231.510661 -1526.722373 -1195.460245 -1213.014311 -1459.114433 -1806.826495
-2133.215275 -2273.811465 -2016.067962 -1190.737330 191.258855 1882.277615
3501.816201 4748.122548 5563.613261 6126.112979 6674.913852 7313.593703
7947.932172 8404.064357 8623.677609 8769.347748 9141.788432 9955.418466
11129.410395 12249.462146 12745.022401 12183.995343 10505.956826 8048.449488
5350.293641 2860.805450 748.160460 -1067.078094 -1558.099560 -2049.244183
-2193.701337 -2022.648645 -1816.476362 -1875.729409 -2290.547538 -2866.688561
-3239.375756 -3084.434986 -2298.419209 -1062.364460 227.080181 1122.919631
1322.097152 804.072113 -162.683201 -1167.065578 -1883.261934 -2240.650224
-2419.211986 -2672.154013 -3107.589857 -3594.868070 -3862.864938 -3705.214413
-3129.039553 -2343.018710 -1618.888592 -1152.087258 -1017.240836 -1205.781205
-1660.010017 -2250.299178 -2737.408631 -2810.709734 -2232.680270 -1002.402449
604.230421 2182.818107 3448.334265 4397.929467 5259.367929 6264.296175
7428.218671 8516.054438 9224.939463 9443.538920 9384.922354 9482.007539
10106.467587 11297.200911 12679.648056 13633.605528 13610.742035 12412.193725
10263.953750 7654.793291 5050.984286 2679.813564 523.762823 -331.180521
-1140.125091 -1662.484962 -1833.215453 -1865.298192 -2048.421551 -2520.081695
-3164.631486 -3682.670173 -3762.132350 -3245.493895 -2217.854725 -988.495240
26.385579 481.755144 268.827619 -425.402972 -1218.824633 -1753.342254
-1898.593577 -1801.479558 -1747.310831 -1937.980706 -2352.520432 -2783.535866
-3001.193385 -2906.493338 -2568.205887 -2150.086493 -1816.763834 -1689.482138
-1842.606259 -2284.682151 -2906.314764 -3453.621984 -3603.632042 -3136.869667
-2091.428847 -758.706672 509.786954 1553.812644 2513.923996 3696.689060
5288.009916 7138.792368 8802.678656 9815.861429 10023.210004 9715.829254
9477.168142 9834.313843 10935.686293 12450.327626 13739.508331 14189.097175
13506.983673 11823.075402 9553.054367 7129.039919 4778.397295 2494.967241
613.933732 -327.773681 -1103.315446 -1560.181401 -1823.813782 -2138.599122
-2663.750558 -3362.501094 -4025.784000 -4382.975668 -4229.914785 -3527.936683
-2446.879354 -1326.333009 -544.461757 -336.202919 -661.234087 -1221.129989
-1637.126412 -1680.931368 -1401.645329 -1063.775918 -951.555339 -1187.694107
-1686.256012 -2243.323484 -2671.515822 -2881.836222 -2889.174706 -2781.471580
-2689.508277 -2749.670966 -3036.583733 -3486.072880 -3880.748803 -3953.190463
-3563.954547 -2817.760078 -1996.522544 -1327.521974 -760.030761 50.226379
1497.248981 3683.198675 6241.956024 8486.412046 9802.463756 10027.707674
9558.937568 9119.014001 9337.362704 10403.641793 11986.450227 13435.675192
14128.278887 13758.785634 12429.679138 10518.405439 8420.860251 6336.039216
4226.816510 1094.633113 285.196855 -535.371987 -1162.230724 -1633.729582
-2119.026762 -2755.994994 -3551.442009 -4372.236901 -4994.860241 -5182.242032
-4780.494770 -3818.796229 -2556.165832 -1409.551359 -762.100963 -752.330488
-1190.126961 -1674.593368 -1844.859987 -1594.646627 -1110.059471 -723.297232
-701.045737 -1108.796118 -1811.573924 -2571.570196 -3163.864136 -3458.906558
-3460.421514 -3296.806966 -3157.016430 -3180.450682 -3359.148172 -3535.924044
-3529.161032 -3303.350208 -3033.064407 -2966.454450 -3161.979114 -3312.441127
-2844.008818 -1277.131719 1388.023743 4556.378654 7313.743046 8933.925387
9286.167449 8879.636299 8530.984189 8882.608598 10067.878441 11693.212226
13099.421662 13719.044435 13331.268505 12104.767263 10439.932218 8716.631350
7092.038727 5463.455364 888.347363 409.953693 -264.762739 -922.939295
-1536.162404 -2187.110094 -2954.812640 -3842.887208 -4759.611212 -5522.323553
-5885.962055 -5626.125700 -4676.571371 -3244.594870 -1791.905593 -838.214509
-682.711676 -1227.242527 -2034.355667 -2591.426012 -2606.270374 -2145.491009
-1547.942351 -1198.223765 -1314.592178 -1861.750317 -2602.277377 -3230.433649
-3516.802437 -3406.756450 -3033.284909 -2631.253432 -2391.278830 -2346.367131
-2385.394170 -2400.510350 -2450.666044 -2774.214906 -3584.282611 -4775.209387
-5793.153270 -5845.074439 -4368.240359 -1450.096860 2122.327876 5260.565661
7176.627382 7794.668559 7713.686756 7774.616010 8537.174198 9992.142007
11640.737286 12830.798806 13116.066685 12446.501391 11130.604158 9631.725352
8317.824959 7284.837583 6337.436333 -142.524516 -265.826549 -696.584057
-1252.031221 -1876.251355 -2586.224594 -3393.683149 -4267.269208 -5123.266405
-5811.258535 -6109.400168 -5786.302449 -4747.979219 -3188.224923 -1602.985410
-595.974247 -560.859378 -1443.876770 -2758.486651 -3854.640256 -4270.407430
-3947.359687 -3198.269978 -2481.855736 -2141.365247 -2250.171699 -2619.179304
-2932.188812 -2927.899060 -2538.780400 -1917.073618 -1329.968079 -984.894148
-908.243082 -981.843732 -1123.325371 -1456.558864 -2286.324206 -3830.707140
-5887.809841 -7729.308365 -8390.227551 -7225.328854 -4359.842812 -690.232290
2605.338153 4732.035944 5674.906622 6080.209415 6741.250235 8063.207485
9849.698366 11493.538805 12383.579789 12246.357815 11246.519775 9849.696285
8568.958047 7728.502933 7332.930848 7083.181087 -1837.976539 -1763.953016
-1962.270213 -2305.751438 -2765.603616 -3347.530637 -4024.057646 -4723.078301
-5345.469291 -5761.815975 -5797.220073 -5269.979150 -4119.020273 -2550.226591
-1060.981853 -257.775836 -538.924134 -1842.979028 -3644.429515 -5215.701823
-5993.970315 -5830.362055 -4992.727223 -3956.616272 -3132.177990 -2678.782027
-2482.678731 -2281.190706 -1853.145378 -1170.089872 -419.995591 118.281527
271.850910 93.585941 -209.790941 -509.580123 -956.720335 -1940.347399
-3763.447855 -6251.010008 -8625.409734 -9829.972816 -9141.669932 -6654.155469
-3262.848114 -131.809664 1995.277307 3163.563571 4022.949726 5265.647776
7110.364706 9177.746119 10785.505809 11403.460504 10952.195877 9797.747436
8515.780707 7605.099753 7291.020458 7464.038079 7741.616837 -3682.374519
-3655.478002 -3700.224900 -3760.622382 -3896.209320 -4174.496558 -4579.175875
-5008.471178 -5329.470667 -5413.809215 -5137.265111 -4398.421679 -3203.527006
-1774.743033 -565.142500 -100.671641 -704.708984 -2278.866651 -4302.228940
-6068.738988 -7020.676252 -6979.843157 -6159.598697 -4985.054490 -3849.551830
-2942.434494 -2220.306653 -1514.223812 -702.374252 155.837812 817.817658
1010.113551 644.254944 -72.996294 -760.195318 -1165.687254 -1428.224237
-2044.512887 -3495.685175 -5776.308203 -8205.938042 -9734.168094 -9575.757232
-7727.819335 -4975.491898 -2366.195066 -535.492914 624.884032 1739.666278
3375.037532 5568.699878 7796.470569 9350.106550 9808.747080 9271.063426
8241.713447 7316.865401 6898.087858 7067.397751 7612.548921 8130.129499
-5044.938022 -5259.311392 -5225.382233 -4970.456697 -4696.528631 -4598.575623
-4716.884446 -4928.791971 -5046.013024 -4911.513436 -4435.411543 -3598.896291
-2482.076185 -1311.582259 -454.328036 -295.951775 -1039.875692 -2554.897876
-4391.399358 -5974.973021 -6862.616350 -6910.091472 -6269.767008 -5249.949255
-4136.352428 -3073.329764 -2053.760924 -1010.430433 46.234178 933.752161
1334.158142 980.667016 -106.640365 -1522.818375 -2654.044216 -3068.652037
-2858.191061 -2636.186932 -3126.182792 -4600.500530 -6594.947312 -8153.576667
-8456.067263 -7366.189324 -5483.529517 -3663.999286 -2390.759920 -1484.457779
-355.207457 1437.748927 3778.953805 6048.189993 7554.494279 7993.387586
7596.856684 6921.706112 6489.009166 6538.271219 7002.612181 7624.603698
8078.275199 -5580.509834 -6081.586265 -5982.692327 -5406.666076 -4730.447339
-4309.912878 -4258.617393 -4425.982882 -4543.664890 -4397.070093 -3908.955688
-3130.848413 -2206.941574 -1351.896292 -821.120261 -835.080466 -1470.329717
-2589.145184 -3874.957352 -4967.165179 -5613.093398 -5745.125264 -5450.971809
-4877.305428 -4135.853531 -3261.533728 -2237.575000 -1075.938494 84.452841
930.601367 1056.003227 184.132153 -1573.642520 -3627.304460 -5132.938304
-5466.730407 -4650.864293 -3396.238862 -2667.142363 -3037.803291 -4304.883561
-5654.818153 -6264.004289 -5868.225706 -4864.905167 -3894.955691 -3273.238799
-2744.480231 -1750.420159 39.964443 2392.184247 4632.417728 6114.727488
6641.646038 6525.539845 6295.857816 6327.080750 6668.716114 7138.850231
7521.329138 7673.340610 -5454.809170 -6128.734534 -5906.577408 -5016.754436
-4012.123777 -3398.508779 -3342.671262 -3644.089688 -3937.071956 -3938.854010
-3577.527513 -2965.864024 -2299.244197 -1767.023530 -1506.186578 -1577.309427
-1948.405229 -2502.027193 -3082.749233 -3567.270586 -3909.685945 -4128.786378
-4251.682708 -4261.209247 -4084.385787 -3624.911532 -2822.804090 -1726.752410
-560.180875 267.629975 273.223142 -850.662161 -2956.219646 -5345.643302
-7021.495428 -7216.424223 -5884.353945 -3785.421761 -2045.552166 -1461.194508
-2038.025614 -3094.836228 -3832.030647 -3904.840660 -3557.070409 -3251.906009
-3157.906734 -2951.071188 -2097.684200 -355.310248 1954.161149 4135.065950
5603.065253 6256.697734 6450.067980 6635.112026 7004.402622 7420.019967
7631.744868 7540.027208 7258.558177 -5162.062709 -5804.700761 -5368.113484
-4187.727882 -2960.427017 -2291.060394 -2351.978149 -2867.435648 -3376.670339
-3547.762713 -3331.326187 -2903.779332 -2500.875812 -2276.617129 -2254.986054
-2360.381233 -2481.288322 -2534.121578 -2508.940323 -2478.790038 -2559.275015
-2832.001795 -3276.952907 -3759.173605 -4077.362309 -4042.162397 -3549.156655
-2638.568933 -1542.834005 -688.827840 -586.883680 -1579.605782 -3552.139732
-5820.067769 -7369.499658 -7394.051567 -5809.019703 -3361.748405 -1204.620778
-195.399130 -417.959584 -1262.766979 -1972.725539 -2199.109084 -2130.122049
-2136.768375 -2295.339674 -2232.962894 -1433.758665 278.680596 2523.410588
4608.084816 6024.352570 6766.508333 7218.436587 7740.887565 8341.416503
8708.848177 8551.715726 7912.996592 7172.606560 -5049.999697 -5464.118810
-4752.267980 -3343.761078 -2022.191665 -1417.224161 -1649.826560 -2352.749914
-2994.801945 -3238.670928 -3091.566285 -2801.347802 -2631.521335 -2689.889069
-2898.562226 -3079.747942 -3077.335165 -2846.393294 -2478.665795 -2160.399384
-2081.086977 -2335.248165 -2869.953460 -3507.206462 -4021.149401 -4218.319662
-3987.530926 -3332.105891 -2410.143007 -1560.233477 -1233.847169 -1782.259714
-3176.675515 -4870.642576 -5990.911155 -5823.554517 -4296.527028 -2089.037662
-233.621235 535.583008 214.167745 -580.063972 -1145.528524 -1214.206262
-1032.679122 -981.407705 -1108.729747 -1015.605141 -195.454800 1486.438573
3617.010961 5528.941868 6804.221446 7542.560444 8168.012249 8965.656103
9777.400292 10132.751188 9693.495334 8610.557846 7471.133804 -4953.724512
-5019.817704 -4051.049060 -2541.489237 -1291.916652 -879.905108 -1325.851999
-2168.480025 -2843.277326 -3056.676535 -2903.514680 -2702.747786 -2725.286578
-3019.050094 -3418.868983 -3686.839337 -3666.571961 -3363.807606 -2930.533173
-2578.927080 -2473.950582 -2657.597788 -3042.519240 -3472.969931 -3805.164016
-3948.165251 -3850.965079 -3483.846182 -2871.687336 -2166.769375 -1663.846651
-1666.967464 -2247.548480 -3082.172287 -3563.909373 -3186.272098 -1943.677642
-413.777534 600.155291 629.841602 -128.852314 -990.992068 -1324.657563
-1011.585486 -446.711557 -98.155437 -33.178208 161.340854 996.749758
2592.159228 4526.992593 6174.007987 7211.262723 7848.418986 8563.949992
9596.135696 10656.144387 11133.254662 10621.519545 9309.152817 7888.091544
-4286.760326 -3983.784331 -2862.898849 -1441.975459 -471.942181 -416.163138
-1163.649343 -2167.620300 -2864.327267 -3037.260992 -2879.289583 -2763.883167
-2941.948507 -3388.617684 -3870.314684 -4136.594029 -4084.118077 -3798.467733
-3477.079940 -3300.746152 -3332.033262 -3493.572641 -3634.573725 -3641.787193
-3515.979845 -3351.667188 -3232.733646 -3136.935299 -2948.022836 -2579.398588
-2093.784336 -1682.103185 -1487.789395 -1430.379360 -1224.041938 -629.210008
259.878454 975.053037 984.236753 137.551312 -1130.853666 -2059.374996
-2103.246566 -1326.568143 -306.441390 376.439811 625.071984 871.334300
1649.132579 3085.512075 4770.176456 6117.824108 6887.643749 7379.963089
8124.052415 9336.700033 10645.501391 11339.725048 10943.681934 9621.160153
8064.929109 -2558.865071 -1946.975054 -829.557421 296.235783 781.070013
311.748382 -861.370821 -2121.259362 -2925.914708 -3143.878282 -3052.799961
-3053.067815 -3350.927778 -3844.015798 -4252.584007 -4356.555772 -4153.816260
-3846.504904 -3691.344373 -3825.099170 -4172.305032 -4486.518337 -4502.930254
-4115.142127 -3462.021454 -2852.571333 -2563.038962 -2644.436946 -2888.148165
-2981.921790 -2731.506834 -2164.948639 -1443.562661 -687.211218 94.858828
887.726093 1499.375752 1560.709151 782.866777 -711.461822 -2303.047930
-3195.537514 -2945.697296 -1783.689135 -433.784503 446.139068 753.264736
951.569332 1608.590450 2872.075164 4348.911137 5482.925947 6076.169316
6469.429018 7209.764837 8502.622610 9947.059075 10803.302715 10568.848919
9367.707811 7825.336680 96.237463 904.601687 1869.514628 2552.855896
2434.083397 1354.431879 -312.403875 -1900.273987 -2897.782604 -3247.198375
-3285.682611 -3416.591337 -3792.396056 -4242.343780 -4460.934638 -4280.304989
-3818.213919 -3411.639774 -3399.064429 -3897.695036 -4708.217164 -5402.831605
-5556.335940 -4999.220776 -3942.185864 -2877.061718 -2292.799365 -2379.704866
-2921.756960 -3451.718570 -3550.440396 -3068.973022 -2133.217267 -985.586078
154.353323 1089.166555 1566.321339 1299.467389 168.097576 -1547.619510
-3158.877743 -3905.618480 -3446.143780 -2112.517678 -683.837829 182.462613
415.944350 515.466514 1071.721720 2247.339312 3663.319279 4774.410506
5378.212658 5788.360975 6514.169200 7742.199086 9096.357341 9899.723806
9707.876898 8643.163517 7245.327617 2846.566976 3711.798103 4432.883785
4653.810151 3980.387210 2380.251894 311.222446 -1540.728209 -2699.872171
-3165.092815 -3310.529077 -3533.587915 -3944.673651 -4326.502723 -4359.916308
-3918.291054 -3210.617488 -2684.809606 -2765.931010 -3591.989039 -4896.981020
-6110.551764 -6637.488644 -6182.212440 -4936.309756 -3497.949877 -2543.252431
-2439.198198 -3046.167125 -3837.924823 -4243.258127 -3962.140797 -3056.356577
-1814.797168 -564.058708 415.385312 869.758354 585.156264 -476.648874
-2012.890191 -3395.266003 -3969.200145 -3474.049825 -2248.895131 -1008.913392
-324.325793 -207.612129 -150.541862 419.318932 1653.161028 3179.656200
4457.728061 5250.308801 5788.190035 6487.376046 7496.640848 8503.188499
8977.527895 8627.536124 7639.439602 6485.895322 4649.224916 5428.628993
5898.553306 5786.595458 4792.821354 2955.645659 758.985619 -1129.681012
-2278.545511 -2729.286137 -2878.177043 -3119.945808 -3546.723530 -3921.012060
-3911.844341 -3395.100343 -2601.125761 -2021.133084 -2140.083258 -3150.725856
-4801.283143 -6465.438985 -7424.100120 -7236.244201 -5999.016722 -4323.408549
-3005.882326 -2579.373250 -3028.169732 -3850.508995 -4408.587735 -4307.139036
-3550.298034 -2427.242363 -1287.053160 -400.165577 42.348968 -97.300296
-839.665780 -1967.900081 -3017.210641 -3485.235044 -3158.986869 -2289.115442
-1419.975435 -969.817635 -896.065525 -736.736345 -4.545210 1400.417008
3112.827494 4613.905687 5640.854838 6326.145725 6962.248804 7640.693639
8124.224102 8075.847125 7415.664278 6445.185100 5598.050816 4943.309028
5522.261164 5814.440804 5609.592949 4647.111707 2964.451363 1005.022726
-624.788304 -1548.542671 -1839.390861 -1900.707671 -2123.450148 -2598.033468
-3086.292000 -3243.096959 -2904.435839 -2243.549780 -1709.479945 -1795.554023
-2761.834895 -4448.060010 -6282.044699 -7514.593571 -7595.498991 -6493.467349
-4748.627419 -3185.884066 -2444.951048 -2629.597173 -3309.051064 -3852.247751
-3836.947631 -3246.195599 -2361.749430 -1508.192575 -880.227639 -550.648449
-561.060596 -939.226223 -1610.790453 -2331.319857 -2774.252857 -2748.512582
-2353.729566 -1899.323412 -1623.634117 -1454.561895 -1041.901225 -53.599319
1519.817876 3325.979118 4910.334020 6034.463449 6766.311180 7282.907243
7607.227666 7560.093413 6984.130724 6007.936329 5054.008721 4530.536291
4015.635139 4342.679397 4583.396982 4550.882933 3961.056686 2781.361266
1355.834781 193.074706 -395.237986 -499.340333 -503.332418 -771.485902
-1384.020170 -2107.110019 -2586.026969 -2602.091529 -2227.152535 -1803.565623
-1776.527955 -2458.453233 -3826.032805 -5457.243826 -6682.430932 -6918.794250
-6017.707548 -4392.387343 -2801.925822 -1903.888593 -1874.013775 -2359.397027
-2784.723214 -2764.555888 -2311.638125 -1721.243410 -1282.332033 -1080.311291
-1029.121963 -1041.553719 -1137.362735 -1387.908309 -1783.478308 -2187.156497
-2433.820943 -2465.519809 -2348.537011 -2144.965686 -1777.498484 -1049.297743
173.590249 1787.248458 3464.424367 4862.868951 5837.671718 6458.201314
6825.223694 6891.747961 6495.541971 5593.042095 4454.547685 3579.237206
3341.869089 2769.144387 2878.156883 3202.861209 3536.246925 3521.342865
3012.403241 2221.911568 1541.237735 1214.177701 1151.243446 1025.872505
547.943603 -315.572868 -1325.800707 -2138.511408 -2512.462697 -2435.074172
-2125.679834 -1937.429665 -2192.722627 -2999.551166 -4134.591125 -5096.167734
-5356.973563 -4695.244606 -3376.002428 -2017.872700 -1205.566144 -1120.454416
-1468.027204 -1753.019195 -1674.004324 -1320.054370 -1031.331985 -1073.279868
-1416.345349 -1794.122658 -1955.623842 -1870.750632 -1720.722938 -1715.955831
-1924.911106 -2250.367248 -2528.340920 -2623.046144 -2438.882951 -1891.406686
-926.952388 397.264065 1866.573484 3187.949239 4160.854315 4787.642923
5203.655815 5481.196122 5506.856197 5083.530029 4188.081288 3131.277921
2417.362103 2368.936334 2099.298395 2101.997376 2608.162940 3358.215165
3907.052465 3998.538249 3723.083374 3359.980945 3087.003577 2827.192146
2345.949120 1481.329496 297.925076 -944.331520 -1946.645030 -2517.978168
-2633.424184 -2419.857175 -2111.086328 -1974.568271 -2191.594124 -2726.562283
-3291.450794 -3490.203342 -3088.974042 -2216.630730 -1310.413779 -813.575543
-852.289390 -1161.040116 -1328.547991 -1161.040116 -852.289390 -813.575543
-1310.413779 -2216.630730 -3088.974042 -3490.203342 -3291.450794 -2726.562283
-2191.594124 -1974.568271 -2111.086328 -2419.857175 -2633.424184 -2517.978168
-1946.645030 -944.331520 297.925076 1481.329496 2345.949120 2827.192146
3087.003577 3359.980945 3723.083374 3998.538249 3907.052465 3358.215165
2608.162940 2101.997376 2099.298395 2368.936334 2417.362103 3131.277921
4188.081288 5083.530029 5506.856197 5481.196122 5203.655815 4787.642923
4160.854315 3187.949239 1866.573484 397.264065 -926.952388 -1891.406686
-2438.882951 -2623.046144 -2528.340920 -2250.367248 -1924.911106 -1715.955831
-1720.722938 -1870.750632 -1955.623842 -1794.122658 -1416.345349 -1073.279868
-1031.331985 -1320.054370 -1674.004324 -1753.019195 -1468.027204 -1120.454416
-1205.566144 -2017.872700 -3376.002428 -4695.244606 -5356.973563 -5096.167734
-4134.591125 -2999.551166 -2192.722627 -1937.429665 -2125.679834 -2435.074172
-2512.462697 -2138.511408 -1325.800707 -315.572868 547.943603 1025.872505
1151.243446 1214.177701 1541.237735 2221.911568 3012.403241 3521.342865
3536.246925 3202.861209 2878.156883 2769.144387 3341.869089 3579.237206
4454.547685 5593.042095 6495.541971 6891.747961 6825.223694 6458.201314
5837.671718 4862.868951 3464.424367 1787.248458 173.590249 -1049.297743
-1777.498484 -2144.965686 -2348.537011 -2465.519809 -2433.820943 -2187.156497
-1783.478308 -1387.908309 -1137.362735 -1041.553719 -1029.121963 -1080.311291
-1282.332033 -1721.243410 -2311.638125 -2764.555888 -2784.723214 -2359.397027
-1874.013775 -1903.888593 -2801.925822 -4392.387343 -6017.707548 -6918.794250
-6682.430932 -5457.243826 -3826.032805 -2458.453233 -1776.527955 -1803.565623
[truncated: 2,450,967 more chars]
